# Supplementary material for: Haplotype-Specific Expression Analysis of MHC Class II Genes in Healthy Individuals and Rheumatoid Arthritis Patients
Source: Front Immunol. 2021 Aug 17;12:707217. doi: 10.3389/fimmu.2021.707217 (PMC8416041; doi:10.3389/fimmu.2021.707217)
Supplement: Supplementary file 2 [file DataSheet_2.xlsx]

## Sheet: S1
	baseMean	log2FoldChange	lfcSE	stat	pvalue	padj	weight	symbol
HLA-DRB4	480.504	9.46192	0.416072	22.8601	1.16074e-115	7.7126e-111	0.364027	NA
HLA-DQA2	157.433	2.85413	0.286635	10.8862	1.34144e-27	1.18937e-23	1.36403	NA
HLA-DQB1	1610.52	-1.56949	0.146658	-10.8694	1.6133e-27	1.30075e-23	1	NA
HLA-DRB5	275.23	-5.36138e-06	0.0014427	-9.62303	6.39193e-22	9.94402e-18	0.388696	NA
HLA-DRB1	2416.58	1.8497	0.218923	8.98445	2.60023e-19	3.45548e-15	0.364027	NA
HLA-DQA1	1280.87	1.76626	0.223936	8.52208	1.56712e-17	1.62532e-13	0.388696	NA
ENSG00000230076	141.335	4.85546	1.15357	5.69084	1.26418e-08	3.14561e-05	1.3887	NA
ENSG00000233913	526.487	2.57153	0.868069	4.49584	6.92964e-06	0.0209518	1	NA
XXbac-BPG254F23	76.6356	-0.68873	0.185342	-4.43669	9.13518e-06	0.0245513	1	NA
ENSG00000102837	14.3025	-3.18028e-06	0.0014427	-4.11889	3.80705e-05	0.092085	1	OLFM4
ENSG00000223609	10.4378	-2.34545	0.760279	-3.87139	0.000108216	0.174452	1.36403	HBD
ENSG00000211679	152.376	1.01556	0.348495	3.83432	0.000125914	0.253386	1	NA
ENSG00000078114	55.0531	2.89673	1.10964	3.80454	0.00014207	0.253386	1	NEBL
ENSG00000136842	25.1353	-0.82991	0.307428	-3.71896	0.000200048	0.253386	1.36403	TMOD1
ENSG00000229056	20.4733	-0.55652	0.204781	-3.71442	0.000203667	0.328419	1	NA
ENSG00000143416	17.0851	-2.7364	1.0095	-3.55488	0.000378148	0.571665	1	SELENBP1
ENSG00000124469	12.8385	-2.34424	1.05212	-3.46722	0.000525863	0.701284	1	CEACAM8
ENSG00000047597	144.152	-0.621847	0.272861	-3.38155	0.000720782	0.701284	1.3887	XK
ENSG00000211734	159.598	-0.436905	0.193972	-3.3701	0.000751399	0.701284	1.36403	NA
ENSG00000221439	10.4811	0.836468	0.431574	3.35169	0.000803202	0.844689	1	NA
ENSG00000169507	28.9022	-0.911118	0.441214	-3.27375	0.00106129	0.844689	1.3887	SLC38A11
ENSG00000215548	11.3682	-6.66747e-06	0.0014427	-3.27311	0.00106371	0.844689	1.36403	NA
ENSG00000272799	8.34066	-0.67144	0.331085	-3.2669	0.00108732	0.844689	1.36403	NA
ENSG00000230773	7.8382	-1.09568e-05	0.0014427	-3.23851	0.00120154	0.861595	1.36403	NA
ENSG00000116675	75.8385	-0.351503	0.184109	-3.23107	0.00123327	0.861595	1.36403	DNAJC6
ENSG00000185015	73.4556	-0.334233	0.177389	-3.21906	0.00128613	0.861595	1.3887	CA13
ENSG00000180537	7.45662	-3.16468e-06	0.0014427	-3.27086	0.00107222	0.901329	1	RNF182
XXbac-BPG299F13	98.4132	-1.47751e-05	0.00144271	-3.26864	0.00108064	0.901329	1	NA
ENSG00000261643	19.1379	0.422409	0.223547	3.18869	0.0014292	0.901329	1.36403	NA
ENSG00000235354	17.507	0.472932	0.238644	3.23373	0.00122187	0.985151	1	NA
ENSG00000152078	28.8815	6.46984e-06	0.0014427	3.17861	0.00147985	1	1	TLCD4
ENSG00000211454	16.271	1.42337e-05	0.0014427	3.14971	0.00163431	1	1	AKR7L
ENSG00000256263	4.65013	-5.80522e-06	0.0014427	-3.14144	0.00168121	1	1	NA
ENSG00000041515	33.4337	5.22481e-06	0.0014427	3.14107	0.00168334	1	1	MYO16
ENSG00000076067	341.339	1.80876e-05	0.00144271	3.12822	0.00175869	1	0.388696	RBMS2
ENSG00000235426	7.91981	0.759245	0.494243	3.11829	0.00181902	1	1	NA
ENSG00000177025	4.06288	-9.45129e-06	0.0014427	-3.10929	0.00187535	1	1	C19orf18
ENSG00000182158	698.686	3.34475e-05	0.00144273	3.0903	0.00199956	1	1	CREB3L2
ENSG00000138449	999.927	-0.426524	0.264436	-3.08289	0.00204999	1	1	SLC40A1
ENSG00000124635	403.692	-0.197672	0.121453	-3.06957	0.00214365	1	1	H2BC11
ENSG00000176490	33.0449	-1.278e-05	0.0014427	-3.06074	0.00220789	1	1.3887	DIRAS1
ENSG00000145736	63.3573	1.38715e-05	0.00144271	3.05782	0.00222951	1	1	GTF2H2
ENSG00000201643	14.3784	1.27178e-05	0.0014427	3.05275	0.00226752	1	1	SNORA14A
ENSG00000271553	6.50814	0.726216	0.447361	3.04681	0.00231286	1	1	NA
ENSG00000276597	5.70127	-7.82525e-06	0.0014427	-3.03069	0.00243995	1	1	NA
ENSG00000143995	205.993	-0.448832	0.309086	-2.99786	0.00271879	1	1	MEIS1
ENSG00000188060	2.81117	-7.08689e-06	0.0014427	-2.99372	0.002756	1	1	RAB42
ENSG00000138640	517.996	-0.543556	0.359193	-2.99268	0.0027654	1	1	FAM13A
ENSG00000254858	115.058	1.8745e-05	0.0014427	2.98201	0.00286361	1	1	MPV17L2
ENSG00000108352	156.016	0.335368	0.238844	2.97504	0.00292952	1	1	RAPGEFL1
ENSG00000143387	251.516	2.63791e-05	0.0014427	2.97238	0.00295498	1	1	CTSK
ENSG00000234456	35.4745	-1.13992e-05	0.0014427	-2.96791	0.00299833	1	1.3887	MAGI2-AS3
ENSG00000004939	66.3283	-2.10722	1.31112	-2.94515	0.00322793	1	1	SLC4A1
ENSG00000252906	27.2778	1.74407e-05	0.0014427	2.94268	0.00325381	1	1.36403	SCARNA3
ENSG00000119636	48.6746	-0.265594	0.219928	-2.93117	0.00337691	1	1	BBOF1
ENSG00000278266	2.07998	-1.07166	0.851238	-2.92635	0.00342966	1	1	NA
ENSG00000183054	2.88959	6.03823e-06	0.0014427	2.91681	0.00353626	1	1.36403	RGPD6
ENSG00000172215	130.274	9.49833e-06	0.0014427	2.90728	0.00364583	1	1	CXCR6
ENSG00000231340	7.80954	0.542746	0.453198	2.89157	0.00383325	1	1	NA
ENSG00000136997	750.725	-0.177949	0.17138	-2.89061	0.00384499	1	1	MYC
ENSG00000234492	10.9983	-0.493631	0.5696	-2.88782	0.00387921	1	1.3887	RPL34-AS1
ENSG00000164708	9.87416	1.0964e-05	0.0014427	2.87687	0.00401636	1	1.36403	PGAM2
ENSG00000162620	6.49549	-6.04642e-06	0.0014427	-2.87358	0.00405844	1	1	LRRIQ3
ENSG00000178053	48.0854	-9.10676e-06	0.00144269	-2.86221	0.00420705	1	1.36403	MLF1
ENSG00000134297	47.6092	-1.95319e-05	0.0014427	-2.85624	0.00428697	1	1	PLEKHA8P1
ENSG00000254528	41.9307	7.02924e-06	0.00144269	2.84791	0.00440069	1	1.36403	NA
ENSG00000245685	7.51937	-0.513013	0.618777	-2.84698	0.00441362	1	1	FRG1-DT
ENSG00000166681	259.761	-0.279425	0.316331	-2.84384	0.00445736	1	1	BEX3
ENSG00000274180	278.257	2.79291e-05	0.0014427	2.84298	0.00446942	1	1	NATD1
ENSG00000230021	7.01653	-9.16043e-06	0.0014427	-2.84168	0.00448767	1	1.3887	LOC101928626
ENSG00000070476	1548.43	0.108939	0.118285	2.82526	0.00472422	1	0.364027	ZXDC
ENSG00000187605	2823.61	2.70455e-05	0.0014427	2.82266	0.00476275	1	0.388696	TET3
ENSG00000211801	24.9192	-0.286153	0.498601	-2.81632	0.00485766	1	1.36403	NA
ENSG00000255240	56.491	-1.34432e-05	0.00144269	-2.81014	0.00495197	1	1.36403	LOC283194
ENSG00000272979	12.4463	-1.29687e-05	0.00144269	-2.80453	0.00503894	1	1	NA
ENSG00000198336	17.0713	1.83101e-06	0.0014427	2.79965	0.00511581	1	1.3887	MYL4
ENSG00000240183	1.87966	5.51284e-06	0.0014427	2.79246	0.00523088	1	1.3887	NA
ENSG00000148346	64.0137	-8.87167e-06	0.00144269	-2.78328	0.0053812	1	1.36403	LCN2
ENSG00000255097	67.3765	8.74907e-06	0.00144269	2.77839	0.00546289	1	1	NA
ENSG00000177374	268.841	1.25173e-05	0.0014427	2.77175	0.00557564	1	0.388696	HIC1
ENSG00000230637	1.97585	-2.02922e-06	0.0014427	-2.77106	0.00558747	1	1	NA
ENSG00000180953	17.6443	-1.3684e-05	0.00144269	-2.76986	0.00560802	1	1	ST20
ENSG00000197506	15.9169	-1.02577e-05	0.0014427	-2.76306	0.0057263	1	1.36403	SLC28A3
ENSG00000105784	4.9763	-6.86568e-06	0.00144269	-2.76105	0.00576165	1	1.36403	RUNDC3B
TRIM10	11.8146	-8.21299e-06	0.00144269	-2.7598	0.00578365	1	1	NA
ENSG00000155189	278.858	-2.62851e-05	0.00144269	-2.75934	0.00579179	1	0.364027	AGPAT5
ENSG00000237772	26.9045	1.70846e-05	0.00144269	2.75778	0.00581951	1	1	NA
ENSG00000272123	3.99867	0.625595	0.878902	2.75123	0.00593722	1	1	NA
ENSG00000204010	5.03739	-2.72346e-06	0.0014427	-2.74698	0.00601471	1	1.36403	IFIT1B
ENSG00000226521	2.45225	-4.04312e-06	0.00144269	-2.7412	0.00612149	1	1	NA
ENSG00000258819	3.33496	-3.28331e-06	0.00144269	-2.73741	0.00619246	1	1.36403	LINC02289
ENSG00000263417	12.0156	-9.10956e-06	0.0014427	-2.73644	0.00621083	1	1	NA
ENSG00000176783	1363.65	-1.99436e-05	0.00144268	-2.7338	0.0062609	1	1	RUFY1
ENSG00000230071	75.5788	1.11853e-05	0.00144269	2.72779	0.00637611	1	1.3887	NA
ENSG00000273723	28.4406	-1.99734e-05	0.00144272	-2.72736	0.0063843	1	1	NA
ENSG00000104267	479.784	-1.17124e-05	0.00144269	-2.72713	0.00638885	1	1	CA2
ENSG00000008438	2.54905	-1.87334e-06	0.0014427	-2.71397	0.0066483	1	1	PGLYRP1
ENSG00000085185	167.962	1.87611e-05	0.00144269	2.70935	0.00674153	1	1	BCORL1
ENSG00000189283	457.525	-1.54316e-05	0.00144269	-2.70624	0.00680498	1	0.388696	FHIT
ENSG00000130856	904.107	5.59093e-05	0.00144266	2.70524	0.00682554	1	1	ZNF236
ENSG00000167077	422.479	-2.55377e-05	0.00144263	-2.70375	0.0068561	1	1	MEI1
ENSG00000185710	73.7188	7.60887e-06	0.0014427	2.70182	0.00689602	1	1.36403	NA
ENSG00000284594	6.76616	8.34678e-06	0.00144269	2.7001	0.00693191	1	1.36403	MIR7847
ENSG00000169877	6.00366	-1.19092e-06	0.0014427	-2.68736	0.00720182	1	1.3887	AHSP
ENSG00000102383	10.7887	-1.07494e-05	0.00144269	-2.68582	0.00723527	1	1	ZDHHC15
ENSG00000177076	64.3643	-1.77858e-05	0.00144267	-2.68409	0.00727271	1	1.36403	ACER2
ENSG00000235408	52.0349	2.42151e-05	0.00144275	2.68337	0.00728836	1	1	SNORA71B
ENSG00000166736	8.70983	-1.16767e-05	0.0014427	-2.68228	0.00731229	1	1	HTR3A
ENSG00000129354	13.2547	-8.00755e-06	0.00144269	-2.67979	0.00736682	1	1.3887	AP1M2
ENSG00000148225	8.63603	-4.31662e-06	0.00144269	-2.67665	0.00743615	1	1	WDR31
ENSG00000141198	12.152	-8.15135e-06	0.00144269	-2.67274	0.00752342	1	1.3887	TOM1L1
ENSG00000131149	1461.83	2.70061e-05	0.00144268	2.67145	0.00755243	1	1	GSE1
ENSG00000241990	68.0123	2.36371e-05	0.00144269	2.67058	0.00757205	1	1.36403	NA
ENSG00000230817	2.29228	-4.21308e-06	0.00144269	-2.67054	0.00757303	1	1	LINC01362
ENSG00000198265	4498.98	3.46296e-05	0.00144268	2.66916	0.00760422	1	1	HELZ
ENSG00000252756	2.30534	6.87577e-06	0.0014427	2.66811	0.00762784	1	1	NA
ENSG00000196814	543.382	1.88948e-05	0.00144269	2.6591	0.00783504	1	1	MVB12B
ENSG00000279591	11.8285	7.74241e-06	0.00144269	2.659	0.00783726	1	1	NA
ENSG00000133627	90.5633	-2.37268e-05	0.00144268	-2.65451	0.00794234	1	1	ACTR3B
ENSG00000147036	73.2493	-1.36877e-05	0.00144268	-2.65439	0.00794529	1	1	LANCL3
ENSG00000255045	4.82983	-8.26462e-06	0.00144269	-2.65407	0.00795268	1	1.3887	NA
ENSG00000227855	4.2922	-6.88331e-06	0.00144269	-2.64999	0.00804941	1	1	DPY19L2P3
ENSG00000204291	7.92113	-4.85379e-06	0.00144269	-2.64371	0.00820037	1	1	COL15A1
ENSG00000165115	116.398	-1.82927e-05	0.00144269	-2.64274	0.0082237	1	1	KIF27
ENSG00000278196	29.8762	9.9423e-06	0.00144269	2.63604	0.008388	1	1	NA
ENSG00000115607	525.984	1.70865e-05	0.00144269	2.63547	0.00840217	1	1	IL18RAP
ENSG00000221923	165.623	-2.56132e-05	0.00144269	-2.62629	0.0086321	1	1	ZNF880
ENSG00000181026	913.464	-3.85949e-05	0.00144278	-2.62598	0.00863994	1	0.364027	AEN
ENSG00000154898	47.1269	1.62133e-05	0.00144269	2.62423	0.00868459	1	1.36403	NA
ENSG00000134201	6.04027	-3.88855e-06	0.00144269	-2.62327	0.00870911	1	1	GSTM5
ENSG00000259384	2.73551	5.21705e-06	0.00144269	2.6113	0.0090199	1	1	GH1
ENSG00000110203	77.67	-6.9337e-06	0.00144269	-2.60857	0.00909209	1	1	FOLR3
ENSG00000198590	81.9926	1.46631e-05	0.00144269	2.60792	0.00910937	1	1	C3orf35
ENSG00000153044	66.6451	-2.48682e-05	0.00144268	-2.60567	0.00916954	1	1	CENPH
ENSG00000153253	82.9521	-8.24481e-06	0.00144269	-2.60452	0.00920028	1	1.3887	SCN3A
ENSG00000188315	344.358	2.49287e-05	0.00144268	2.60001	0.00932222	1	1	C3orf62
ENSG00000178035	897.856	-3.63491e-05	0.0014427	-2.59646	0.00941901	1	1	IMPDH2
ENSG00000232334	11.314	5.95308e-06	0.00144269	2.59127	0.00956228	1	1	NA
ENSG00000197119	460.039	1.62009e-05	0.00144269	2.58812	0.00965005	1	0.388696	SLC25A29
ENSG00000279544	78.6418	1.12728e-05	0.00144269	2.58754	0.00966636	1	1	NA
ENSG00000178033	31.5541	-1.05102e-05	0.00144269	-2.58455	0.00975057	1	1	CALHM5
ENSG00000172159	250.559	-1.31897e-05	0.00144269	-2.58315	0.00979029	1	1	FRMD3
ENSG00000146376	541.16	-1.64615e-05	0.00144268	-2.57888	0.00991225	1	0.364027	ARHGAP18
ENSG00000211611	4.89616	6.65088e-06	0.0014427	2.57805	0.00993598	1	1.36403	NA
ENSG00000100296	685.329	4.14014e-05	0.00144249	2.57692	0.00996848	1	1	THOC5
ENSG00000211893	351.717	6.31536e-06	0.00144269	2.57132	0.0101311	1	1	NA
ENSG00000167914	7.45334	-4.01694e-06	0.00144269	-2.5648	0.0103236	1	1	GSDMA
ENSG00000280087	3.90092	-5.84536e-06	0.00144269	-2.56367	0.0103573	1	1	NA
ENSG00000100979	19.5031	-1.23602e-05	0.00144269	-2.5543	0.0106401	1	1	PLTP
ENSG00000247095	15.0848	3.84617e-06	0.00144269	2.55065	0.0107522	1	1.3887	MIR210HG
ENSG00000141519	9.06553	-7.0054e-06	0.00144269	-2.54744	0.0108516	1	1	CCDC40
ENSG00000240527	24.1596	1.32848e-06	0.00144267	2.54281	0.0109964	1	1	NA
ENSG00000275743	36.2487	-8.04704e-06	0.00144269	-2.54254	0.0110049	1	1.36403	NA
ENSG00000238058	8.49404	-9.62405e-06	0.00144269	-2.54011	0.0110818	1	1	NA
ENSG00000137941	25.1161	-9.19993e-06	0.00144269	-2.5373	0.0111712	1	1	TTLL7
ENSG00000144847	7.48422	-5.05794e-06	0.00144269	-2.53678	0.0111877	1	1	IGSF11
ENSG00000241170	57.1878	-2.17009e-05	0.00144267	-2.53012	0.0114024	1	1	NA
ENSG00000005379	2176.81	1.55268e-05	0.00144269	2.52434	0.0115914	1	1	TSPOAP1
ENSG00000149516	8.74268	-4.12444e-06	0.00144269	-2.52217	0.0116635	1	1.36403	MS4A3
ENSG00000117632	233.536	-3.54556e-05	0.00144281	-2.52194	0.0116709	1	0.364027	STMN1
ENSG00000175773	11.7933	-1.24068e-05	0.00144269	-2.51938	0.0117562	1	1.36403	ZBTB44-DT
ENSG00000163958	4.09834	-5.68191e-06	0.00144269	-2.51869	0.0117793	1	1.3887	ZDHHC19
ENSG00000118520	9.03976	-3.48202e-06	0.00144269	-2.51844	0.0117875	1	1	ARG1
ENSG00000065534	491.959	-1.05057e-05	0.00144268	-2.51781	0.0118087	1	1	MYLK
ENSG00000102804	1730.28	-6.28691e-05	0.00144332	-2.51352	0.0119532	1	0.388696	TSC22D1
ENSG00000211956	72.4039	-5.18405e-06	0.00144269	-2.51219	0.0119985	1	1	NA
ENSG00000096093	163.577	-1.96538e-05	0.00144263	-2.50896	0.0121089	1	1	EFHC1
ENSG00000261455	76.4117	-2.51406e-05	0.00144273	-2.50826	0.0121329	1	1.36403	LINC01003
ENSG00000188981	39.142	1.14733e-05	0.00144269	2.50734	0.0121643	1	1	MSANTD1
ENSG00000145331	41.8134	-1.09853e-05	0.00144268	-2.50648	0.012194	1	1.36403	TRMT10A
ENSG00000101856	1071.72	-1.68863e-05	0.00144268	-2.50433	0.0122685	1	1	PGRMC1
ENSG00000134827	3.45062	-3.74462e-06	0.00144269	-2.50367	0.0122913	1	1.3887	TCN1
ENSG00000273033	391.981	1.65365e-05	0.00144268	2.49985	0.0124245	1	0.388696	LINC02035
ENSG00000082146	216.826	-1.55331e-05	0.0014427	-2.49934	0.0124426	1	0.364027	STRADB
ENSG00000280092	5.61613	6.31083e-06	0.00144269	2.49653	0.0125416	1	1.36403	NA
ENSG00000271380	16.1902	1.24076e-05	0.00144269	2.49319	0.0126602	1	1.3887	LOC101928120
ENSG00000153162	185.746	-1.17696e-05	0.00144269	-2.49124	0.0127299	1	1	BMP6
ENSG00000116668	199.509	-2.38304e-05	0.00144256	-2.48906	0.012808	1	1	SWT1
ENSG00000144040	410.88	1.78682e-05	0.00144268	2.48578	0.0129268	1	1	SFXN5
ENSG00000092531	1548.47	-2.26338e-05	0.00144267	-2.48435	0.0129789	1	0.388696	SNAP23
ENSG00000235499	154.914	1.81113e-05	0.00144267	2.48321	0.0130203	1	1.36403	NA
ENSG00000265123	5.1426	7.08894e-06	0.00144269	2.48271	0.0130386	1	1	NA
ENSG00000128641	32.2437	-7.41644e-06	0.00144269	-2.48224	0.0130561	1	1.3887	MYO1B
ENSG00000137968	19.2711	-3.79549e-06	0.00144269	-2.48028	0.013128	1	1	SLC44A5
ENSG00000064419	1246.51	4.56327e-05	0.00144261	2.48021	0.0131306	1	0.388696	TNPO3
ENSG00000246283	2.53297	-5.28287e-06	0.00144269	-2.47835	0.0131991	1	1	NA
ENSG00000134470	153.496	1.98028e-05	0.00144266	2.47786	0.0132172	1	1	IL15RA
ENSG00000266993	56.4603	1.37604e-05	0.00144269	2.47688	0.0132536	1	1	LOC105378721
ENSG00000272779	363.652	2.32779e-05	0.00144266	2.47604	0.013285	1	0.388696	NA
ENSG00000151640	58.863	-5.61837e-06	0.00144269	-2.46923	0.0135404	1	1	DPYSL4
ENSG00000238287	4.47306	-7.132e-06	0.00144269	-2.46778	0.0135953	1	1	NA
ENSG00000267325	6.57998	-5.7469e-06	0.00144269	-2.46773	0.0135973	1	1.36403	NA
ENSG00000196914	1147.16	-2.51107e-05	0.00144269	-2.46701	0.0136248	1	1	ARHGEF12
ENSG00000116983	190.838	-8.28285e-06	0.00144269	-2.46581	0.0136702	1	0.388696	HPCAL4
ENSG00000174059	8.48458	-5.33576e-06	0.00144269	-2.46122	0.0138464	1	1.36403	CD34
ENSG00000187601	167.068	-1.90821e-05	0.00144267	-2.46068	0.0138674	1	1	MAGEH1
ENSG00000180245	2.73292	-5.52437e-06	0.00144269	-2.46031	0.0138818	1	1	RRH
ENSG00000255374	10.7923	3.2715e-06	0.00144269	2.45722	0.0140018	1	1.3887	TAS2R43
ENSG00000213366	120.755	-1.40284e-05	0.00144268	-2.45713	0.0140053	1	1.36403	GSTM2
ENSG00000213542	11.0095	-1.08865e-05	0.00144269	-2.45536	0.0140742	1	1	NA
ENSG00000198513	57.0763	-1.23018e-05	0.00144268	-2.45448	0.0141089	1	1.36403	ATL1
ENSG00000236287	1116.44	-2.8221e-05	0.00144265	-2.45366	0.0141411	1	0.364027	ZBED5
ENSG00000146858	21.9697	-1.13296e-05	0.00144269	-2.44657	0.0144225	1	1	ZC3HAV1L
ENSG00000122035	29.8926	-1.55527e-05	0.00144268	-2.44617	0.0144383	1	1.36403	RASL11A
ENSG00000269834	21.1252	-1.06732e-05	0.00144268	-2.44313	0.0145604	1	1	ZNF528-AS1
ENSG00000162959	95.2927	1.73025e-05	0.00144268	2.44241	0.0145896	1	1	MEMO1
ENSG00000275557	12.729	8.90142e-06	0.00144269	2.44236	0.0145917	1	1	NA
ENSG00000233355	479.915	-1.18185e-05	0.00144269	-2.44111	0.0146421	1	1	CHRM3-AS2
ENSG00000269970	34.6885	-1.24932e-05	0.00144269	-2.44095	0.0146487	1	1.36403	NA
ENSG00000199730	19.1481	1.00425e-05	0.00144269	2.44058	0.0146635	1	1	NA
ENSG00000144214	15.1788	-9.02709e-06	0.00144268	-2.43902	0.0147272	1	1.3887	LYG1
ENSG00000113140	1939.05	6.07224e-06	0.00144267	-2.43789	0.0147733	1	1	SPARC
ENSG00000239316	2.05871	4.76612e-06	0.00144269	2.43535	0.0148775	1	1	NA
ENSG00000137942	80.1127	-1.49558e-05	0.00144268	-2.43467	0.0149053	1	1.3887	FNBP1L
ENSG00000113761	255.069	2.46959e-05	0.00144263	2.43091	0.0150611	1	0.388696	ZNF346
ENSG00000166510	6.78653	-6.455e-06	0.00144269	-2.42738	0.0152084	1	1.36403	CCDC68
ENSG00000279161	7.97995	-7.11283e-06	0.00144269	-2.42472	0.0153202	1	1	NA
ENSG00000228590	5.6776	-6.71559e-06	0.00144269	-2.42256	0.0154116	1	1.3887	MIR4432HG
ENSG00000276256	4.13998	-4.87768e-06	0.00144269	-2.42108	0.0154746	1	1.3887	LOC389831
ENSG00000072518	1214.25	2.94064e-05	0.00144269	2.41986	0.0155265	1	0.364027	MARK2
ENSG00000106686	32.6828	1.21901e-06	0.00144267	-2.41699	0.0156496	1	1.36403	SPATA6L
ENSG00000102230	81.3904	-9.38605e-06	0.00144268	-2.41577	0.0157019	1	1	PCYT1B
ENSG00000179914	11.765	-7.34092e-06	0.00144269	-2.41491	0.0157391	1	1.36403	ITLN1
ENSG00000113645	13.1479	-7.41117e-06	0.00144269	-2.41356	0.0157976	1	1	WWC1
ENSG00000254521	10.3674	2.67737e-06	0.00144269	2.41212	0.0158603	1	1.3887	SIGLEC12
ENSG00000242265	82.2186	-1.01071e-05	0.00144269	-2.41087	0.0159145	1	1	PEG10
ENSG00000063169	227.628	1.47225e-05	0.00144268	2.4108	0.0159176	1	0.364027	BICRA
ENSG00000128342	81.7391	6.16037e-06	0.00144269	2.41049	0.0159311	1	1	LIF
ENSG00000230825	5.69086	5.61117e-06	0.00144269	2.40965	0.0159677	1	1	LOC101927354
ENSG00000279130	2.07187	-4.6908e-06	0.00144269	-2.40884	0.0160032	1	1.3887	NA
ENSG00000284959	40.8359	-1.31511e-05	0.00144268	-2.40789	0.0160452	1	1.36403	NA
ENSG00000225548	4.96957	-5.44621e-06	0.00144269	-2.40431	0.0162032	1	1	LINC01980
ENSG00000151090	33.4952	-1.20616e-05	0.00144268	-2.4041	0.0162122	1	1.36403	THRB
ENSG00000269926	7.1614	4.96735e-06	0.00144269	2.40327	0.0162494	1	1	NA
ENSG00000124813	597.319	2.21998e-05	0.00144266	2.40314	0.016255	1	0.364027	RUNX2
ENSG00000235010	3.57385	-5.44123e-06	0.00144269	-2.40245	0.0162858	1	1	NA
ENSG00000283057	15.7628	5.75949e-06	0.00144269	2.40191	0.0163099	1	1	NA
ENSG00000162769	238.085	2.67475e-05	0.00144265	2.39654	0.0165506	1	1	FLVCR1
ENSG00000162430	628.942	2.35903e-05	0.00144266	2.39467	0.0166355	1	1	SELENON
ENSG00000123739	250.638	-1.3181e-05	0.00144266	-2.39326	0.0166995	1	1	PLA2G12A
ENSG00000244041	48.076	-1.26571e-05	0.00144268	-2.39106	0.0167997	1	1.36403	NA
ENSG00000274598	47.1243	8.74295e-06	0.00144269	2.39025	0.0168367	1	1	NA
ENSG00000133069	102.516	-4.07237e-06	0.00144265	-2.38751	0.0169628	1	1.3887	TMCC2
ENSG00000128833	44.6761	1.74406e-05	0.00144268	2.38517	0.0170713	1	1	MYO5C
ENSG00000237738	24.7283	7.8049e-06	0.00144269	2.38378	0.0171357	1	1	RNF216-IT1
ENSG00000163141	6.17576	-6.13174e-06	0.00144269	-2.38376	0.0171368	1	1.36403	BNIPL
ENSG00000225630	48.8107	-3.9241e-06	0.00144268	2.38333	0.0171566	1	1	NA
ENSG00000284685	32.1876	1.20899e-05	0.00144269	2.38237	0.0172017	1	1	NA
ENSG00000163378	270.954	2.50131e-05	0.0014426	2.37797	0.0174082	1	1	EOGT
ENSG00000264853	271.873	8.85051e-06	0.00144268	2.37763	0.0174245	1	0.388696	NA
ENSG00000086548	5.43884	-2.02273e-06	0.00144269	-2.37674	0.0174662	1	1	CEACAM6
ENSG00000183690	115.835	-1.36759e-05	0.00144268	-2.37659	0.0174734	1	1.3887	EFHC2
ENSG00000211747	164.435	-1.47549e-05	0.00144268	-2.37597	0.0175027	1	1	NA
ENSG00000213853	3.66057	-3.05989e-06	0.00144269	-2.37543	0.0175285	1	1	EMP2
ENSG00000211782	30.4571	-8.40367e-06	0.00144267	-2.37527	0.0175362	1	1	NA
ENSG00000129535	22.8519	1.37674e-05	0.00144268	2.37361	0.0176151	1	1	NRL
ENSG00000132749	31.7311	-1.49187e-05	0.00144268	-2.37275	0.0176564	1	1.36403	TESMIN
ENSG00000159110	332.36	2.12964e-05	0.00144266	2.37213	0.017686	1	1	IFNAR2
ENSG00000102078	119.069	-2.94711e-05	0.00144263	-2.37011	0.0177829	1	1.36403	SLC25A14
ENSG00000231663	66.0604	-1.62561e-05	0.00144267	-2.36537	0.0180118	1	1.3887	COA6-AS1
ENSG00000198064	11.6677	5.95886e-06	0.00144269	2.36507	0.0180265	1	1	NPIPB13
ENSG00000047056	1156.26	2.55978e-05	0.00144265	2.36155	0.0181985	1	0.364027	WDR37
ENSG00000103528	47.8565	-1.22389e-05	0.00144268	-2.36042	0.0182543	1	1.36403	SYT17
ENSG00000256274	29.9446	6.51237e-06	0.00144269	2.35899	0.0183249	1	1	NA
ENSG00000174715	8.69679	7.38691e-06	0.00144269	2.35846	0.0183508	1	1	NA
ENSG00000066279	59.024	-1.96023e-05	0.00144267	-2.35822	0.0183629	1	1	ASPM
ENSG00000255325	6.58219	-5.95468e-06	0.00144269	-2.35734	0.0184063	1	1	NA
ENSG00000278673	3.49542	5.40025e-06	0.00144269	2.35477	0.0185341	1	1	NA
ENSG00000197353	33.6319	-7.3526e-06	0.00144269	-2.35324	0.0186104	1	1	LYPD2
ENSG00000253558	31.6494	1.0389e-05	0.00144269	2.353	0.0186224	1	1	NA
ENSG00000163751	7.62942	-4.57758e-06	0.00144269	-2.35231	0.0186571	1	1	CPA3
ENSG00000253967	2.15634	1.11914e-06	0.00144269	2.34905	0.0188215	1	1	LOC101926892
ENSG00000225779	4.24124	1.10196e-05	0.00144271	2.34789	0.0188803	1	1.36403	NA
ENSG00000164741	24.496	-9.68537e-06	0.00144269	-2.34778	0.0188855	1	1	DLC1
ENSG00000004399	2618.21	1.58603e-05	0.00144268	2.34742	0.0189038	1	0.364027	PLXND1
ENSG00000187621	42.0213	-7.10208e-06	0.00144269	-2.34593	0.0189794	1	1	NA
ENSG00000162482	15.9259	1.02244e-05	0.00144269	2.34571	0.018991	1	1.36403	AKR7A3
ENSG00000178852	426.717	-1.48449e-05	0.00144266	-2.34458	0.0190484	1	1	EFCAB13
ENSG00000272432	3.24256	-6.11962e-06	0.00144269	-2.34312	0.0191234	1	1	NA
ENSG00000248874	6.26442	-3.17556e-06	0.00144269	-2.34253	0.0191537	1	1	C5orf17
ENSG00000253476	11.0239	1.09964e-05	0.00144269	2.34192	0.0191847	1	1	NA
ENSG00000256393	7.0009	-9.3227e-06	0.00144269	-2.34153	0.0192047	1	1	NA
ENSG00000117640	397.8	-2.94276e-05	0.00144255	-2.34111	0.0192264	1	0.388696	MTFR1L
ENSG00000127955	17.0607	-6.06046e-06	0.00144268	-2.33842	0.0193654	1	1.36403	GNAI1
ENSG00000153237	4.43416	-4.33958e-06	0.00144269	-2.33717	0.0194304	1	1	CCDC148
ENSG00000163251	31.1745	-1.29348e-05	0.00144268	-2.33271	0.0196633	1	1	FZD5
ENSG00000164659	240.639	-8.99994e-06	0.00144269	-2.3326	0.0196693	1	0.364027	KIAA1324L
ENSG00000275832	35.7372	1.097e-05	0.00144269	2.33019	0.0197961	1	1	ARHGAP23
ENSG00000206728	11.8824	1.0881e-05	0.00144269	2.32977	0.0198181	1	1	NA
ENSG00000249240	10.7871	7.30773e-06	0.00144269	2.32947	0.0198343	1	1.36403	NA
ENSG00000153347	15.5718	-7.15744e-06	0.00144269	-2.32856	0.0198825	1	1.36403	FAM81B
ENSG00000135966	1253.23	2.53756e-05	0.00144264	2.32381	0.0201358	1	1	TGFBRAP1
ENSG00000245466	2.60063	-5.12393e-06	0.00144269	-2.32269	0.0201957	1	1.3887	LOC101928075
ENSG00000121067	508.093	-2.91805e-05	0.00144263	-2.32079	0.0202982	1	0.364027	SPOP
ENSG00000254685	74.8803	-2.80456e-05	0.00144278	-2.31825	0.0204355	1	1	FPGT
ENSG00000162437	134.431	1.09521e-06	0.00144268	2.31334	0.0207039	1	1	RAVER2
ENSG00000275560	288.333	-2.10403e-05	0.00144266	-2.31026	0.0208737	1	1	NA
ENSG00000235145	41.5012	1.04628e-05	0.00144269	2.30897	0.0209453	1	1	NA
ENSG00000022556	147.621	8.06847e-06	0.00144269	2.30739	0.0210329	1	1	NLRP2
ENSG00000200972	3.48848	-5.56736e-06	0.00144269	-2.30523	0.0211535	1	1.3887	NA
ENSG00000211713	6.78214	6.62393e-06	0.00144269	2.30488	0.0211734	1	1	NA
ENSG00000164535	509.4	1.00406e-05	0.00144263	2.30487	0.021174	1	1	DAGLB
ENSG00000268433	5.01203	-4.53232e-06	0.00144269	-2.30315	0.0212704	1	1	NA
ENSG00000198561	857.268	1.00869e-05	0.00144266	2.30247	0.0213087	1	1	CTNND1
ENSG00000274995	4.45192	4.04801e-06	0.00144269	2.30085	0.0214003	1	1.36403	NA
ENSG00000265470	2.83482	4.14757e-06	0.00144269	2.29958	0.0214719	1	1.3887	MIR548AQ
ENSG00000225439	10.617	-1.00999e-05	0.00144269	-2.29924	0.0214913	1	1	BOLA3-AS1
ENSG00000214719	11.8029	5.64111e-06	0.00144269	2.29851	0.0215328	1	1.3887	NA
ENSG00000276968	3.41688	4.72881e-06	0.00144269	2.29806	0.0215585	1	1	NA
ENSG00000233306	21.3492	3.2341e-06	0.00144269	2.29806	0.0215586	1	1	NA
ENSG00000110881	7.55731	-6.26405e-06	0.00144269	-2.29786	0.0215696	1	1	ASIC1
ENSG00000235082	2.05648	-3.82699e-06	0.00144269	-2.29704	0.0216165	1	1	NA
ENSG00000215483	32.9313	-1.06175e-05	0.00144268	-2.29474	0.0217481	1	1.3887	LINC00548
ENSG00000234816	24.4801	-9.68982e-06	0.00144269	-2.29415	0.0217818	1	1	NA
ENSG00000198740	1889.87	2.8073e-05	0.00144262	2.29368	0.0218087	1	0.364027	ZNF652
ENSG00000089558	14.767	6.05312e-06	0.00144269	2.29317	0.0218383	1	1	KCNH4
ENSG00000177418	7.03451	7.02047e-06	0.00144269	2.29235	0.0218854	1	1	NA
ENSG00000113389	11.051	3.79666e-05	0.00144293	-2.29192	0.0219102	1	1.36403	NPR3
ENSG00000250764	12.0049	9.09247e-06	0.00144268	2.29007	0.0220175	1	1.3887	NA
ENSG00000104889	2.08953	-3.91904e-06	0.00144269	-2.28919	0.0220686	1	1	RNASEH2A
ENSG00000131323	1234.06	1.86129e-05	0.00144267	2.28905	0.0220766	1	1	TRAF3
ENSG00000100321	118.242	1.21787e-05	0.00144268	2.28892	0.0220838	1	1.36403	SYNGR1
ENSG00000279617	2.05453	-3.35187e-06	0.00144269	-2.28869	0.0220977	1	1	NA
ENSG00000176903	525.282	-2.12614e-05	0.00144264	-2.2882	0.0221258	1	0.388696	PNMA1
ENSG00000250334	320.715	-8.68154e-06	0.00144268	-2.28638	0.0222322	1	0.388696	LINC00989
ENSG00000156113	36.877	-5.11375e-06	0.00144269	-2.28595	0.0222571	1	1.3887	KCNMA1
ENSG00000225187	47.5141	8.79512e-06	0.00144269	2.28568	0.0222728	1	1.3887	NA
ENSG00000196597	143.26	2.03035e-05	0.00144265	2.28421	0.0223594	1	1	ZNF782
ENSG00000107164	812.859	2.98355e-05	0.00144262	2.28342	0.0224058	1	0.364027	FUBP3
ENSG00000139436	2402.29	3.52005e-05	0.00144259	2.28322	0.0224172	1	1	GIT2
ENSG00000109265	25.1197	-9.0419e-06	0.00144269	-2.28218	0.0224786	1	1.3887	CRACD
ENSG00000275106	24.3147	1.41269e-05	0.00144268	2.27976	0.0226218	1	1.36403	NA
ENSG00000148498	136.881	-1.16591e-05	0.00144268	-2.27918	0.0226562	1	1.36403	PARD3
ENSG00000249741	20.8825	-6.8318e-06	0.00144269	-2.27908	0.0226624	1	1.3887	NA
ENSG00000245552	75.8862	-1.37588e-05	0.00144268	-2.2784	0.0227026	1	1	LOC101929295
ENSG00000280407	500.886	7.22961e-06	0.00144269	2.27756	0.0227526	1	0.364027	NA
ENSG00000233452	53.8797	-1.50617e-05	0.00144268	-2.27703	0.0227842	1	1	STXBP5-AS1
ENSG00000173947	6.82042	-6.02672e-06	0.00144269	-2.2759	0.022852	1	1	PIFO
ENSG00000163827	7.86458	4.76403e-06	0.00144269	2.2753	0.0228876	1	1	LRRC2
ENSG00000163872	800.058	2.67189e-05	0.0014424	2.27457	0.0229319	1	0.388696	YEATS2
ENSG00000182732	77.1567	-9.07781e-06	0.00144269	-2.27301	0.0230253	1	1.3887	RGS6
ENSG00000136108	683.244	1.87939e-05	0.00144266	2.27247	0.0230579	1	1	CKAP2
ENSG00000180447	14.2877	-8.0413e-06	0.00144269	-2.27156	0.0231131	1	1	GAS1
ENSG00000141905	555.07	-5.46935e-06	0.00144265	2.27083	0.0231575	1	0.364027	NFIC
ENSG00000231887	56.3906	1.51029e-05	0.00144267	2.27081	0.0231586	1	1	PRH1
ENSG00000186153	195.296	2.54769e-05	0.00144259	2.26971	0.0232249	1	0.364027	WWOX
ENSG00000263503	5.54898	3.61507e-07	0.0014427	2.26864	0.0232904	1	1	NA
CCHCR1	129.77	-2.98167e-05	0.00144276	-2.26745	0.0233627	1	1	NA
ENSG00000257949	2.27116	4.30741e-06	0.00144269	2.26699	0.0233906	1	1.36403	TEN1
ENSG00000112977	835.53	2.19443e-05	0.00144264	2.26697	0.0233919	1	1	DAP
ENSG00000178752	2.41177	-4.6681e-06	0.00144269	-2.26589	0.0234581	1	1	ERFE
ENSG00000241294	16.4024	7.86795e-06	0.00144269	2.26549	0.0234824	1	1	NA
ENSG00000228170	2.0145	-4.52541e-06	0.00144269	-2.26374	0.0235902	1	1	NA
ENSG00000171385	44.2649	-8.62224e-06	0.00144269	-2.26356	0.0236012	1	1	KCND3
ENSG00000105205	8.22288	-3.85457e-06	0.00144269	-2.26226	0.0236816	1	1.3887	CLC
ENSG00000261040	8.21089	-6.58823e-06	0.00144269	-2.26216	0.0236877	1	1.36403	WFDC21P
ENSG00000179082	36.0512	8.81202e-06	0.00144269	2.26206	0.0236938	1	1.3887	NA
ENSG00000283403	13.5121	-6.32365e-06	0.00144269	-2.26162	0.023721	1	1	LOC100420587
ENSG00000196693	463.77	-2.09815e-05	0.00144265	-2.26023	0.0238068	1	0.388696	ZNF33B
ENSG00000108960	1527.66	-1.33362e-05	0.00144268	-2.25989	0.023828	1	1	MMD
ENSG00000256862	22.7538	-9.97392e-06	0.00144269	-2.25944	0.0238563	1	1	LOC105369609
ENSG00000170485	25.1332	-9.16904e-06	0.00144268	-2.25924	0.0238686	1	1.36403	NPAS2
ENSG00000227288	3.14411	4.36502e-06	0.00144269	2.25894	0.0238874	1	1.3887	NA
ENSG00000276405	29.6932	-6.37766e-06	0.00144269	-2.25865	0.0239053	1	1.36403	NA
ENSG00000282572	94.8726	6.93611e-06	0.00144269	2.2576	0.0239707	1	1	NA
ENSG00000211695	63.8912	6.86417e-06	0.00144269	2.25674	0.0240245	1	1.3887	NA
ENSG00000184828	6.00774	-3.75654e-06	0.00144269	-2.25464	0.0241562	1	1	ZBTB7C
ENSG00000128284	1674.3	1.97863e-05	0.00144266	2.25361	0.0242207	1	1	APOL3
ENSG00000101363	113.182	1.80516e-05	0.00144266	2.25286	0.0242678	1	1	MANBAL
ENSG00000136159	210.429	-1.92676e-05	0.00144266	-2.25217	0.0243113	1	1	NUDT15
ENSG00000163961	2154.09	1.72348e-05	0.00144266	2.24975	0.0244649	1	1	RNF168
ENSG00000166035	31.5488	-6.58986e-06	0.00144269	-2.24858	0.0245389	1	1	LIPC
ENSG00000235085	2.18698	2.14706e-06	0.00144269	2.24835	0.0245536	1	1.3887	NA
ENSG00000118513	92.4145	-1.71395e-05	0.00144267	-2.24825	0.0245606	1	1.36403	MYB
ENSG00000166148	84.5451	-8.53644e-06	0.00144268	-2.24737	0.0246164	1	1.36403	AVPR1A
ENSG00000233929	22.1755	1.0768e-05	0.00144268	2.24723	0.0246254	1	1	NA
ENSG00000147400	140.07	-1.55484e-05	0.00144267	-2.24698	0.0246416	1	1.36403	CETN2
ENSG00000251513	151.656	-5.21539e-06	0.00144268	-2.24633	0.0246829	1	1.3887	NA
ENSG00000078747	3541.08	2.68292e-05	0.00144262	2.24596	0.0247069	1	1	ITCH
ENSG00000214018	30.6528	-1.01741e-05	0.00144269	-2.24497	0.02477	1	1	NA
ENSG00000262803	31.5786	1.06109e-05	0.00144269	2.24325	0.0248807	1	1	NA
ENSG00000251161	20.0497	1.18151e-05	0.00144268	2.24289	0.0249042	1	1	NA
ENSG00000278948	84.981	1.81249e-05	0.00144265	2.24274	0.0249139	1	1	NA
ENSG00000127124	628.343	1.29848e-05	0.00144268	2.24196	0.0249642	1	0.388696	HIVEP3
ENSG00000110080	235.713	2.85035e-05	0.00144272	2.24179	0.0249748	1	0.364027	ST3GAL4
ENSG00000162722	302.741	-9.85863e-06	0.00144268	-2.24157	0.0249894	1	0.364027	TRIM58
ENSG00000268555	47.9436	-5.5798e-06	0.00144269	-2.24153	0.0249917	1	1	NA
ENSG00000180354	1315.93	-1.54155e-05	0.00144267	-2.24079	0.0250397	1	0.388696	MTURN
ENSG00000107438	484.412	-1.55086e-05	0.00144266	-2.23889	0.0251628	1	1	PDLIM1
ENSG00000167578	19.4955	-1.38786e-05	0.00144271	-2.23733	0.0252646	1	1.3887	RAB4B
ENSG00000168878	2.29846	-3.82459e-06	0.00144269	-2.23728	0.0252679	1	1	SFTPB
ENSG00000277423	12.8215	1.0319e-05	0.00144268	2.23657	0.0253145	1	1	NA
ENSG00000221986	2.28596	2.2321e-06	0.00144269	2.23649	0.0253196	1	1.3887	MYBPHL
ENSG00000064652	47.7725	-1.25723e-05	0.00144267	-2.23636	0.0253281	1	1	SNX24
ENSG00000127329	12.5429	-6.61937e-06	0.00144269	-2.23609	0.0253457	1	1	PTPRB
ENSG00000254332	2.67109	-3.96642e-06	0.00144269	-2.23271	0.0255679	1	1.36403	NA
ENSG00000280033	25.7454	9.52795e-06	0.00144269	2.23255	0.0255785	1	1	NA
ENSG00000099864	4.6609	-4.58869e-06	0.00144269	-2.23209	0.025609	1	1.36403	PALM
ENSG00000237505	5.03514	-3.14567e-06	0.00144269	-2.23192	0.0256203	1	1.36403	PKN2-AS1
ENSG00000117713	3581.59	0.000131589	0.00144556	2.23163	0.0256396	1	1	ARID1A
ENSG00000231682	78.665	-9.68157e-06	0.00144269	-2.23126	0.025664	1	1	LINC01891
ENSG00000181827	955.005	2.39159e-05	0.00144261	2.23067	0.0257032	1	1	RFX7
ENSG00000212719	23.9836	-1.43328e-05	0.00144268	-2.22933	0.0257918	1	1.3887	LINC02693
ENSG00000226321	7.62873	-4.34419e-06	0.00144269	-2.228	0.0258806	1	1.3887	CROCC2
ENSG00000115641	24.2813	-7.88404e-06	0.00144269	-2.22784	0.0258909	1	1.3887	FHL2
ENSG00000227888	3.69767	-4.34794e-06	0.00144269	-2.22664	0.0259715	1	1	NA
ENSG00000155754	3.01328	-3.6623e-06	0.00144269	-2.22519	0.0260686	1	1.36403	C2CD6
ENSG00000272391	1071.46	1.91483e-05	0.00144266	2.22497	0.0260835	1	1	POM121C
ENSG00000228166	1.83523	2.42665e-06	0.00144269	2.22441	0.0261211	1	1	NA
ENSG00000261888	237.075	8.95068e-06	0.00144269	2.22406	0.0261445	1	0.388696	NA
ENSG00000223984	3.62746	-5.01993e-06	0.00144269	-2.22322	0.0262012	1	1.3887	NA
ENSG00000177324	283.204	-9.69305e-06	0.00144268	-2.22202	0.026282	1	0.364027	BEND2
ENSG00000143614	1359.79	1.75202e-05	0.00144266	2.22146	0.0263199	1	1	GATAD2B
ENSG00000166405	286.429	-1.17826e-05	0.00144268	-2.2206	0.026378	1	1	RIC3
ENSG00000262456	4.07492	4.59466e-06	0.00144269	2.21961	0.0264456	1	1	NA
ENSG00000283514	16.1844	9.74204e-06	0.00144269	2.21917	0.0264754	1	1	MIR3975
ENSG00000197520	16.966	-1.11621e-05	0.00144269	-2.21832	0.0265332	1	1	FAM177B
ENSG00000198829	30.1856	-6.92716e-06	0.00144269	-2.218	0.0265551	1	1.36403	SUCNR1
ENSG00000127080	300.744	2.63942e-05	0.00144271	2.21723	0.0266073	1	1	IPPK
ENSG00000138758	547.187	-3.51162e-05	0.00144283	-2.2168	0.0266365	1	0.388696	SEPTIN11
ENSG00000119778	1973.32	1.99282e-05	0.00144263	2.21632	0.0266695	1	1	ATAD2B
ENSG00000106484	86.4387	-9.58106e-06	0.00144268	-2.21608	0.0266864	1	1	MEST
ENSG00000248668	4.26969	-5.793e-06	0.00144269	-2.21506	0.0267558	1	1	OXCT1-AS1
ENSG00000133742	12.7047	-2.35335e-06	0.00144269	-2.21339	0.0268705	1	1	CA1
ENSG00000084072	566.522	1.68145e-05	0.00144269	-2.21298	0.0268992	1	0.364027	PPIE
ENSG00000261188	13.9149	-1.17197e-05	0.00144268	-2.21234	0.0269432	1	1	NA
ENSG00000165424	265.447	1.58215e-05	0.0014427	2.21105	0.0270323	1	1	ZCCHC24
ENSG00000188659	5.88149	-6.4413e-06	0.00144269	-2.21073	0.0270546	1	1.3887	SAXO2
ENSG00000181220	1295.53	1.74262e-05	0.00144266	2.21054	0.0270678	1	0.388696	ZNF746
ENSG00000203395	2.06342	-4.37712e-06	0.00144269	-2.21004	0.0271021	1	1.3887	NA
ENSG00000174456	163.261	-1.56887e-05	0.00144266	-2.20831	0.0272224	1	0.388696	C12orf76
ENSG00000185344	772.76	4.039e-05	0.00144268	2.20725	0.0272967	1	1	ATP6V0A2
ENSG00000205309	94.2908	5.48762e-06	0.00144267	-2.20693	0.0273187	1	1.36403	NT5M
ENSG00000283676	27.8227	-6.85331e-06	0.00144269	-2.20689	0.0273217	1	1	MIR5087
ENSG00000229754	681.702	-9.9062e-06	0.00144268	-2.20548	0.0274202	1	1	NA
ENSG00000157657	132.778	3.63104e-06	0.00144263	2.20506	0.0274502	1	1.3887	ZNF618
ENSG00000138356	4.51561	-2.43643e-06	0.00144269	-2.20415	0.0275137	1	1	AOX1
ENSG00000162714	586.595	-5.73351e-06	0.00144261	2.20307	0.0275897	1	1	ZNF496
ENSG00000084112	2088.75	1.39242e-05	0.00144267	2.20208	0.0276599	1	1	SSH1
ENSG00000103202	161.71	1.46165e-05	0.00144267	2.20099	0.0277367	1	0.388696	NME4
ENSG00000257335	219.217	-1.04706e-05	0.00144268	-2.20083	0.0277483	1	1	MGAM
ENSG00000129467	121.972	1.38845e-05	0.00144267	2.20043	0.0277761	1	1.36403	ADCY4
ENSG00000100485	2664.37	2.067e-05	0.00144265	2.20016	0.0277958	1	1	SOS2
ENSG00000185899	13.4456	6.11795e-06	0.00144269	2.19886	0.0278879	1	1	TAS2R60
ENSG00000283971	2.86737	4.72986e-06	0.00144269	2.19787	0.0279584	1	1.36403	MIR4442
ENSG00000065526	5625.51	1.82296e-05	0.00144266	2.19471	0.0281842	1	1	SPEN
ENSG00000088986	265.443	-1.70251e-05	0.00144269	-2.19338	0.02828	1	0.364027	DYNLL1
ENSG00000163820	988.937	1.72261e-05	0.00144266	2.19282	0.0283205	1	0.388696	FYCO1
ENSG00000148358	1431.94	2.56718e-05	0.00144262	2.19278	0.0283229	1	1	GPR107
ENSG00000269949	3.49876	5.62287e-06	0.00144269	2.19237	0.0283528	1	1	NA
ENSG00000278983	9.72161	4.62429e-06	0.00144269	2.1915	0.0284157	1	1.3887	NA
ENSG00000181322	3.82723	-5.30475e-06	0.00144269	-2.19147	0.0284179	1	1	NME9
ENSG00000090857	1406.49	1.43916e-05	0.00144267	2.19104	0.0284491	1	0.364027	PDPR
ENSG00000264160	2.01101	3.23827e-06	0.00144269	2.1909	0.028459	1	1	MIR4762
ENSG00000264049	2.01726	-4.70023e-06	0.00144269	-2.19067	0.0284757	1	1	MIR4737
ENSG00000137225	8.83188	-6.00565e-06	0.00144269	-2.18741	0.0287129	1	1	CAPN11
ENSG00000261645	6.95112	-5.69147e-06	0.00144269	-2.18415	0.0289509	1	1	DISC1FP1
ENSG00000267508	8.96077	-4.9229e-06	0.00144269	-2.18281	0.02905	1	1.3887	ZNF285
ENSG00000273797	75.0702	1.52175e-05	0.00144268	2.1823	0.0290875	1	1	NA
ENSG00000255337	2.22582	-4.52263e-06	0.00144269	-2.1817	0.029132	1	1	LOC101928424
ENSG00000119922	1439.96	8.23033e-06	0.00144269	2.18013	0.0292478	1	1	IFIT2
ENSG00000260859	5.37243	3.96411e-06	0.00144269	2.17997	0.02926	1	1	NA
ENSG00000053900	612.878	-5.1968e-05	0.00144294	-2.17959	0.029288	1	1	ANAPC4
ENSG00000257495	25.7814	-6.17884e-06	0.00144269	-2.1787	0.0293538	1	1	KRT73-AS1
ENSG00000256030	2.15089	2.64319e-06	0.00144269	2.17819	0.0293921	1	1.36403	NA
ENSG00000250644	233.378	6.36361e-06	0.00144269	2.17681	0.0294951	1	0.388696	NA
ENSG00000213468	49.5418	-1.50687e-05	0.00144267	-2.17668	0.0295041	1	1	FIRRE
ENSG00000280239	16.0546	1.35651e-05	0.00144268	2.17606	0.029551	1	1	NA
ENSG00000207110	3.00764	-5.28275e-06	0.00144269	-2.17571	0.0295773	1	1	NA
ENSG00000118492	3.6729	-2.3512e-06	0.00144269	-2.17533	0.0296057	1	1	ADGB
ENSG00000105339	6400.87	1.24586e-05	0.00144268	2.17487	0.0296399	1	1	DENND3
ENSG00000279792	65.2243	1.41721e-05	0.00144268	2.17412	0.0296962	1	1.3887	NA
ENSG00000267119	5.96344	3.66235e-06	0.00144269	2.17386	0.0297155	1	1	NA
ENSG00000164116	141.107	-1.15372e-05	0.00144268	-2.17281	0.0297947	1	1.36403	GUCY1A1
ENSG00000242611	2.42681	-3.52893e-06	0.00144269	-2.17255	0.0298145	1	1	NA
ENSG00000187790	261.147	1.84978e-05	0.00144266	2.16824	0.0301403	1	0.364027	FANCM
ENSG00000110844	46.5419	-1.26693e-05	0.00144267	-2.16788	0.0301681	1	1.3887	PRPF40B
ENSG00000164484	16.1978	-4.85611e-06	0.00144269	-2.16679	0.0302507	1	1	TMEM200A
ENSG00000283122	27.8232	8.28756e-06	0.00144269	2.16669	0.0302582	1	1	HYMAI
ENSG00000124491	5814.18	-1.08315e-05	0.00144268	-2.16648	0.0302744	1	1	F13A1
ENSG00000258512	19.045	-8.85768e-06	0.00144269	-2.16612	0.0303018	1	1	LINC00239
ENSG00000197928	67.6282	-1.23944e-05	0.00144268	-2.1628	0.0305565	1	1	ZNF677
ENSG00000164663	224.647	1.89261e-05	0.00144265	2.16223	0.0306006	1	0.388696	USP49
ENSG00000146530	23.1468	-3.93708e-06	0.00144269	-2.16161	0.0306484	1	1.3887	VWDE
ENSG00000178404	296.771	6.75813e-06	0.00144269	2.16159	0.0306498	1	1	CEP295NL
ENSG00000225051	3.03168	-4.98881e-06	0.00144269	-2.1612	0.0306799	1	1	NA
ENSG00000175161	11.792	-3.50234e-06	0.00144269	-2.1601	0.0307649	1	1	CADM2
ENSG00000115112	62.4626	-7.6991e-06	0.00144269	-2.15972	0.0307941	1	1	TFCP2L1
ENSG00000071794	187.441	-1.96204e-05	0.00144265	-2.15932	0.0308256	1	0.388696	HLTF
ENSG00000185271	6.57165	-4.38509e-06	0.00144269	-2.15922	0.0308334	1	1	KLHL33
ENSG00000196724	82.4605	-1.65745e-05	0.00144268	-2.1575	0.0309666	1	1	ZNF418
ENSG00000275888	432.098	7.15262e-06	0.00144269	2.1563	0.0310604	1	0.388696	NA
ENSG00000283486	8.15392	-6.04119e-06	0.00144269	-2.15512	0.0311522	1	1.36403	FAM95C
ENSG00000261542	48.1244	5.91677e-06	0.00144267	2.15381	0.0312547	1	1	NA
ENSG00000115825	2043.33	2.49344e-05	0.00144262	2.15296	0.031322	1	0.364027	PRKD3
ENSG00000171462	3.49141	-4.0819e-06	0.00144269	-2.15284	0.0313311	1	1	DLK2
ENSG00000285382	4.82981	1.68656e-05	0.00144273	2.15192	0.031404	1	1	COMMD7
ENSG00000142583	36.7536	-9.14999e-06	0.00144268	-2.15079	0.0314926	1	1	SLC2A5
ENSG00000248905	473.558	5.14138e-06	0.00144269	2.15041	0.0315231	1	0.388696	FMN1
ENSG00000268903	18.7205	4.68128e-06	0.00144269	2.14955	0.0315906	1	1	NA
ENSG00000266288	8.97708	5.14859e-06	0.00144269	2.14851	0.0316734	1	1	NA
ENSG00000221838	90.7938	-1.87911e-05	0.00144264	-2.14809	0.0317067	1	1	AP4M1
ENSG00000240143	54.8986	0.000170399	0.00144771	2.14798	0.0317151	1	1	NA
ENSG00000145908	109.009	-1.33448e-05	0.00144267	-2.14797	0.0317163	1	1	ZNF300
ENSG00000147408	659.895	-1.45965e-05	0.00144267	-2.14675	0.0318129	1	1	CSGALNACT1
ENSG00000263874	92.4771	1.49432e-05	0.00144265	2.14498	0.0319546	1	1.3887	LINC00672
ENSG00000238243	20.5474	-8.48113e-06	0.00144269	-2.14483	0.0319667	1	1	OR2W3
ENSG00000250348	14.1396	-6.66146e-06	0.00144269	-2.14402	0.032031	1	1.3887	NA
ENSG00000160145	72.8687	-9.72617e-06	0.00144268	-2.14392	0.0320392	1	1	KALRN
ENSG00000264743	14.0693	8.57505e-06	0.00144269	2.14244	0.032158	1	1	DPRXP4
ENSG00000124678	2.59499	-2.63427e-06	0.00144269	-2.14214	0.032182	1	1.3887	TCP11
ENSG00000240720	2.03774	-2.99145e-06	0.00144269	-2.1417	0.0322179	1	1	LRRD1
ENSG00000254484	15.9299	6.7614e-06	0.00144269	2.14157	0.032228	1	1	NA
ENSG00000064886	100.997	-1.01938e-05	0.00144268	-2.14098	0.0322757	1	1	CHI3L2
ENSG00000207965	10.9376	5.67919e-06	0.00144269	2.14061	0.0323057	1	1	MIR629
HLA-DRB3	218.737	-2.71793e-06	0.00144269	-2.14014	0.0323435	1	1	NA
ENSG00000104524	24.0807	-9.6816e-06	0.00144268	-2.14012	0.0323453	1	1	PYCR3
ENSG00000270259	5.37761	6.48072e-06	0.00144269	2.13998	0.0323564	1	1	NA
ENSG00000100330	3914.13	2.15601e-05	0.00144264	2.13961	0.0323862	1	0.364027	MTMR3
ENSG00000207181	46.6579	1.31589e-05	0.00144267	2.13895	0.0324396	1	1	SNORA14B
ENSG00000251467	8.4933	6.1342e-06	0.00144269	2.13783	0.0325308	1	1.3887	NA
ENSG00000228873	7.59009	6.75255e-06	0.00144269	2.1373	0.0325739	1	1	NA
ENSG00000273221	31.3382	-1.27832e-05	0.00144269	-2.13684	0.0326111	1	1.36403	NA
ENSG00000251432	28.4526	-1.20949e-05	0.00144268	-2.1356	0.0327118	1	1	LINC02615
ENSG00000267260	2.71213	-4.17206e-06	0.00144269	-2.13518	0.0327464	1	1.36403	LOC728485
ENSG00000148943	1109.27	-2.44649e-05	0.00144253	-2.13509	0.0327535	1	0.388696	LIN7C
ENSG00000224805	12.8441	-8.52146e-06	0.00144269	-2.1346	0.0327935	1	1.3887	LINC00853
ENSG00000184863	4172.25	4.65417e-05	0.00144293	2.13436	0.0328135	1	1	RBM33
ENSG00000169239	590.348	1.96165e-06	0.00144261	-2.13203	0.0330041	1	0.388696	CA5B
ENSG00000213700	10.2163	5.38743e-06	0.00144269	2.13145	0.033052	1	1.3887	NA
ENSG00000153071	445.617	9.07855e-05	0.00144408	-2.13135	0.0330602	1	1	DAB2
ENSG00000144468	740.381	-3.48665e-05	0.00144253	-2.13038	0.03314	1	1	RHBDD1
ENSG00000236447	3.47544	5.34908e-06	0.00144269	2.12989	0.0331803	1	1.36403	NA
ENSG00000253848	1.79251	-3.6379e-06	0.00144269	-2.12903	0.0332516	1	1.36403	NA
ENSG00000180957	774.86	2.66572e-05	0.00144255	2.1286	0.0332873	1	1	PITPNB
ENSG00000213024	771.622	2.32837e-05	0.00144262	2.1277	0.0333623	1	1	NUP62
ENSG00000164756	2.57196	-2.44753e-06	0.00144269	-2.12763	0.0333675	1	1.36403	SLC30A8
ENSG00000178385	767.864	2.40118e-05	0.0014426	2.12736	0.0333899	1	0.364027	PLEKHM3
ENSG00000108175	2714.87	-1.20346e-05	0.00144267	2.12724	0.0334004	1	1	ZMIZ1
ENSG00000278757	1.75173	1.38416e-06	0.00144269	2.12686	0.0334318	1	1	NA
ENSG00000169989	2.20201	-4.46799e-06	0.00144269	-2.12658	0.0334553	1	1.36403	TIGD4
ENSG00000250673	24.2983	7.51725e-06	0.00144269	2.12598	0.0335047	1	1.3887	REELD1
ENSG00000079931	10.6244	-6.50709e-06	0.00144269	-2.12593	0.0335091	1	1	MOXD1
ENSG00000113263	3710.93	-1.72764e-05	0.00144265	-2.12552	0.0335434	1	0.364027	ITK
ENSG00000285018	2.46727	-4.48933e-06	0.00144269	-2.12535	0.0335572	1	1	NA
ENSG00000156345	47.5604	-1.11817e-05	0.00144265	-2.12465	0.0336161	1	1	CDK20
ENSG00000151376	67.536	-1.06262e-05	0.00144267	-2.12463	0.0336178	1	1.3887	ME3
ENSG00000197989	290.417	1.5099	0.14633	-2.12444	0.0336338	1	0.364027	SNHG12
ENSG00000163754	906.939	2.03868e-05	0.00144268	2.12315	0.0337409	1	1	GYG1
ENSG00000187862	48.2501	8.34605e-06	0.00144269	2.12311	0.0337443	1	1	TTC24
ENSG00000011105	138.812	-9.22458e-06	0.00144268	-2.12283	0.0337681	1	1.3887	TSPAN9
ENSG00000169071	11.5901	4.54061e-06	0.00144269	2.1228	0.0337704	1	1	ROR2
ENSG00000253943	6.59042	6.41672e-06	0.00144269	2.12245	0.0337997	1	1	NA
ENSG00000231185	2.24108	-8.90867e-07	0.00144269	-2.12242	0.0338021	1	1.3887	SPRY4-AS1
ENSG00000141279	1465.62	2.56748e-05	0.00144261	2.12149	0.0338808	1	1	NPEPPS
ENSG00000139990	2152.83	0.000253896	0.00145387	2.12088	0.0339316	1	0.364027	DCAF5
ENSG00000275162	10.298	5.92744e-06	0.00144269	2.11987	0.0340172	1	1	NA
ENSG00000161642	1072.56	1.12817e-05	0.00144268	2.11914	0.0340788	1	1	ZNF385A
ENSG00000254681	80.7392	2.38783e-06	0.00144269	2.11901	0.0340893	1	1.3887	PKD1P5-LOC105376752
ENSG00000092847	2727.58	1.78884e-05	0.00144265	2.11777	0.0341944	1	0.388696	AGO1
ENSG00000145335	247.327	-8.14951e-06	0.00144269	-2.11767	0.0342031	1	1	SNCA
ENSG00000260997	302.803	8.67558e-06	0.00144268	2.11661	0.0342928	1	1	NA
ENSG00000276166	1.84676	-4.13397e-06	0.00144269	-2.11655	0.0342984	1	1.36403	NA
ENSG00000173198	369.453	-1.3017e-05	0.00144267	-2.11643	0.0343083	1	1	CYSLTR1
ENSG00000233837	1.95506	-4.50506e-06	0.00144269	-2.11603	0.0343426	1	1.3887	NA
ENSG00000237039	7.53793	7.63322e-06	0.00144269	2.11544	0.0343927	1	1	NA
ENSG00000198453	102.631	-1.54788e-05	0.00144266	-2.11526	0.034408	1	1.36403	ZNF568
ENSG00000166716	2194.21	2.47215e-05	0.00144262	2.1148	0.0344467	1	1	ZNF592
ENSG00000224687	2.09773	-2.56704e-06	0.00144269	-2.1122	0.0346695	1	1.36403	RASAL2-AS1
ENSG00000253200	138.253	1.35604e-05	0.00144267	2.11201	0.0346853	1	1.3887	NA
ENSG00000138668	2984.93	8.74705e-05	0.00144378	2.11159	0.0347214	1	1	HNRNPD
ENSG00000159247	7.00379	3.77171e-06	0.00144269	2.11114	0.0347606	1	1	NA
ENSG00000120509	71.1115	-1.77774e-05	0.00144266	-2.10958	0.0348941	1	1.36403	PDZD11
ENSG00000175106	137.543	2.51883e-05	0.00144261	2.10832	0.0350031	1	1	TVP23C
ENSG00000226853	1.98807	-4.28838e-06	0.00144269	-2.10801	0.0350299	1	1.3887	NA
ENSG00000127920	718.553	-8.69913e-06	0.00144268	-2.10797	0.0350333	1	1	GNG11
ENSG00000182446	2179.5	2.82815e-05	0.00144259	2.10752	0.0350723	1	1	NPLOC4
ENSG00000278959	2.69715	-5.04913e-06	0.00144269	-2.10638	0.0351712	1	1	NA
ENSG00000161911	368.958	-1.27807e-05	0.0014427	-2.10401	0.0353778	1	0.388696	TREML1
ENSG00000163138	104.934	-2.24795e-05	0.00144262	-2.10401	0.035378	1	1	PACRGL
ENSG00000067445	15.7775	-8.30858e-06	0.00144269	-2.10395	0.0353824	1	1.36403	TRO
ENSG00000116017	488.438	1.46288e-05	0.00144267	2.10376	0.0353993	1	0.388696	ARID3A
ENSG00000168137	1932.88	1.95987e-05	0.00144264	2.10376	0.0353996	1	1	SETD5
ENSG00000160218	3677.45	3.35198e-05	0.00144264	2.10372	0.035403	1	1	TRAPPC10
ENSG00000185010	70.204	-1.03875e-05	0.00144268	-2.10356	0.0354172	1	1	F8
ENSG00000144677	341.405	-9.39851e-06	0.00144268	-2.10351	0.035421	1	1	CTDSPL
ENSG00000154639	7.16588	-5.72238e-06	0.00144269	-2.10316	0.0354516	1	1	CXADR
ENSG00000227962	3.89872	4.55444e-06	0.00144269	2.103	0.0354654	1	1	NA
ENSG00000207967	10.4668	7.58235e-06	0.00144269	2.10225	0.0355316	1	1.3887	MIR620
ENSG00000100678	43.8781	-7.10346e-06	0.00144269	-2.10223	0.0355329	1	1	SLC8A3
ENSG00000123384	12837	1.26292e-05	0.00144267	2.10108	0.0356336	1	1	LRP1
ENSG00000186854	1770.34	-1.35253e-05	0.00144267	-2.09912	0.0358067	1	0.364027	TRABD2A
ENSG00000226155	9.61904	7.14306e-06	0.00144269	2.09865	0.0358474	1	1	NA
ENSG00000285269	15.541	-9.38623e-06	0.00144268	-2.09849	0.0358618	1	1	SLC35D2
ENSG00000144278	2.48803	-2.2494e-06	0.00144269	-2.0976	0.0359406	1	1.3887	GALNT13
ENSG00000128908	1692.35	6.21835e-05	0.00144285	2.09739	0.0359593	1	1	INO80
ENSG00000251023	26.7734	9.58906e-06	0.00144268	2.09632	0.0360536	1	1	NA
ENSG00000152223	2866.76	2.7997e-05	0.00144274	2.09578	0.0361014	1	1	EPG5
ENSG00000250462	67.5389	1.69749e-05	0.00144266	2.09448	0.0362172	1	1.36403	NA
ENSG00000218510	165.917	-1.56881e-05	0.00144266	-2.0943	0.0362329	1	1	LINC00339
ENSG00000235619	9.1105	4.50954e-06	0.00144269	2.0942	0.0362419	1	1.3887	NA
ENSG00000279416	109.555	1.10837e-05	0.00144268	2.09411	0.0362498	1	1.3887	NA
ENSG00000136770	482.634	2.71593e-05	0.00144258	2.09388	0.0362709	1	1	DNAJC1
ENSG00000085733	607.558	-9.32324e-06	0.00144268	-2.09326	0.036326	1	1	CTTN
ENSG00000176148	283.862	1.19165e-05	0.00144257	2.09326	0.0363264	1	0.388696	TCP11L1
ENSG00000146242	11.1707	-4.72501e-06	0.00144269	-2.09268	0.0363775	1	1.3887	TPBG
ENSG00000106823	2.93552	-2.98644e-06	0.00144269	-2.08906	0.0367024	1	1.36403	ECM2
ENSG00000227811	38.4038	-8.14463e-06	0.00144268	-2.08905	0.0367035	1	1.36403	INKA2-AS1
ENSG00000128203	159.231	1.20634e-05	0.00144264	2.08825	0.0367752	1	1.3887	ASPHD2
ENSG00000064313	1016.93	2.42556e-05	0.00144261	2.08807	0.0367911	1	1	TAF2
ENSG00000238835	15.0091	1.05649e-05	0.00144268	2.08772	0.0368229	1	1.3887	SCARNA18
ENSG00000055732	16.3257	-7.87857e-06	0.00144269	-2.0877	0.036825	1	1.36403	MCOLN3
ENSG00000229393	1.78811	-3.48851e-06	0.00144269	-2.08751	0.0368423	1	1	NA
ENSG00000085563	560.851	-1.40826e-05	0.0014427	2.08579	0.0369975	1	1	ABCB1
ENSG00000183337	1892.62	1.23904e-05	0.00144267	2.08414	0.0371478	1	1	BCOR
ENSG00000262514	27.5029	1.23991e-05	0.00144267	2.08409	0.0371524	1	1	NA
ENSG00000165917	20.0597	7.76003e-06	0.00144269	2.08301	0.0372501	1	1	RAPSN
ENSG00000140022	661.717	-1.1529e-05	0.00144268	-2.08282	0.0372679	1	0.364027	STON2
ENSG00000160799	879.289	1.78027e-05	0.00144265	2.08136	0.0374013	1	1	CCDC12
ENSG00000079385	16.4758	-5.83893e-06	0.00144269	-2.08111	0.0374239	1	1	CEACAM1
ENSG00000240382	17.6242	8.58608e-06	0.00144269	2.07782	0.0377256	1	1.3887	NA
ENSG00000256050	6.94607	-4.72333e-06	0.00144269	-2.07759	0.0377471	1	1.36403	NA
ENSG00000175445	15.4583	-5.3873e-06	0.00144269	-2.07689	0.0378118	1	1	LPL
ENSG00000156011	110.171	-9.94637e-06	0.00144268	-2.07649	0.0378483	1	1	PSD3
ENSG00000214063	220.58	9.25207e-06	0.00144268	2.07489	0.0379963	1	0.364027	TSPAN4
ENSG00000251399	4.24465	-3.90333e-06	0.00144269	-2.07372	0.0381049	1	1	NA
ENSG00000135919	62.2845	-7.47565e-06	0.00144269	-2.07319	0.038155	1	1.36403	SERPINE2
ENSG00000222724	92.5005	-8.13888e-06	0.00144268	-2.07191	0.0382737	1	1	NA
ENSG00000183336	2.05554	3.5557e-06	0.00144269	2.07162	0.038301	1	1	BOLA2
ENSG00000237742	1.93792	2.42564e-06	0.00144269	2.07132	0.0383292	1	1.3887	NA
ENSG00000278705	477.385	-1.60207e-05	0.00144265	-2.07019	0.0384345	1	0.388696	H4C2
ENSG00000261324	115.639	-1.72614e-05	0.00144268	-2.06953	0.0384964	1	1.36403	NA
ENSG00000100490	81.9142	-8.07839e-06	0.00144264	-2.06918	0.0385291	1	1.36403	CDKL1
ENSG00000221676	37.47	1.12732e-05	0.00144268	2.06852	0.0385914	1	1.3887	RNU6ATAC
ENSG00000186283	720.16	2.10592e-05	0.00144263	2.06846	0.0385963	1	1	TOR3A
ENSG00000226191	2.82846	-4.29122e-06	0.00144269	-2.06789	0.0386504	1	1.36403	NA
ENSG00000213214	5.52536	-5.62905e-06	0.00144269	-2.06696	0.0387376	1	1	ARHGEF35
ENSG00000223284	2.26746	-4.62473e-06	0.00144269	-2.0666	0.0387716	1	1	NA
ENSG00000233230	15.0746	-8.63936e-06	0.00144268	-2.06596	0.0388326	1	1	NA
ENSG00000137198	121.661	-2.72715e-05	0.00144278	-2.06592	0.0388362	1	1	GMPR
ENSG00000249242	2.87428	-2.6789e-06	0.00144269	-2.0645	0.0389707	1	1.3887	TMEM150C
ENSG00000242539	16.3536	9.12391e-06	0.00144268	2.06388	0.039029	1	1.36403	NA
ENSG00000106683	647.051	1.62632e-05	0.00144265	2.06318	0.0390951	1	0.388696	LIMK1
ENSG00000171502	59.8495	-1.44769e-05	0.00144267	-2.06288	0.0391242	1	1.36403	COL24A1
ENSG00000176386	116.471	-1.93868e-05	0.00144264	-2.06085	0.039317	1	1	CDC26
ENSG00000177302	634.554	1.56926e-05	0.00144258	2.06068	0.0393333	1	0.364027	TOP3A
ENSG00000100139	535.32	1.20189e-05	0.00144263	2.06066	0.0393357	1	1	MICALL1
ENSG00000157322	9.85432	5.66087e-06	0.00144269	2.05985	0.0394124	1	1.3887	CLEC18A
ENSG00000244040	2.53019	-2.01162e-06	0.00144269	-2.05961	0.0394359	1	1	IL12A-AS1
ENSG00000242516	1.69879	-2.83163e-06	0.00144269	-2.05956	0.0394403	1	1.3887	LINC00960
ENSG00000241230	5.7136	4.99395e-06	0.00144269	2.05955	0.0394417	1	1	NA
ENSG00000242251	7.10586	7.4661e-06	0.00144269	2.0594	0.0394559	1	1.3887	NA
ENSG00000185829	39.6118	-7.46121e-06	0.00144269	-2.05922	0.0394736	1	1.36403	ARL17A
ENSG00000091879	2.63565	-1.52749e-06	0.00144269	-2.05721	0.0396663	1	1.36403	ANGPT2
ENSG00000062524	151.508	8.04888e-06	0.00144269	2.05703	0.0396832	1	1	LTK
ENSG00000279827	4.40985	4.68139e-06	0.00144269	2.05394	0.0399818	1	1	NA
ENSG00000177469	5.6539	-6.36424e-06	0.00144269	-2.05393	0.0399829	1	1	CAVIN1
ENSG00000196628	853.163	-3.34146e-05	0.00144265	-2.05356	0.0400181	1	1	TCF4
ENSG00000276302	1.72244	3.73452e-06	0.00144269	2.05255	0.0401163	1	1	NA
ENSG00000201047	2.01021	3.6447e-06	0.00144269	2.05149	0.0402195	1	1.3887	NA
ENSG00000236914	2.68076	-4.54596e-06	0.00144269	-2.05141	0.0402274	1	1.36403	LINC01852
ENSG00000174500	94.8169	-8.81417e-06	0.00144268	-2.05099	0.0402676	1	1	GCSAM
ENSG00000264314	5.87792	5.278e-06	0.00144269	2.0509	0.0402765	1	1	MIR548AT
ENSG00000272469	8.54961	6.76431e-06	0.00144269	2.0506	0.0403059	1	1	NA
ENSG00000171132	910.322	1.95352e-05	0.00144262	2.04976	0.0403874	1	0.364027	PRKCE
ENSG00000136715	901.416	2.3007e-05	0.00144261	2.04885	0.0404768	1	1	SAP130
ENSG00000198876	357.142	-8.53332e-06	0.00144268	-2.04739	0.0406197	1	0.388696	DCAF12
ENSG00000205089	21.9256	-1.57814e-05	0.00144269	-2.0463	0.0407267	1	1	CCNI2
ENSG00000211895	846.055	6.25046e-06	0.00144269	2.04573	0.0407828	1	0.364027	NA
HLA-T	4.99144	6.15797e-06	0.00144269	2.04539	0.0408164	1	1	NA
ENSG00000108387	41.9976	-1.16139e-05	0.00144269	-2.04504	0.0408504	1	1	SEPTIN4
ENSG00000260032	6788.81	-2.29289e-05	0.00144261	-2.04374	0.0409797	1	1	NORAD
ENSG00000211803	19.7505	-7.88587e-06	0.00144269	-2.04283	0.0410696	1	1.3887	NA
ENSG00000187017	18.6557	5.43792e-06	0.00144269	2.04279	0.0410736	1	1	ESPN
ENSG00000151164	18.3749	-8.07684e-06	0.00144268	-2.04244	0.0411076	1	1	RAD9B
ENSG00000273245	42.2005	1.26394e-05	0.00144267	2.04239	0.0411125	1	1	NA
ENSG00000124107	3.30683	-2.99563e-06	0.00144269	-2.0413	0.0412206	1	1.36403	SLPI
ENSG00000174004	1009	-1.2555e-05	0.00144266	2.04125	0.0412257	1	1	NRROS
ENSG00000228280	21.1626	7.1528e-06	0.00144269	2.03898	0.0414522	1	1.36403	NA
ENSG00000167173	4115.56	1.14231e-05	0.00144267	2.03818	0.0415319	1	0.364027	C15orf39
ENSG00000223599	160.227	7.42732e-06	0.00144268	2.03804	0.0415461	1	1	NA
ENSG00000138688	7908.36	2.93551e-05	0.00144256	2.03737	0.0416132	1	1	KIAA1109
ENSG00000260924	25.3236	-1.26248e-05	0.00144267	-2.03715	0.041635	1	1	NA
ENSG00000274370	162.258	-2.87697e-05	0.00144282	2.03568	0.0417827	1	1	NA
ENSG00000142168	1235.69	-2.30805e-05	0.0014425	-2.03558	0.0417928	1	1	SOD1
ENSG00000208036	3.06758	4.85956e-06	0.00144269	2.03552	0.0417987	1	1	MIR106B
ENSG00000278530	6.29822	-4.88028e-06	0.00144269	-2.03481	0.0418697	1	1.36403	CHMP1B2P
ENSG00000242276	14.24	-9.14291e-06	0.00144268	-2.03401	0.0419508	1	1	NA
ENSG00000275759	11.4747	7.69503e-06	0.00144268	2.03363	0.0419891	1	1	NA
ENSG00000267060	4.30533	-5.58815e-06	0.00144269	-2.03296	0.0420565	1	1.3887	PTGES3L
ENSG00000166012	1886.04	8.38285e-07	0.00144256	-2.03152	0.0422023	1	1	TAF1D
ENSG00000165702	252.523	-1.04848e-05	0.00144268	-2.03093	0.0422619	1	1	GFI1B
ENSG00000239855	11.3203	6.61402e-06	0.00144269	2.03029	0.0423273	1	1.3887	NA
ENSG00000104611	2.89562	-3.20249e-06	0.00144269	-2.02897	0.0424612	1	1	SH2D4A
ENSG00000267263	17.2302	7.12738e-06	0.00144269	2.02869	0.0424896	1	1	NA
ENSG00000033800	2863.15	2.89187e-05	0.00144256	2.02658	0.0427049	1	1	PIAS1
ENSG00000200354	148.884	1.04121e-05	0.00144268	2.02578	0.0427872	1	1	SNORA71D
ENSG00000198796	55.1564	-7.53312e-06	0.00144269	-2.02564	0.0428012	1	1	ALPK2
ENSG00000228474	1534.46	0.000140011	0.00144597	-2.02423	0.0429461	1	0.388696	OST4
ENSG00000279500	114.559	1.18735e-05	0.00144267	2.02333	0.0430396	1	1	NA
ENSG00000264940	11.8337	6.45171e-06	0.00144269	2.02257	0.0431172	1	1.3887	SNORD3C
ENSG00000279608	250.394	9.00973e-06	0.00144268	2.02238	0.0431371	1	0.388696	NA
ENSG00000164512	82.1365	-6.58316e-06	0.00144269	-2.02198	0.0431786	1	1	ANKRD55
ENSG00000253953	3.03876	-4.53661e-06	0.00144269	-2.02182	0.0431944	1	1	PCDHGB4
ENSG00000005339	5494.33	1.98532e-05	0.00144263	2.02182	0.0431949	1	1	CREBBP
ENSG00000267320	1.95151	-2.22479e-06	0.00144269	-2.02162	0.0432155	1	1	NA
ENSG00000197258	58.7282	-2.01318e-05	0.0014427	-2.02084	0.0432966	1	1	NA
ENSG00000197385	27.557	-7.83216e-06	0.00144269	-2.02032	0.0433506	1	1	ZNF860
ENSG00000132604	397.527	2.3547e-05	0.00144261	2.01971	0.0434134	1	0.388696	TERF2
ENSG00000164649	302.339	-1.32105e-05	0.00144267	-2.01935	0.0434506	1	1	CDCA7L
ENSG00000248936	14.2288	7.47333e-06	0.00144268	2.01836	0.0435541	1	1	NA
ENSG00000168268	55.764	1.05835e-05	0.00144268	2.01786	0.0436062	1	1	NT5DC2
ENSG00000110079	63.0485	-1.8576e-05	0.00144274	-2.01753	0.0436398	1	1	MS4A4A
ENSG00000280333	3.6428	4.38951e-06	0.00144269	2.01721	0.0436739	1	1	NA
ENSG00000227145	2.81634	-3.72504e-06	0.00144269	-2.01452	0.0439551	1	1	IL21-AS1
ENSG00000183813	953.187	-1.04775e-05	0.00144268	-2.01382	0.0440281	1	1	CCR4
ENSG00000172264	77.7888	-5.02179e-06	0.00144268	-2.0131	0.044104	1	1	MACROD2
ENSG00000252614	14.1115	-9.9161e-06	0.00144268	-2.01186	0.0442348	1	1	NA
ENSG00000244073	10.2215	-7.62922e-06	0.00144268	-2.01178	0.044243	1	1	NA
ENSG00000175003	15.2347	7.88788e-06	0.00144268	2.0095	0.0444846	1	1	SLC22A1
ENSG00000146221	34.4543	1.03826e-05	0.00144268	2.00879	0.0445592	1	1	TCTE1
ENSG00000277911	14.9147	7.87759e-06	0.00144268	2.0077	0.0446748	1	1	NA
ENSG00000156414	118.509	4.01038e-06	0.00144268	2.00767	0.0446782	1	1.3887	TDRD9
ENSG00000233885	6.95865	6.31342e-06	0.00144269	2.0071	0.0447392	1	1	NA
ENSG00000261864	1.86781	-3.81995e-06	0.00144269	-2.00676	0.0447748	1	1.36403	NA
ENSG00000244480	23.0234	-1.1947e-05	0.00144267	-2.00669	0.0447823	1	1.3887	NA
ENSG00000226086	2.4161	-4.55085e-06	0.00144269	-2.00577	0.0448807	1	1.36403	NA
ENSG00000167182	231.454	1.71068e-05	0.00144265	2.00476	0.0449886	1	1	SP2
ENSG00000130338	1719.93	7.65775e-07	0.00144236	2.00457	0.0450086	1	1	TULP4
ENSG00000133661	17.9785	-8.50617e-06	0.00144268	-2.00451	0.0450156	1	1	SFTPD
ENSG00000013016	397.65	2.87799e-05	0.00144278	-2.00437	0.0450306	1	1	EHD3
ENSG00000244642	11.1635	8.34594e-06	0.00144268	2.00405	0.0450649	1	1	NA
ENSG00000187097	169.005	-1.65654e-05	0.00144263	-2.0038	0.0450913	1	1	ENTPD5
ENSG00000148926	383.835	5.40741e-06	0.00144269	2.00374	0.0450974	1	1	ADM
ENSG00000087085	21.8747	5.82641e-06	0.00144269	2.00349	0.0451252	1	1	ACHE
ENSG00000224546	169.966	-1.08337e-05	0.00144264	-2.00337	0.0451377	1	0.364027	NA
ENSG00000146555	15.1436	-6.11106e-06	0.00144269	-2.00252	0.0452288	1	1.36403	SDK1
ENSG00000114446	704.861	-2.86123e-05	0.00144256	-2.00167	0.0453199	1	0.388696	IFT57
ENSG00000257169	63.6735	7.00127e-06	0.00144269	2.00147	0.0453413	1	1	NA
ENSG00000123191	26.2695	-1.00111e-05	0.00144268	-2.00111	0.0453804	1	1	ATP7B
ENSG00000130479	652.538	6.2906e-06	0.00144268	2.00086	0.0454074	1	0.364027	MAP1S
ENSG00000166068	120.181	-9.55795e-06	0.00144268	-2.00002	0.0454984	1	1	SPRED1
ENSG00000136848	12.2236	4.58713e-06	0.00144269	1.99999	0.0455015	1	1	DAB2IP
ENSG00000183117	27.5512	2.15972e-06	0.00144269	1.99987	0.0455138	1	1.36403	CSMD1
ENSG00000176142	851.838	2.04801e-05	0.00144262	1.99977	0.0455256	1	0.364027	TMEM39A
ENSG00000279328	12.5822	6.61997e-06	0.00144269	1.99958	0.045546	1	1.36403	NA
ENSG00000101162	5891.68	-9.60085e-06	0.00144268	-1.99892	0.0456169	1	1	TUBB1
ENSG00000234473	10.4241	6.77508e-06	0.00144269	1.99861	0.0456511	1	1.3887	NA
ENSG00000124782	3387.16	1.49255e-05	0.00144266	1.99835	0.0456787	1	1	RREB1
ENSG00000214960	38.3582	-1.219e-05	0.00144267	-1.99671	0.0458563	1	1	CRPPA
ENSG00000163293	2.66804	-4.6107e-06	0.00144269	-1.99626	0.045906	1	1	NIPAL1
ENSG00000137266	150.003	-1.08562e-05	0.00144267	-1.99611	0.0459222	1	1.3887	SLC22A23
ENSG00000275413	26.3943	1.4594e-05	0.0014427	1.996	0.045934	1	1	NA
ENSG00000278475	28.1464	8.75815e-06	0.00144268	1.99592	0.0459427	1	1	NA
ENSG00000260417	154.384	8.19511e-06	0.00144268	1.99576	0.0459605	1	1	NA
ENSG00000117475	267.16	-2.11684e-05	0.00144264	-1.99555	0.045983	1	1	BLZF1
ENSG00000133316	1442.32	-1.22333e-05	0.00144267	-1.9945	0.0460979	1	1	WDR74
ENSG00000224041	1.89049	2.92634e-06	0.00144269	1.99435	0.0461142	1	1.36403	NA
ENSG00000211816	12.3045	-7.31541e-06	0.00144269	-1.99402	0.0461503	1	1.3887	NA
ENSG00000249846	9.6265	-7.27082e-06	0.00144269	-1.99372	0.0461826	1	1	LINC02021
ENSG00000169314	4.19025	-5.69524e-06	0.00144269	-1.99357	0.0461986	1	1	C22orf15
ENSG00000257556	7.46273	-6.98119e-06	0.00144269	-1.99351	0.0462058	1	1	NA
ENSG00000181751	67.4493	-2.01643e-05	0.00144269	-1.99294	0.0462675	1	1.3887	C5orf30
ENSG00000228224	3.9048	-5.27301e-06	0.00144269	-1.99289	0.0462733	1	1.36403	NACA4P
ENSG00000266235	4.07253	4.74558e-06	0.00144269	1.99247	0.0463191	1	1	MIR3176
ENSG00000263327	29.4467	-3.12871e-06	0.00144266	-1.99214	0.0463553	1	1	TAPT1-AS1
ENSG00000114270	94.7019	7.64347e-06	0.00144269	1.99166	0.0464081	1	1	COL7A1
ENSG00000167202	1706.38	1.8944e-05	0.00144264	1.99163	0.0464122	1	1	TBC1D2B
ENSG00000211752	41.0161	-9.08834e-06	0.00144268	-1.99143	0.0464332	1	1.3887	NA
ENSG00000156983	1714.67	2.16306e-05	0.00144262	1.99111	0.046469	1	1	BRPF1
ENSG00000269958	173.056	1.24318e-05	0.00144267	1.99068	0.0465162	1	1	NA
ENSG00000074356	1409.65	4.76147e-05	0.00144279	1.99024	0.0465641	1	0.388696	NCBP3
ENSG00000120685	750.634	1.66663e-05	0.00144265	1.9898	0.0466128	1	1	PROSER1
ENSG00000163435	84.0551	9.30569e-06	0.00144268	1.98909	0.0466909	1	1.3887	ELF3
ENSG00000272372	1.70059	-3.26188e-06	0.00144269	-1.98857	0.0467492	1	1	NA
ENSG00000115756	785.628	1.48665e-05	0.00144266	1.98787	0.0468261	1	1	HPCAL1
ENSG00000002746	4.60688	-2.06064e-06	0.00144269	-1.98772	0.0468429	1	1	HECW1
ENSG00000116698	1331.82	2.23791e-05	0.00144261	1.9877	0.0468445	1	1	SMG7
ENSG00000207493	14.8568	9.08699e-06	0.00144268	1.98761	0.0468545	1	1.36403	SNORA46
ENSG00000100351	1988.56	-0.000243831	0.00145318	-1.98696	0.0469263	1	0.388696	GRAP2
ENSG00000106537	133.205	-1.14365e-05	0.00144267	-1.9865	0.0469777	1	1.3887	TSPAN13
ENSG00000249086	6.20933	3.86161e-06	0.00144269	1.98649	0.0469785	1	1	NA
ENSG00000200394	60.7383	6.51216e-06	0.00144269	1.98648	0.0469804	1	1	SNORA38B
ENSG00000239801	10.8189	3.76137e-06	0.00144268	1.98579	0.0470568	1	1	NA
ENSG00000120915	299.825	-1.1129e-05	0.00144267	-1.98538	0.047102	1	0.388696	EPHX2
ENSG00000134853	9.93217	-4.09046e-06	0.00144269	-1.9852	0.0471222	1	1	PDGFRA
ENSG00000272509	8.72103	7.21574e-06	0.00144269	1.98446	0.0472047	1	1	NA
ENSG00000264745	16.9402	-7.15077e-06	0.00144269	-1.98432	0.0472196	1	1.36403	TTC39C-AS1
ENSG00000073464	80.6751	-9.193e-06	0.00144268	-1.98429	0.0472236	1	1	CLCN4
ENSG00000264230	1.95702	-2.62261e-06	0.00144269	-1.98284	0.0473849	1	1	ANXA8L1
ENSG00000156030	4202.36	1.59841e-05	0.00144265	1.98284	0.0473859	1	1	ELMSAN1
ENSG00000157349	442.299	2.55461e-05	0.00144258	1.98188	0.0474925	1	1	DDX19B
ENSG00000251748	12.8009	5.13151e-06	0.00144269	1.98105	0.047586	1	1.3887	NA
ENSG00000242607	13.8388	5.35724e-06	0.00144269	1.98007	0.0476955	1	1.36403	NA
ENSG00000198963	9.7333	-5.0545e-06	0.00144269	-1.97905	0.0478108	1	1	RORB
ENSG00000283063	40.6042	-7.08682e-06	0.00144269	-1.97902	0.0478137	1	1	NA
ENSG00000274717	13.685	7.1714e-06	0.00144269	1.97768	0.0479644	1	1.36403	NA
ENSG00000100393	7391.42	1.91637e-05	0.00144263	1.97713	0.0480275	1	1	EP300
ENSG00000007968	212.213	-9.48468e-06	0.00144268	-1.97679	0.0480652	1	0.388696	E2F2
ENSG00000283078	23.6771	-3.31516e-06	0.00144265	-1.97676	0.0480684	1	1.36403	NA
ENSG00000279656	7.82434	-7.21522e-06	0.00144269	-1.97603	0.0481519	1	1.3887	NA
ENSG00000227773	3.24349	4.42667e-06	0.00144269	1.97587	0.0481695	1	1	NA
ENSG00000143776	71.3378	-1.33328e-05	0.00144268	-1.97559	0.048201	1	1.3887	CDC42BPA
ENSG00000240654	6.52591	5.83499e-06	0.00144269	1.9748	0.0482908	1	1	C1QTNF9
ENSG00000133019	6.65361	-4.00697e-06	0.00144269	-1.97473	0.0482992	1	1.36403	CHRM3
ENSG00000215284	20.6181	6.43663e-06	0.00144269	1.97421	0.0483575	1	1	NA
ENSG00000151693	240.289	-9.71558e-06	0.00144268	-1.97421	0.0483577	1	0.364027	ASAP2
ENSG00000170921	766.448	2.1196e-05	0.00144267	1.97419	0.0483598	1	0.388696	TANC2
ENSG00000279923	7.85433	7.15224e-06	0.00144269	1.97339	0.0484512	1	1.36403	NA
ENSG00000006607	712.784	2.06915e-05	0.0014426	1.97268	0.0485316	1	1	FARP2
ENSG00000165895	54.0308	-8.14559e-06	0.00144268	-1.97257	0.0485451	1	1.36403	ARHGAP42
ENSG00000157315	3.90672	5.31899e-06	0.00144269	1.97246	0.0485576	1	1.36403	TMED6
ENSG00000159140	11942.5	2.2905e-05	0.0014426	1.9714	0.0486778	1	0.364027	SON
ENSG00000267346	7.38747	-1.01715e-05	0.0014427	1.97112	0.0487103	1	1.3887	NA
ENSG00000277534	9.68066	-6.10779e-06	0.00144268	-1.97096	0.0487288	1	1.36403	NA
ENSG00000176731	552.286	-1.62716e-05	0.00144258	-1.96981	0.0488598	1	1	RBIS
ENSG00000234066	10.0504	5.74446e-06	0.00144269	1.96977	0.0488651	1	1.3887	NA
ENSG00000074660	236.934	9.09169e-06	0.00144268	1.96969	0.0488741	1	0.388696	SCARF1
ENSG00000092978	354.405	-8.62983e-05	0.00144369	-1.96726	0.049153	1	0.364027	GPATCH2
ENSG00000266777	47.8798	8.3108e-06	0.00144268	1.96534	0.0493745	1	1	NA
ENSG00000186566	2336.08	1.23281e-05	0.00144258	1.96522	0.0493892	1	0.364027	GPATCH8
ENSG00000235688	6.53662	-4.60159e-06	0.00144269	-1.96335	0.0496058	1	1	NA
ENSG00000207475	14.4099	8.51891e-06	0.00144268	1.96322	0.0496201	1	1	SNORA80E
ENSG00000283930	15.0629	-8.02305e-06	0.00144269	-1.96304	0.0496419	1	1.3887	NA
ENSG00000284600	3.84176	-2.47119e-06	0.00144269	-1.96285	0.0496639	1	1.3887	NA
ENSG00000179455	30.1497	-6.71361e-06	0.00144269	-1.96282	0.0496676	1	1	MKRN3
ENSG00000211890	183.127	2.38673e-06	0.00144269	1.96201	0.0497616	1	0.364027	NA
ENSG00000225447	26.8158	9.64484e-06	0.00144268	1.96176	0.0497905	1	1.36403	NA
ENSG00000236279	14.3102	-6.41166e-06	0.00144269	-1.96169	0.0497987	1	1.36403	CLEC2L
ENSG00000167548	5852.66	1.15255e-05	0.00144267	1.96123	0.0498519	1	1	KMT2D
ENSG00000167566	991.671	1.04977e-05	0.00144268	1.9609	0.0498907	1	1	NCKAP5L
ENSG00000160584	2412.95	2.27526e-05	0.0014426	1.96022	0.0499703	1	0.388696	SIK3
ENSG00000166377	1268.02	1.85575e-05	0.00144263	1.95979	0.0500205	1	0.388696	ATP9B
ENSG00000118298	2.69361	-1.83189e-06	0.00144269	-1.95956	0.0500477	1	1	CA14
ENSG00000047617	15.0947	-1.63588e-06	0.00144269	-1.95875	0.0501423	1	1	ANO2
ENSG00000102145	31.5744	-1.21431e-05	0.0014427	-1.95733	0.0503083	1	1	GATA1
ENSG00000037637	1416.62	2.72796e-05	0.00144271	1.9569	0.0503597	1	1	FBXO42
ENSG00000141526	4109.39	6.68864e-06	0.00144269	1.95527	0.050551	1	0.388696	SLC16A3
ENSG00000237943	699.913	-1.17893e-05	0.00144267	-1.95525	0.0505536	1	0.388696	PRKCQ-AS1
ENSG00000212916	47.4343	-7.3113e-06	0.00144264	-1.9537	0.0507366	1	1	MAP10
ENSG00000282870	5.69642	-4.03148e-06	0.00144269	-1.95368	0.0507389	1	1.3887	NA
ENSG00000272398	71.337	-5.68919e-06	0.00144269	-1.95351	0.0507595	1	1	CD24
ENSG00000226423	6.14882	5.14867e-06	0.00144269	1.95348	0.0507625	1	1.36403	NA
ENSG00000132164	2.87719	-1.65945e-06	0.00144269	-1.95327	0.0507876	1	1	SLC6A11
ENSG00000237065	72.342	8.64937e-06	0.00144268	1.95256	0.0508721	1	1	NA
ENSG00000037280	99.5605	7.61222e-06	0.00144268	1.95239	0.0508914	1	1	FLT4
HCG27	53.4095	-1.13005e-05	0.00144267	-1.95235	0.0508961	1	1	NA
ENSG00000232788	19.6929	-1.22427e-05	0.00144268	-1.95147	0.0510014	1	1	ITGA6-AS1
ENSG00000110693	12.7129	-2.48631e-06	0.00144269	-1.9513	0.0510217	1	1	SOX6
ENSG00000169313	197.237	-9.11547e-06	0.00144268	-1.95102	0.0510545	1	0.364027	P2RY12
ENSG00000179348	78.2146	-4.4544e-06	0.00144268	-1.95091	0.0510681	1	1.3887	GATA2
ENSG00000162746	9.26025	-5.92759e-06	0.00144269	-1.95072	0.0510901	1	1	FCRLB
ENSG00000211896	386.42	5.84347e-06	0.00144269	1.94919	0.0512729	1	1	NA
ENSG00000255495	4.33292	-4.22149e-06	0.00144269	-1.94894	0.0513021	1	1.3887	NA
ENSG00000112599	26.7596	7.09169e-06	0.00144266	1.9489	0.0513068	1	1.36403	GUCA1B
ENSG00000176623	339.852	-2.15849e-05	0.00144265	-1.94797	0.0514184	1	1	RMDN1
ENSG00000187957	6.62976	-2.99339e-06	0.00144269	-1.94643	0.0516026	1	1.36403	DNER
ENSG00000103769	1744.32	-1.71351e-05	0.00144262	-1.94587	0.0516705	1	1	RAB11A
ENSG00000167264	289.961	2.39305e-05	0.00144258	1.94542	0.0517241	1	0.364027	DUS2
ENSG00000239736	7.59478	-4.35613e-06	0.00144269	-1.94489	0.0517883	1	1.36403	NA
ENSG00000225091	87.8343	1.29508e-05	0.00144266	1.94461	0.0518215	1	1	SNORA71A
ENSG00000259316	9.65038	6.25464e-06	0.00144269	1.94381	0.0519183	1	1.36403	NA
ENSG00000115290	23.4065	-6.31046e-06	0.00144269	-1.94366	0.0519366	1	1	GRB14
ENSG00000110497	1118.44	1.57044e-05	0.00144265	1.94347	0.0519589	1	1	AMBRA1
ENSG00000100523	2066.58	2.00522e-05	0.00144262	1.94293	0.052025	1	1	DDHD1
ENSG00000237149	2.69554	3.81294e-06	0.00144269	1.94264	0.0520591	1	1.36403	ZNF503-AS2
ENSG00000274452	18.7337	5.58336e-06	0.00144269	1.94226	0.0521058	1	1	NA
ENSG00000109654	52.0179	-1.03394e-05	0.00144267	-1.94204	0.0521318	1	1	TRIM2
ENSG00000148483	4.6011	-5.27659e-06	0.00144269	-1.9402	0.0523559	1	1	TMEM236
ENSG00000149131	44.9786	2.79738e-06	0.00144268	1.93958	0.0524307	1	1	SERPING1
ENSG00000260912	29.1006	-1.05485e-05	0.00144267	-1.93919	0.0524787	1	1	NA
ENSG00000049323	674.068	-7.66615e-06	0.00144268	-1.93908	0.0524915	1	0.388696	LTBP1
ENSG00000166444	13.0322	-4.99881e-06	0.00144269	-1.93907	0.0524925	1	1.3887	DENND2B
ENSG00000189164	154.829	-1.99565e-05	0.00144262	-1.93858	0.0525528	1	1.36403	ZNF527
ENSG00000130584	86.8668	9.14968e-06	0.00144268	1.93654	0.0528011	1	1	ZBTB46
ENSG00000226942	19.6262	1.73254e-06	0.00144268	1.93653	0.0528029	1	1	NA
ENSG00000167207	1715.78	1.02268e-05	0.00144267	1.93569	0.0529061	1	0.364027	NOD2
ENSG00000269292	3.56565	-4.22984e-06	0.00144269	-1.93551	0.0529278	1	1	NA
ENSG00000139428	94.0999	-1.09793e-05	0.00144262	-1.9355	0.0529285	1	1	MMAB
ENSG00000111879	36.5535	-7.57774e-06	0.00144268	-1.93548	0.052931	1	1.3887	FAM184A
ENSG00000223553	16.6732	-3.85215e-06	0.00144269	-1.9341	0.0531008	1	1.36403	NA
ENSG00000061918	254.655	-9.20791e-06	0.00144268	-1.93398	0.053116	1	0.388696	GUCY1B1
ENSG00000260778	7.24385	-6.33957e-06	0.00144269	-1.93392	0.0531235	1	1.3887	LOC106660606
ENSG00000148700	5029.18	-0.000123245	0.00144519	-1.93246	0.0533031	1	0.388696	ADD3
ENSG00000119616	355.354	-2.8673e-05	0.00144262	-1.93154	0.0534162	1	1	FCF1
ENSG00000211728	26.95	-1.80971e-05	0.0014427	-1.9315	0.0534211	1	1	NA
ENSG00000253230	2.48859	1.15154e-06	0.00144269	1.93101	0.0534812	1	1.3887	LINC00599
ENSG00000108846	629.699	-9.65141e-06	0.00144267	-1.93069	0.0535216	1	1	ABCC3
ENSG00000197561	3.9842	-2.75013e-06	0.00144269	-1.93065	0.0535258	1	1	ELANE
ENSG00000137747	48.4807	-1.13911e-05	0.00144266	-1.93012	0.0535916	1	1.36403	TMPRSS13
ENSG00000274211	608.787	2.10789e-05	0.00144247	1.92876	0.0537603	1	1	SOCS7
ZFP57	22.293	-2.31329e-06	0.00144269	-1.92828	0.0538197	1	1	NA
ENSG00000125386	948.286	2.33295e-05	0.00144258	1.92772	0.0538894	1	1	FAM193A
OR2J3	2.35073	-1.69234e-06	0.00144269	-1.92692	0.0539898	1	1	NA
ENSG00000221855	5.79785	5.5534e-06	0.00144269	1.92682	0.0540023	1	1.36403	TAS2R41
ENSG00000269899	31.2047	8.00916e-06	0.00144268	1.92681	0.0540033	1	1	NA
ENSG00000257954	5.8262	6.20029e-06	0.00144269	1.92679	0.054006	1	1	NA
ENSG00000137274	53.9569	-1.33022e-05	0.00144266	-1.92579	0.0541304	1	1	BPHL
ENSG00000284734	8.22119	-6.89425e-06	0.00144269	-1.92561	0.0541533	1	1	NA
ENSG00000265195	14.8822	1.00438e-05	0.00144269	1.92527	0.0541962	1	1	MIR4312
ENSG00000247624	16.7272	-7.00929e-06	0.00144268	-1.92438	0.054307	1	1.3887	CPEB2-DT
ENSG00000255723	2.93422	2.85438e-06	0.00144269	1.92429	0.0543176	1	1	NA
ENSG00000115993	1379.85	-2.57226e-05	0.00144256	-1.92419	0.0543309	1	0.364027	TRAK2
ENSG00000106991	452.878	8.17035e-06	0.00144268	1.92391	0.0543654	1	1	ENG
ENSG00000229245	2.29607	-2.24305e-06	0.00144269	-1.92365	0.0543982	1	1.36403	NA
ENSG00000101849	1068.33	1.78063e-05	0.00144265	1.92302	0.0544771	1	1	TBL1X
ENSG00000260583	7.23379	6.22735e-06	0.00144269	1.92191	0.0546169	1	1	LINC00515
ENSG00000171552	612.248	-1.45986e-05	0.00144265	-1.92128	0.054697	1	1	BCL2L1
ENSG00000261242	11.9748	-7.65563e-06	0.00144268	-1.9207	0.0547691	1	1	NA
ENSG00000152782	21.0976	-5.66173e-06	0.00144269	-1.92065	0.054776	1	1	PANK1
ENSG00000140104	12.7003	-5.8125e-06	0.00144269	-1.91901	0.0549833	1	1	CLBA1
ENSG00000110492	27.7827	9.93148e-06	0.00144268	1.91806	0.055104	1	1	MDK
ENSG00000107104	254.43	-2.10295e-05	0.00144276	-1.91743	0.0551827	1	1	KANK1
ENSG00000205593	175.068	1.12534e-05	0.00144267	1.91707	0.055229	1	1	DENND6B
ENSG00000213512	6.87643	4.07866e-06	0.00144269	1.91639	0.0553154	1	1	GBP7
ENSG00000205746	68.7418	4.7393e-06	0.00144269	1.91626	0.0553317	1	1	NA
ENSG00000125821	156.078	3.07913e-05	0.00144259	1.91498	0.0554947	1	1	DTD1
ENSG00000160094	418.934	1.83731e-05	0.00144263	1.91342	0.0556943	1	1	ZNF362
ENSG00000227028	5.81769	-1.75933e-06	0.00144269	-1.91315	0.055729	1	1	SLC8A1-AS1
ENSG00000070018	79.9837	-2.64986e-06	0.00144267	-1.91307	0.0557391	1	1.3887	LRP6
ENSG00000199562	2.77294	2.50475e-06	0.00144269	1.9112	0.0559795	1	1.36403	NA
ENSG00000204852	103.605	-7.36635e-06	0.00144265	-1.91076	0.0560348	1	1.3887	TCTN1
ENSG00000145349	1488.45	3.57159e-06	0.00144246	-1.91064	0.0560506	1	0.388696	CAMK2D
ENSG00000081181	50.5502	-7.58573e-06	0.00144268	-1.90985	0.0561522	1	1	ARG2
ENSG00000219665	414.016	1.38893e-05	0.00144266	1.90984	0.056154	1	0.388696	ZNF433-AS1
ENSG00000160113	31.6861	7.87562e-06	0.00144268	1.9091	0.0562486	1	1.3887	NR2F6
ENSG00000185666	11.7779	-4.5686e-06	0.00144269	-1.90909	0.0562507	1	1	SYN3
ENSG00000079156	8.45872	-4.27597e-06	0.00144269	-1.90885	0.0562809	1	1.36403	OSBPL6
ENSG00000135365	1305.02	2.4365e-05	0.00144257	1.90857	0.0563178	1	1	PHF21A
ENSG00000102096	2633.05	-1.42385e-05	0.00144265	-1.90811	0.0563771	1	1	PIM2
ENSG00000134548	79.6082	-6.07927e-06	0.00144269	-1.90808	0.0563811	1	1	SPX
ENSG00000169047	128.505	-1.54198e-05	0.00144264	-1.9074	0.0564683	1	1.3887	IRS1
ENSG00000230099	33.1687	-8.19844e-06	0.00144268	-1.90738	0.0564708	1	1.36403	NA
ENSG00000225528	126.286	-1.10091e-05	0.00144267	-1.90731	0.0564798	1	1.36403	NA
ENSG00000114405	18.9046	-9.56769e-06	0.00144269	-1.90715	0.0565007	1	1	C3orf14
XXbac-BPG248L24.1	5.06649	-4.70538e-06	0.00144269	-1.90671	0.0565581	1	1	NA
ENSG00000278576	30.7922	8.51184e-06	0.00144268	1.906	0.0566498	1	1.3887	NA
ENSG00000276334	120.641	8.03803e-06	0.00144267	1.90586	0.0566679	1	1	NA
ENSG00000155158	760.113	-1.12441e-05	0.00144267	-1.90579	0.0566771	1	0.388696	TTC39B
ENSG00000005249	1990.19	-8.74722e-06	0.00144268	-1.90561	0.0567003	1	0.364027	PRKAR2B
ENSG00000224227	4.47948	-5.14827e-06	0.00144269	-1.90436	0.0568639	1	1.36403	OR2L1P
ENSG00000139610	11.3112	-5.67981e-06	0.00144268	-1.90418	0.0568868	1	1.3887	CELA1
ENSG00000241458	4.30677	3.66873e-06	0.00144269	1.90375	0.0569425	1	1	NA
ENSG00000196498	2891.53	1.03552e-05	0.00144267	1.90366	0.0569546	1	1	NCOR2
ENSG00000264448	3.99257	4.85498e-06	0.00144269	1.90333	0.0569977	1	1	NA
ENSG00000101294	1402.29	1.90436e-05	0.0014426	1.90256	0.0570974	1	1	HM13
ENSG00000232450	3.85553	3.99562e-06	0.00144269	1.90239	0.0571201	1	1	NA
ENSG00000122970	22.7202	-7.34839e-06	0.00144268	-1.90236	0.0571241	1	1	IFT81
ENSG00000218502	1.59837	-2.8606e-06	0.00144269	-1.90118	0.0572779	1	1.3887	NA
ENSG00000255200	28.4492	-9.38281e-06	0.00144268	-1.90063	0.0573499	1	1.3887	NA
ENSG00000256139	12.2936	1.16845e-05	0.00144269	1.90049	0.0573685	1	1	NA
ENSG00000100629	291.207	2.21262e-05	0.00144266	1.90007	0.0574235	1	1	CEP128
ENSG00000258337	69.1547	7.392e-06	0.00144268	1.89958	0.0574882	1	1	NA
ENSG00000260107	1.93068	3.28452e-06	0.00144269	1.89819	0.0576716	1	1.3887	NA
ENSG00000111237	814.619	-1.90289e-05	0.0014426	-1.89807	0.0576871	1	1	VPS29
ENSG00000228393	65.9896	1.51744e-05	0.00144265	1.89792	0.057706	1	1.36403	NA
ENSG00000236324	5.15594	-3.9974e-06	0.00144269	-1.89674	0.0578618	1	1.3887	NA
ENSG00000198270	200.692	-1.75078e-05	0.00144263	-1.89658	0.0578835	1	1	TMEM116
ENSG00000204685	54.3445	1.59298e-05	0.00144264	1.89558	0.0580161	1	1	NA
ENSG00000202400	7.41099	-4.30431e-06	0.00144268	-1.89455	0.0581523	1	1	SNORD82
ENSG00000243708	32.7494	9.28267e-06	0.00144268	1.89296	0.058363	1	1.36403	PLA2G4B
ENSG00000270028	5.0871	-5.03548e-06	0.00144269	-1.89232	0.0584488	1	1	NA
ENSG00000285042	3.31501	-4.70906e-06	0.00144269	-1.89222	0.0584613	1	1	NA
ENSG00000271425	258.547	1.3548e-05	0.00144265	1.89184	0.0585129	1	1	NBPF10
ENSG00000259762	4.63011	3.89816e-06	0.00144269	1.89181	0.0585157	1	1.36403	NA
ENSG00000277246	3.82175	-4.38964e-06	0.00144269	-1.89176	0.058523	1	1.36403	NA
ENSG00000183386	421.859	8.13499e-06	0.00144268	1.89159	0.058545	1	0.364027	FHL3
ENSG00000129749	11.3566	6.40913e-06	0.00144269	1.8912	0.0585971	1	1.3887	CHRNA10
ENSG00000279679	48.7723	8.06818e-06	0.00144268	1.89112	0.0586084	1	1.3887	NA
ENSG00000140750	1325.38	1.57673e-05	0.00144265	1.89061	0.0586767	1	1	ARHGAP17
ENSG00000104885	1239.26	9.22837e-06	0.00144268	1.89014	0.058739	1	0.388696	DOT1L
ENSG00000273674	4.27812	-5.63861e-06	0.00144269	-1.88985	0.0587785	1	1	NA
ENSG00000170627	19.7766	-6.93213e-06	0.00144269	-1.8898	0.0587848	1	1	GTSF1
ENSG00000144115	28.338	-4.34776e-06	0.00144269	-1.8897	0.058798	1	1.3887	THNSL2
ENSG00000185842	33.4884	-7.24799e-06	0.00144268	-1.88939	0.0588394	1	1	DNAH14
ENSG00000197993	6.91795	-7.99346e-06	0.0014427	-1.88796	0.0590309	1	1	KEL
ENSG00000162006	2.14374	3.70983e-06	0.00144269	1.88748	0.0590955	1	1	NA
ENSG00000224183	4.03716	3.88305e-06	0.00144269	1.88691	0.0591721	1	1	NA
ENSG00000156265	1194.5	-8.76248e-06	0.00144268	-1.88689	0.0591758	1	1	MAP3K7CL
ENSG00000166860	757.253	1.85002e-05	0.00144262	1.88669	0.0592024	1	0.388696	ZBTB39
ENSG00000113716	1501.61	1.87609e-05	0.00144262	1.88648	0.0592304	1	1	HMGXB3
ENSG00000115760	9344.75	2.45813e-05	0.00144257	1.88618	0.0592707	1	1	BIRC6
ENSG00000212567	7.32158	5.70511e-06	0.00144269	1.88592	0.0593055	1	1.3887	NA
ENSG00000266852	12.4519	-1.08284e-05	0.00144269	-1.88548	0.0593648	1	1.36403	MIR4482
ENSG00000172236	1.90726	-1.53941e-06	0.00144269	-1.88511	0.0594156	1	1	TPSAB1
ENSG00000188897	179.834	5.79319e-06	0.00144269	1.88397	0.0595685	1	1	LOC400499
ENSG00000279481	17.978	5.70115e-06	0.00144269	1.88373	0.0596011	1	1	NA
ENSG00000255717	2932.57	-1.44989e-05	0.00144265	-1.8836	0.0596192	1	0.364027	SNHG1
ENSG00000197386	4281.26	-0.000366878	0.00146729	1.88301	0.0596984	1	0.388696	HTT
ENSG00000106459	625.845	9.86358e-06	0.0014426	1.88286	0.0597197	1	1	NRF1
ENSG00000151025	2.36971	-1.44217e-06	0.00144269	-1.88234	0.0597895	1	1	GPR158
ENSG00000246273	36.9754	-1.04924e-05	0.00144267	-1.88198	0.0598388	1	1	SBF2-AS1
ENSG00000141027	4428.54	-0.000158108	0.00144689	1.8819	0.0598493	1	1	NCOR1
ENSG00000147145	6.13092	-4.92299e-06	0.00144269	-1.88188	0.0598528	1	1.36403	LPAR4
ENSG00000266245	6.81667	5.57529e-06	0.00144269	1.88186	0.0598552	1	1	MIR4644
ENSG00000138111	73.9332	1.42403e-05	0.00144266	1.88145	0.0599102	1	1	MFSD13A
ENSG00000133739	70.345	-9.45403e-06	0.00144267	-1.88099	0.0599732	1	1	LRRCC1
ENSG00000267757	27.1485	6.21557e-06	0.00144269	1.88082	0.0599963	1	1.36403	EML2-AS1
ENSG00000122481	46.7767	1.20346e-05	0.00144267	1.88055	0.0600325	1	1	RWDD3
ENSG00000006459	3684.5	1.75511e-05	0.00144263	1.87958	0.0601648	1	0.364027	KDM7A
ENSG00000235795	13.638	8.62953e-06	0.00144268	1.87905	0.0602372	1	1	NA
ENSG00000207308	4.88413	3.9595e-06	0.00144269	1.87768	0.0604253	1	1	NA
ENSG00000157106	6237.22	0.000243993	0.00145308	1.8776	0.0604365	1	0.364027	SMG1
ENSG00000142528	78.04	-1.00758e-05	0.00144267	-1.87648	0.0605887	1	1.3887	ZNF473
ENSG00000163393	340.162	9.7639e-06	0.00144267	1.87367	0.0609753	1	1	SLC22A15
ENSG00000160563	245.937	2.24927e-05	0.00144247	1.87351	0.0609982	1	1	MED27
ENSG00000243696	44.1051	-9.48764e-06	0.00144268	-1.87319	0.0610425	1	1	NA
ENSG00000145700	26.016	-9.07471e-06	0.00144268	-1.87305	0.0610618	1	1	ANKRD31
ENSG00000171953	327.236	2.3522e-05	0.00144262	1.87241	0.0611494	1	0.388696	ATPAF2
ENSG00000243414	5.90911	5.82393e-06	0.00144269	1.87164	0.0612559	1	1	TICAM2
ENSG00000226266	24.5725	-9.54856e-06	0.00144265	-1.87156	0.0612678	1	1.3887	BAZ2B
ENSG00000210127	5.86127	-5.4966e-06	0.00144269	-1.87155	0.0612695	1	1	NA
ENSG00000254207	13.5857	7.69749e-06	0.00144268	1.87149	0.0612775	1	1	NA
ENSG00000167889	3.97297	-3.6383e-06	0.00144269	-1.87088	0.0613615	1	1.3887	MGAT5B
ENSG00000123360	444.746	1.10256e-06	0.00144264	1.87081	0.0613713	1	1	PDE1B
ENSG00000169857	108.846	-2.0237e-05	0.00144266	-1.87061	0.0613991	1	1.3887	AVEN
ENSG00000169641	1701.28	1.56893e-05	0.00144264	1.8704	0.0614278	1	0.388696	LUZP1
ENSG00000172785	224.574	1.66234e-05	0.00144263	1.87032	0.0614394	1	0.364027	CBWD1
ENSG00000197622	11045.2	0.000320977	0.00146099	-1.86952	0.0615501	1	1	CDC42SE1
ENSG00000129167	25.0054	-9.53476e-06	0.00144268	-1.86888	0.0616389	1	1.36403	TPH1
ENSG00000015153	1641.64	1.74667e-05	0.00144266	1.86792	0.0617728	1	1	YAF2
ENSG00000275426	3.82488	4.87911e-06	0.00144269	1.86764	0.0618116	1	1.3887	NA
ENSG00000226233	2.81983	-3.95954e-06	0.00144269	-1.86724	0.0618684	1	1	NA
ENSG00000108510	4836.03	2.52281e-05	0.00144255	1.86631	0.0619978	1	0.388696	MED13
ENSG00000277558	29.831	9.70952e-06	0.00144267	1.86628	0.0620024	1	1	NA
ENSG00000203497	90.031	-1.63584e-05	0.00144263	-1.8657	0.062084	1	1	NA
ENSG00000228451	29.6616	-1.06611e-05	0.00144267	-1.8646	0.0622378	1	1	SDAD1P1
ENSG00000180287	3.39728	-2.82624e-06	0.00144269	-1.86432	0.0622762	1	1.36403	PLD5
ENSG00000197312	1185.79	1.35129e-05	0.00144265	1.86417	0.062298	1	0.364027	DDI2
ENSG00000134825	438.766	-2.27867e-05	0.00144256	-1.86394	0.0623302	1	1	TMEM258
ENSG00000213557	13.1631	4.6666e-06	0.00144269	1.86388	0.062338	1	1	NA
ENSG00000249140	14.3015	6.49312e-06	0.00144268	1.86324	0.0624286	1	1	NA
ENSG00000058404	2.85593	-2.27926e-06	0.00144269	-1.86257	0.0625222	1	1.36403	CAMK2B
ENSG00000137648	4.49581	1.87691e-06	0.00144269	1.86194	0.0626116	1	1.3887	TMPRSS4
ENSG00000163681	1725.92	2.12748e-05	0.00144257	1.86188	0.0626196	1	1	SLMAP
ENSG00000165948	50.5285	-2.22944e-05	0.00144267	-1.86154	0.0626679	1	1	IFI27L1
ENSG00000178631	4.9147	5.90124e-06	0.00144269	1.86085	0.062765	1	1.36403	NA
ENSG00000188000	3.58159	1.486e-06	0.00144269	1.86082	0.0627697	1	1	OR7D2
ENSG00000267586	10.945	-4.59278e-06	0.00144269	-1.86078	0.0627758	1	1.3887	LINC00907
ENSG00000230580	2.02197	2.94193e-06	0.00144269	1.86019	0.0628582	1	1	NA
ENSG00000186354	283.203	6.77594e-06	0.00144268	1.85995	0.0628921	1	0.364027	NA
ENSG00000267062	14.4009	-5.92654e-06	0.00144269	-1.85953	0.0629526	1	1	NA
ENSG00000064393	2077.02	2.12008e-05	0.0014426	1.85911	0.0630109	1	1	HIPK2
ENSG00000187134	33.0437	-1.22182e-05	0.00144269	-1.85902	0.063025	1	1	AKR1C1
ENSG00000262089	27.1389	-1.01176e-05	0.00144267	-1.85867	0.0630746	1	1	NA
ENSG00000227161	19.9457	1.03251e-05	0.00144267	1.85853	0.0630943	1	1	NA
ENSG00000265491	1268.25	2.62388e-05	0.00144264	1.85833	0.0631218	1	1	RNF115
ENSG00000231728	10.3954	7.35206e-06	0.00144268	1.85801	0.0631678	1	1.36403	TMSB15B-AS1
ENSG00000162341	1117.12	9.86004e-06	0.00144267	1.85759	0.0632273	1	1	TPCN2
ENSG00000267534	224.089	8.59722e-06	0.00144268	1.85713	0.0632926	1	0.388696	S1PR2
ENSG00000214456	17.5674	5.92156e-06	0.00144269	1.85704	0.0633048	1	1	PLIN5
ENSG00000196668	39.3995	9.63081e-06	0.00144267	1.85634	0.063405	1	1	LINC00173
ENSG00000163794	7.48382	6.62075e-06	0.00144269	1.85624	0.0634187	1	1	UCN
ENSG00000132185	106.213	-5.45235e-06	0.00144269	-1.85605	0.0634464	1	1.3887	FCRLA
ENSG00000258430	10.512	6.55785e-06	0.00144269	1.85568	0.0634994	1	1.3887	NA
ENSG00000275842	1.97405	2.00454e-06	0.00144269	1.8555	0.0635246	1	1	MIR941-5
ENSG00000221808	3.28627	3.19753e-06	0.00144269	1.85544	0.0635328	1	1	MIR1256
ENSG00000157954	2173.05	1.66135e-05	0.00144263	1.85482	0.0636218	1	1	WIPI2
HSPA1A	599.524	1.56785e-07	0.00144269	1.85453	0.0636637	1	1	NA
ENSG00000172954	167.921	-1.98967e-05	0.0014427	-1.85441	0.0636802	1	1	LCLAT1
ENSG00000143207	1509.69	2.14131e-05	0.00144244	1.85341	0.0638233	1	1	COP1
ENSG00000156206	51.3484	-2.9059e-06	0.00144268	-1.85314	0.0638618	1	1.3887	CFAP161
ENSG00000119865	3.33595	-2.77438e-06	0.00144269	-1.85307	0.0638716	1	1.3887	CNRIP1
ENSG00000166770	17.3855	-5.49307e-06	0.00144269	-1.85304	0.0638763	1	1	ZNF667-AS1
ENSG00000231476	2.06683	-3.57578e-06	0.00144269	-1.85262	0.0639369	1	1	NA
ENSG00000137275	1124.8	5.93348e-06	0.00144258	1.85249	0.0639561	1	0.388696	RIPK1
ENSG00000163702	59.9184	1.00174e-05	0.00144267	1.85244	0.0639633	1	1.36403	IL17RC
ENSG00000284707	52.7266	-1.01846e-05	0.00144267	-1.8519	0.0640397	1	1	NA
ENSG00000170374	1.97715	-2.1005e-06	0.00144269	-1.85104	0.0641636	1	1.3887	SP7
ENSG00000233623	9.9853	5.56362e-06	0.00144269	1.85084	0.0641923	1	1	NA
ENSG00000278873	7.77718	6.04949e-06	0.00144269	1.85034	0.0642648	1	1.36403	PRO1804
ENSG00000169599	204.992	2.67218e-05	0.00144252	1.85017	0.0642887	1	1	NFU1
ENSG00000116604	5972.9	1.17825e-05	0.00144266	1.84956	0.0643765	1	1	MEF2D
ENSG00000229427	10.1455	5.70874e-06	0.00144269	1.84942	0.0643978	1	1	NA
ENSG00000152601	15909.6	1.43996e-05	0.00144255	-1.84912	0.064441	1	0.388696	MBNL1
ENSG00000165078	2.62259	-3.24071e-06	0.00144269	-1.84836	0.0645504	1	1	CPA6
ENSG00000175779	28.8534	-9.20251e-06	0.00144266	-1.84743	0.0646843	1	1	NA
ENSG00000168502	26.6551	-8.78428e-06	0.00144267	-1.84734	0.0646985	1	1	MTCL1
ENSG00000263968	23.2795	1.21851e-05	0.00144268	1.84708	0.0647356	1	1.36403	NA
ENSG00000162139	645.773	1.88917e-05	0.00144262	1.84628	0.0648513	1	0.364027	NEU3
ENSG00000160404	373.839	-6.99538e-06	0.00144261	1.84571	0.0649343	1	0.364027	TOR2A
ENSG00000037042	61.7374	-1.41451e-05	0.00144265	-1.84549	0.0649665	1	1.36403	TUBG2
ENSG00000242060	8.1041	-7.05779e-06	0.00144268	-1.84532	0.0649916	1	1	NA
ENSG00000131507	2589.01	-5.64398e-06	0.0014426	-1.84518	0.0650109	1	1	NDFIP1
ENSG00000260244	29.3598	-5.53768e-06	0.00144268	-1.8445	0.0651105	1	1	NA
ENSG00000111796	1379.45	1.07335e-05	0.00144267	1.84427	0.0651432	1	0.388696	KLRB1
ENSG00000262714	14.4127	-5.44275e-06	0.00144269	-1.84427	0.0651434	1	1	NA
ENSG00000120049	38.4707	-7.9206e-06	0.00144268	-1.84425	0.065147	1	1	KCNIP2
ENSG00000127328	208.274	-2.80982e-05	0.00144267	-1.84422	0.0651508	1	0.388696	RAB3IP
ENSG00000261072	26.8206	7.06833e-06	0.00144268	1.84392	0.0651947	1	1	NA
ENSG00000178026	30.6702	9.29576e-06	0.00144267	1.84387	0.0652014	1	1	LRRC75B
ENSG00000179909	160.612	-8.21552e-06	0.00144268	-1.84358	0.0652437	1	1	ZNF154
ENSG00000160256	81.2201	1.19911e-05	0.00144266	1.84358	0.0652446	1	1.36403	FAM207A
ENSG00000206688	12.0027	-3.14902e-06	0.00144269	-1.84313	0.06531	1	1.36403	SNORD116-18
ENSG00000255358	14.9527	4.53172e-06	0.00144268	1.84303	0.0653246	1	1	NA
ENSG00000166262	37.5532	-9.12289e-06	0.00144267	-1.8426	0.0653871	1	1	FAM227B
ENSG00000272630	34.1406	7.03675e-06	0.00144268	1.84181	0.0655026	1	1	NA
ENSG00000235947	2.56167	-3.80092e-06	0.00144269	-1.84163	0.0655292	1	1	EGOT
ENSG00000249138	250.01	6.72403e-06	0.00144268	1.84061	0.0656791	1	1	SLED1
ENSG00000253368	38.9466	-9.81006e-06	0.00144267	-1.84043	0.0657055	1	1.3887	TRNP1
ENSG00000228701	5.45697	-6.38715e-06	0.00144269	-1.83946	0.0658475	1	1	TNKS2-AS1
ENSG00000160307	91.4489	2.98503e-06	0.00144269	1.83927	0.0658749	1	1.36403	S100B
ENSG00000106399	181.175	-1.82223e-05	0.00144261	-1.83898	0.0659181	1	1	RPA3
ENSG00000243547	15.015	-8.10231e-06	0.00144268	-1.83881	0.0659428	1	1	NA
ENSG00000265727	24.9848	8.15886e-06	0.00144268	1.83816	0.066039	1	1	NA
ENSG00000153046	749.734	2.71295e-05	0.00144252	1.83757	0.0661265	1	1	CDYL
ENSG00000249816	11.2637	-4.10373e-06	0.00144269	-1.83703	0.0662061	1	1.36403	LINC00964
ENSG00000248318	2.64207	-2.43297e-06	0.00144269	-1.83677	0.0662442	1	1	LOC101927543
ENSG00000173210	187.83	-6.9979e-06	0.00144268	-1.8365	0.0662834	1	0.388696	ABLIM3
ENSG00000272894	29.4242	-2.8864e-05	0.00144279	-1.83608	0.0663465	1	1.36403	NA
ENSG00000083642	1819.68	2.96318e-05	0.00144265	1.83528	0.0664649	1	0.364027	PDS5B
ENSG00000103472	57.2556	1.11272e-05	0.00144267	1.83481	0.0665333	1	1	RRN3P2
ENSG00000263494	3.53119	4.36117e-06	0.00144269	1.83475	0.0665427	1	1	NA
ENSG00000137764	223.115	2.15517e-05	0.00144259	1.83332	0.0667546	1	1	MAP2K5
ENSG00000222872	1.97841	3.72065e-06	0.00144269	1.8333	0.0667583	1	1	NA
ENSG00000119681	34.3881	7.88647e-06	0.00144267	1.83225	0.0669137	1	1	LTBP2
ENSG00000273742	27.5983	5.73558e-06	0.00144269	1.83196	0.0669581	1	1.36403	MIR6075
ENSG00000120159	296.631	1.69503e-05	0.00144258	1.8319	0.0669656	1	1	CAAP1
ENSG00000207574	7.48585	4.87019e-06	0.00144269	1.83187	0.0669701	1	1.36403	MIR661
ENSG00000187391	17.8785	-4.92053e-06	0.00144269	-1.83094	0.0671096	1	1	MAGI2
ENSG00000279372	8.99043	-6.63344e-06	0.00144268	-1.83048	0.0671789	1	1	NA
ENSG00000116254	18.1302	-7.78523e-06	0.00144268	-1.8304	0.0671898	1	1	CHD5
ENSG00000130164	869.818	-7.59967e-06	0.00144268	-1.8303	0.0672049	1	1	LDLR
ENSG00000180488	737.692	2.00133e-05	0.0014426	1.83016	0.0672262	1	0.388696	MIGA1
ENSG00000149488	2.9447	-1.96536e-06	0.00144269	-1.82994	0.0672591	1	1	TMC2
ENSG00000149243	6.30192	-4.43686e-06	0.00144269	-1.82894	0.0674091	1	1.3887	KLHL35
ENSG00000171848	23.8896	-8.58089e-06	0.00144268	-1.8288	0.0674303	1	1.36403	RRM2
ENSG00000104783	327.458	1.01256e-05	0.00144266	1.82842	0.0674858	1	1	KCNN4
ENSG00000147206	4.75245	-2.6894e-06	0.00144269	-1.82825	0.0675117	1	1.36403	NXF3
ENSG00000196329	271.181	-9.49259e-06	0.00144267	-1.82789	0.0675667	1	0.364027	GIMAP5
ENSG00000284697	9.59198	-7.1409e-06	0.00144268	-1.82758	0.067613	1	1.3887	NA
ENSG00000088854	469.066	2.09205e-05	0.00144263	1.82715	0.0676767	1	1	C20orf194
ENSG00000204271	121.039	-1.0084e-05	0.00144267	-1.82677	0.0677345	1	1	SPIN3
ENSG00000169247	113.192	-7.53237e-06	0.00144268	-1.82674	0.067739	1	1	SH3TC2
ENSG00000254226	3.58124	-3.11719e-06	0.00144269	-1.82616	0.0678255	1	1	LINC01933
ENSG00000165682	122.959	-6.92794e-06	0.00144268	-1.82612	0.0678317	1	1	CLEC1B
ENSG00000139044	19.9868	-6.84057e-06	0.00144268	-1.82592	0.067863	1	1.36403	B4GALNT3
ENSG00000171843	847.642	-8.06596e-06	0.00144265	-1.82582	0.0678766	1	1	MLLT3
ENSG00000116791	105.533	-1.16467e-05	0.00144269	-1.8251	0.0679864	1	1.3887	CRYZ
ENSG00000181433	4.03897	5.27075e-07	0.00144269	1.82451	0.0680756	1	1	SAGE1
ENSG00000109047	22.2787	8.21275e-06	0.00144268	1.82427	0.0681112	1	1	RCVRN
ENSG00000173372	106.621	-1.00036e-05	0.0014427	-1.82411	0.0681354	1	1.36403	C1QA
ENSG00000102174	48.084	-7.12159e-06	0.00144267	-1.82382	0.0681796	1	1.3887	PHEX
ENSG00000232807	14.4112	9.67973e-06	0.00144268	1.82353	0.0682227	1	1	NA
ENSG00000198948	858.506	-8.21997e-06	0.00144268	-1.82337	0.0682477	1	1	MFAP3L
ENSG00000145012	3180.4	2.14678e-05	0.00144258	1.8231	0.068288	1	1	LPP
ENSG00000083750	161.947	-1.5836e-05	0.00144263	-1.82259	0.0683657	1	0.364027	RRAGB
ENSG00000132793	5.35391	-5.0595e-06	0.00144269	-1.82255	0.0683723	1	1.36403	LPIN3
ENSG00000163558	430.046	-1.20862e-05	0.00144261	1.82189	0.068472	1	0.388696	PRKCI
ENSG00000182814	2.16994	1.93576e-06	0.00144269	1.82169	0.0685019	1	1	NA
ENSG00000154783	4.40268	-3.17935e-06	0.00144269	-1.82169	0.0685026	1	1.3887	FGD5
ENSG00000204745	32.9081	5.8918e-06	0.00144269	1.8211	0.0685914	1	1	NA
ENSG00000225931	13.8438	9.30343e-06	0.00144268	1.8206	0.0686675	1	1	NA
ENSG00000260517	56.7839	7.68471e-06	0.00144268	1.8204	0.0686979	1	1.3887	NA
ENSG00000263897	14.018	5.12593e-06	0.00144269	1.81891	0.0689251	1	1.3887	MIR4669
ENSG00000166347	91.2607	-1.05766e-05	0.00144267	-1.81885	0.0689342	1	1.36403	CYB5A
ENSG00000260806	5.42571	-4.6062e-06	0.00144269	-1.81882	0.0689396	1	1	NA
ENSG00000273007	1.87911	-2.5722e-06	0.00144269	-1.81819	0.0690353	1	1.36403	NA
ENSG00000117115	684.488	6.69439e-06	0.00144268	1.81818	0.0690361	1	1	PADI2
MYL8P	5.08091	5.77448e-06	0.00144269	1.81779	0.0690969	1	1.36403	NA
ENSG00000166153	4.03431	-4.72829e-06	0.00144269	-1.81761	0.0691238	1	1	DEPDC4
ENSG00000271383	1397.37	1.22101e-05	0.00144266	1.81749	0.0691423	1	0.364027	NBPF19
ENSG00000266472	563.038	-2.26775e-05	0.00144257	-1.81597	0.069375	1	1	MRPS21
ENSG00000165626	7.84466	-3.73289e-06	0.00144269	-1.81592	0.069383	1	1.36403	BEND7
ENSG00000261553	5.01277	-4.80305e-06	0.00144269	-1.81506	0.0695153	1	1.3887	NA
ENSG00000137166	455.14	7.36573e-06	0.00144268	1.81457	0.0695901	1	0.364027	FOXP4
ENSG00000119650	70.264	-1.56924e-05	0.00144263	-1.81437	0.069621	1	1.3887	IFT43
ENSG00000115602	14.7835	-5.02766e-06	0.00144269	-1.81363	0.0697348	1	1.36403	IL1RL1
ENSG00000063245	1208.82	3.68919e-05	0.00144288	1.81285	0.0698551	1	1	EPN1
ENSG00000185499	12.8248	6.95483e-06	0.00144268	1.81258	0.0698968	1	1	MUC1
ENSG00000238961	64.4862	9.10893e-06	0.00144268	1.81226	0.0699466	1	1.3887	SNORA47
ENSG00000178440	15.9228	7.00181e-06	0.00144268	1.81206	0.0699769	1	1	LINC00843
ENSG00000112972	790.749	-3.06279e-05	0.00144272	-1.81203	0.0699811	1	1	HMGCS1
ENSG00000206077	69.8157	-5.72624e-06	0.00144269	-1.81201	0.0699854	1	1	ZDHHC11B
ENSG00000128482	11.8049	-5.64352e-06	0.00144269	-1.81159	0.0700493	1	1	RNF112
ENSG00000035720	157.798	-1.11509e-05	0.00144267	-1.81133	0.0700898	1	1	STAP1
ENSG00000134184	40.7394	-1.38792e-06	0.00144269	-1.81106	0.070131	1	1	GSTM1
ENSG00000271607	2.96002	3.49187e-06	0.00144269	1.8099	0.0703109	1	1	NA
ENSG00000157110	6.22075	-2.48758e-06	0.00144269	-1.80979	0.0703288	1	1.36403	RBPMS
ENSG00000082269	334.603	2.40001e-05	0.00144264	1.80927	0.0704086	1	1	FAM135A
ENSG00000112290	25.8296	-9.73703e-06	0.00144267	-1.80909	0.0704365	1	1.36403	WASF1
ENSG00000267990	8.17518	5.87309e-06	0.00144269	1.80901	0.07045	1	1.36403	NA
ENSG00000100599	2763.06	5.80621e-05	0.0014432	1.80898	0.0704535	1	1	RIN3
HLA-A	16236.7	1.53833e-05	0.00144264	1.80891	0.0704646	1	0.364027	NA
ENSG00000172867	16.1975	-4.97434e-06	0.00144269	-1.80834	0.070554	1	1.3887	KRT2
ENSG00000240449	9.14265	-6.68516e-06	0.00144268	-1.80801	0.0706048	1	1	NA
ENSG00000257599	78.1808	-4.06812e-06	0.00144269	-1.80777	0.0706425	1	1	OVCH1-AS1
ENSG00000072415	321.422	1.94802e-05	0.0014426	1.80767	0.0706586	1	1	MPP5
ENSG00000280274	7.27019	5.85434e-06	0.00144269	1.80742	0.0706964	1	1	NA
ENSG00000273428	58.1166	-8.08413e-06	0.00144268	-1.80736	0.0707061	1	1	NA
ENSG00000134057	31.2771	-1.04399e-05	0.00144268	-1.80636	0.0708616	1	1	CCNB1
ENSG00000263628	14.5226	5.15956e-06	0.00144269	1.80584	0.0709432	1	1.3887	MIR3155A
ENSG00000249601	3.78068	-3.30562e-06	0.00144269	-1.8056	0.070981	1	1.36403	NA
ENSG00000226856	2.54836	-2.57732e-06	0.00144269	-1.80544	0.0710053	1	1	THORLNC
ENSG00000126351	1290.73	1.3536e-05	0.00144265	1.80537	0.0710165	1	0.364027	THRA
ENSG00000143409	336.702	-1.25517e-05	0.00144265	-1.80469	0.0711229	1	0.388696	MINDY1
ENSG00000188779	32.8261	4.26631e-06	0.00144265	1.80465	0.0711296	1	1.3887	SKOR1
ENSG00000046647	128.76	-2.28302e-05	0.00144257	-1.80392	0.0712434	1	1	GEMIN8
ENSG00000284690	88.223	-5.75092e-06	0.00144269	-1.80368	0.071282	1	1.36403	CD300H
ENSG00000196581	11.7998	-3.78579e-06	0.00144269	-1.80363	0.0712897	1	1	AJAP1
ENSG00000198939	7.88281	-5.60644e-06	0.00144269	-1.80361	0.0712918	1	1.36403	ZFP2
ENSG00000115761	685.86	3.811e-05	0.00144266	1.80265	0.0714432	1	1	NOL10
ENSG00000132972	8.82144	-1.28424e-06	0.00144269	-1.80258	0.071455	1	1.3887	RNF17
ENSG00000274173	6.92047	-5.92667e-06	0.00144269	-1.8012	0.0716719	1	1	NA
ENSG00000156599	1692.59	2.38311e-05	0.00144254	1.80118	0.0716744	1	1	ZDHHC5
ENSG00000163050	1520.45	1.36529e-05	0.00144265	1.80107	0.0716911	1	0.388696	COQ8A
ENSG00000101493	1288.68	5.4434e-05	0.00144312	1.80105	0.0716957	1	1	ZNF516
ENSG00000139835	8.98492	-4.66684e-06	0.00144269	-1.80098	0.0717064	1	1.3887	GRTP1
ENSG00000274383	1.92347	2.39539e-06	0.00144269	1.80094	0.0717127	1	1	NA
ENSG00000110002	140.417	-1.38471e-05	0.00144264	-1.80081	0.0717335	1	1	VWA5A
ENSG00000107593	4.75449	-3.16298e-06	0.00144269	-1.80059	0.0717673	1	1	PKD2L1
ENSG00000197705	61.9769	-1.10332e-05	0.00144269	-1.80053	0.0717774	1	1	KLHL14
ENSG00000251450	3.19234	4.68468e-07	0.00144269	-1.80043	0.0717926	1	1	RASGRF2-AS1
ENSG00000116260	2237.53	9.58385e-06	0.00144267	1.80042	0.071795	1	0.364027	QSOX1
ENSG00000231128	2.74289	-3.0189e-06	0.00144269	-1.80041	0.0717958	1	1	NA
ENSG00000146453	4.1222	-2.71243e-06	0.00144269	-1.80029	0.0718153	1	1.3887	PNLDC1
ENSG00000180385	112.188	1.3783e-05	0.00144265	1.79933	0.0719669	1	1.3887	NA
ENSG00000136682	301.736	-1.81978e-05	0.00144259	-1.79925	0.0719786	1	1	CBWD2
ENSG00000259658	19.284	-1.13062e-05	0.00144267	-1.79829	0.0721304	1	1	LOC100128108
ENSG00000054523	1324.15	1.27116e-05	0.00144265	1.79692	0.072348	1	1	KIF1B
TNXB	78.6375	1.14186e-05	0.00144266	1.79603	0.0724896	1	1	NA
ENSG00000176438	2659.13	1.81845e-05	0.00144263	1.79593	0.0725055	1	1	SYNE3
ENSG00000255561	29.3882	-1.22605e-05	0.00144267	-1.7954	0.0725905	1	1	FDXACB1
ENSG00000273306	32.7476	1.29382e-05	0.00144268	1.79534	0.0725995	1	1.3887	NA
ENSG00000231890	27.5199	9.9187e-06	0.00144267	1.79488	0.0726736	1	1.36403	DARS-AS1
ENSG00000202347	7.66301	1.67281e-05	0.00144273	1.79469	0.0727033	1	1	NA
ENSG00000127589	4.68745	-4.3157e-06	0.00144269	-1.79454	0.0727278	1	1	NA
ENSG00000273123	3.24988	-4.14683e-06	0.00144269	-1.79415	0.0727889	1	1.36403	NA
ENSG00000137709	5.07211	-2.69044e-06	0.00144269	-1.79383	0.0728408	1	1.3887	POU2F3
ENSG00000187627	16.1644	5.83321e-06	0.00144269	1.79382	0.0728413	1	1	RGPD1
ENSG00000224812	2.76345	3.441e-06	0.00144269	1.79341	0.0729075	1	1.36403	TMEM72-AS1
ENSG00000105792	6.32764	-3.46838e-06	0.00144269	-1.79327	0.0729295	1	1.36403	CFAP69
ENSG00000279086	121.507	-1.25085e-05	0.00144265	-1.79306	0.0729641	1	1.36403	NA
ENSG00000275772	4.41511	-4.01933e-06	0.00144269	-1.7924	0.0730695	1	1	NA
ENSG00000224315	4.99872	4.68705e-06	0.00144269	1.79235	0.0730766	1	1	NA
ENSG00000126003	906.384	1.33307e-05	0.00144263	1.79194	0.073142	1	0.388696	PLAGL2
ENSG00000138735	943.161	-9.04856e-06	0.00144267	-1.79178	0.0731684	1	1	PDE5A
ENSG00000114739	184.886	-1.08518e-05	0.00144267	-1.79175	0.0731731	1	1	ACVR2B
ENSG00000201564	8.49691	5.35736e-06	0.00144269	1.79097	0.0732981	1	1	NA
ENSG00000240661	5.61464	1.8095e-06	0.00144269	1.79053	0.0733689	1	1	NA
ENSG00000158882	522.63	9.61971e-06	0.00144266	1.79019	0.073424	1	0.364027	TOMM40L
ENSG00000099954	17.8726	-1.10441e-05	0.0014427	-1.79015	0.0734301	1	1	CECR2
ENSG00000196172	91.3648	-1.20188e-05	0.00144267	-1.79014	0.073431	1	1	ZNF681
ENSG00000278571	55.0976	1.1746e-05	0.00144267	1.78982	0.0734825	1	1.36403	MIR7161
ENSG00000110455	286.141	-7.6538e-06	0.00144268	-1.78939	0.0735518	1	0.388696	ACCS
ENSG00000147465	3.34583	3.20198e-06	0.00144269	1.78892	0.0736274	1	1.3887	STAR
ENSG00000255284	27.6564	-8.22788e-06	0.00144268	-1.78888	0.0736349	1	1.3887	LOC171391
ENSG00000138463	697.196	8.23671e-06	0.00144266	1.78789	0.0737941	1	1	SLC49A4
ENSG00000134363	11.3865	1.83407	1.08869	1.78721	0.073903	1	1	FST
ENSG00000089057	1486.35	1.39133e-05	0.00144265	1.78718	0.0739079	1	1	SLC23A2
ENSG00000164744	1.99545	-2.80945e-06	0.00144269	-1.7868	0.0739702	1	1	SUN3
ENSG00000204936	3.05358	-1.86255e-06	0.00144269	-1.78671	0.073984	1	1	CD177
ENSG00000228217	4.5077	4.70311e-06	0.00144269	1.78636	0.074041	1	1	NA
ENSG00000205085	28.1095	6.44925e-06	0.00144267	1.78533	0.074207	1	1.3887	FAM71F2
ENSG00000144868	3.44305	2.30898e-06	0.00144269	-1.78519	0.0742299	1	1	TMEM108
ENSG00000262050	1.89657	-3.41004e-06	0.00144269	-1.78439	0.0743606	1	1	LOC105371592
ENSG00000206828	132.498	-9.51689e-05	0.00144424	-1.7843	0.0743745	1	1.36403	RNVU1-30
ENSG00000005189	17.005	-8.27242e-06	0.00144267	-1.78319	0.0745562	1	1	REXO5
ENSG00000247679	66.6536	1.24271e-05	0.00144266	1.78316	0.07456	1	1.3887	NA
RF00026	2.60103	3.84391e-06	0.00144269	1.78313	0.0745658	1	1	NA
ENSG00000177640	3.12359	-2.53918e-06	0.00144269	-1.78279	0.0746205	1	1	CASC2
ENSG00000136514	58.238	1.0242e-05	0.00144267	1.78269	0.0746362	1	1	RTP4
ENSG00000110841	50.7812	-8.0144e-06	0.00144268	-1.7821	0.0747333	1	1.36403	PPFIBP1
ENSG00000179598	41.18	-1.14177e-05	0.00144266	-1.782	0.0747493	1	1	PLD6
ENSG00000281530	25.3991	1.06449e-05	0.00144267	1.78165	0.0748065	1	1.36403	NA
ENSG00000243964	39.8398	-1.11154e-05	0.00144265	-1.78068	0.074965	1	1.36403	NA
ENSG00000227051	30.595	-5.22611e-06	0.00144269	-1.78019	0.0750447	1	1	C14orf132
ENSG00000074755	4563.81	2.07448e-05	0.00144258	1.77986	0.0750991	1	0.388696	ZZEF1
ENSG00000035403	4784.59	-1.26356e-05	0.00144266	-1.77944	0.0751677	1	1	VCL
ENSG00000279513	28.0209	1.00223e-05	0.00144267	1.77912	0.0752197	1	1.36403	NA
ENSG00000186704	6.20833	5.5748e-06	0.00144269	1.77886	0.0752635	1	1.36403	NA
ENSG00000099194	228.084	7.39304e-06	0.00144268	1.77883	0.0752674	1	0.364027	SCD
ENSG00000076554	278.928	-1.53958e-05	0.00144264	-1.7786	0.0753053	1	1	TPD52
ENSG00000147687	192.07	-1.3008e-05	0.00144265	-1.77774	0.0754466	1	0.388696	TATDN1
ENSG00000240563	13.455	-3.71477e-06	0.00144269	-1.77707	0.0755563	1	1	L1TD1
ENSG00000165617	94.494	-5.82069e-06	0.00144269	-1.77701	0.0755664	1	1	DACT1
ENSG00000090061	1599.15	1.51989e-05	0.00144263	1.77694	0.0755784	1	1	CCNK
ENSG00000141380	1661.72	1.99923e-05	0.00144259	1.77692	0.075582	1	0.388696	SS18
ENSG00000183765	79.9832	-9.67394e-06	0.00144267	-1.77691	0.0755833	1	1	CHEK2
ENSG00000135324	2.01131	-2.97461e-06	0.00144269	-1.77669	0.0756187	1	1.3887	MRAP2
ENSG00000170271	388.345	-8.45839e-06	0.00144268	-1.77648	0.0756541	1	1	FAXDC2
ENSG00000197535	3404.81	2.41766e-05	0.00144254	1.77647	0.0756558	1	1	MYO5A
ENSG00000256029	11.2458	-5.13602e-06	0.00144269	-1.77611	0.0757144	1	1.36403	SNHG28
ENSG00000166949	3246.97	1.11675e-05	0.00144266	1.77603	0.0757272	1	1	SMAD3
ENSG00000163516	939.633	-4.01188e-05	0.00144288	-1.77601	0.0757321	1	1	ANKZF1
ENSG00000183662	35.0674	-1.1113e-05	0.00144266	-1.77548	0.075818	1	1.36403	TAFA1
ENSG00000196787	732.425	-1.65745e-05	0.00144268	-1.77543	0.0758266	1	0.364027	H2AC11
ENSG00000240322	15.867	7.95545e-06	0.00144268	1.7753	0.0758478	1	1	NA
ENSG00000230006	164.54	-7.36514e-06	0.00144268	-1.77503	0.0758931	1	1	ANKRD36BP2
ENSG00000235335	3.77717	-2.98684e-05	0.00144284	1.77497	0.075902	1	1.36403	B3GALT1-AS1
ENSG00000253399	15.4066	8.36679e-06	0.00144268	1.77409	0.0760482	1	1	NA
ENSG00000152455	35.9757	-1.21138e-05	0.00144264	-1.77406	0.0760534	1	1.3887	SUV39H2
ENSG00000238987	20.08	4.39782e-06	0.00144269	1.77356	0.0761365	1	1.3887	NA
ENSG00000084070	5071.48	-1.91998e-05	0.00144259	-1.77335	0.0761701	1	1	SMAP2
ENSG00000224452	3.84081	6.04866e-06	0.0014427	1.77293	0.0762398	1	1	NA
ENSG00000144791	1213.4	2.8809e-05	0.00144271	1.77219	0.0763638	1	1	LIMD1
ENSG00000074054	2378.08	2.40569e-05	0.00144254	1.77178	0.0764306	1	0.364027	CLASP1
ENSG00000166839	390.225	8.06097e-06	0.00144268	1.77156	0.0764669	1	1	ANKDD1A
ENSG00000131503	260.478	2.16038e-05	0.0014427	1.77112	0.0765411	1	0.364027	ANKHD1
ENSG00000246203	27.3407	1.00975e-05	0.00144266	1.77015	0.0767022	1	1	NA
ENSG00000222179	5.79446	4.02955e-06	0.00144269	1.76979	0.0767625	1	1	NA
ENSG00000243069	3.40079	-2.5259e-06	0.00144269	-1.76969	0.0767782	1	1	ARHGEF26-AS1
ENSG00000153714	4.01562	-3.50109e-06	0.00144269	-1.76939	0.0768282	1	1.36403	LURAP1L
ENSG00000146918	164.912	-6.17976e-07	0.00144266	-1.76908	0.0768797	1	0.388696	NCAPG2
ENSG00000151461	1164.96	5.75827e-05	0.00144279	1.76901	0.0768918	1	0.388696	UPF2
ENSG00000274979	16.7218	-7.53393e-06	0.00144268	-1.7687	0.0769438	1	1	NA
ENSG00000167625	173.935	1.41493e-05	0.00144264	1.76778	0.077097	1	1	ZNF526
ENSG00000210117	156.826	-8.54579e-06	0.00144268	-1.76777	0.0770992	1	1	NA
ENSG00000173809	9.8343	-3.70249e-06	0.00144269	-1.76772	0.0771079	1	1	TDRD12
ENSG00000243836	40.1081	-7.10671e-06	0.00144268	-1.7671	0.077211	1	1	WDR86-AS1
ENSG00000272984	3.61577	3.94922e-06	0.00144269	1.7671	0.0772115	1	1	NA
ENSG00000232389	1.79241	-3.3954e-06	0.00144269	-1.7668	0.0772612	1	1	NA
ENSG00000121390	1603.21	2.4255e-05	0.00144252	1.76677	0.0772663	1	1	PSPC1
ENSG00000130513	8.45203	5.06641e-06	0.00144269	1.76646	0.0773185	1	1	GDF15
ENSG00000180801	5.68289	3.23694e-06	0.00144269	1.76642	0.0773259	1	1	ARSJ
ENSG00000267598	12.6559	4.58656e-06	0.00144269	1.76611	0.0773773	1	1	NA
ENSG00000274885	32.9603	1.12224e-05	0.00144266	1.76603	0.0773908	1	1	NA
ENSG00000268093	3.82209	-4.22115e-06	0.00144269	-1.76571	0.0774438	1	1	NA
ENSG00000225138	179.505	5.96313e-06	0.00144269	1.76556	0.0774705	1	1	NA
ENSG00000279527	43.7353	5.93363e-06	0.00144269	1.76528	0.0775164	1	1	NA
ENSG00000131951	3.13067	-2.2687e-06	0.00144269	-1.76521	0.0775281	1	1	LRRC9
ENSG00000183340	80.7421	-5.55385e-06	0.00144263	-1.76435	0.0776731	1	1	JRKL
ENSG00000141391	3.51197	-2.92899e-06	0.00144269	-1.7641	0.0777154	1	1.3887	PRELID3A
ENSG00000160191	52.4604	-9.03471e-06	0.00144268	-1.76402	0.0777287	1	1.36403	PDE9A
ENSG00000256053	105.796	2.46878e-05	0.00144265	1.76377	0.0777706	1	1	COA8
ENSG00000102362	113.124	-5.04894e-06	0.00144267	-1.76373	0.0777779	1	1	SYTL4
ENSG00000223262	16.3821	5.50359e-06	0.00144268	1.76371	0.0777805	1	1	NA
ENSG00000121570	22.3308	-4.74859e-06	0.00144268	-1.76361	0.0777979	1	1	DPPA4
ENSG00000199436	20.6084	1.11415e-05	0.00144267	1.7635	0.0778157	1	1	SNORD9
ENSG00000174384	1.91319	2.91727e-06	0.00144269	1.76348	0.0778189	1	1.3887	NA
ENSG00000095303	1836.79	-1.0644e-05	0.00144267	-1.76335	0.0778416	1	0.364027	PTGS1
ENSG00000140526	3742.47	0.000134289	0.00144578	1.76316	0.0778733	1	0.388696	ABHD2
ENSG00000109016	110.408	1.66799e-05	0.00144257	1.763	0.0779002	1	1	DHRS7B
ENSG00000107854	3593.64	1.82768e-05	0.00144261	1.76242	0.0779984	1	1	TNKS2
ENSG00000226751	3.97014	-3.78543e-06	0.00144269	-1.7623	0.078018	1	1	NA
ENSG00000246323	5.90454	-4.71541e-06	0.00144268	-1.76222	0.0780315	1	1	NA
ENSG00000198046	55.4945	-5.8767e-06	0.00144269	-1.76205	0.0780615	1	1	ZNF667
ENSG00000201581	30.4157	7.02404e-06	0.00144268	1.76185	0.0780952	1	1.3887	NA
ENSG00000223776	5.71293	5.95613e-06	0.00144269	1.76143	0.078165	1	1.3887	LGALS8-AS1
ENSG00000230732	106.494	8.86942e-06	0.00144268	1.76139	0.0781719	1	1.36403	NA
ENSG00000224781	1.74031	-2.96987e-06	0.00144269	-1.76084	0.078265	1	1	NA
ENSG00000066044	569.722	1.35329e-05	0.00144246	1.76044	0.078334	1	1	ELAVL1
ENSG00000161202	735.635	1.78097e-05	0.00144261	1.76028	0.078361	1	0.388696	DVL3
ENSG00000215883	38.9031	-9.23101e-06	0.00144268	-1.76024	0.0783677	1	1	CYB5RL
ENSG00000197763	15.7354	-8.48261e-06	0.00144268	-1.76023	0.0783691	1	1.36403	TXNRD3
ENSG00000111863	209.217	-6.00096e-06	0.00144267	-1.75997	0.0784121	1	1	ADTRP
ENSG00000233716	3.35773	3.98615e-06	0.00144269	1.75992	0.0784222	1	1	NA
ENSG00000126214	887.967	1.0877e-05	0.00144267	1.75945	0.0785014	1	0.364027	KLC1
ENSG00000198853	567.298	1.24483e-05	0.00144267	1.75905	0.0785695	1	1	RUSC2
ENSG00000118965	147.091	-1.31955e-05	0.00144266	-1.7588	0.0786117	1	1	WDR35
ENSG00000164190	4748.3	1.91711e-05	0.00144259	1.75857	0.0786509	1	1	NIPBL
ENSG00000278384	13.7386	-2.99482e-06	0.00144269	-1.75848	0.0786653	1	1	NA
ENSG00000137270	9.38036	-5.37892e-06	0.00144269	-1.75808	0.0787335	1	1	GCM1
ENSG00000282988	43.5218	-6.16933e-06	0.00144267	-1.75782	0.0787774	1	1.36403	NA
ENSG00000213047	1115.72	2.1217e-05	0.00144257	1.75779	0.0787834	1	0.364027	DENND1B
ENSG00000173171	241.056	-2.33402e-05	0.00144255	-1.75765	0.0788076	1	1	MTX1
ENSG00000103671	233.001	2.45316e-05	0.00144261	1.75736	0.0788564	1	1	TRIP4
ENSG00000124615	9.96285	-5.00271e-06	0.00144269	-1.75685	0.0789442	1	1	MOCS1
ENSG00000253006	53.0907	5.42396e-06	0.00144269	1.75666	0.0789757	1	1	NA
ENSG00000225578	26.2712	6.44014e-06	0.00144268	1.75644	0.0790129	1	1.3887	NA
ENSG00000178999	13.4572	-7.81171e-06	0.00144268	-1.75615	0.0790629	1	1.3887	AURKB
ENSG00000106560	1133.82	-1.16151e-05	0.00144265	-1.75592	0.0791019	1	0.388696	GIMAP2
ENSG00000214773	23.7938	7.89774e-06	0.00144268	1.75591	0.0791043	1	1	NA
ENSG00000163214	554.946	1.89388e-05	0.00144257	1.75582	0.0791192	1	1	DHX57
ENSG00000104290	213.622	1.32027e-05	0.00144265	1.75548	0.0791776	1	1	FZD3
ENSG00000126814	68.3251	-1.36463e-05	0.00144267	-1.755	0.0792601	1	1.36403	TRMT5
ENSG00000197892	1554.83	2.74764e-05	0.00144257	1.75478	0.0792967	1	1	KIF13B
ENSG00000124507	46.9126	-3.75951e-05	0.00144289	1.75468	0.0793137	1	1.36403	PACSIN1
ENSG00000180914	27.3698	-5.72856e-06	0.00144268	-1.75424	0.0793892	1	1	OXTR
ENSG00000198478	1130.4	-7.6181e-06	0.00144268	-1.75376	0.0794724	1	1	SH3BGRL2
ENSG00000167693	8.08108	-5.71074e-06	0.00144269	-1.75311	0.0795825	1	1.36403	NXN
ENSG00000225830	879.954	2.27136e-05	0.00144256	1.75311	0.0795829	1	1	ERCC6
ENSG00000196542	5.5275	-3.4524e-06	0.00144269	-1.75299	0.0796038	1	1.36403	SPTSSB
ENSG00000035115	554.675	3.47401e-05	0.00144286	1.75295	0.0796103	1	0.364027	SH3YL1
ENSG00000070182	143.821	-2.61156e-06	0.00144268	-1.75261	0.0796698	1	1.3887	SPTB
ENSG00000177556	289.468	1.45915e-05	0.00144264	1.75223	0.0797351	1	1	ATOX1
ENSG00000242371	4.6151	3.3301e-06	0.00144269	1.7515	0.0798605	1	1.3887	NA
ENSG00000199781	2.27705	3.41089e-06	0.00144269	1.75082	0.0799767	1	1.3887	NA
ENSG00000185630	174.687	-7.64649e-06	0.00144268	-1.75079	0.0799822	1	1	PBX1
ENSG00000245008	9.0044	-4.07108e-06	0.00144269	-1.75023	0.0800791	1	1	LOC101929538
ENSG00000198010	4.60916	-1.65016e-06	0.00144269	-1.74976	0.0801594	1	1.3887	DLGAP2
ENSG00000133985	255.531	-1.10098e-05	0.00144265	-1.74958	0.0801913	1	1	TTC9
ENSG00000267457	36.3936	7.42169e-06	0.00144268	1.74956	0.0801944	1	1	NA
ENSG00000136231	183.848	-8.40991e-06	0.00144267	-1.74915	0.0802647	1	0.364027	IGF2BP3
ENSG00000180628	3096.49	-2.088e-05	0.00144257	-1.74833	0.080407	1	1	PCGF5
ENSG00000149218	731.95	-3.82463e-05	0.0014429	-1.74798	0.0804674	1	0.364027	ENDOD1
ENSG00000180422	28.9029	6.20694e-06	0.00144268	1.74791	0.0804791	1	1.36403	LINC00304
ENSG00000185532	49.1046	-5.88233e-06	0.00144268	-1.74783	0.0804929	1	1.3887	PRKG1
ENSG00000100558	4.52043	-4.18045e-06	0.00144269	-1.74696	0.0806446	1	1	PLEK2
ENSG00000140416	301.431	-3.51402e-06	0.00144265	-1.74656	0.0807128	1	1	TPM1
ENSG00000279354	11.5898	6.48045e-06	0.00144268	1.74654	0.0807176	1	1	NA
ENSG00000166471	442.416	-2.50873e-05	0.00144275	1.74646	0.0807306	1	0.364027	TMEM41B
ENSG00000174944	43.1961	-7.01181e-06	0.00144268	-1.74644	0.0807351	1	1	P2RY14
ENSG00000131788	320.019	9.26053e-06	0.00144251	1.74606	0.0808001	1	0.388696	PIAS3
ENSG00000156463	12.4492	-3.73045e-06	0.00144269	-1.74557	0.0808849	1	1	SH3RF2
ENSG00000176723	2.54751	-4.3601e-07	0.00144269	-1.74547	0.0809028	1	1.36403	ZNF843
ENSG00000276097	9.35064	-4.77785e-06	0.00144269	-1.74531	0.0809309	1	1	NA
ENSG00000170312	26.3049	-1.02285e-05	0.00144266	-1.74512	0.0809648	1	1.3887	CDK1
ENSG00000237781	125.709	6.92704e-06	0.00144268	1.74512	0.0809648	1	1.36403	NA
ENSG00000144451	42.3944	-1.22356e-05	0.00144266	-1.74489	0.0810046	1	1	SPAG16
ENSG00000272054	30.6779	1.07834e-05	0.00144266	1.74457	0.0810604	1	1.36403	NA
ENSG00000157193	386.412	1.61949e-05	0.00144265	1.74448	0.081075	1	1	LRP8
ENSG00000248278	2.80498	-3.00993e-06	0.00144269	-1.74419	0.0811265	1	1.3887	LOC105371814
ENSG00000122786	117.854	-6.19159e-06	0.00144268	-1.74223	0.0814678	1	1.36403	CALD1
ENSG00000066468	8.83481	-3.92982e-06	0.00144269	-1.74195	0.0815163	1	1	FGFR2
ENSG00000137875	1.70278	2.77537e-06	0.00144269	1.7417	0.0815606	1	1.3887	BCL2L10
ENSG00000082781	353.348	-6.04756e-06	0.00144268	-1.74146	0.0816029	1	1	ITGB5
ENSG00000269918	20.1854	-7.6875e-06	0.00144268	-1.74093	0.0816964	1	1	NA
ENSG00000102805	227.979	-1.02437e-05	0.00144262	-1.7409	0.0817006	1	1	CLN5
ENSG00000140682	27.8112	-6.39945e-06	0.00144268	-1.7407	0.081736	1	1	TGFB1I1
ENSG00000131941	7.67354	-4.76545e-06	0.00144269	-1.73989	0.081878	1	1	RHPN2
ENSG00000279672	23.6597	-6.34362e-06	0.00144268	-1.73976	0.0819016	1	1	NA
ENSG00000245869	27.9972	6.74399e-06	0.00144267	1.73956	0.0819368	1	1	NA
ENSG00000169129	37.4402	-7.0598e-06	0.00144268	-1.73933	0.0819769	1	1	AFAP1L2
ENSG00000096063	892.721	2.71565e-05	0.0014425	1.73931	0.081981	1	0.364027	SRPK1
ENSG00000200882	15.6813	6.05088e-06	0.00144268	1.73903	0.0820297	1	1	NA
ENSG00000184349	11.7847	-4.12314e-06	0.00144269	-1.73802	0.0822076	1	1.3887	EFNA5
ENSG00000166323	8.91557	-2.2229e-06	0.00144268	-1.738	0.0822107	1	1.36403	C11orf65
ENSG00000152291	7057.39	9.6164e-06	0.00144242	1.73752	0.0822952	1	0.388696	TGOLN2
ENSG00000124406	3084.58	1.58485e-05	0.00144262	1.73749	0.0823009	1	0.364027	ATP8A1
ENSG00000276517	336.63	1.09547e-05	0.00144266	1.73632	0.0825072	1	0.388696	NA
ENSG00000229955	22.7566	7.75019e-06	0.00144268	1.73631	0.0825088	1	1	NA
ENSG00000276075	4.5624	4.5992e-06	0.00144269	1.73624	0.0825214	1	1.3887	NA
ENSG00000165810	14.5279	4.93279e-06	0.00144269	1.73604	0.0825566	1	1.36403	BTNL9
ENSG00000157827	110.019	-6.16964e-06	0.00144268	-1.73483	0.0827716	1	1	FMNL2
ENSG00000213137	36.3621	5.82028e-06	0.00144269	1.73473	0.0827882	1	1	NA
ENSG00000197415	64.4441	-6.56732e-06	0.00144268	-1.73464	0.082804	1	1	VEPH1
ENSG00000240435	8.15868	6.00096e-06	0.00144269	1.73462	0.0828081	1	1	NA
ENSG00000229766	3.6028	-3.64323e-06	0.00144269	-1.73429	0.0828667	1	1.36403	NA
ENSG00000072422	226.823	-8.42558e-06	0.00144267	-1.73421	0.0828809	1	0.388696	RHOBTB1
ENSG00000266320	37.9346	7.67291e-06	0.00144269	1.734	0.0829187	1	1	MIR3909
ENSG00000114737	271.805	8.31417e-06	0.00144266	1.73399	0.0829192	1	0.388696	CISH
ENSG00000229497	5.39444	4.40787e-06	0.00144269	1.73315	0.0830697	1	1.36403	NA
ENSG00000187109	11811.1	-2.007e-05	0.00144258	-1.73313	0.0830721	1	0.364027	NAP1L1
ENSG00000248283	73.1019	7.34143e-06	0.00144268	1.73289	0.0831153	1	1.3887	NA
ENSG00000127957	228.466	1.77522e-05	0.00144261	1.73242	0.0831982	1	1	PMS2P3
ENSG00000117322	57.9575	-6.38103e-06	0.00144268	-1.73149	0.0833637	1	1	CR2
ENSG00000118096	68.1011	-1.57085e-05	0.00144262	-1.73129	0.0834001	1	1.3887	IFT46
ENSG00000127191	191.658	1.04572e-05	0.00144266	1.7309	0.0834694	1	0.388696	TRAF2
ENSG00000135870	3374.28	1.7247e-05	0.00144261	1.73072	0.0835022	1	0.364027	RC3H1
ENSG00000197165	18.4888	3.9212e-06	0.00144269	1.73027	0.0835821	1	1	SULT1A2
ENSG00000163743	985.805	1.45758e-05	0.00144263	1.73024	0.0835868	1	1	RCHY1
ENSG00000111877	1050.09	5.23631e-05	0.00144288	1.72979	0.0836678	1	0.364027	MCM9
ENSG00000023902	3230.48	1.77397e-05	0.0014426	1.72918	0.0837777	1	1	PLEKHO1
ENSG00000185864	168.411	8.7405e-06	0.00144267	1.72883	0.0838388	1	0.388696	NPIPB4
ENSG00000071282	10.9067	-5.16044e-06	0.00144269	-1.72879	0.0838459	1	1.36403	LMCD1
ENSG00000207997	21.0466	7.72042e-06	0.00144268	1.72845	0.0839077	1	1	MIR644A
ENSG00000100079	444.435	-3.72599e-06	0.00144269	-1.728	0.0839888	1	0.364027	LGALS2
ENSG00000164120	107.887	-7.57224e-06	0.00144268	-1.7278	0.0840249	1	1	HPGD
ENSG00000011405	1732.43	1.34927e-05	0.00144261	1.72731	0.0841126	1	1	PIK3C2A
ENSG00000231652	9.12431	-4.53483e-06	0.00144269	-1.72711	0.0841488	1	1	LOC101928489
ENSG00000251682	245.333	8.56499e-06	0.00144269	1.72686	0.0841936	1	0.364027	NA
ENSG00000168497	3952	-4.19294e-05	0.00144297	-1.72678	0.0842069	1	1	CAVIN2
ENSG00000156976	12180	-1.86261e-05	0.00144259	-1.72671	0.0842192	1	1	EIF4A2
ENSG00000064270	4.14671	-1.95685e-06	0.00144269	-1.72664	0.0842319	1	1.3887	ATP2C2
ENSG00000183831	2.01026	-2.19586e-06	0.00144269	-1.72641	0.0842744	1	1	ANKRD45
ENSG00000164251	107.855	8.14801e-06	0.00144268	1.72636	0.0842819	1	1	F2RL1
VARS2	338.233	1.16784e-05	0.00144266	1.72568	0.0844047	1	1	NA
ENSG00000196502	657.142	-7.79333e-06	0.00144268	-1.72544	0.0844479	1	0.364027	SULT1A1
ENSG00000251273	2.29456	-2.3268e-06	0.00144269	-1.72483	0.0845575	1	1	NA
ENSG00000271816	3.19225	-2.66819e-06	0.00144269	-1.72474	0.0845736	1	1.36403	BMS1P4
ENSG00000272663	4.7653	-4.44187e-06	0.00144269	-1.72472	0.0845778	1	1	NA
ENSG00000148219	39.4148	-1.97188e-05	0.00144272	-1.72447	0.0846236	1	1.3887	ASTN2
ENSG00000157020	1236.77	2.56266e-05	0.00144238	1.72437	0.0846415	1	0.364027	SEC13
ENSG00000251259	20.8069	8.19265e-06	0.00144268	1.724	0.0847083	1	1	NA
ENSG00000005471	85.2498	-8.40449e-06	0.00144267	-1.72359	0.0847818	1	1.36403	ABCB4
ENSG00000172771	64.7963	1.05318e-05	0.00144267	1.72343	0.0848101	1	1	EFCAB12
ENSG00000267080	108.929	-1.20007e-05	0.00144264	-1.72305	0.0848796	1	1.3887	ASB16-AS1
ENSG00000111644	363.811	-1.01436e-05	0.00144266	-1.72302	0.0848843	1	1	ACRBP
ENSG00000055332	2220.57	1.29062e-05	0.00144265	1.72295	0.0848979	1	1	EIF2AK2
ENSG00000234912	104.574	-1.1816e-05	0.00144266	-1.72274	0.0849359	1	1.36403	SNHG20
ENSG00000263934	76.399	4.10909e-06	0.00144269	1.72243	0.084991	1	1.3887	SNORD3A
ENSG00000215417	152.026	-7.46409e-06	0.00144264	-1.72224	0.0850256	1	1.3887	MIR17HG
ENSG00000110811	35.7371	6.96315e-06	0.00144268	1.72179	0.0851068	1	1	P3H3
ENSG00000101335	272.596	-5.49161e-06	0.00144269	-1.72122	0.0852101	1	1	MYL9
ENSG00000276641	3.63397	3.92481e-06	0.00144269	1.71988	0.0854544	1	1	MIR6769A
ENSG00000011243	1621.5	1.28354e-05	0.0014425	1.71951	0.0855222	1	0.388696	AKAP8L
ENSG00000055609	10668.9	1.32727e-05	0.00144264	1.71913	0.0855903	1	1	KMT2C
ENSG00000068615	11.0186	-2.53633e-06	0.00144269	-1.71869	0.0856717	1	1	REEP1
ENSG00000179051	3027.27	1.38164e-05	0.00144264	1.71857	0.0856921	1	1	RCC2
ENSG00000077782	268.771	-7.86639e-06	0.00144268	-1.717	0.0859797	1	1	FGFR1
ENSG00000119328	127.91	-1.70749e-05	0.00144264	-1.71657	0.0860573	1	1	ABITRAM
ENSG00000141622	74.7652	7.845e-06	0.00144267	1.71636	0.0860958	1	1	RNF165
ENSG00000279106	39.3107	6.60812e-06	0.00144268	1.71626	0.086114	1	1.36403	NA
ENSG00000264653	82.2977	9.39375e-06	0.00144269	1.71615	0.0861353	1	1.3887	MIR5194
ENSG00000114529	12.5124	-4.68248e-06	0.00144269	-1.71542	0.0862675	1	1	C3orf52
ENSG00000260526	26.4082	-1.30931e-05	0.00144266	-1.71445	0.0864452	1	1	NA
ENSG00000106133	181.305	5.11794e-07	0.00144266	-1.71439	0.0864576	1	1	NSUN5P2
ENSG00000273888	3.98277	-5.33896e-06	0.00144269	-1.71402	0.0865244	1	1	FRMD6-AS1
ENSG00000171812	67.1166	5.8656e-06	0.00144266	1.71393	0.0865416	1	1.3887	COL8A2
ENSG00000275839	2.47957	-6.77933e-06	0.0014427	-1.71353	0.0866152	1	1	NA
ENSG00000225614	198.744	8.44678e-06	0.00144267	1.71345	0.0866293	1	1	ZNF469
ENSG00000249685	12.1878	5.56624e-06	0.00144269	1.71319	0.0866767	1	1.3887	NA
ENSG00000167554	9.30723	-5.68045e-06	0.00144268	-1.71282	0.0867451	1	1	ZNF610
ENSG00000217094	6.09665	4.7497e-06	0.00144269	1.71254	0.0867971	1	1.36403	NA
ENSG00000104081	2076.04	-3.29234e-05	0.00144283	1.7122	0.0868598	1	1	BMF
ENSG00000127220	95.4621	9.96384e-06	0.00144266	1.71157	0.086976	1	1.3887	ABHD8
ENSG00000172458	2.35285	3.35166e-06	0.00144269	1.71137	0.0870125	1	1.3887	IL17D
ENSG00000223621	4.68445	5.17038e-06	0.00144269	1.71127	0.0870314	1	1.3887	NA
ENSG00000106069	102.471	8.3077e-06	0.00144265	1.71107	0.0870678	1	1	CHN2
ENSG00000236953	6.61429	5.21935e-06	0.00144269	1.71075	0.0871269	1	1	NA
ENSG00000166947	6.39688	-9.57814e-07	0.00144269	-1.71051	0.0871712	1	1.3887	EPB42
ENSG00000235088	16.6825	5.42377e-06	0.00144269	1.70971	0.0873191	1	1	NA
ENSG00000082641	1339.67	1.88605e-05	0.00144259	1.70907	0.087438	1	1	NFE2L1
ENSG00000172818	2.00774	2.16007e-06	0.00144269	1.70896	0.0874584	1	1	OVOL1
ENSG00000264429	1.85038	2.62264e-06	0.00144269	1.70845	0.0875525	1	1.36403	MIR3183
ENSG00000258376	8.43409	-4.89695e-06	0.00144269	-1.70841	0.0875602	1	1	NA
ENSG00000055917	3349.97	2.19789e-05	0.00144255	1.70766	0.0876996	1	1	PUM2
ENSG00000131398	134.2	1.03512e-05	0.00144266	1.70748	0.0877338	1	1	KCNC3
ENSG00000177614	6.49283	-3.41532e-06	0.00144269	-1.70725	0.087775	1	1	PGBD5
ENSG00000198947	35.6011	-5.72925e-06	0.00144268	-1.70725	0.0877756	1	1	DMD
ENSG00000138443	409.12	-1.82907e-05	0.00144262	-1.70703	0.0878167	1	1	ABI2
ENSG00000266921	2.47034	-2.65193e-06	0.00144269	-1.70685	0.0878492	1	1.3887	LOC101928063
ENSG00000228624	10.5648	-4.25057e-06	0.00144269	-1.70662	0.0878929	1	1.3887	HDAC2-AS2
ENSG00000256940	7.17723	-5.75675e-06	0.00144269	-1.70653	0.0879088	1	1.3887	PPP1R14B-AS1
ENSG00000210195	66.8672	-7.25045e-06	0.00144268	-1.70629	0.0879538	1	1.36403	NA
ENSG00000123219	122.405	-6.14561e-06	0.00144268	-1.70627	0.0879579	1	1	CENPK
ENSG00000131462	80.8456	1.36407e-05	0.00144263	1.70567	0.0880688	1	1	TUBG1
ENSG00000139218	5195.5	0.000399255	0.00147194	1.70539	0.0881218	1	0.364027	SCAF11
ENSG00000283064	17.724	-9.58037e-06	0.00144267	-1.70539	0.0881224	1	1	NA
ENSG00000204949	2.5189	2.83244e-06	0.00144269	1.70506	0.0881832	1	1	FAM83A-AS1
ENSG00000229816	17.2373	5.97427e-06	0.00144268	1.70505	0.0881843	1	1.3887	NA
ENSG00000272144	5.80098	-4.64201e-06	0.00144269	-1.70465	0.0882598	1	1	NA
ENSG00000010803	390.145	3.03402e-05	0.00144249	1.7045	0.0882879	1	0.388696	SCMH1
ENSG00000199121	28.9449	7.13142e-06	0.00144268	1.70431	0.0883235	1	1	MIR26B
ENSG00000244044	8.60702	2.59431e-06	0.00144268	1.70414	0.0883545	1	1.3887	NA
ENSG00000197465	6.44337	-5.13912e-06	0.00144269	-1.70409	0.0883643	1	1	GYPE
ENSG00000164114	169.316	-1.29636e-05	0.00144265	-1.70399	0.0883821	1	0.388696	MAP9
ENSG00000133059	1266.88	1.3299e-05	0.00144264	1.7039	0.0883997	1	1	DSTYK
ENSG00000115604	286.926	1.06798e-05	0.00144266	1.70376	0.0884252	1	0.388696	IL18R1
ENSG00000196715	155.452	-9.47628e-06	0.00144267	-1.70356	0.0884626	1	1.3887	VKORC1L1
ENSG00000111834	25.9855	8.41298e-06	0.00144267	1.70353	0.0884694	1	1.36403	RSPH4A
ENSG00000230148	32.7177	-8.38029e-06	0.00144267	-1.70327	0.0885177	1	1	HOXB-AS1
ENSG00000183833	9.23151	-3.18476e-06	0.00144269	-1.70324	0.0885238	1	1	MAATS1
ENSG00000187699	997.09	-7.02205e-06	0.00144268	-1.70321	0.0885283	1	0.388696	C2orf88
ENSG00000180279	4.57937	-3.33974e-06	0.00144269	-1.70282	0.0886015	1	1	LINC01869
ENSG00000157514	22979.2	-0.000109652	0.00144474	-1.70281	0.088603	1	1	TSC22D3
ENSG00000258511	4.77018	-4.22957e-06	0.00144269	-1.7024	0.088681	1	1	NA
ENSG00000138798	234.142	-5.18221e-06	0.00144268	-1.70235	0.0886894	1	1	EGF
ENSG00000262979	5.08637	3.70374e-06	0.00144269	1.70225	0.0887084	1	1	NA
ENSG00000167676	20.7587	3.2496e-06	0.00144269	1.70221	0.0887159	1	1.36403	PLIN4
ENSG00000236283	9.28753	-5.0004e-06	0.00144269	-1.70177	0.088798	1	1	NA
ENSG00000119714	103.239	9.087e-06	0.00144267	1.70155	0.0888392	1	1	GPR68
MOG	5.19023	-4.65904e-06	0.00144269	-1.70151	0.0888476	1	1.3887	NA
ENSG00000029534	206.814	-8.87622e-06	0.00144267	-1.70151	0.0888477	1	0.388696	ANK1
ENSG00000262097	3.04527	-2.3283e-06	0.00144269	-1.70148	0.088853	1	1	NA
ENSG00000103184	109.011	-5.8344e-06	0.00144268	-1.70136	0.0888761	1	1.3887	SEC14L5
ENSG00000226029	165.561	1.06444e-05	0.00144266	1.70108	0.0889283	1	1	LINC01772
ENSG00000131711	23.2702	3.56855e-06	0.00144269	1.70078	0.0889843	1	1	MAP1B
ENSG00000233585	3.11008	-3.18065e-06	0.00144269	-1.70062	0.0890144	1	1	NA
ENSG00000258111	75.9016	7.06672e-06	0.00144268	1.70053	0.0890318	1	1	NA
ENSG00000211745	42.0295	-4.41328e-06	0.00144269	-1.70028	0.0890777	1	1	NA
ENSG00000255491	19.426	-6.47301e-06	0.00144269	-1.70012	0.0891086	1	1.3887	LOC105375743
ENSG00000120725	323.867	1.6732e-05	0.00144264	1.69989	0.0891522	1	0.364027	SIL1
ENSG00000212978	20.4756	-5.71458e-06	0.00144268	-1.69964	0.0891981	1	1	LOC339803
ENSG00000265692	10.135	8.1169e-06	0.00144269	1.69853	0.0894084	1	1.3887	LINC01970
ENSG00000091409	1420.59	-1.16797e-05	0.00144265	-1.69853	0.0894085	1	0.364027	ITGA6
ENSG00000081377	297.601	-9.37217e-06	0.00144267	-1.69814	0.0894806	1	0.388696	CDC14B
ZDHHC20P1	3.43329	-3.64014e-06	0.00144269	-1.69779	0.0895481	1	1.3887	NA
ENSG00000204147	46.6959	8.12045e-06	0.00144267	1.69774	0.0895573	1	1	ASAH2B
ENSG00000258224	2.02697	-2.86606e-06	0.00144269	-1.69726	0.089648	1	1.36403	NA
ENSG00000080986	96.7444	-1.31346e-05	0.00144264	-1.69713	0.0896716	1	1	NDC80
ENSG00000060642	155.739	0.000184914	0.00144853	1.696	0.089886	1	1.3887	PIGV
ENSG00000128917	6.2988	5.80998e-06	0.00144269	1.69519	0.09004	1	1	DLL4
ENSG00000252361	22.4933	-1.00588e-05	0.00144266	-1.69496	0.0900837	1	1	NA
ENSG00000170935	4.15361	-3.51437e-06	0.00144269	-1.69468	0.0901359	1	1.3887	NCBP2L
ENSG00000115267	824.896	1.97153e-05	0.00144262	1.69468	0.0901368	1	1	IFIH1
ENSG00000215845	181.099	-1.34866e-05	0.00144264	-1.6946	0.0901513	1	0.388696	TSTD1
ENSG00000275345	2.0302	3.1882e-06	0.00144269	1.69367	0.0903271	1	1.3887	NA
ENSG00000025796	1321.1	1.86795e-05	0.00144259	1.69324	0.0904102	1	0.364027	SEC63
ENSG00000122257	3792.83	2.19309e-05	0.00144255	1.69301	0.0904527	1	1	RBBP6
ENSG00000223508	32.6521	-9.98061e-06	0.00144266	-1.69235	0.090579	1	1	NA
ENSG00000105655	175.745	6.66052e-06	0.00144268	1.69195	0.0906561	1	1	ISYNA1
ENSG00000047648	200.493	-8.23282e-06	0.00144267	-1.69183	0.090678	1	0.388696	ARHGAP6
ENSG00000253764	4.32868	-4.28307e-06	0.00144269	-1.69147	0.0907464	1	1	LOC101928058
ENSG00000263711	2.51992	5.7034e-07	0.00144269	1.69146	0.0907497	1	1.3887	LINC02864
ENSG00000124713	53.4221	8.67885e-06	0.00144267	1.69144	0.0907531	1	1	GNMT
ENSG00000213252	2.19584	-3.32022e-06	0.00144269	-1.69108	0.0908213	1	1	NA
ENSG00000272672	2.96548	3.68838e-06	0.00144269	1.6904	0.0909506	1	1.36403	NA
ENSG00000184361	4.95151	-4.89102e-06	0.00144269	-1.6904	0.090951	1	1.3887	SPATA32
ENSG00000181404	192.799	6.00377e-06	0.00144268	1.69014	0.0910003	1	1	WASHC1
ENSG00000264468	2.20596	-3.39487e-06	0.00144269	-1.68993	0.0910411	1	1.3887	MIR4520-1
ENSG00000132334	7930.5	1.17857e-05	0.00144265	1.68969	0.0910876	1	0.388696	PTPRE
ENSG00000215529	27.6495	1.09987e-05	0.00144266	1.68957	0.0911103	1	1.3887	EFCAB8
ENSG00000153721	11.3397	-3.1389e-06	0.00144269	-1.68955	0.0911144	1	1	CNKSR3
ENSG00000159217	2.4183	-1.21878e-06	0.00144269	-1.6893	0.0911614	1	1	IGF2BP1
ENSG00000183873	7.08887	-2.8783e-06	0.00144269	-1.68843	0.0913288	1	1	SCN5A
ENSG00000120256	13.3556	-4.88081e-06	0.00144269	-1.68785	0.0914403	1	1	LRP11
ENSG00000197712	39.5352	9.93123e-06	0.00144268	1.68759	0.0914901	1	1	FAM114A1
ENSG00000231131	2.83259	-1.78289e-06	0.00144269	-1.68669	0.0916625	1	1	LNCAROD
ENSG00000168899	161.288	1.03131e-05	0.00144266	1.68585	0.0918242	1	1	VAMP5
ENSG00000163322	487.569	-1.48013e-05	0.00144262	-1.68558	0.0918765	1	0.388696	ABRAXAS1
ENSG00000133794	2176.39	1.03611e-05	0.00144266	1.68558	0.0918773	1	1	ARNTL
ENSG00000116525	396.879	1.40893e-05	0.00144263	1.68513	0.0919627	1	1	TRIM62
ENSG00000157017	35.0707	9.3451e-06	0.00144267	1.68464	0.0920589	1	1	GHRL
ENSG00000164953	68.2719	-8.08283e-06	0.00144265	-1.68434	0.0921158	1	1	TMEM67
ENSG00000206588	2.56667	2.82e-06	0.00144269	1.68425	0.0921339	1	1	NA
ENSG00000189057	74.1283	5.06608e-06	0.00144268	-1.68419	0.0921447	1	1.36403	FAM111B
ENSG00000073417	866.721	7.19258e-06	0.00144257	1.68417	0.092148	1	0.388696	PDE8A
ENSG00000214331	271.554	4.03176e-05	0.00144288	1.68412	0.0921593	1	1	LOC283922
ENSG00000181555	6074.35	1.84292e-05	0.00144259	1.68408	0.0921666	1	1	SETD2
ENSG00000109089	9.67907	-5.60312e-06	0.00144268	-1.68406	0.0921706	1	1	CDR2L
ENSG00000160993	133.871	1.03459e-05	0.00144267	1.68387	0.0922064	1	1	ALKBH4
ENSG00000269937	2.10637	-2.74402e-06	0.00144269	-1.68383	0.0922146	1	1.3887	NA
ENSG00000159708	11.1156	-6.49883e-06	0.00144268	-1.68337	0.0923026	1	1.3887	LRRC36
ENSG00000279623	28.5553	2.49245e-06	0.00144267	1.68271	0.092431	1	1	NA
ENSG00000257743	7.33746	-3.40303e-06	0.00144269	-1.68267	0.0924393	1	1	MGAM2
ENSG00000113555	11.9745	-3.2274e-06	0.00144269	-1.68185	0.0925977	1	1.36403	PCDH12
ENSG00000239571	1.66303	2.4465e-06	0.00144269	1.68133	0.0926981	1	1.36403	NA
ENSG00000224843	2.71861	-1.90939e-06	0.00144269	-1.68114	0.0927363	1	1	LINC00240
ENSG00000100147	261.507	1.35378e-05	0.00144264	1.68072	0.0928178	1	1	CCDC134
ENSG00000268204	26.5668	-9.63796e-06	0.00144267	-1.68064	0.0928327	1	1	NA
ENSG00000256223	233.505	-9.61523e-06	0.00144266	-1.68052	0.0928555	1	0.364027	ZNF10
ENSG00000078018	22.6199	-5.4968e-06	0.00144268	-1.68052	0.0928564	1	1	MAP2
ENSG00000039523	1131.43	9.0706e-06	0.00144267	1.68024	0.0929104	1	0.388696	RIPOR1
ENSG00000223573	24.6207	7.61781e-06	0.00144268	1.67995	0.0929662	1	1.3887	TINCR
ENSG00000259065	11.2692	4.28092e-06	0.00144269	1.67979	0.0929985	1	1	NA
ENSG00000159348	605.362	-2.52373e-05	0.00144253	-1.67944	0.0930668	1	0.364027	CYB5R1
ENSG00000134323	2.47812	-2.98983e-06	0.00144269	-1.67899	0.0931536	1	1	MYCN
ENSG00000107537	151.511	-2.43657e-05	0.00144263	-1.67833	0.0932825	1	1.3887	PHYH
ENSG00000141448	7.51428	-4.37425e-06	0.00144269	-1.67773	0.0933998	1	1	GATA6
ENSG00000089094	2011.4	1.48345e-05	0.00144262	1.67762	0.093422	1	1	KDM2B
ENSG00000136813	2914.67	-1.20665e-05	0.00144243	1.67714	0.0935149	1	1	ECPAS
ENSG00000241772	56.665	9.76181e-06	0.00144267	1.67691	0.0935598	1	1	NA
ENSG00000269981	26.9528	3.64699e-06	0.00144269	1.67663	0.0936151	1	1	NA
ENSG00000240875	11.884	-4.82424e-06	0.00144269	-1.67632	0.093675	1	1.3887	LINC00886
ENSG00000100426	1198.28	1.5952e-05	0.00144262	1.67626	0.0936877	1	1	ZBED4
ENSG00000125733	91.1964	7.09985e-06	0.00144268	1.67614	0.0937108	1	1.3887	TRIP10
ENSG00000280190	22.3085	5.79634e-06	0.00144269	1.67578	0.0937804	1	1	NA
ENSG00000254750	16.9553	-6.27832e-06	0.00144268	-1.67484	0.0939648	1	1	NA
ENSG00000169925	741.202	1.89324e-05	0.00144258	1.67442	0.0940486	1	0.388696	BRD3
ENSG00000099999	129.676	1.64521e-05	0.00144262	1.67432	0.094068	1	1.36403	RNF215
ENSG00000165731	15.3417	-5.07172e-06	0.00144269	-1.67365	0.0941996	1	1	RET
ENSG00000124191	26.6759	5.96672e-06	0.00144268	1.67349	0.0942315	1	1	TOX2
ENSG00000231133	9.21227	5.76135e-06	0.00144268	1.67342	0.0942456	1	1	HAR1B
ENSG00000172403	21.6995	-9.74264e-06	0.00144269	-1.67204	0.0945155	1	1	SYNPO2
ENSG00000198547	6.33013	5.02959e-06	0.00144269	1.67204	0.0945172	1	1	C20orf203
ENSG00000176208	245.038	-1.02906e-05	0.00144249	1.67202	0.0945196	1	1	ATAD5
ENSG00000165996	9.26791	-6.30463e-06	0.00144268	-1.67077	0.0947679	1	1	HACD1
ENSG00000143486	800.374	-2.19832e-05	0.00144231	-1.67073	0.0947745	1	1	EIF2D
ENSG00000183454	6.19165	-1.65766e-06	0.00144269	-1.67051	0.0948176	1	1	GRIN2A
ENSG00000148248	3430.71	1.64337e-05	0.0014426	1.67051	0.0948187	1	1	SURF4
ENSG00000085276	7.34775	-4.04642e-06	0.00144269	-1.67035	0.0948499	1	1.3887	MECOM
ENSG00000272175	7.95291	5.07693e-06	0.00144269	1.67012	0.0948962	1	1.36403	NA
ENSG00000215973	16.3795	6.06855e-06	0.00144268	1.67011	0.0948977	1	1	MIR933
ENSG00000166987	499.055	1.07842e-05	0.00144266	1.66968	0.0949825	1	0.364027	MBD6
ENSG00000112742	20.2335	-1.29101e-05	0.00144268	-1.66959	0.095001	1	1	TTK
ENSG00000174106	1693.11	2.22034e-05	0.00144254	1.66957	0.0950054	1	0.364027	LEMD3
ENSG00000254996	81.5739	1.01542e-05	0.00144267	1.66916	0.0950863	1	1	ANKHD1-EIF4EBP3
ENSG00000176769	5.21405	-2.87029e-06	0.00144269	-1.669	0.0951169	1	1.3887	TCERG1L
PPP1R18	3072.64	1.56857e-05	0.00144261	1.66895	0.0951276	1	1	NA
ENSG00000281100	30.2275	7.24108e-06	0.00144267	1.66891	0.0951345	1	1	NA
ENSG00000213901	4.01601	-3.88648e-06	0.00144269	-1.66845	0.095226	1	1	SLC23A3
ENSG00000120549	5.14924	1.96025e-06	0.00144269	1.66779	0.0953565	1	1.36403	KIAA1217
ENSG00000258479	3.38934	-3.93825e-06	0.00144269	-1.66732	0.0954504	1	1.3887	NA
ENSG00000263858	3.93571	3.40159e-06	0.00144269	1.66721	0.0954725	1	1	MIR4769
ENSG00000243704	41.972	5.28158e-06	0.00144268	1.66702	0.0955114	1	1	NA
ENSG00000157554	9.99447	-1.51986e-05	0.00144272	-1.66698	0.0955191	1	1	ERG
ENSG00000196132	4.79167	-2.54071e-06	0.00144269	-1.66675	0.0955634	1	1	MYT1
ENSG00000143297	241.565	-6.02852e-06	0.00144268	-1.6667	0.0955739	1	0.364027	FCRL5
ENSG00000120029	661.378	4.88782e-05	0.0014428	1.66659	0.0955951	1	0.364027	ARMH3
ENSG00000284691	162.35	-1.32441e-05	0.00144264	-1.66651	0.0956122	1	1	NA
ENSG00000145757	2.21306	-2.05728e-06	0.00144269	-1.66648	0.0956183	1	1.3887	SPATA9
ENSG00000205758	253.128	-2.44218e-05	0.0014425	-1.66643	0.0956271	1	1	CRYZL1
ENSG00000018869	35.8991	-1.16316e-05	0.00144265	-1.66608	0.0956977	1	1.3887	ZNF582
ENSG00000130770	413.004	-5.11548e-05	0.00144295	-1.66581	0.0957521	1	0.388696	ATP5IF1
ENSG00000165886	94.2378	8.36178e-06	0.00144267	1.66555	0.0958032	1	1.36403	UBTD1
ENSG00000255129	2.40157	-1.30445e-06	0.00144269	-1.66549	0.0958144	1	1	NA
ENSG00000128656	78.5157	-7.43456e-06	0.00144268	-1.66541	0.0958319	1	1	CHN1
ENSG00000254598	1.79078	-3.37588e-06	0.00144269	-1.6654	0.0958324	1	1.36403	CSNK2A3
ENSG00000241878	759.664	1.46992e-05	0.00144263	1.66521	0.0958714	1	0.388696	PISD
ENSG00000007062	7.1031	-3.63522e-06	0.00144269	-1.6649	0.0959324	1	1.3887	PROM1
ENSG00000267374	1.87108	-2.51968e-06	0.00144269	-1.66441	0.0960303	1	1.3887	MIR924HG
ENSG00000171786	3.75936	-4.18571e-06	0.00144269	-1.66433	0.0960464	1	1	NHLH1
ENSG00000080166	9.1478	-4.69079e-06	0.00144269	-1.66413	0.0960865	1	1	DCT
ENSG00000213363	2.90336	-3.57565e-06	0.00144269	-1.66362	0.0961892	1	1	NA
ENSG00000177917	210.162	-1.36046e-05	0.00144263	-1.66343	0.0962258	1	1	ARL6IP6
ENSG00000068885	162.303	-1.09746e-05	0.00144266	-1.66329	0.0962547	1	0.388696	IFT80
ENSG00000267858	15.2185	-5.72857e-06	0.00144268	-1.66321	0.0962705	1	1	MZF1-AS1
ENSG00000197183	1519.49	2.06313e-05	0.00144256	1.66305	0.0963027	1	1	NOL4L
ENSG00000230724	39.4404	5.78934e-06	0.00144268	1.66249	0.0964151	1	1.3887	NA
ENSG00000199733	2.81164	2.8822e-06	0.00144269	1.66227	0.0964594	1	1	NA
ENSG00000124313	283.429	5.33088e-06	0.00144264	1.6618	0.0965519	1	1	IQSEC2
ENSG00000237940	60.3607	7.94014e-06	0.00144267	1.6618	0.0965534	1	1.3887	LINC01238
ENSG00000235961	1.93443	-3.12266e-06	0.00144269	-1.66164	0.096585	1	1.3887	PNMA6A
ENSG00000196345	14.5389	-6.23728e-06	0.00144268	-1.6616	0.096594	1	1.3887	ZKSCAN7
ENSG00000187912	87.6082	-7.42499e-06	0.00144268	-1.66116	0.096681	1	1.36403	CLEC17A
ENSG00000215030	317.157	-4.69033e-06	0.00144269	-1.66082	0.0967488	1	0.388696	NA
ENSG00000176845	2483.59	-2.62759e-06	0.00144266	1.65993	0.0969275	1	0.364027	METRNL
ENSG00000260528	212.936	8.12525e-06	0.00144267	1.65979	0.0969573	1	0.388696	NA
ENSG00000156697	287.76	-2.94104e-05	0.00144241	-1.65973	0.0969695	1	1	UTP14A
ENSG00000173207	44.8453	-1.42891e-05	0.0014427	-1.65945	0.0970251	1	1	CKS1B
ENSG00000234129	10.1184	-4.96354e-06	0.00144269	-1.65906	0.0971028	1	1.3887	NA
ENSG00000143878	2972.01	5.07331e-06	0.00144269	1.65817	0.0972837	1	1	RHOB
ENSG00000159202	1372.29	-4.5236e-06	0.00144238	1.65804	0.0973099	1	1	UBE2Z
ENSG00000157680	13.1303	-2.77517e-06	0.00144269	-1.65782	0.097354	1	1.36403	DGKI
ENSG00000235358	2.10021	1.45337e-06	0.00144269	1.65774	0.0973698	1	1	NA
ENSG00000215156	22.5668	3.60809e-06	0.00144269	1.65773	0.0973713	1	1	NA
ENSG00000213406	1.81894	-2.59957e-06	0.00144269	-1.6577	0.0973773	1	1	NA
ENSG00000279444	2.02451	-2.57533e-06	0.00144269	-1.65708	0.0975026	1	1	NA
ENSG00000184500	203.97	-6.65392e-06	0.00144268	-1.65691	0.0975378	1	1	PROS1
ENSG00000249786	9.23254	6.26926e-06	0.00144268	1.65691	0.0975382	1	1	NA
ENSG00000112561	602.033	7.87409e-06	0.00144263	1.6565	0.0976211	1	1	TFEB
ENSG00000213130	1.84809	-2.81609e-06	0.00144269	-1.6563	0.0976616	1	1	NA
ENSG00000144674	3947.39	1.66368e-05	0.00144261	1.65627	0.0976677	1	1	GOLGA4
ENSG00000253409	16.9607	-6.5172e-06	0.00144268	-1.65617	0.0976875	1	1	NA
ENSG00000225092	90.533	8.75138e-06	0.00144267	1.65572	0.097779	1	1	NA
ENSG00000206417	54.9518	6.41336e-06	0.00144268	1.65542	0.0978397	1	1	NA
ENSG00000229267	1.83939	-2.62165e-06	0.00144269	-1.65509	0.0979062	1	1.36403	SNHG31
ENSG00000163016	6.30747	-5.35447e-06	0.00144269	-1.65487	0.0979518	1	1.36403	ALMS1P1
ENSG00000227536	10.337	5.9014e-06	0.00144268	1.65471	0.0979832	1	1	NA
ENSG00000007545	262.781	2.38365e-05	0.0014426	1.65454	0.0980182	1	0.364027	CRAMP1
ENSG00000272636	22.5795	9.28648e-06	0.0014427	-1.65433	0.0980608	1	1.36403	DOC2B
ENSG00000121957	46.7443	-8.89217e-06	0.00144267	-1.65386	0.0981554	1	1.36403	GPSM2
ENSG00000138311	86.7855	-1.46e-05	0.00144271	-1.6538	0.0981678	1	1	ZNF365
ENSG00000235090	53.1363	6.77341e-06	0.00144268	1.65374	0.0981807	1	1.3887	NA
ENSG00000261716	109.349	-1.22314e-05	0.00144265	-1.65334	0.0982625	1	1.36403	H2BC20P
ENSG00000154153	250.981	-9.39668e-06	0.00144264	-1.6527	0.0983917	1	1	RETREG1
ENSG00000269800	13.9447	-6.84556e-06	0.00144268	-1.65238	0.0984561	1	1.36403	NA
ENSG00000179943	64.2561	-1.10176e-05	0.00144264	-1.65238	0.0984567	1	1	FIZ1
ENSG00000253586	37.4089	7.18867e-06	0.00144268	1.65238	0.0984574	1	1	NA
ENSG00000179299	26.8146	-6.49742e-06	0.00144268	-1.65216	0.0985027	1	1.36403	NSUN7
ENSG00000255710	10.2323	5.89334e-06	0.00144268	1.65158	0.09862	1	1.3887	NA
ENSG00000106404	115.484	-1.08972e-05	0.00144266	-1.65156	0.0986244	1	1.3887	CLDN15
ENSG00000214087	207.269	-6.89259e-06	0.00144258	-1.65109	0.0987208	1	0.364027	ARL16
ENSG00000163959	2.47643	-2.06671e-06	0.00144269	-1.65089	0.0987614	1	1	SLC51A
ENSG00000264773	100.032	1.38062e-05	0.00144264	1.65058	0.0988238	1	1.36403	MIR4420
ENSG00000211951	6.93562	4.9817e-06	0.00144269	1.65021	0.0988998	1	1.3887	NA
ENSG00000226777	278.796	-7.05876e-06	0.00144268	-1.65019	0.0989039	1	1	FAM30A
ENSG00000250130	14.7328	6.60951e-06	0.00144268	1.64982	0.0989803	1	1.3887	NA
ENSG00000145901	3558.41	1.49935e-05	0.00144262	1.64955	0.0990342	1	0.388696	TNIP1
ENSG00000163833	4.34114	-2.17866e-06	0.00144269	-1.64932	0.0990817	1	1	FBXO40
ENSG00000106829	2800.72	1.79799e-05	0.00144259	1.64871	0.0992063	1	1	TLE4
ENSG00000082293	297.398	1.99812e-05	0.00144275	-1.64864	0.0992219	1	1	COL19A1
ENSG00000197024	598.476	1.29927e-05	0.00144264	1.64746	0.0994626	1	1	ZNF398
ENSG00000235217	104.912	9.17984e-06	0.00144267	1.64721	0.0995144	1	1	TSPY26P
ENSG00000178607	2040.51	1.31877e-05	0.00144263	1.64634	0.0996945	1	1	ERN1
ENSG00000272825	17.4125	-5.88924e-06	0.00144268	-1.6461	0.0997441	1	1	NA
ENSG00000261055	10.6634	-3.79873e-06	0.00144268	-1.64599	0.0997664	1	1	NA
ENSG00000156650	2078.97	2.40098e-05	0.0014425	1.64584	0.0997975	1	1	KAT6B
ENSG00000281183	107.062	8.50679e-06	0.00144267	1.64562	0.099842	1	1.3887	NPTN-IT1
ENSG00000276326	4.14289	4.83672e-06	0.00144269	1.64556	0.0998547	1	1.3887	MIR2909
ENSG00000112941	1244.87	1.42704e-05	0.00144263	1.64519	0.0999312	1	1	TENT4A
ENSG00000252233	3.83208	2.74949e-06	0.00144269	1.64512	0.0999458	1	1	NA
ENSG00000101605	94.4248	2.61233e-06	0.00144265	-1.64466	0.10004	1	1.36403	MYOM1
ENSG00000250138	233.896	1.28422e-05	0.00144271	1.64413	0.100149	1	1	NA
ENSG00000278794	2.40934	3.46501e-06	0.00144269	1.64368	0.100242	1	1.36403	NA
ENSG00000235475	6.99693	5.35833e-06	0.00144268	1.64364	0.10025	1	1.3887	NA
ENSG00000147647	2.13827	-1.78476e-06	0.00144269	-1.64355	0.100269	1	1.36403	DPYS
ENSG00000138646	542.592	1.31542e-05	0.00144264	1.64351	0.100277	1	1	HERC5
ENSG00000279819	127.006	1.24818e-05	0.00144266	1.64349	0.100281	1	1	NA
ENSG00000140153	806.173	1.25112e-06	0.00144261	1.64333	0.100314	1	1	WDR20
ENSG00000231595	9.03002	6.16004e-06	0.00144268	1.64256	0.100474	1	1	NA
ENSG00000197061	810.249	-1.3308e-05	0.00144263	-1.64245	0.100497	1	0.364027	H4C3
ENSG00000280035	43.1784	4.01982e-06	0.00144269	1.64214	0.100561	1	1.3887	NA
ENSG00000024526	5.62414	-3.28062e-06	0.00144269	-1.64202	0.100586	1	1	DEPDC1
ENSG00000242941	2.02863	-3.25371e-06	0.00144269	-1.64175	0.100642	1	1	NA
ENSG00000110888	435.529	-1.04968e-05	0.0014426	-1.64157	0.100678	1	1	CAPRIN2
ENSG00000036565	8.89127	-2.53129e-06	0.00144269	-1.64149	0.100696	1	1.36403	SLC18A1
ENSG00000201662	35.9662	6.1872e-06	0.00144268	1.64132	0.10073	1	1	NA
ENSG00000258216	2.97748	-4.16744e-06	0.00144269	-1.64091	0.100815	1	1	NA
ENSG00000160588	534.31	9.61733e-06	0.00144266	1.64014	0.100977	1	1	MPZL3
ENSG00000154099	35.3748	4.5526e-06	0.00144269	1.63979	0.101049	1	1	DNAAF1
ENSG00000168734	101.535	-1.0591e-05	0.00144265	-1.63947	0.101115	1	1	PKIG
ENSG00000241983	18.17	4.91829e-06	0.00144269	1.6392	0.101171	1	1	NA
ENSG00000172301	81.6106	-4.45753e-06	0.00144261	-1.63915	0.101182	1	1	COPRS
ENSG00000259354	137.309	4.64697e-06	0.00144269	1.63902	0.101209	1	1	NA
ENSG00000176714	13.5532	-6.16083e-06	0.00144268	-1.63898	0.101217	1	1	CCDC121
ENSG00000138600	1278.63	-2.67601e-06	0.00144252	1.63865	0.101286	1	0.388696	SPPL2A
ENSG00000227383	50.9107	6.1003e-06	0.00144268	1.63865	0.101287	1	1.36403	NA
ENSG00000275793	3.1397	-4.68383e-06	0.00144269	-1.63848	0.101322	1	1.3887	RIMBP3
ENSG00000138085	796.035	-1.06867e-05	0.00144253	-1.63846	0.101325	1	0.364027	ATRAID
ENSG00000188580	3.26605	-2.25258e-06	0.00144269	-1.63833	0.101352	1	1	NKAIN2
ENSG00000255587	182.322	1.17901e-05	0.00144265	1.63789	0.101444	1	0.364027	RAB44
ENSG00000174238	1431.88	1.10967e-05	0.00144265	1.63754	0.101518	1	0.388696	PITPNA
ENSG00000068878	4368.7	1.12416e-05	0.00144265	1.63752	0.101521	1	1	PSME4
ENSG00000255446	2.73283	-3.03956e-06	0.00144269	-1.63729	0.101571	1	1	NA
ENSG00000235369	13.1889	6.74056e-06	0.00144268	1.63712	0.101606	1	1	NA
ENSG00000141655	48.6404	7.18215e-06	0.00144268	1.63689	0.101653	1	1	TNFRSF11A
ENSG00000179965	9.63704	-6.39176e-06	0.00144268	-1.63679	0.101675	1	1.36403	ZNF771
ENSG00000272533	156.335	9.8043e-07	0.00144258	-1.63617	0.101803	1	1	SNORA28
ENSG00000158006	367.931	5.54297e-05	0.00144315	1.63604	0.101832	1	0.364027	PAFAH2
ENSG00000249898	19.6709	-7.58177e-06	0.00144268	-1.63576	0.10189	1	1.36403	NA
ENSG00000254884	24.3095	6.68412e-06	0.00144269	1.63558	0.101927	1	1.36403	NA
ENSG00000164715	2110.42	1.20194e-05	0.00144265	1.63537	0.101972	1	0.388696	LMTK2
ENSG00000168785	76.1918	-7.64456e-06	0.00144268	-1.63514	0.10202	1	1	TSPAN5
ENSG00000260077	93.37	-1.14491e-05	0.00144265	-1.63507	0.102035	1	1.36403	NA
ENSG00000211777	33.0762	3.8961e-06	0.00144266	-1.63497	0.102055	1	1	NA
ENSG00000143190	1184.06	1.53651e-05	0.00144262	1.63491	0.102068	1	1	POU2F1
ENSG00000205611	5.21186	-2.3244e-06	0.00144269	-1.63367	0.102329	1	1.3887	LOC107985433
ENSG00000132646	272.348	-1.20735e-05	0.00144264	-1.63343	0.102378	1	1	PCNA
ENSG00000243280	10.3367	6.24241e-06	0.00144268	1.63339	0.102387	1	1	NA
ENSG00000226004	3.52584	2.09741e-06	0.00144269	1.63306	0.102456	1	1	LINC02528
ENSG00000097096	121.82	-8.63667e-06	0.00144267	-1.63276	0.102519	1	1	SYDE2
ENSG00000157303	195.361	-1.11969e-05	0.00144265	-1.63245	0.102586	1	0.388696	SUSD3
ENSG00000249274	4.91455	3.22339e-06	0.00144269	1.63203	0.102673	1	1	NA
ENSG00000003436	112.036	-5.89884e-06	0.00144268	-1.63197	0.102687	1	1	TFPI
ENSG00000207561	7.1724	7.09821e-06	0.00144268	1.63177	0.102728	1	1	MIR635
ENSG00000284719	22.6931	1.01329e-05	0.00144268	1.6317	0.102743	1	1.36403	NA
ENSG00000112183	6.08447	1.92933e-06	0.00144269	1.63114	0.102861	1	1.36403	RBM24
ENSG00000174652	1446.75	9.16577e-06	0.00144261	-1.63034	0.10303	1	1	ZNF266
ENSG00000144730	3.17538	-1.64807e-06	0.00144269	-1.63032	0.103034	1	1.36403	IL17RD
ENSG00000271938	27.9772	-6.48133e-06	0.00144268	-1.63027	0.103043	1	1	NA
ENSG00000270802	5.94369	3.92948e-06	0.00144268	1.62892	0.103331	1	1	NA
ENSG00000167524	99.6522	1.10977e-05	0.00144266	1.62839	0.103443	1	1	RSKR
ENSG00000076716	13.5841	-4.56168e-06	0.00144269	-1.62822	0.103478	1	1	GPC4
ENSG00000155744	1696.87	2.68739e-05	0.00144271	1.62817	0.103489	1	1	FAM126B
ENSG00000215297	2.00342	-5.01882e-06	0.00144269	-1.62802	0.103521	1	1.3887	NA
ENSG00000166532	256.085	-1.93459e-05	0.00144256	-1.62784	0.103558	1	1	RIMKLB
ENSG00000185112	130.722	9.09317e-06	0.00144268	1.62783	0.103561	1	1.36403	FAM43A
ENSG00000265396	12.0451	5.62192e-06	0.00144268	1.62724	0.103687	1	1	MIR3128
ENSG00000113621	343.222	1.22541e-05	0.00144262	1.6272	0.103695	1	0.364027	TXNDC15
ENSG00000258632	13.6379	6.36358e-06	0.00144268	1.62713	0.103709	1	1	NA
ENSG00000283341	16.4027	-1.19444e-05	0.00144269	-1.62668	0.103805	1	1	NA
ENSG00000134198	141.978	-6.37722e-06	0.00144268	-1.6266	0.103821	1	1	TSPAN2
ENSG00000248636	3.13961	-3.30517e-06	0.00144269	-1.62645	0.103855	1	1	LOC105370027
ENSG00000137842	441.597	1.87869e-05	0.00144257	1.62636	0.103873	1	1	TMEM62
ENSG00000169291	8.03441	-8.13219e-06	0.0014427	-1.62631	0.103884	1	1.3887	SHE
ENSG00000156639	1400.14	2.67046e-05	0.0014427	1.62624	0.103899	1	1	ZFAND3
ENSG00000240729	22.0121	8.57549e-06	0.00144267	1.62577	0.103999	1	1	NA
ENSG00000109339	24.3636	-2.81373e-06	0.00144269	-1.62557	0.10404	1	1	MAPK10
ENSG00000278060	2.48173	3.19961e-06	0.00144269	1.62553	0.10405	1	1.3887	NA
ENSG00000258499	4.24124	3.69369e-06	0.00144269	1.62533	0.104092	1	1.36403	LINC02287
ENSG00000265798	2.90272	-2.84566e-06	0.00144269	-1.6253	0.104099	1	1	NA
ENSG00000100601	139.755	2.26446e-05	0.0014427	1.62446	0.104277	1	1	ALKBH1
ENSG00000125618	12.0012	-2.56293e-06	0.00144269	-1.62421	0.104331	1	1	PAX8
ENSG00000185559	2.00524	-2.12318e-06	0.00144269	-1.62417	0.10434	1	1	DLK1
ENSG00000276961	45.4057	2.47442e-05	0.00144278	1.62404	0.104368	1	1	MIR7848
ENSG00000080802	765.942	-3.17089e-07	0.00144251	1.62397	0.104382	1	0.388696	CNOT4
ENSG00000277763	12.7652	-4.5465e-06	0.00144267	-1.62395	0.104386	1	1	NA
ENSG00000162367	569.904	-9.91005e-06	0.00144268	-1.6239	0.104397	1	0.364027	TAL1
ENSG00000079257	34.6608	-9.25219e-06	0.00144266	-1.6239	0.104398	1	1.3887	LXN
ENSG00000270987	1.64762	2.36245e-06	0.00144269	1.6236	0.104461	1	1	NA
ENSG00000104341	77.6614	-1.02622e-05	0.00144266	-1.62355	0.104472	1	1.3887	LAPTM4B
ENSG00000101457	249.823	1.42064e-05	0.00144265	1.62345	0.104493	1	1	DNTTIP1
ENSG00000166086	539.038	-7.36054e-06	0.00144268	-1.62305	0.104578	1	1	JAM3
ENSG00000257923	2868.52	0.00135785	0.00211351	1.62291	0.10461	1	1	CUX1
ENSG00000146416	219.937	-1.11517e-05	0.00144265	-1.62243	0.104711	1	1	AIG1
ENSG00000232838	17.8849	-7.58165e-06	0.00144267	-1.62229	0.10474	1	1.3887	PET117
ENSG00000254577	54.1964	4.685e-06	0.00144266	1.62225	0.10475	1	1	NA
ENSG00000206559	6.5099	-4.64767e-06	0.00144269	-1.62216	0.104768	1	1	ZCWPW2
ENSG00000207370	72.011	9.52257e-06	0.00144266	1.62181	0.104843	1	1.3887	NA
ENSG00000207622	9.99163	4.44544e-06	0.00144269	1.62154	0.104902	1	1.3887	MIR619
ENSG00000239470	2.07304	3.12871e-06	0.00144269	1.62089	0.105042	1	1.3887	NA
ENSG00000125875	857.777	2.34462e-05	0.0014425	1.62088	0.105043	1	1	TBC1D20
ENSG00000283162	2.19712	-1.78837e-06	0.00144269	-1.62046	0.105133	1	1	NA
ENSG00000259225	6.97358	-3.05115e-06	0.00144269	-1.62033	0.105162	1	1	LINC02345
ENSG00000262038	4.94295	3.61538e-06	0.00144269	1.6202	0.10519	1	1	NA
ENSG00000255165	2.39844	-3.59967e-06	0.00144269	-1.62009	0.105212	1	1	NA
ENSG00000237788	129.337	8.50836e-06	0.00144267	1.61972	0.105292	1	1	NA
ENSG00000229119	14.6616	5.57705e-06	0.00144268	1.6197	0.105296	1	1	NA
ENSG00000260979	9.97279	-5.98199e-06	0.00144268	-1.61961	0.105316	1	1	NA
ENSG00000223922	8.27913	2.80219e-06	0.00144268	1.61957	0.105325	1	1	NA
ENSG00000261218	7.44878	-5.91767e-06	0.00144269	-1.61913	0.105418	1	1.3887	NA
ENSG00000206052	13.5424	-2.38313e-06	0.00144269	-1.61892	0.105465	1	1	DOK6
ENSG00000264757	37.6502	5.40208e-06	0.00144268	1.61871	0.105511	1	1.3887	MIR3198-1
ENSG00000170448	336.723	1.3164e-05	0.00144263	1.61866	0.10552	1	0.388696	NFXL1
ENSG00000259138	4.14793	4.12611e-06	0.00144269	1.6186	0.105532	1	1.3887	NA
ENSG00000102996	7.53755	4.6195e-06	0.00144269	1.61845	0.105566	1	1	MMP15
ENSG00000171861	382.09	4.15031e-05	0.0014428	1.61802	0.105657	1	1	MRM3
ENSG00000171595	11.2503	-5.19221e-06	0.00144268	-1.61767	0.105734	1	1	DNAI2
ENSG00000213080	2.56424	-3.13063e-06	0.00144269	-1.61749	0.105773	1	1	NA
ENSG00000165807	3.19614	-3.02118e-06	0.00144269	-1.6173	0.105814	1	1.3887	PPP1R36
ENSG00000102900	1035.17	2.06517e-05	0.0014424	1.61725	0.105824	1	1	NUP93
ENSG00000125818	1211.24	3.1255e-05	0.00144248	1.61687	0.105907	1	1	PSMF1
ENSG00000176463	1095.74	1.47685e-05	0.00144262	1.61685	0.105911	1	0.364027	SLCO3A1
ENSG00000203581	7.26823	-4.21783e-06	0.00144269	-1.61671	0.105941	1	1	OR1F2P
ENSG00000284387	8.37205	3.99881e-06	0.00144269	1.61621	0.106049	1	1	MIR24-2
ENSG00000224707	27.3709	6.2112e-06	0.00144268	1.61599	0.106096	1	1	NA
ENSG00000116095	1186.06	2.18741e-05	0.00144263	1.6153	0.106246	1	1	PLEKHA3
ENSG00000172927	22.0197	-3.55458e-06	0.00144268	-1.61521	0.106265	1	1.3887	MYEOV
ENSG00000213071	25.1888	-6.56762e-06	0.00144268	-1.61519	0.10627	1	1	LPAL2
ENSG00000278034	16.3979	7.0499e-06	0.00144268	1.61509	0.106292	1	1	MIR6731
ENSG00000227297	2.26948	-2.42958e-06	0.00144269	-1.61496	0.10632	1	1	NA
ENSG00000269944	10.0556	5.10878e-06	0.00144269	1.61479	0.106357	1	1	NA
ENSG00000174175	399.974	-6.55329e-06	0.00144268	-1.61417	0.10649	1	0.364027	SELP
ENSG00000256981	80.1568	7.03172e-06	0.00144268	1.61391	0.106548	1	1.36403	NA
ENSG00000280169	2.1317	2.28834e-06	0.00144269	1.61384	0.106563	1	1.36403	NA
ENSG00000101400	98.1198	9.8766e-06	0.00144266	1.6133	0.10668	1	1	SNTA1
ENSG00000165185	232.623	-2.79084e-05	0.00144271	1.61311	0.106721	1	1	KIAA1958
ENSG00000212420	2.27063	-2.71969e-06	0.00144269	-1.61299	0.106748	1	1	NA
ENSG00000058262	3039.92	2.65113e-05	0.00144245	1.6127	0.10681	1	0.388696	SEC61A1
ENSG00000133460	84.5629	-1.05542e-05	0.00144265	-1.61257	0.106837	1	1	SLC2A11
ENSG00000204323	75.7706	-3.28984e-06	0.00144267	-1.61252	0.106848	1	1.36403	SMIM5
ENSG00000205683	30.7921	-5.60733e-06	0.00144268	-1.61202	0.106957	1	1.3887	DPF3
ENSG00000279246	4.60779	-4.71687e-06	0.00144269	-1.61195	0.106973	1	1.36403	NA
ENSG00000152684	254.623	1.26654e-05	0.00144264	1.61154	0.107062	1	1	PELO
ENSG00000186280	4.25095	4.32762e-06	0.00144269	1.61131	0.107112	1	1	KDM4D
ENSG00000278107	7.82072	-4.75521e-06	0.00144269	-1.61095	0.107191	1	1	NA
ENSG00000068724	3281.16	1.21127e-05	0.00144264	1.61086	0.107211	1	0.364027	TTC7A
ENSG00000118420	79.1624	-1.61065e-05	0.0014426	-1.61038	0.107314	1	1	UBE3D
ENSG00000128944	81.346	1.13382e-05	0.00144265	1.61023	0.107347	1	1.36403	KNSTRN
ENSG00000207484	9.13106	6.08389e-06	0.00144268	1.60997	0.107405	1	1.3887	NA
ENSG00000263676	6.62826	4.27231e-06	0.00144269	1.6097	0.107464	1	1	MIR4632
ENSG00000100722	732.675	2.42435e-05	0.00144251	1.60843	0.107741	1	0.388696	ZC3H14
ENSG00000022567	350.525	1.23924e-05	0.00144265	1.60832	0.107764	1	1	SLC45A4
ENSG00000269524	2.25844	2.7039e-06	0.00144269	1.60827	0.107776	1	1.36403	NA
ENSG00000198369	138.377	6.06219e-06	0.00144268	1.60764	0.107914	1	1	SPRED2
ENSG00000197496	2.4961	-2.02514e-06	0.00144269	-1.60753	0.107937	1	1	SLC2A10
ENSG00000136518	186.84	-8.20191e-06	0.0014426	-1.60749	0.107946	1	1	ACTL6A
ENSG00000197696	23.7791	5.21738e-06	0.00144266	1.60685	0.108088	1	1.3887	NMB
ENSG00000254783	48.0515	1.32292e-05	0.00144266	1.60679	0.1081	1	1	NA
ENSG00000223584	78.6245	3.79168e-06	0.00144269	1.60652	0.108159	1	1	NA
ENSG00000269940	126.491	8.56983e-06	0.00144267	1.60645	0.108175	1	1.3887	NA
ENSG00000254614	192.033	-8.21202e-06	0.00144267	-1.60593	0.108289	1	1	LOC728975
ENSG00000245662	2.17113	3.75741e-07	0.00144269	-1.60581	0.108316	1	1.36403	NA
ENSG00000122432	20.2259	-7.05998e-06	0.00144268	-1.6056	0.108361	1	1	SPATA1
ENSG00000081913	416.171	1.12238e-05	0.00144265	1.60557	0.108369	1	0.388696	PHLPP1
ENSG00000182836	3.92617	-1.29274e-06	0.00144269	-1.60551	0.108382	1	1	PLCXD3
ENSG00000155428	7.89651	6.66627e-06	0.00144269	1.60548	0.108388	1	1.36403	TRIM74
ENSG00000178409	67.662	2.05456e-05	0.00144271	1.60546	0.108393	1	1	BEND3
ENSG00000073849	1451.04	-9.46251e-06	0.00144266	-1.60538	0.108411	1	1	ST6GAL1
ENSG00000087053	372.262	1.90314e-05	0.00144256	1.60502	0.10849	1	0.388696	MTMR2
ENSG00000085117	1038.87	7.29472e-06	0.00144266	1.60465	0.10857	1	1	CD82
ENSG00000188459	1.81771	-2.57636e-06	0.00144269	-1.60463	0.108575	1	1	NA
ENSG00000259445	10.0652	-1.31724e-05	0.00144272	-1.60462	0.108578	1	1	NA
ENSG00000255158	2.22885	-2.96892e-06	0.00144269	-1.60432	0.108644	1	1.36403	NA
ENSG00000253475	29.4802	8.61821e-06	0.00144267	1.60408	0.108697	1	1.3887	NA
ENSG00000261026	50.8549	3.55719e-06	0.00144269	1.60396	0.108723	1	1	NA
ENSG00000103005	456.465	1.56018e-05	0.00144261	1.60396	0.108723	1	1	USB1
ENSG00000134954	10470.9	-1.20384e-05	0.00144264	-1.60356	0.108811	1	0.364027	ETS1
ENSG00000263786	16.2657	-3.58705e-05	0.00144288	1.60352	0.108821	1	1.3887	NA
ENSG00000115464	6537.06	2.42166e-05	0.00144248	1.60334	0.10886	1	1	USP34
ENSG00000186812	206.074	-1.33897e-05	0.00144262	-1.60324	0.108882	1	1	ZNF397
ENSG00000228794	297.784	4.21594e-06	0.00144259	1.60305	0.108923	1	1	LINC01128
ENSG00000197345	311.754	2.74102e-05	0.00144263	1.60177	0.109206	1	0.364027	MRPL21
ENSG00000249978	13.5334	-4.06894e-06	0.00144269	-1.60176	0.109208	1	1.3887	NA
ENSG00000264292	2.39537	2.62741e-06	0.00144269	1.60176	0.109209	1	1	MIR2467
ENSG00000222467	14.2872	5.52054e-06	0.00144268	1.60156	0.109254	1	1	NA
ENSG00000119231	2214.24	1.1992e-05	0.00144251	1.60142	0.109284	1	0.388696	SENP5
ENSG00000211789	35.5351	-6.30979e-06	0.00144269	-1.60119	0.109335	1	1	NA
ENSG00000240770	8.40937	5.00088e-06	0.00144269	1.60076	0.109431	1	1	C21orf91-OT1
ENSG00000208023	1.94796	2.84325e-06	0.00144269	1.60076	0.109431	1	1.3887	MIR185
ENSG00000128266	371.32	-8.0337e-06	0.00144267	-1.60015	0.109565	1	1	GNAZ
ENSG00000211942	7.97662	4.80974e-06	0.00144269	1.60007	0.109582	1	1	NA
ENSG00000160856	415.982	-1.85097e-06	0.00144267	-1.60006	0.109586	1	0.388696	FCRL3
ENSG00000182379	14.266	4.00409e-06	0.00144269	1.60004	0.109589	1	1	NXPH4
ENSG00000277151	53.3634	9.08604e-06	0.00144267	1.59998	0.109604	1	1	NA
ENSG00000224745	82.3251	1.51502e-05	0.00144266	1.5999	0.109621	1	1.36403	NA
ENSG00000185900	332.797	1.71576e-05	0.00144258	1.5997	0.109666	1	1	POMK
ENSG00000188396	10.478	4.7151e-06	0.00144268	1.59952	0.109704	1	1	TCTEX1D4
ENSG00000134371	1516.14	2.43326e-05	0.00144249	1.59908	0.109803	1	1	CDC73
ENSG00000160179	979.45	5.28828e-06	0.00144268	1.59848	0.109936	1	0.388696	ABCG1
ENSG00000100084	157.985	1.44842e-05	0.00144262	1.5984	0.109954	1	1	HIRA
ENSG00000207344	7.23914	5.62617e-06	0.00144268	1.59839	0.109955	1	1	SNORA22C
ENSG00000122390	629.028	1.17169e-05	0.00144265	1.59806	0.11003	1	1	NAA60
ENSG00000124126	9034.74	1.49774e-05	0.00144261	1.59783	0.11008	1	0.364027	PREX1
ENSG00000251141	3.1067	-3.51492e-06	0.00144269	-1.5976	0.110133	1	1.3887	NA
ENSG00000104951	60.0455	7.34087e-06	0.00144267	1.59758	0.110137	1	1	IL4I1
ENSG00000276533	48.2997	1.34144e-05	0.00144266	1.59735	0.110188	1	1.36403	NA
ENSG00000198464	239.41	-1.82963e-05	0.00144254	-1.59726	0.110207	1	1	ZNF480
ENSG00000178935	245.524	-8.38341e-06	0.00144257	-1.59666	0.110341	1	1	ZNF552
ENSG00000110076	13.0124	-4.83943e-06	0.00144269	-1.59622	0.11044	1	1	NRXN2
ENSG00000140464	803.579	1.44284e-05	0.00144262	1.59613	0.110459	1	1	PML
ENSG00000186496	17.4802	-8.74475e-06	0.00144267	-1.59603	0.110483	1	1	ZNF396
ENSG00000111725	454.423	9.19662e-06	0.00144258	1.59566	0.110564	1	0.364027	PRKAB1
ENSG00000279841	69.7792	4.60481e-06	0.00144269	1.5954	0.110624	1	1.3887	NA
ENSG00000220412	20.4082	4.207e-06	0.00144269	1.59474	0.11077	1	1.36403	NA
ENSG00000281649	2153.11	-2.08255e-05	0.00144254	-1.5946	0.110803	1	1	EBLN3P
ENSG00000236095	6.23794	4.98178e-06	0.00144269	1.59434	0.110861	1	1	NA
ENSG00000188107	10.1659	1.47276e-06	0.00144269	1.59421	0.110889	1	1	EYS
ENSG00000265100	54.9827	1.32689e-05	0.00144269	1.59418	0.110895	1	1	NA
TNF	707.694	5.42798e-06	0.00144268	1.59416	0.110901	1	1	NA
ENSG00000276975	4.43216	-1.44153e-06	0.00144269	-1.59409	0.110916	1	1.3887	NA
ENSG00000267587	33.8449	7.38933e-06	0.00144268	1.59353	0.111041	1	1.36403	NA
ENSG00000108785	3.19747	3.39734e-06	0.00144269	1.59342	0.111066	1	1	NA
ENSG00000224647	2.11921	-2.65732e-06	0.00144269	-1.59341	0.111068	1	1	NA
ENSG00000274750	58.2468	-8.34995e-06	0.00144265	-1.59339	0.111072	1	1.36403	H3C6
ENSG00000265254	7.06125	6.33467e-06	0.00144268	1.59316	0.111123	1	1	NA
ENSG00000151131	188.279	-8.71359e-06	0.00144256	-1.59238	0.111299	1	0.388696	C12orf45
ENSG00000164916	2797.02	1.26695e-05	0.00144264	1.59211	0.111361	1	1	FOXK1
ENSG00000022267	418.921	-1.00317e-05	0.00144266	-1.59204	0.111376	1	0.388696	FHL1
ENSG00000159189	6.84958	-3.55064e-06	0.00144269	-1.59157	0.111481	1	1.36403	C1QC
ENSG00000105705	457.832	1.67128e-05	0.0014426	1.59147	0.111505	1	0.364027	SUGP1
ENSG00000185650	5813.79	8.2605e-06	0.00144267	1.59132	0.111537	1	1	ZFP36L1
ENSG00000260448	6.03751	-5.0212e-06	0.00144268	-1.59129	0.111544	1	1	NA
ENSG00000284343	9.32758	6.02196e-06	0.00144268	1.59124	0.111556	1	1	MIR631
ENSG00000234509	3.08772	-4.01173e-06	0.00144269	-1.59087	0.11164	1	1	NA
ENSG00000261451	22.6562	5.29233e-06	0.00144268	1.59004	0.111826	1	1	NA
ENSG00000130270	47.2592	1.08403e-05	0.00144265	1.58979	0.111881	1	1.3887	ATP8B3
ENSG00000243316	2.24459	-1.59641e-06	0.00144269	-1.58968	0.111907	1	1.36403	GUCY2GP
ENSG00000189306	1070.78	1.07834e-05	0.00144265	1.58966	0.111913	1	1	RRP7A
ENSG00000106003	2825.24	9.33983e-06	0.00144266	1.58959	0.111927	1	0.364027	LFNG
ENSG00000100647	4349.93	6.04511e-06	0.00144257	1.58927	0.112	1	0.364027	SUSD6
ENSG00000123352	121.145	1.36616e-05	0.00144258	1.58926	0.112002	1	1	SPATS2
ENSG00000088340	13.9698	-5.44026e-06	0.00144268	-1.58919	0.112017	1	1	FER1L4
ENSG00000023171	480.058	1.2398e-05	0.00144264	1.58899	0.112062	1	0.388696	GRAMD1B
ENSG00000178802	344.923	-1.1649e-05	0.00144264	-1.58847	0.11218	1	1	MPI
ENSG00000236375	5.28454	4.05154e-06	0.00144269	1.58787	0.112317	1	1	NA
ENSG00000267100	337.652	-1.23587e-05	0.00144264	-1.58744	0.112414	1	0.388696	ILF3-DT
ENSG00000153823	811.56	8.33402e-06	0.00144267	1.58736	0.112431	1	0.364027	PID1
ENSG00000279392	1.33269	1.50964e-06	0.00144269	-1.5868	0.112558	1	1	NA
ENSG00000135723	988.952	8.94875e-06	0.00144266	1.58655	0.112614	1	1	FHOD1
ENSG00000187193	18.8992	-7.27137e-06	0.00144266	-1.58623	0.112687	1	1.3887	MT1X
ENSG00000261430	13.7759	6.19258e-06	0.00144268	1.58584	0.112777	1	1.36403	NA
ENSG00000221634	4.14243	3.12032e-06	0.00144269	1.58574	0.112799	1	1	MIR1276
ENSG00000236409	45.413	8.0614e-06	0.00144267	1.5854	0.112875	1	1	NA
ENSG00000131023	1528.35	-2.12699e-05	0.0014426	1.5852	0.112922	1	0.364027	LATS1
ENSG00000225416	8.61441	-6.35097e-06	0.00144269	-1.58501	0.112965	1	1.36403	NA
[truncated: 22,189 more rows]

## Sheet: S2
	baseMean	log2FoldChange	lfcSE	stat	pvalue	padj	weight	symbol
HLA-DRB4	480.504	9.06299	0.429686	21.1767	1.56732e-99	3.79104e-95	1	NA
HLA-DQB1	1610.52	-1.48253	0.201019	-7.77553	7.51297e-15	8.6491e-11	1	NA
HLA-DQA2	157.433	2.59773	0.365256	7.68952	1.47691e-14	8.6491e-11	1.37678	NA
HLA-DRB5	275.23	-1.87549e-06	0.0014427	-7.19228	6.37178e-13	1.0109e-08	0.381147	NA
HLA-DRB1	2416.58	1.64966	0.290712	6.20202	5.57423e-10	2.69659e-06	1	NA
HLA-DQA1	1280.87	1.38987	0.288428	5.45726	4.83547e-08	0.00051144	0.381147	NA
ENSG00000278771	1918.13	2.68653	0.632989	4.88908	1.01306e-06	0.00918431	0.381147	RN7SL3
ENSG00000197989	721.756	2.56598	0.648483	4.6371	3.53323e-06	0.0106827	1	SNHG12
ENSG00000004939	66.3283	-1.41485e-06	0.0014427	-4.31277	1.61221e-05	0.0317216	1.36591	SLC4A1
ENSG00000134184	40.7394	-1.08899e-06	0.0014427	-4.32302	1.5391e-05	0.0372277	1	GSTM1
ENSG00000223609	10.4378	-2.87225e-06	0.0014427	-4.1596	3.18801e-05	0.0513221	1.36591	HBD
ENSG00000134363	16.9005	2.85316	0.924763	4.1741	2.99167e-05	0.060302	1	FST
ENSG00000230202	47.7558	1.85171	0.552042	4.14085	3.46016e-05	0.0643803	1	NA
ENSG00000247095	15.0848	2.02975	0.630921	4.10782	3.99406e-05	0.0690059	1	MIR210HG
ENSG00000188056	9.97712	-1.73395e-06	0.0014427	-3.96084	7.46871e-05	0.119853	1	TREML4
ENSG00000078114	38.9654	6.2002e-07	0.00144269	3.86929	0.000109152	0.119853	1.37678	NEBL
ENSG00000169507	28.9022	-6.69663e-06	0.0014427	-3.77727	0.000158557	0.163342	1.38115	SLC38A11
ENSG00000230076	141.335	1.95205e-06	0.0014427	3.8232	0.000131729	0.177015	1	NA
ENSG00000173262	100.154	-2.06752e-06	0.0014427	-3.57452	0.000350872	0.446678	1	SLC2A14
ENSG00000102837	14.3025	-1.20936e-06	0.0014427	-3.53666	0.000405228	0.490082	1	OLFM4
ENSG00000132972	8.82144	-3.36605e-06	0.0014427	-3.42118	0.000623504	0.519972	1.38115	RNF17
ENSG00000181240	2.12513	-3.06188e-06	0.0014427	-3.34908	0.000810789	0.648717	1.36591	SLC25A41
ENSG00000125355	17.1875	-0.990356	0.491104	-3.33842	0.000842571	0.648717	1.36591	TMEM255A
ENSG00000215548	11.3682	-4.01909e-06	0.0014427	-3.40955	0.000650711	0.655808	1	NA
ENSG00000113389	11.051	-1.27838	0.600374	-3.38872	0.000702202	0.679394	1	NPR3
ENSG00000114737	271.805	0.53827	0.242289	3.34721	0.000816299	0.731491	1	CISH
ENSG00000273007	1.87911	-2.8775e-06	0.0014427	-3.34713	0.000816532	0.731491	1	NA
ENSG00000245685	7.51937	-7.73452e-06	0.0014427	-3.23777	0.00120467	0.753478	1.38115	FRG1-DT
ENSG00000124302	5.44908	-5.69785e-06	0.0014427	-3.19217	0.0014121	0.833068	1.37678	CHST8
ENSG00000115155	20.8865	-0.881182	0.517614	-3.19004	0.00142254	0.833068	1.37678	OTOF
ENSG00000183662	35.0674	-0.490867	0.26524	-3.17514	0.00149762	0.83411	1.37678	TAFA1
ENSG00000237039	7.53793	0.764792	0.408814	3.17328	0.00150729	0.83411	1.36591	NA
ENSG00000240183	1.87966	1.62705	0.77504	3.24515	0.00117388	0.849647	1	NA
ENSG00000147206	4.75245	-3.10958e-06	0.0014427	-3.14701	0.00164952	0.849647	1.38115	NXF3
ENSG00000143416	17.0851	-1.48908e-06	0.0014427	-3.20481	0.00135152	0.934019	1	SELENBP1
ENSG00000228570	2.50896	-2.26196e-06	0.0014427	-3.08238	0.00205353	0.983764	1.36591	NUTM2E
ENSG00000234492	10.9983	-8.07785e-06	0.0014427	-3.07974	0.00207184	0.983764	1.37678	RPL34-AS1
ENSG00000155158	760.113	-0.502021	0.293068	-3.14569	0.00165695	1	1	TTC39B
ENSG00000188659	5.88149	-6.72939e-06	0.0014427	-3.12151	0.00179928	1	1	SAXO2
ENSG00000226521	2.45225	-2.93262e-06	0.0014427	-3.08089	0.0020638	1	1	NA
ENSG00000233913	526.487	2.85628e-06	0.0014427	3.06322	0.00218967	1	0.381147	NA
ENSG00000180537	7.45662	-1.23582e-06	0.0014427	-3.05169	0.00227553	1	1	RNF182
ENSG00000144847	7.48422	-4.07799e-06	0.0014427	-3.02716	0.00246865	1	1	IGSF11
ENSG00000169248	2.55319	-2.45628e-06	0.0014427	-3.02042	0.00252423	1	1.37678	CXCL11
ENSG00000119650	70.264	-2.06118e-05	0.0014427	-3.01534	0.0025669	1	1.37678	IFT43
ENSG00000183831	2.01026	-2.40521e-06	0.0014427	-2.99643	0.00273165	1	1	ANKRD45
ENSG00000134824	246.768	-5.73942e-06	0.0014427	-2.99591	0.00273626	1	0.365914	FADS2
ENSG00000237248	41.7667	-6.0032e-06	0.0014427	-2.98373	0.00284753	1	1.37678	LINC00987
ENSG00000143387	251.516	2.15311e-05	0.0014427	2.98368	0.00284804	1	1	CTSK
ENSG00000211679	152.376	0.858851	0.54754	2.97555	0.00292461	1	1	NA
ENSG00000254681	80.7392	1.67324	1.19549	2.95391	0.00313771	1	1.37678	PKD1P5-LOC105376752
ENSG00000142528	78.04	-0.441979	0.426552	-2.93776	0.00330597	1	1.38115	ZNF473
ENSG00000213859	105.699	1.51663e-05	0.0014427	2.93163	0.00337183	1	1.37678	KCTD11
ENSG00000267534	224.089	0.480758	0.392697	2.91672	0.00353738	1	1	S1PR2
ENSG00000133742	12.7047	-1.25815e-06	0.0014427	-2.91662	0.00353843	1	1.36591	CA1
ENSG00000110455	286.141	-8.41062e-06	0.0014427	-2.90735	0.0036451	1	0.365914	ACCS
ENSG00000099194	228.084	1.10507e-05	0.0014427	2.90182	0.00371007	1	1	SCD
ENSG00000269834	21.1252	-0.479843	0.540742	-2.89436	0.00379927	1	1.37678	ZNF528-AS1
ENSG00000053900	612.878	-0.183019	0.19098	-2.89367	0.00380771	1	1	ANAPC4
ENSG00000114270	94.7019	0.609406	0.522115	2.88488	0.00391569	1	1.37678	COL7A1
ENSG00000269937	2.10637	-3.1276e-06	0.0014427	-2.87831	0.00399808	1	1.38115	NA
ENSG00000241458	4.30677	1.05558	0.919458	2.87233	0.00407453	1	1	NA
ENSG00000139187	333.483	-7.15381e-06	0.0014427	-2.84882	0.00438819	1	0.376775	KLRG1
ENSG00000259384	2.73551	4.93669e-06	0.0014427	2.84861	0.00439112	1	1	GH1
ENSG00000217094	6.09665	0.639473	0.917031	2.84006	0.00451055	1	1	NA
ENSG00000258819	3.33496	-2.41807e-06	0.00144269	-2.83075	0.00464386	1	1	LINC02289
ENSG00000267586	10.945	-4.05566e-06	0.0014427	-2.82292	0.00475892	1	1.37678	LINC00907
ENSG00000184828	6.00774	-3.76153e-06	0.0014427	-2.81538	0.00487191	1	1	ZBTB7C
ENSG00000272668	23.6036	-4.38839e-06	0.0014427	-2.80149	0.00508669	1	1.36591	NA
ENSG00000204010	5.03739	-1.41138e-06	0.0014427	-2.7865	0.0053281	1	1.38115	IFIT1B
ENSG00000064886	100.997	-9.46417e-06	0.00144269	-2.78315	0.00538338	1	1	CHI3L2
ENSG00000076067	341.339	0.379501	0.449786	2.78264	0.0053919	1	0.381147	RBMS2
ENSG00000148225	8.63603	-4.40545e-06	0.00144269	-2.76501	0.00569219	1	1	WDR31
ENSG00000161912	174.043	-1.70464e-05	0.00144269	-2.75885	0.00580054	1	1	ADCY10P1
ENSG00000175445	15.4583	-3.91949e-06	0.00144269	-2.74792	0.00599751	1	1.37678	LPL
ENSG00000091181	18.5248	-6.82319e-06	0.00144269	-2.7466	0.00602161	1	1.38115	IL5RA
ENSG00000259445	10.0652	-3.06306e-06	0.0014427	-2.74612	0.00603048	1	1.38115	NA
ENSG00000234456	35.4745	-7.02043e-06	0.00144269	-2.74583	0.00603576	1	1	MAGI2-AS3
ENSG00000163293	2.66804	-4.67363e-06	0.0014427	-2.74315	0.00608531	1	1	NIPAL1
ENSG00000197653	17.4732	-8.19617e-06	0.0014427	-2.73612	0.0062168	1	1.38115	DNAH10
ENSG00000005108	7.56098	-1.28963e-06	0.0014427	-2.72276	0.00647395	1	1.37678	THSD7A
ENSG00000244642	11.1635	1.08769e-05	0.0014427	2.72146	0.00649952	1	1	NA
ENSG00000275476	3.52411	-4.97503e-06	0.0014427	-2.71232	0.00668138	1	1	NA
ENSG00000227288	3.14411	4.65267e-06	0.00144269	2.70934	0.00674171	1	1	NA
ENSG00000134057	31.2771	-1.05265e-05	0.00144269	-2.70159	0.0069009	1	1	CCNB1
ENSG00000143375	8.4627	-4.51555e-06	0.00144269	-2.69901	0.00695454	1	1	CGN
ENSG00000164756	2.57196	-1.65531e-06	0.0014427	-2.69556	0.00702702	1	1	SLC30A8
ENSG00000227888	3.69767	-3.28193e-06	0.0014427	-2.69182	0.00710626	1	1.36591	NA
ENSG00000173894	8.76551	-7.16935e-06	0.00144269	-2.68287	0.00729942	1	1	CBX2
ENSG00000231340	7.80954	7.63508e-06	0.00144269	2.67884	0.0073877	1	1.36591	NA
ENSG00000212420	2.27063	-3.28834e-06	0.0014427	-2.67292	0.00751931	1	1	NA
ENSG00000268433	5.01203	-3.39787e-06	0.00144269	-2.66977	0.0075904	1	1.36591	NA
ENSG00000280092	5.61613	5.58546e-06	0.00144269	2.66504	0.00769781	1	1	NA
XXbac-BPG254F23	76.6356	-1.15281e-05	0.00144269	-2.66457	0.00770875	1	1.38115	NA
ENSG00000231964	9.24708	7.00549e-06	0.00144269	2.65894	0.00783869	1	1	LOC102724323
ENSG00000167578	19.4955	-7.60895e-06	0.00144269	-2.65461	0.00793992	1	1	RAB4B
ENSG00000154114	145.579	-1.36755e-05	0.00144269	-2.65347	0.00796678	1	1.37678	TBCEL
ENSG00000272779	363.652	2.05018e-05	0.00144269	2.64725	0.008115	1	0.376775	NA
ENSG00000256720	57.3618	-6.08643e-06	0.00144269	-2.645	0.00816897	1	1.38115	NA
ENSG00000225101	34.8571	-5.412e-06	0.00144269	-2.63769	0.00834732	1	1	NA
ENSG00000279684	2.70409	-2.6996e-06	0.00144269	-2.63374	0.00844496	1	1	NA
ENSG00000124635	403.692	-2.16592e-05	0.00144268	-2.62982	0.00854289	1	1	H2BC11
ENSG00000172215	130.274	7.27846e-06	0.00144269	2.62155	0.00875314	1	1	CXCR6
ENSG00000205746	68.7418	5.85782e-06	0.00144269	2.61972	0.00880011	1	1.38115	NA
ENSG00000279161	7.97995	-5.36903e-06	0.00144269	-2.61792	0.00884663	1	1	NA
ENSG00000130479	652.538	9.60614e-06	0.00144269	2.61608	0.00889465	1	1	MAP1S
ENSG00000285042	3.31501	-4.68153e-06	0.00144269	-2.61456	0.00893417	1	1.36591	NA
ENSG00000245970	5.74631	2.38517e-06	0.00144269	2.6094	0.00907013	1	1.37678	NA
ENSG00000254290	2.14232	-2.98448e-06	0.00144269	-2.59595	0.00943307	1	1.38115	NA
ENSG00000084636	7.57795	-1.08628e-05	0.00144271	-2.58787	0.00965722	1	1.37678	COL16A1
ENSG00000157110	6.22075	-2.19471e-06	0.00144269	-2.58326	0.00978724	1	1.38115	RBPMS
ENSG00000260549	2.12644	-3.41109e-06	0.00144269	-2.5825	0.00980861	1	1	MT1L
ENSG00000198796	55.1564	-6.66561e-06	0.00144269	-2.58151	0.00983688	1	1	ALPK2
ENSG00000147465	3.34583	4.45852e-06	0.00144269	2.58041	0.00986824	1	1.37678	STAR
ENSG00000163138	104.934	-1.70575e-05	0.00144265	-2.57936	0.00989826	1	1.36591	PACRGL
ENSG00000261766	5.82034	-6.81367e-06	0.0014427	-2.57722	0.00995999	1	1.36591	NA
ENSG00000269926	7.1614	4.5527e-06	0.00144269	2.56756	0.0102418	1	1	NA
ENSG00000002746	4.60688	-1.65109e-06	0.00144269	-2.56747	0.0102443	1	1.36591	HECW1
ENSG00000079102	7.30733	-1.76245e-06	0.0014427	-2.56453	0.0103317	1	1.37678	RUNX1T1
ENSG00000254528	41.9307	5.6707e-06	0.00144269	2.55719	0.0105523	1	1	NA
ENSG00000165091	5.5438	-2.44658e-06	0.0014427	-2.55607	0.0105862	1	1.38115	TMC1
ENSG00000110203	77.67	-4.0169e-06	0.00144269	-2.55169	0.0107203	1	1.37678	FOLR3
ENSG00000084112	2088.75	1.32812e-05	0.00144269	2.55096	0.0107426	1	0.376775	SSH1
ENSG00000101457	249.823	1.64471e-05	0.00144268	2.54338	0.0109787	1	0.365914	DNTTIP1
ENSG00000128342	81.7391	5.7577e-06	0.00144269	2.54294	0.0109923	1	1	LIF
ENSG00000119685	344.809	-2.20244e-05	0.00144267	-2.54291	0.0109932	1	0.376775	TTLL5
ENSG00000188352	453.024	-1.63637e-05	0.00144268	-2.54087	0.0110577	1	0.376775	FOCAD
ENSG00000086544	189.869	1.68291e-05	0.00144268	2.53301	0.0113087	1	1	ITPKC
ENSG00000152684	254.623	1.76434e-05	0.00144269	2.53275	0.0113173	1	1	PELO
ENSG00000115641	24.2813	-5.4533e-06	0.00144269	-2.52742	0.0114902	1	1.37678	FHL2
ENSG00000251152	4.0444	-3.41509e-06	0.00144269	-2.52489	0.0115733	1	1.37678	NA
ENSG00000145736	63.3573	7.50075e-06	0.00144269	2.52379	0.0116098	1	1.36591	GTF2H2
ENSG00000205593	175.068	1.52521e-05	0.0014427	2.52222	0.0116616	1	0.365914	DENND6B
ENSG00000215883	38.9031	-8.13575e-06	0.00144269	-2.52213	0.0116647	1	1	CYB5RL
ENSG00000170854	250.135	-1.27382e-05	0.00144269	-2.52051	0.0117184	1	0.381147	RIOX2
ENSG00000197520	16.966	-7.33793e-06	0.00144269	-2.5201	0.0117322	1	1.37678	FAM177B
ENSG00000149231	1025.48	-1.71943e-05	0.00144268	-2.51999	0.0117359	1	0.376775	CCDC82
ENSG00000007968	212.213	-8.40166e-06	0.00144269	-2.5197	0.0117454	1	0.376775	E2F2
ENSG00000211772	2653.92	-1.29374e-05	0.00144269	-2.51136	0.0120269	1	0.381147	NA
TRIM10	11.8146	-5.18586e-06	0.00144269	-2.50758	0.0121561	1	1.37678	NA
ENSG00000267526	7.59869	-5.13755e-06	0.00144269	-2.50647	0.0121945	1	1	NA
ENSG00000166947	6.39688	-4.97546e-07	0.0014427	-2.50554	0.0122266	1	1	EPB42
ENSG00000261643	19.1379	1.11812e-05	0.00144269	2.50362	0.012293	1	1	NA
ENSG00000269925	34.4997	-1.20621e-05	0.00144269	-2.50318	0.0123082	1	1	NA
ENSG00000233585	3.11008	-3.65583e-06	0.00144269	-2.50111	0.0123805	1	1	NA
ENSG00000082146	216.826	-8.88915e-06	0.00144269	-2.49176	0.012711	1	0.376775	STRADB
ENSG00000137747	48.4807	-1.20297e-05	0.00144269	-2.49025	0.0127653	1	1.36591	TMPRSS13
ENSG00000158747	208.623	7.28456e-06	0.00144269	2.48211	0.0130607	1	1	NBL1
ENSG00000255045	4.82983	-5.61455e-06	0.00144269	-2.47623	0.0132777	1	1.36591	NA
ENSG00000123965	17.6067	9.31804e-06	0.00144269	2.46888	0.0135537	1	1.38115	NA
ENSG00000201643	14.3784	8.1949e-06	0.00144269	2.46736	0.0136113	1	1	SNORA14A
ENSG00000245105	190.326	-5.87665e-06	0.00144269	-2.4671	0.0136212	1	0.376775	A2M-AS1
ENSG00000132958	3.36836	-2.22948e-06	0.00144269	-2.46495	0.0137033	1	1	TPTE2
ENSG00000107186	8.31613	-1.18381e-06	0.0014427	-2.45458	0.0141049	1	1.37678	MPDZ
ENSG00000176049	75.4387	-5.43073e-06	0.00144269	-2.45442	0.0141114	1	1.37678	JAKMIP2
ENSG00000213700	10.2163	5.34468e-06	0.00144269	2.45139	0.0142304	1	1.36591	NA
ENSG00000227145	2.81634	-3.15131e-06	0.00144269	-2.44924	0.0143156	1	1.37678	IL21-AS1
ENSG00000272899	42.3606	1.24617e-05	0.00144269	2.44422	0.0145167	1	1.36591	ATP6V1FNB
ENSG00000210151	17.9639	-3.36761e-06	0.00144269	-2.44403	0.0145243	1	1	MIR12136
ENSG00000112796	14.9169	-4.00931e-06	0.00144269	-2.441	0.0146466	1	1	ENPP5
ENSG00000276075	4.5624	5.55064e-06	0.00144269	2.43894	0.0147304	1	1	NA
ENSG00000214087	207.269	-1.32043e-05	0.00144266	-2.43801	0.0147686	1	0.381147	ARL16
ENSG00000268392	2.9858	-4.17212e-06	0.00144269	-2.43779	0.0147775	1	1.37678	NA
ENSG00000138617	208.701	-1.5749e-05	0.00144268	-2.43769	0.0147816	1	1	PARP16
ENSG00000144214	15.1788	-1.81226e-05	0.00144273	-2.43564	0.0148656	1	1.38115	LYG1
ENSG00000217512	33.0479	-6.00445e-06	0.00144266	-2.42748	0.0152042	1	1.37678	NA
ENSG00000167208	1041.3	1.74405e-05	0.00144268	2.42462	0.0153244	1	0.365914	SNX20
ENSG00000165424	265.447	1.86438e-05	0.00144273	2.42388	0.0153559	1	1	ZCCHC24
ENSG00000180953	17.6443	-7.35461e-06	0.00144269	-2.4228	0.0154016	1	1	ST20
ENSG00000230364	6.44676	6.89475e-06	0.00144269	2.42051	0.0154988	1	1	NA
ENSG00000136842	25.1353	-6.47099e-06	0.00144269	-2.41961	0.0155372	1	1	TMOD1
ENSG00000128482	11.8049	-4.69498e-06	0.00144269	-2.41824	0.0155959	1	1.38115	RNF112
ENSG00000215533	8.82353	-2.99373e-06	0.00144269	-2.41658	0.0156669	1	1.38115	LINC00189
ENSG00000162620	6.49549	-3.30334e-06	0.00144269	-2.40939	0.0159792	1	1	LRRIQ3
ENSG00000205622	4.74075	-2.55066e-06	0.00144269	-2.40855	0.0160159	1	1	NA
ENSG00000273149	152.512	6.56711e-06	0.00144269	2.40399	0.0162171	1	1.38115	NA
ENSG00000085276	7.34775	-2.93981e-06	0.00144269	-2.40398	0.0162176	1	1	MECOM
ENSG00000181026	913.464	-1.93709e-05	0.00144267	-2.39989	0.0163998	1	1	AEN
ENSG00000256351	9.39197	-5.69002e-06	0.00144269	-2.39809	0.0164806	1	1	NA
ENSG00000196368	26.2466	7.27615e-06	0.00144269	2.39694	0.0165326	1	1.38115	NUDT11
ENSG00000157827	110.019	-5.9414e-06	0.00144269	-2.39565	0.0165909	1	1	FMNL2
ENSG00000254858	115.058	1.18931e-05	0.00144269	2.39274	0.0167229	1	1.36591	MPV17L2
ENSG00000226191	2.82846	-3.41479e-06	0.00144269	-2.39236	0.0167406	1	1.38115	NA
ENSG00000233016	818.315	2.21713e-05	0.00144272	2.39143	0.016783	1	0.376775	SNHG7
ENSG00000132329	16.0977	6.87849e-06	0.00144269	2.39134	0.016787	1	1.38115	RAMP1
ENSG00000237945	282.405	-8.25349e-06	0.00144269	-2.39075	0.0168141	1	0.365914	LINC00649
ENSG00000237149	2.69554	4.11436e-06	0.00144269	2.39028	0.0168356	1	1	ZNF503-AS2
ENSG00000169877	6.00366	-4.23986e-07	0.0014427	-2.3894	0.0168758	1	1	AHSP
ENSG00000228203	5.70529	-4.27703e-06	0.00144269	-2.38824	0.0169295	1	1.38115	RNF144A-AS1
ENSG00000174059	8.48458	-4.19603e-06	0.0014427	-2.38773	0.0169528	1	1.37678	CD34
ENSG00000255284	27.6564	-7.95915e-06	0.00144269	-2.38768	0.0169551	1	1	LOC171391
ENSG00000259287	6.35925	-5.95017e-06	0.00144269	-2.38406	0.017123	1	1	NA
ENSG00000278266	2.07998	-3.27988e-06	0.00144269	-2.38286	0.0171788	1	1.36591	NA
ENSG00000254685	74.8803	-1.02751e-05	0.00144269	-2.38267	0.0171876	1	1.38115	FPGT
ENSG00000071794	187.441	-1.5744e-05	0.00144268	-2.38261	0.0171906	1	1	HLTF
ENSG00000141469	100.483	-7.13014e-06	0.00144269	-2.37932	0.0173448	1	1.37678	SLC14A1
ENSG00000198838	20.3683	-2.64066e-06	0.00144269	-2.37844	0.0173863	1	1.36591	RYR3
ENSG00000234816	24.4801	-7.24826e-06	0.00144269	-2.37783	0.0174149	1	1.38115	NA
ENSG00000135916	435.404	1.61357e-05	0.00144268	2.37738	0.0174362	1	1	ITM2C
ENSG00000235947	2.56167	-3.59576e-06	0.00144269	-2.37463	0.0175665	1	1	EGOT
ENSG00000079974	150.251	-1.55671e-05	0.00144268	-2.37443	0.0175763	1	1	RABL2B
ENSG00000213269	2.69678	4.63963e-06	0.00144269	2.37393	0.0175997	1	1	NA
ENSG00000249129	9.10564	-7.13717e-06	0.00144269	-2.37247	0.0176695	1	1.37678	NA
RF00100	5.67261	-2.47701e-06	0.00144269	-2.37227	0.0176792	1	1	NA
ENSG00000107130	79.1464	4.53993e-06	0.00144269	2.37048	0.0177649	1	1.36591	NCS1
ENSG00000226942	19.6262	6.15753e-06	0.00144269	2.36898	0.0178371	1	1.37678	NA
ENSG00000197312	1185.79	1.39062e-05	0.00144268	2.366	0.0179815	1	0.376775	DDI2
TAP2	800.273	-1.95999e-05	0.00144267	-2.36522	0.0180193	1	0.365914	NA
ENSG00000156113	36.877	-3.30712e-06	0.00144269	-2.36366	0.0180953	1	1	KCNMA1
ENSG00000167094	122.345	-5.19512e-06	0.00144269	-2.35994	0.0182779	1	1	TTC16
ENSG00000047597	144.152	-7.21985e-06	0.00144269	-2.3591	0.0183191	1	1.38115	XK
ENSG00000258102	16.1241	6.77914e-06	0.00144269	2.35661	0.0184424	1	1.36591	MAP1LC3B2
ENSG00000154874	374.685	-7.37094e-06	0.00144269	-2.35466	0.0185398	1	1	CCDC144B
ENSG00000271380	16.1902	9.39084e-06	0.00144269	2.35392	0.0185764	1	1.38115	LOC101928120
ENSG00000078747	3541.08	2.19541e-05	0.00144266	2.35274	0.0186356	1	0.381147	ITCH
ENSG00000145331	41.8134	-8.67998e-06	0.00144269	-2.35123	0.0187116	1	1	TRMT10A
ENSG00000079931	10.6244	-5.11969e-06	0.00144269	-2.35035	0.0187558	1	1	MOXD1
ENSG00000274173	6.92047	-5.65859e-06	0.00144269	-2.34402	0.0190774	1	1.38115	NA
ENSG00000091640	620.042	1.97799e-05	0.00144266	2.34393	0.0190818	1	0.381147	SPAG7
ENSG00000256862	22.7538	-7.30176e-06	0.00144269	-2.34363	0.0190971	1	1	LOC105369609
ENSG00000242611	2.42681	-2.54579e-06	0.00144269	-2.34287	0.0191361	1	1	NA
ENSG00000113966	32.323	-6.13815e-06	0.00144269	-2.3421	0.0191758	1	1.36591	ARL6
ENSG00000238058	8.49404	-6.35627e-06	0.00144269	-2.3403	0.0192682	1	1	NA
ENSG00000028203	867.453	1.6864e-05	0.00144267	2.33799	0.0193875	1	0.376775	VEZT
ENSG00000125733	91.1964	8.56862e-06	0.00144269	2.33714	0.0194318	1	1.38115	TRIP10
ENSG00000235369	13.1889	8.00032e-06	0.00144269	2.33616	0.0194827	1	1.37678	NA
ENSG00000167207	1715.78	1.03166e-05	0.00144269	2.33568	0.019508	1	1	NOD2
ENSG00000185022	1073.83	1.08582e-05	0.00144268	2.33529	0.0195282	1	0.365914	MAFF
ENSG00000234961	11.1262	3.04391e-06	0.00144269	2.33361	0.0196163	1	1.37678	NA
ENSG00000066279	59.024	-1.85446e-05	0.0014427	-2.33261	0.0196688	1	1.38115	ASPM
ENSG00000153253	82.9521	-5.03445e-06	0.00144269	-2.33043	0.0197832	1	1	SCN3A
ENSG00000139428	94.0999	-1.45295e-05	0.00144268	-2.32976	0.0198186	1	1.36591	MMAB
ENSG00000161981	123.74	1.02864e-05	0.00144269	2.32789	0.0199181	1	1	SNRNP25
ENSG00000117640	397.8	4.7809e-05	0.00144293	-2.32744	0.0199419	1	1	MTFR1L
ENSG00000124469	12.8385	-1.42069e-06	0.00144269	-2.32716	0.0199568	1	1	CEACAM8
ENSG00000040531	115.639	-1.39986e-05	0.00144268	-2.3267	0.0199811	1	1	CTNS
ENSG00000167077	422.479	-1.9997e-05	0.00144267	-2.32652	0.0199911	1	1	MEI1
ENSG00000249631	2.38242	-1.39191e-06	0.0014427	-2.32612	0.0200123	1	1.37678	NA
ENSG00000078098	4.07575	-1.26506e-06	0.00144269	-2.32481	0.020082	1	1.37678	FAP
ENSG00000159399	1535.04	6.32943e-06	0.00144269	2.32456	0.0200957	1	0.376775	HK2
ENSG00000089558	14.767	5.22612e-06	0.00144269	2.32278	0.0201908	1	1	KCNH4
ENSG00000264607	4.95021	-4.04784e-06	0.00144269	-2.32136	0.0202676	1	1.37678	MIR3173
ENSG00000274995	4.45192	3.78395e-06	0.00144269	2.31931	0.0203781	1	1.38115	NA
ENSG00000151117	206.946	1.50806e-05	0.00144268	2.31863	0.0204153	1	0.365914	TMEM86A
ENSG00000273018	62.3807	-2.60164e-06	0.00144269	-2.31838	0.0204286	1	1.37678	FAM106A
ENSG00000145817	1105.41	9.79611e-06	0.00144269	2.31812	0.020443	1	1	YIPF5
ENSG00000146858	21.9697	-7.7882e-06	0.00144269	-2.3175	0.0204767	1	1.37678	ZC3HAV1L
ENSG00000264577	12.1332	3.51204e-06	0.00144269	2.31728	0.0204886	1	1.36591	NA
ENSG00000129422	68.8397	5.61743e-06	0.00144269	2.31676	0.0205168	1	1.37678	MTUS1
ENSG00000168785	76.1918	-7.53581e-06	0.00144269	-2.31539	0.0205915	1	1.38115	TSPAN5
ENSG00000225093	9.23392	2.9515e-05	0.00144283	2.31216	0.0207689	1	1	NA
ENSG00000141161	19.511	-4.88618e-06	0.00144269	-2.31199	0.020778	1	1.38115	UNC45B
ENSG00000108175	2714.87	1.11645e-05	0.00144268	2.31174	0.0207918	1	0.376775	ZMIZ1
ENSG00000145901	3558.41	1.71766e-05	0.00144267	2.3081	0.0209935	1	1	TNIP1
ENSG00000276166	1.84676	-3.35466e-06	0.00144269	-2.3081	0.0209937	1	1.37678	NA
ENSG00000243696	44.1051	-8.36492e-06	0.00144269	-2.30725	0.021041	1	1.36591	NA
ENSG00000222032	5.35666	1.91107e-05	0.00144275	-2.30547	0.0211402	1	1	NA
ENSG00000113645	13.1479	-5.06121e-06	0.00144269	-2.30424	0.021209	1	1.37678	WWC1
ENSG00000253409	16.9607	-6.52244e-06	0.00144269	-2.3022	0.0213241	1	1	NA
PPP1R2P1	2.92605	4.60909e-06	0.00144269	2.30191	0.02134	1	1.38115	NA
ENSG00000185650	5813.79	1.01958e-05	0.00144269	2.30095	0.0213943	1	0.376775	ZFP36L1
ENSG00000166510	6.78653	-7.64026e-06	0.0014427	-2.30015	0.0214399	1	1	CCDC68
ENSG00000037042	61.7374	-1.29993e-05	0.00144268	-2.29938	0.0214835	1	1	TUBG2
ENSG00000008438	2.54905	-7.60766e-07	0.0014427	-2.29868	0.0215233	1	1	PGLYRP1
ENSG00000261218	7.44878	-4.43123e-06	0.00144269	-2.29831	0.0215439	1	1	NA
ENSG00000139725	2106.02	1.3849e-05	0.00144268	2.29698	0.0216196	1	0.365914	RHOF
ENSG00000257764	10.4272	2.79858e-06	0.00144269	2.29613	0.0216687	1	1.36591	NA
ENSG00000197568	8.43776	-4.34448e-06	0.00144269	-2.29154	0.0219323	1	1	HHLA3
ENSG00000230817	2.29228	-2.42231e-06	0.00144269	-2.29046	0.0219946	1	1	LINC01362
ENSG00000129167	25.0054	-8.00513e-06	0.00144269	-2.28621	0.0222422	1	1.36591	TPH1
ENSG00000229358	41.056	5.93171e-06	0.00144269	2.28549	0.0222842	1	1.36591	NA
ENSG00000183386	421.859	8.05318e-06	0.00144269	2.28548	0.0222846	1	0.365914	FHL3
ENSG00000145451	2.77808	-1.67968e-06	0.00144269	-2.28461	0.0223356	1	1	GLRA3
ENSG00000140463	123.535	-1.32903e-05	0.00144268	-2.28346	0.0224036	1	1.36591	BBS4
ENSG00000231663	66.0604	-1.04542e-05	0.00144268	-2.28275	0.0224453	1	1	COA6-AS1
ENSG00000183347	6.02179	-5.17833e-06	0.00144269	-2.28264	0.0224518	1	1.36591	GBP6
ENSG00000165115	116.398	-1.12365e-05	0.00144268	-2.27618	0.0228353	1	1	KIF27
ENSG00000212125	8.62087	-5.20033e-06	0.00144269	-2.27514	0.0228974	1	1.36591	NA
ENSG00000152642	373.064	-1.40332e-05	0.00144267	-2.2745	0.0229362	1	0.376775	GPD1L
ENSG00000100979	19.5031	-7.89749e-06	0.00144269	-2.27328	0.0230094	1	1	PLTP
ENSG00000088340	13.9698	-5.66496e-06	0.00144269	-2.27313	0.0230186	1	1.36591	FER1L4
ENSG00000237484	30.0183	-1.02407e-05	0.00144269	-2.27093	0.0231515	1	1.37678	LINC01684
ENSG00000135622	105.759	-1.10651e-05	0.00144268	-2.2685	0.0232985	1	1.38115	SEMA4F
ENSG00000106991	452.878	1.21056e-05	0.0014427	2.26591	0.0234566	1	1	ENG
ENSG00000101210	21.6614	6.51186e-06	0.00144269	2.26494	0.0235163	1	1.36591	EEF1A2
ENSG00000047056	1156.26	1.90206e-05	0.00144266	2.2641	0.023568	1	0.365914	WDR37
ENSG00000175792	120.767	-6.75725e-06	0.00144269	-2.26176	0.0237123	1	1	RUVBL1
ENSG00000263327	29.4467	-8.60293e-06	0.00144269	-2.2606	0.0237841	1	1.36591	TAPT1-AS1
ENSG00000207003	4.53242	-4.74218e-06	0.00144269	-2.25999	0.0238218	1	1.36591	NA
ENSG00000183421	5.42518	3.94952e-06	0.00144269	2.25965	0.0238428	1	1	RIPK4
ENSG00000211956	72.4039	-6.52947e-06	0.0014427	-2.25922	0.0238695	1	1	NA
ENSG00000167914	7.45334	-1.99436e-06	0.00144269	-2.25912	0.023876	1	1.36591	GSDMA
ENSG00000229926	2.64233	1.6082e-06	0.00144269	2.25864	0.0239055	1	1.38115	NA
ENSG00000134333	4716.15	1.59064e-05	0.00144267	2.25752	0.0239759	1	1	LDHA
ENSG00000116668	199.509	-2.16328e-05	0.00144265	-2.25731	0.0239889	1	0.376775	SWT1
ENSG00000277246	3.82175	-3.73251e-06	0.00144269	-2.257	0.0240079	1	1	NA
ENSG00000160179	979.45	6.38642e-06	0.00144269	2.25438	0.0241724	1	0.365914	ABCG1
ENSG00000134070	428.594	6.32252e-06	0.00144269	2.25299	0.0242596	1	0.365914	IRAK2
ENSG00000164512	82.1365	-4.87621e-06	0.00144269	-2.24893	0.0245172	1	1.36591	ANKRD55
ENSG00000177614	6.49283	-4.23513e-07	0.00144269	-2.24886	0.0245217	1	1.38115	PGBD5
ENSG00000269899	31.2047	8.56985e-06	0.00144269	2.24868	0.0245327	1	1	NA
ENSG00000163141	6.17576	-4.91484e-06	0.00144269	-2.2475	0.0246081	1	1.36591	BNIPL
ENSG00000197122	962.995	1.08479e-05	0.00144268	2.24699	0.0246404	1	0.376775	SRC
ENSG00000251432	28.4526	-9.03403e-06	0.00144269	-2.24611	0.024697	1	1.37678	LINC02615
ENSG00000237742	1.93792	2.32729e-06	0.00144269	2.24276	0.0249123	1	1	NA
ENSG00000283023	11.421	6.02951e-06	0.00144269	2.24275	0.0249129	1	1.38115	NA
ENSG00000096093	163.577	-1.56727e-05	0.00144267	-2.2418	0.0249743	1	0.365914	EFHC1
ENSG00000229018	7.99024	-6.45087e-06	0.00144269	-2.24154	0.0249914	1	1.38115	NA
ENSG00000141449	4.16424	-1.34234e-06	0.00144269	-2.24097	0.0250278	1	1.36591	GREB1L
ENSG00000183337	1892.62	1.07718e-05	0.00144268	2.24059	0.0250524	1	0.376775	BCOR
ENSG00000227855	4.2922	-4.39793e-06	0.00144269	-2.23991	0.0250969	1	1.36591	DPY19L2P3
ENSG00000179082	36.0512	7.34648e-06	0.00144269	2.23974	0.0251075	1	1.36591	NA
ENSG00000130584	86.8668	8.63227e-06	0.00144269	2.23967	0.025112	1	1.38115	ZBTB46
ENSG00000100968	6.5801	-2.68152e-06	0.00144269	-2.23911	0.0251487	1	1	NFATC4
ENSG00000163827	7.86458	3.23834e-06	0.00144269	2.23907	0.0251511	1	1	LRRC2
ENSG00000136997	750.725	-1.64471e-05	0.00144267	-2.23756	0.0252497	1	0.376775	MYC
ENSG00000219928	17.3328	9.26128e-06	0.00144269	2.23712	0.0252782	1	1.36591	NA
ENSG00000282852	2.0275	3.33981e-06	0.00144269	2.23638	0.0253269	1	1	NA
ENSG00000166387	856.071	1.03191e-05	0.00144268	2.23415	0.0254732	1	0.381147	PPFIBP2
ENSG00000256427	18.5425	-5.66048e-06	0.00144269	-2.23371	0.025502	1	1	NA
ENSG00000246323	5.90454	-4.72495e-06	0.00144269	-2.23235	0.0255917	1	1	NA
XXbac-BPG252P9.1	5.06707	4.74108e-06	0.00144269	2.23163	0.0256396	1	1	NA
ENSG00000106785	444.264	-1.05598e-05	0.00144268	-2.23036	0.0257234	1	0.376775	TRIM14
ENSG00000104783	327.458	1.07706e-05	0.00144268	2.2298	0.0257607	1	0.381147	KCNN4
ENSG00000035115	554.675	1.05177e-05	0.00144268	2.22972	0.0257658	1	0.381147	SH3YL1
ENSG00000135454	2.24535	-1.40385e-06	0.00144269	-2.2295	0.025781	1	1.38115	B4GALNT1
ENSG00000023330	595.007	8.46062e-06	0.00144269	2.22664	0.0259712	1	0.381147	ALAS1
ENSG00000231305	6.11797	-3.84566e-06	0.00144269	-2.22603	0.0260119	1	1	NA
ENSG00000197763	15.7354	-9.84632e-06	0.00144269	-2.22439	0.0261223	1	1	TXNRD3
ENSG00000108666	115.874	-1.51373e-05	0.00144267	-2.22372	0.026167	1	1	C17orf75
ENSG00000155755	64.8984	-1.15422e-05	0.00144267	-2.22328	0.0261968	1	1.38115	TMEM237
ENSG00000136159	210.429	-1.36686e-05	0.00144268	-2.22198	0.0262845	1	1	NUDT15
ENSG00000131149	1461.83	1.7336e-05	0.00144266	2.22196	0.0262863	1	1	GSE1
ENSG00000178974	1538.55	1.09726e-05	0.00144268	2.2166	0.0266502	1	0.381147	FBXO34
ENSG00000105784	4.9763	-3.82363e-06	0.00144269	-2.2162	0.0266778	1	1.36591	RUNDC3B
ENSG00000133119	169.805	-1.80523e-05	0.00144266	-2.21514	0.0267504	1	1	RFC3
ENSG00000255097	67.3765	5.80593e-06	0.00144269	2.21127	0.0270169	1	1.37678	NA
ENSG00000112357	56.3643	-1.54476e-05	0.00144267	-2.21098	0.0270369	1	1.36591	PEX7
ENSG00000111802	691.715	1.60368e-05	0.00144267	2.21081	0.0270492	1	0.376775	TDP2
ENSG00000243352	5.91149	1.98947e-06	0.00144269	2.2108	0.02705	1	1.38115	NA
ENSG00000238243	20.5474	-6.01261e-06	0.00144269	-2.20688	0.0273228	1	1.38115	OR2W3
ENSG00000108828	552.636	1.21565e-05	0.00144268	2.20539	0.027427	1	0.365914	VAT1
ENSG00000122966	46.1826	-9.40061e-06	0.00144268	-2.20448	0.0274909	1	1.37678	CIT
ENSG00000122035	29.8926	-1.02064e-05	0.00144268	-2.20207	0.0276603	1	1	RASL11A
ENSG00000232450	3.85553	4.02448e-06	0.00144269	2.20173	0.0276847	1	1	NA
ENSG00000280401	10.7636	-6.99364e-06	0.00144269	-2.20117	0.0277242	1	1	NA
ENSG00000182372	752.987	1.30555e-05	0.00144269	2.20086	0.0277462	1	0.376775	CLN8
ENSG00000118965	147.091	-1.11595e-05	0.00144268	-2.19913	0.0278687	1	1.36591	WDR35
ENSG00000262097	3.04527	-2.03259e-06	0.00144269	-2.19877	0.0278941	1	1	NA
ENSG00000132185	106.213	-3.97818e-06	0.00144269	-2.19819	0.0279354	1	1	FCRLA
ENSG00000134827	3.45062	-3.27149e-06	0.0014427	-2.19675	0.0280384	1	1.37678	TCN1
ENSG00000225361	2.85082	-2.24291e-06	0.00144269	-2.19653	0.0280539	1	1.36591	PPP1R26-AS1
ENSG00000083750	161.947	-1.41896e-05	0.00144267	-2.19604	0.0280891	1	1	RRAGB
ENSG00000167625	173.935	1.41067e-05	0.00144267	2.1946	0.0281926	1	0.376775	ZNF526
ENSG00000172348	13.8144	-3.41537e-06	0.00144269	-2.1934	0.0282784	1	1.38115	RCAN2
ENSG00000155265	102.888	-8.60959e-06	0.00144269	-2.19213	0.0283699	1	1	GOLGA7B
ENSG00000215018	7.66752	-3.30385e-06	0.00144269	-2.19132	0.0284287	1	1.38115	COL28A1
ENSG00000197928	67.6282	-8.81262e-06	0.00144269	-2.19028	0.028504	1	1.36591	ZNF677
ENSG00000276045	832.139	1.79e-05	0.00144266	2.19	0.0285243	1	0.381147	ORAI1
ENSG00000215297	2.00342	-2.9592e-06	0.00144269	-2.18823	0.0286528	1	1.37678	NA
ENSG00000244480	23.0234	-1.44208e-06	0.00144267	-2.18715	0.0287318	1	1.36591	NA
ENSG00000104889	2.08953	-2.54705e-06	0.00144269	-2.1862	0.028801	1	1	RNASEH2A
ENSG00000064115	335.017	-1.25054e-05	0.00144268	-2.18611	0.0288074	1	0.381147	TM7SF3
ENSG00000119636	48.6746	-1.15886e-05	0.00144268	-2.18508	0.0288828	1	1	BBOF1
ENSG00000229119	14.6616	6.38827e-06	0.00144269	2.18508	0.028883	1	1.37678	NA
ENSG00000183873	7.08887	-2.64428e-06	0.00144269	-2.18406	0.0289582	1	1.38115	SCN5A
ENSG00000180777	3.49026	-1.1448e-06	0.0014427	-2.18357	0.0289939	1	1.36591	ANKRD30B
ENSG00000276256	4.13998	-2.7885e-06	0.00144269	-2.18349	0.029	1	1	LOC389831
ENSG00000115705	2.37029	-3.08222e-06	0.0014427	-2.183	0.0290355	1	1	TPO
ENSG00000171848	23.8896	-6.01084e-06	0.00144269	-2.18272	0.0290562	1	1.37678	RRM2
ENSG00000165819	557.243	-1.25843e-05	0.00144268	-2.18151	0.0291454	1	0.376775	METTL3
ENSG00000252614	14.1115	-3.60635e-06	0.00144268	-2.17924	0.029314	1	1.37678	NA
ENSG00000077063	10.6485	-2.13711e-06	0.00144269	-2.17508	0.029624	1	1.38115	CTTNBP2
ENSG00000133627	90.5633	-1.41148e-05	0.00144267	-2.17415	0.0296936	1	1	ACTR3B
ENSG00000227619	12.2305	3.68396e-06	0.00144269	2.17235	0.0298294	1	1	NA
ENSG00000163751	7.62942	-2.63836e-06	0.00144269	-2.17137	0.0299033	1	1.37678	CPA3
ENSG00000102007	1903.65	1.31179e-05	0.00144267	2.17104	0.0299285	1	1	PLP2
ENSG00000091879	2.63565	-7.85339e-08	0.00144269	-2.17014	0.0299961	1	1.38115	ANGPT2
ENSG00000163961	2154.09	1.31678e-05	0.00144267	2.17013	0.0299967	1	0.365914	RNF168
ENSG00000274180	278.257	1.63787e-05	0.00144266	2.16726	0.0302148	1	0.376775	NATD1
ENSG00000183690	115.835	-8.44253e-06	0.00144268	-2.16698	0.0302364	1	1.37678	EFHC2
XXbac-BPG299F13	98.4132	-6.57654e-06	0.00144269	-2.16614	0.0303006	1	1.37678	NA
ENSG00000231890	27.5199	9.31792e-06	0.00144268	2.16605	0.0303073	1	1	DARS-AS1
ENSG00000177426	1494.54	1.17206e-05	0.00144268	2.16539	0.030358	1	0.381147	TGIF1
ENSG00000147647	2.13827	-1.28397e-06	0.00144269	-2.16502	0.0303859	1	1	DPYS
ENSG00000137942	80.1127	-1.0621e-05	0.00144269	-2.16466	0.0304135	1	1	FNBP1L
ENSG00000175130	724.653	1.15383e-05	0.00144268	2.16454	0.030423	1	1	MARCKSL1
ENSG00000239920	8.14833	-5.1523e-06	0.00144269	-2.16068	0.0307197	1	1.38115	NA
ENSG00000134297	47.6092	-1.09984e-05	0.00144268	-2.16049	0.0307345	1	1.36591	PLEKHA8P1
ENSG00000235651	2.64392	-2.7747e-06	0.00144269	-2.15969	0.0307965	1	1.38115	NA
ENSG00000176783	1363.65	-1.20032e-05	0.00144268	-2.15953	0.0308092	1	0.365914	RUFY1
ENSG00000198919	330.777	-9.81736e-06	0.00144268	-2.15949	0.0308123	1	0.365914	DZIP3
ENSG00000089094	2011.4	1.52889e-05	0.00144267	2.15925	0.0308309	1	0.381147	KDM2B
ENSG00000264448	3.99257	4.5878e-06	0.00144269	2.15884	0.0308627	1	1.37678	NA
ENSG00000165731	15.3417	-5.00235e-06	0.00144269	-2.15872	0.030872	1	1.36591	RET
ENSG00000275029	8.97522	-4.46594e-06	0.00144269	-2.15863	0.0308785	1	1	NA
ENSG00000204623	134.037	-6.11187e-06	0.00144266	-2.15827	0.030907	1	1	ZNRD1ASP
ENSG00000128578	29.943	-7.25413e-06	0.00144269	-2.15445	0.0312049	1	1	STRIP2
ENSG00000177025	4.06288	-4.24248e-06	0.00144269	-2.1542	0.0312243	1	1	C19orf18
ENSG00000229474	717.534	-7.60684e-06	0.00144269	-2.15396	0.0312429	1	0.365914	PATL2
ENSG00000267508	8.96077	-3.63335e-06	0.00144269	-2.15396	0.0312434	1	1	ZNF285
ENSG00000165807	3.19614	-2.38045e-06	0.00144269	-2.15293	0.0313244	1	1.36591	PPP1R36
ENSG00000225548	4.96957	-4.20265e-06	0.00144269	-2.15221	0.0313807	1	1.38115	LINC01980
ENSG00000169715	29.9722	-5.22212e-06	0.00144269	-2.15109	0.0314687	1	1.38115	MT1E
ENSG00000275772	4.41511	-3.36063e-06	0.00144269	-2.15035	0.0315277	1	1.38115	NA
ENSG00000236948	2.78591	-2.16643e-06	0.00144269	-2.1494	0.0316024	1	1	NA
ENSG00000198369	138.377	6.92903e-06	0.00144269	2.14914	0.031623	1	1	SPRED2
ENSG00000124787	9.80002	5.65754e-07	0.00144269	-2.14892	0.031641	1	1	RPP40
ENSG00000238372	2.00353	-2.53623e-06	0.00144269	-2.14836	0.0316855	1	1.36591	NA
ENSG00000283486	8.15392	3.00868e-06	0.00144269	-2.14728	0.0317708	1	1.38115	FAM95C
ENSG00000106638	309.17	1.00059e-05	0.00144268	2.14621	0.0318565	1	0.381147	TBL2
ENSG00000156463	12.4492	-3.15893e-06	0.00144269	-2.1462	0.0318571	1	1	SH3RF2
ENSG00000260953	3.70389	3.61557e-06	0.00144269	2.14603	0.0318705	1	1	NA
ENSG00000137936	88.3582	4.67495e-06	0.00144269	2.14541	0.0319199	1	1	BCAR3
ENSG00000261026	50.8549	4.38519e-06	0.00144269	2.14529	0.03193	1	1	NA
ENSG00000154309	33.9256	1.22877e-05	0.00144271	-2.14442	0.0319994	1	1.37678	DISP1
ENSG00000111879	36.5535	-5.79065e-06	0.00144269	-2.1434	0.0320812	1	1.37678	FAM184A
ENSG00000270562	37.177	8.17252e-06	0.00144269	2.14303	0.032111	1	1	NA
ENSG00000271911	2.3097	-1.11584e-06	0.0014427	-2.14274	0.0321343	1	1	NA
ENSG00000235437	97.987	-1.26964e-05	0.00144267	-2.1415	0.0322334	1	1.38115	LINC01278
ENSG00000249978	13.5334	-5.93044e-06	0.0014427	-2.14071	0.0322974	1	1.37678	NA
ENSG00000171595	11.2503	-4.97326e-06	0.00144269	-2.13896	0.0324391	1	1.37678	DNAI2
ENSG00000147036	73.2493	-1.10135e-05	0.0014427	-2.13855	0.0324721	1	1	LANCL3
ENSG00000225569	6.76354	-3.73681e-06	0.00144269	-2.13762	0.0325478	1	1.36591	NA
ENSG00000196693	463.77	-1.43573e-05	0.00144267	-2.13731	0.0325727	1	1	ZNF33B
ZDHHC20P1	3.43329	-3.09961e-06	0.00144269	-2.13714	0.0325863	1	1.37678	NA
ENSG00000182318	61.9903	8.2192e-06	0.00144269	2.13712	0.0325884	1	1.36591	ZSCAN22
ENSG00000186073	54.169	-7.74671e-06	0.00144269	-2.13626	0.0326584	1	1.38115	C15orf41
ENSG00000276597	5.70127	-3.69961e-06	0.00144269	-2.13589	0.0326881	1	1.38115	NA
ENSG00000135778	127.408	-7.23237e-06	0.00144269	-2.13522	0.032743	1	1.38115	NTPCR
ENSG00000164946	8.95634	-2.70984e-06	0.00144269	-2.13462	0.032792	1	1.38115	FREM1
ENSG00000178429	67.1354	4.5486e-06	0.00144268	2.13389	0.032852	1	1.36591	NA
ENSG00000124216	271.258	5.32805e-06	0.00144269	2.13107	0.0330836	1	1	SNAI1
ENSG00000120254	213.783	7.76942e-06	0.00144269	2.13023	0.0331527	1	0.376775	MTHFD1L
ENSG00000104419	3871.48	1.03553e-05	0.00144268	2.12695	0.0334238	1	0.365914	NDRG1
ENSG00000101665	3445.42	8.35505e-06	0.00144269	2.12516	0.0335732	1	0.381147	SMAD7
ENSG00000163611	286.556	-1.27187e-05	0.00144267	-2.12503	0.0335842	1	1	SPICE1
ENSG00000164344	13.3801	-6.40219e-06	0.00144269	-2.12501	0.0335855	1	1.36591	KLKB1
ENSG00000273674	4.27812	-1.35385e-05	0.00144272	-2.1246	0.0336201	1	1.37678	NA
ENSG00000187134	33.0437	-6.72661e-06	0.00144269	-2.12416	0.0336571	1	1.38115	AKR1C1
ENSG00000239282	36.2085	4.46702e-06	0.00144267	2.12361	0.0337026	1	1.36591	CASTOR1
ENSG00000187017	18.6557	5.01515e-06	0.00144269	2.1236	0.033704	1	1	ESPN
ENSG00000087085	21.8747	5.091e-06	0.00144269	2.12348	0.0337133	1	1.37678	ACHE
ENSG00000200354	148.884	9.02809e-06	0.00144268	2.12251	0.0337953	1	1	SNORA71D
ENSG00000160183	15.0607	-4.59599e-06	0.00144269	-2.11919	0.034074	1	1	TMPRSS3
ENSG00000105610	2.61863	-2.01471e-06	0.00144269	-2.11916	0.034077	1	1.37678	KLF1
ENSG00000211706	23.4085	-5.94481e-06	0.00144269	-2.11826	0.0341532	1	1	NA
ENSG00000148219	39.4148	-8.84339e-06	0.00144268	-2.11796	0.0341784	1	1.38115	ASTN2
ENSG00000249240	10.7871	5.3649e-06	0.00144269	2.11742	0.0342239	1	1.36591	NA
ENSG00000006715	815.537	-1.16723e-05	0.00144268	-2.11647	0.0343045	1	0.365914	VPS41
ENSG00000148248	3430.71	1.69109e-05	0.00144266	2.11587	0.034356	1	0.381147	SURF4
ENSG00000196502	657.142	-6.65964e-06	0.00144269	-2.11532	0.0344027	1	0.376775	SULT1A1
ENSG00000037280	99.5605	6.79638e-06	0.00144269	2.11493	0.0344362	1	1	FLT4
ENSG00000152749	139.389	-1.20344e-05	0.00144269	-2.11479	0.0344479	1	1.36591	GPR180
ENSG00000277053	26.0356	-9.46684e-06	0.00144268	-2.11369	0.0345421	1	1.36591	GTF2IP1
ENSG00000233927	4873.86	1.14265e-05	0.00144268	2.1133	0.034575	1	1	RPS28
ENSG00000114739	184.886	-9.01995e-06	0.00144268	-2.10908	0.0349377	1	0.376775	ACVR2B
ENSG00000204147	46.6959	8.33862e-06	0.00144269	2.10876	0.0349654	1	1.38115	ASAH2B
ENSG00000221866	239.467	1.06773e-05	0.00144268	2.10822	0.0350122	1	1	PLXNA4
ENSG00000173457	366.991	1.2206e-05	0.00144267	2.10785	0.0350441	1	0.365914	PPP1R14B
ENSG00000239466	2.93407	-2.53115e-06	0.00144269	-2.10754	0.0350709	1	1.36591	NA
ENSG00000272372	1.70059	-2.88405e-06	0.00144269	-2.10529	0.035266	1	1.37678	NA
ENSG00000240535	6.85419	-3.47451e-06	0.00144269	-2.10486	0.0353036	1	1.36591	NA
ENSG00000177600	16110.4	1.79485e-05	0.00144265	2.10447	0.0353373	1	0.376775	RPLP2
ENSG00000207174	2.55536	-3.50876e-06	0.00144269	-2.10415	0.0353656	1	1	SNORD116-15
ENSG00000041515	33.4337	3.37576e-06	0.00144269	2.10407	0.0353727	1	1.38115	MYO16
ENSG00000163818	213.471	-2.03889e-05	0.00144264	-2.10207	0.0355475	1	1	LZTFL1
ENSG00000261553	5.01277	-4.13944e-06	0.00144269	-2.09941	0.0357807	1	1.36591	NA
ENSG00000272617	48.0584	-5.2722e-06	0.00144267	-2.09905	0.0358128	1	1.37678	NA
ENSG00000275743	36.2487	-5.09403e-06	0.00144269	-2.09863	0.0358493	1	1	NA
ENSG00000068885	162.303	-9.96403e-06	0.00144268	-2.0984	0.0358694	1	0.376775	IFT80
ENSG00000262140	2.22476	-3.06897e-06	0.00144269	-2.0977	0.035932	1	1.38115	NA
ENSG00000211801	24.9192	-6.99469e-06	0.00144268	-2.0969	0.0360026	1	1	NA
ENSG00000204271	121.039	-8.3137e-06	0.00144269	-2.09597	0.0360848	1	1	SPIN3
ENSG00000223508	32.6521	-8.99343e-06	0.00144268	-2.09594	0.0360878	1	1.36591	NA
ENSG00000165895	54.0308	-5.97126e-06	0.00144269	-2.09574	0.0361055	1	1	ARHGAP42
ENSG00000167778	312.574	-1.28328e-05	0.00144267	-2.09544	0.0361315	1	0.381147	SPRYD3
ENSG00000182158	698.686	1.94306e-05	0.00144266	2.09544	0.0361323	1	0.376775	CREB3L2
ENSG00000133739	70.345	-7.11979e-06	0.00144269	-2.09479	0.03619	1	1.37678	LRRCC1
ENSG00000165996	9.26791	-5.83858e-06	0.00144269	-2.09434	0.03623	1	1	HACD1
ENSG00000260743	3.30357	-3.69036e-06	0.00144269	-2.09369	0.0362877	1	1	NA
ENSG00000168209	5270.68	9.72601e-06	0.00144268	2.09365	0.0362915	1	0.365914	DDIT4
ENSG00000267325	6.57998	-3.27086e-06	0.00144269	-2.09276	0.0363703	1	1.38115	NA
ENSG00000092978	354.405	-2.28959e-05	0.00144262	-2.0918	0.0364561	1	0.381147	GPATCH2
ENSG00000211658	4.69406	3.8296e-06	0.00144269	2.09076	0.0365496	1	1.37678	NA
ENSG00000164953	68.2719	-9.19338e-06	0.00144268	-2.08908	0.0367001	1	1.37678	TMEM67
ENSG00000141198	12.152	-3.98455e-06	0.00144269	-2.08875	0.0367306	1	1.36591	TOM1L1
ENSG00000116584	3780.85	1.53844e-05	0.00144266	2.08833	0.0367678	1	0.365914	ARHGEF2
ENSG00000130234	2.7633	-1.30087e-06	0.00144269	-2.08819	0.0367809	1	1.38115	ACE2
ENSG00000276043	20.9471	-7.40459e-06	0.00144269	-2.08729	0.0368622	1	1.36591	UHRF1
ENSG00000145687	538.008	-1.53928e-05	0.00144266	-2.08526	0.0370457	1	0.365914	SSBP2
ENSG00000146535	1583.57	9.55404e-06	0.00144268	2.08417	0.0371451	1	0.381147	GNA12
ENSG00000139168	297.911	1.95674e-05	0.00144264	2.08401	0.037159	1	1	ZCRB1
ENSG00000183054	2.88959	3.31987e-06	0.00144269	2.08385	0.0371737	1	1.36591	RGPD6
ENSG00000102984	294.535	1.0884e-05	0.00144268	2.0833	0.0372239	1	1	ZNF821
ENSG00000102034	3035.3	1.06419e-05	0.00144268	2.08278	0.0372714	1	0.376775	ELF4
ENSG00000100485	2664.37	1.51401e-05	0.00144266	2.08188	0.0373536	1	0.376775	SOS2
ENSG00000182986	16.1939	-4.90871e-06	0.00144268	-2.08186	0.0373554	1	1.37678	ZNF320
ENSG00000124613	11.3161	-5.29405e-06	0.00144269	-2.08178	0.0373622	1	1.38115	ZNF391
ENSG00000148700	5029.18	-1.57181e-05	0.00144266	-2.08174	0.0373663	1	0.365914	ADD3
ENSG00000223546	52.2913	-3.62134e-05	0.00144287	-2.08155	0.0373832	1	1.37678	NA
ENSG00000137801	20981.1	5.18743e-06	0.00144269	2.08114	0.0374209	1	1	THBS1
ENSG00000158423	14.4235	-6.35574e-06	0.00144269	-2.08041	0.0374881	1	1	RIBC1
ENSG00000224843	2.71861	-1.31298e-06	0.00144269	-2.07894	0.0376228	1	1	LINC00240
ENSG00000188107	10.1659	1.9025e-06	0.00144269	2.07888	0.0376286	1	1.37678	EYS
ENSG00000230870	2.64688	-3.11257e-06	0.00144269	-2.07734	0.0377699	1	1.38115	NA
ENSG00000172987	4.69203	-9.81359e-07	0.00144269	-2.07679	0.0378206	1	1.37678	HPSE2
ENSG00000172159	250.559	-7.34469e-06	0.00144269	-2.07641	0.037856	1	0.381147	FRMD3
ENSG00000225030	3.4492	-3.69373e-06	0.00144269	-2.07621	0.0378746	1	1	NA
ENSG00000149488	2.9447	-1.46218e-06	0.00144269	-2.0754	0.0379495	1	1.37678	TMC2
ENSG00000141519	9.06553	-4.51572e-06	0.00144269	-2.0712	0.03834	1	1.38115	CCDC40
ENSG00000037637	1416.62	1.45685e-05	0.00144266	2.07092	0.0383659	1	0.376775	FBXO42
ENSG00000023902	3230.48	1.60009e-05	0.00144265	2.07019	0.038435	1	0.365914	PLEKHO1
ENSG00000154127	808.678	-1.49946e-05	0.00144266	-2.06849	0.0385943	1	1	UBASH3B
ENSG00000082213	348.336	1.19247e-05	0.00144267	2.06793	0.0386466	1	1	C5orf22
ENSG00000145757	2.21306	-1.67124e-06	0.00144269	-2.06674	0.0387591	1	1.36591	SPATA9
ENSG00000157601	1325.52	-6.8819e-06	0.00144269	-2.06658	0.0387739	1	1	MX1
ENSG00000185015	73.4556	-2.02747e-05	0.00144273	-2.06613	0.0388159	1	1.37678	CA13
ENSG00000235408	52.0349	9.01251e-06	0.00144268	2.06599	0.0388294	1	1	SNORA71B
ENSG00000180287	3.39728	-2.23251e-06	0.00144269	-2.06541	0.0388847	1	1	PLD5
ENSG00000079156	8.45872	-3.14496e-06	0.00144269	-2.06442	0.0389774	1	1.38115	OSBPL6
ENSG00000213885	12.2729	7.58519e-06	0.00144269	2.06351	0.0390646	1	1	NA
ENSG00000101605	94.4248	-8.97774e-06	0.00144268	-2.06309	0.0391042	1	1	MYOM1
ENSG00000137309	1571.02	1.2306e-05	0.00144267	2.06273	0.0391381	1	0.365914	HMGA1
ENSG00000169062	550.979	-3.47324e-05	0.00144279	-2.06235	0.0391744	1	1	UPF3A
ENSG00000143614	1359.79	1.2835e-05	0.00144267	2.06144	0.0392609	1	0.381147	GATAD2B
ENSG00000166323	8.91557	-5.20172e-06	0.00144269	-2.0595	0.0394465	1	1.38115	C11orf65
ENSG00000249715	3.80239	-9.38244e-07	0.0014427	-2.05872	0.0395207	1	1	FER1L5
ENSG00000168137	1932.88	1.4877e-05	0.00144266	2.05478	0.0399001	1	0.381147	SETD5
ENSG00000246375	5.71298	-4.04056e-06	0.00144269	-2.05469	0.0399086	1	1.38115	PPM1K-DT
ENSG00000162706	3.2592	-1.14058e-06	0.00144269	-2.05451	0.039926	1	1	CADM3
ENSG00000000460	87.4599	-9.13699e-06	0.00144268	-2.054	0.0399761	1	1.36591	C1orf112
ENSG00000164241	60.399	-7.8818e-06	0.00144269	-2.05111	0.0402567	1	1	C5orf63
ENSG00000177409	563.912	-6.3901e-06	0.00144269	-2.05098	0.0402685	1	1	SAMD9L
ENSG00000254983	4.84186	-2.5766e-06	0.00144269	-2.05095	0.0402717	1	1.36591	NA
ENSG00000140265	376.341	-1.37565e-05	0.00144267	-2.05056	0.0403099	1	0.365914	ZSCAN29
ENSG00000185040	2.33306	-1.58973e-06	0.00144269	-2.05028	0.040337	1	1	SPDYE16
ENSG00000207493	14.8568	7.47242e-06	0.00144269	2.05017	0.0403477	1	1	SNORA46
ENSG00000189057	74.1283	-4.8569e-06	0.00144269	-2.04856	0.0405047	1	1.36591	FAM111B
ENSG00000237978	2.02547	-1.68012e-06	0.00144269	-2.0484	0.0405205	1	1	NA
ENSG00000155749	72.0971	-1.42769e-05	0.00144266	-2.04839	0.0405218	1	1	FLACC1
ENSG00000220305	2.75869	-2.43107e-06	0.00144269	-2.04765	0.0405943	1	1.38115	NA
ENSG00000169814	208.221	-1.91515e-05	0.00144264	-2.0472	0.040638	1	1	BTD
ENSG00000213024	771.622	1.73929e-05	0.00144265	2.04698	0.0406598	1	1	NUP62
ENSG00000087903	265.248	8.52963e-06	0.00144268	2.04653	0.0407043	1	0.365914	RFX2
ENSG00000061337	18.7435	3.18847e-06	0.00144269	2.04518	0.0408369	1	1.36591	LZTS1
ENSG00000260613	3.77707	-3.91179e-06	0.00144269	-2.04007	0.0413432	1	1.38115	NA
ENSG00000271607	2.96002	3.26328e-06	0.00144269	2.03997	0.041353	1	1	NA
ENSG00000169951	178.82	1.22835e-05	0.00144267	2.03919	0.0414306	1	0.376775	ZNF764
ENSG00000281332	3.66811	3.44677e-06	0.00144269	2.0391	0.0414398	1	1	NA
ENSG00000118492	3.6729	-1.37134e-06	0.00144269	-2.03735	0.0416146	1	1.38115	ADGB
ENSG00000226849	4.25027	-3.61357e-06	0.00144269	-2.03717	0.0416328	1	1.37678	NA
ENSG00000170044	3.96395	-1.66066e-06	0.0014427	-2.03707	0.0416434	1	1.36591	ZPLD1
ENSG00000124313	283.429	1.06156e-05	0.00144268	2.03675	0.0416752	1	0.381147	IQSEC2
ENSG00000151498	415.388	-1.71865e-05	0.00144265	-2.03659	0.041691	1	1	ACAD8
ENSG00000151413	109.569	-1.38759e-05	0.00144268	-2.03655	0.0416947	1	1	NUBPL
ENSG00000188060	2.81117	-3.6452e-06	0.00144269	-2.03476	0.0418753	1	1.36591	RAB42
ENSG00000172775	1084.95	-3.53545e-05	0.0014426	-2.03463	0.0418876	1	0.365914	PSME3IP1
ENSG00000122420	3.20391	-1.48129e-06	0.00144269	-2.03437	0.0419141	1	1.38115	PTGFR
ENSG00000272799	8.34066	-5.94012e-06	0.00144269	-2.03383	0.0419689	1	1.38115	NA
ENSG00000235354	17.507	8.39163e-06	0.00144268	2.03262	0.0420906	1	1	NA
ENSG00000113249	32.3963	-7.6553e-06	0.00144269	-2.0314	0.0422142	1	1.36591	HAVCR1
ENSG00000247011	6.70958	-1.88766e-06	0.00144269	-2.03097	0.0422577	1	1	NA
ENSG00000177374	268.841	7.33385e-06	0.00144269	2.0309	0.0422647	1	1	HIC1
ENSG00000260428	5.26753	4.96196e-06	0.00144269	2.03053	0.0423023	1	1.38115	SCX
ENSG00000144468	740.381	1.40679e-05	0.00144253	-2.03021	0.0423353	1	1	RHBDD1
ENSG00000178297	2.54984	-2.05756e-06	0.00144269	-2.02933	0.0424244	1	1	TMPRSS9
ENSG00000265123	5.1426	9.47051e-06	0.0014427	2.02916	0.0424421	1	1	NA
ENSG00000183454	6.19165	-1.2504e-06	0.00144269	-2.02681	0.0426821	1	1	GRIN2A
ENSG00000121101	115.544	4.14514e-06	0.00144269	2.02663	0.0427001	1	1.38115	TEX14
ENSG00000197165	18.4888	3.98535e-06	0.00144269	2.02631	0.0427326	1	1.36591	SULT1A2
ENSG00000161653	23.4747	7.26556e-06	0.00144269	2.02526	0.0428412	1	1.37678	NAGS
ENSG00000249274	4.91455	3.52806e-06	0.00144269	2.02456	0.0429127	1	1	NA
ENSG00000119616	355.354	-1.87142e-05	0.00144264	-2.02442	0.0429269	1	0.365914	FCF1
ENSG00000259402	2.55442	-2.5014e-06	0.00144269	-2.02423	0.0429464	1	1.38115	NA
ENSG00000188596	10.6743	-2.83115e-06	0.00144269	-2.02216	0.0431595	1	1.37678	CFAP54
ENSG00000144134	65.4933	-1.0216e-05	0.00144267	-2.02181	0.0431958	1	1	RABL2A
ENSG00000125735	131.159	7.10629e-06	0.00144269	2.01795	0.0435967	1	1.37678	TNFSF14
ENSG00000132164	2.87719	-1.11224e-06	0.00144269	-2.017	0.0436956	1	1.38115	SLC6A11
ENSG00000101464	86.3129	-1.16921e-05	0.00144267	-2.01695	0.0437012	1	1	PIGU
ENSG00000037749	435.582	1.17498e-05	0.00144267	2.01563	0.0438385	1	1	MFAP3
ENSG00000176678	2.18005	-2.03994e-06	0.00144269	-2.01511	0.0438928	1	1.38115	FOXL1
ENSG00000198920	193.902	-1.57993e-05	0.00144265	-2.01499	0.0439052	1	1	KIAA0753
ENSG00000163701	15.1534	4.17854e-06	0.00144269	2.01454	0.0439531	1	1.36591	IL17RE
ENSG00000138623	504.296	6.53171e-06	0.00144269	2.01395	0.0440143	1	0.376775	SEMA7A
ENSG00000172785	224.574	1.39378e-05	0.00144266	2.01134	0.0442894	1	0.376775	CBWD1
ENSG00000264292	2.39537	3.11699e-06	0.00144269	2.01058	0.0443699	1	1.36591	MIR2467
ENSG00000105948	20.7924	-1.69775e-05	0.00144273	-2.00969	0.0444637	1	1.37678	TTC26
ENSG00000151846	22.8082	8.32941e-06	0.00144268	2.0091	0.044527	1	1.38115	PABPC3
ENSG00000234118	5.72024	4.63624e-06	0.00144269	2.0086	0.0445801	1	1	RPL13AP6
ENSG00000276968	3.41688	3.33144e-06	0.00144269	2.00857	0.0445823	1	1.37678	NA
ENSG00000160588	534.31	9.52048e-06	0.00144268	2.00769	0.0446767	1	1	MPZL3
ENSG00000151665	93.2905	-1.01389e-05	0.00144268	-2.00654	0.0447983	1	1	PIGF
ENSG00000211826	3.50202	3.7988e-06	0.00144269	2.00614	0.044841	1	1	NA
ENSG00000234026	2.48074	-3.06249e-06	0.00144269	-2.00608	0.0448478	1	1.38115	NA
ENSG00000154678	6.30669	-1.33493e-06	0.00144269	-2.00536	0.0449248	1	1	PDE1C
ENSG00000245662	2.17113	-1.32067e-06	0.00144269	-2.00356	0.0451177	1	1.37678	NA
ENSG00000139625	220.023	-1.07236e-05	0.00144268	-2.00275	0.0452042	1	0.376775	MAP3K12
ENSG00000230131	3.1422	-2.73357e-06	0.00144269	-2.00235	0.0452476	1	1	NA
ENSG00000233261	28.131	-7.68917e-06	0.00144269	-2.00063	0.0454325	1	1.37678	FAM238A
ENSG00000139990	2152.83	2.22814e-05	0.00144261	2.00003	0.0454976	1	0.381147	DCAF5
ENSG00000226243	2.20006	3.18607e-06	0.00144269	1.99973	0.0455289	1	1.38115	NA
ENSG00000221923	165.623	-1.34769e-05	0.00144266	-1.99931	0.0455748	1	0.365914	ZNF880
ENSG00000180488	737.692	1.68983e-05	0.00144265	1.99921	0.0455861	1	1	MIGA1
ENSG00000138442	118.539	-8.79332e-06	0.00144268	-1.99908	0.0455993	1	1.38115	WDR12
ENSG00000244921	1.93791	3.11422e-06	0.00144269	1.99861	0.0456506	1	1.38115	NA
ENSG00000237505	5.03514	-1.90678e-06	0.00144269	-1.99807	0.0457093	1	1	PKN2-AS1
ENSG00000240849	660.134	1.8209e-05	0.00144267	1.99757	0.045763	1	1	TMEM189
ENSG00000225808	44.3684	9.67056e-06	0.00144268	1.99742	0.0457795	1	1.38115	NA
ENSG00000110079	63.0485	-4.52849e-06	0.00144269	-1.99546	0.0459933	1	1.36591	MS4A4A
ENSG00000181804	531.422	-1.3747e-05	0.00144266	-1.99508	0.0460341	1	0.381147	SLC9A9
ENSG00000280321	2.83683	-1.81621e-06	0.00144269	-1.99277	0.0462871	1	1	NA
ENSG00000233695	91.4202	-5.82443e-06	0.00144269	-1.99171	0.0464029	1	1.37678	NA
ENSG00000138356	4.51561	-1.36979e-06	0.00144269	-1.99066	0.0465178	1	1.37678	AOX1
ENSG00000008277	73.7149	-5.00641e-06	0.00144267	-1.99031	0.046557	1	1	ADAM22
ENSG00000238287	4.47306	-4.1045e-06	0.00144269	-1.98855	0.046751	1	1.37678	NA
ENSG00000179277	2.861	-2.88434e-06	0.00144269	-1.9883	0.0467788	1	1.36591	NA
ENSG00000260398	15.0751	-5.99057e-06	0.00144269	-1.98698	0.0469248	1	1	NA
ENSG00000174384	1.91319	2.71098e-06	0.00144269	1.98607	0.0470255	1	1	NA
ENSG00000138758	547.187	-1.35583e-05	0.00144269	-1.98591	0.0470429	1	0.365914	SEPTIN11
ENSG00000137166	455.14	6.59951e-06	0.00144269	1.984	0.0472563	1	0.381147	FOXP4
ENSG00000272123	3.99867	4.30553e-06	0.00144269	1.98331	0.0473325	1	1	NA
ENSG00000112033	766.719	9.04148e-06	0.00144268	1.98329	0.0473353	1	0.376775	PPARD
ENSG00000211664	6.31573	3.52899e-06	0.00144269	1.98242	0.0474317	1	1.36591	NA
ENSG00000225051	3.03168	-3.30655e-06	0.00144269	-1.98199	0.0474808	1	1	NA
ENSG00000276302	1.72244	2.94167e-06	0.00144269	1.9817	0.0475127	1	1	NA
ENSG00000176236	11.6447	-2.63603e-06	0.00144269	-1.98157	0.0475278	1	1	RPP38-DT
ENSG00000283294	8.99075	-4.87729e-06	0.00144269	-1.98133	0.0475548	1	1	NA
ENSG00000130383	17.6765	5.88926e-06	0.00144269	1.98129	0.0475582	1	1.37678	FUT5
ENSG00000253878	5.2979	-3.97774e-06	0.00144269	-1.97843	0.0478803	1	1.38115	NA
ENSG00000261656	2.58081	3.46306e-06	0.00144269	1.97826	0.0478989	1	1.38115	BEAN1-AS1
ENSG00000189420	92.0401	7.45016e-06	0.00144269	1.97782	0.0479493	1	1	ZFP92
ENSG00000104689	649.619	1.07807e-05	0.00144267	1.97774	0.0479579	1	1	TNFRSF10A
ENSG00000235426	7.91981	4.37427e-06	0.00144269	1.97746	0.0479902	1	1.38115	NA
ENSG00000173947	6.82042	-3.89124e-06	0.00144269	-1.97698	0.0480438	1	1.37678	PIFO
ENSG00000211445	92.0901	6.06687e-06	0.00144269	1.97674	0.0480716	1	1	GPX3
ENSG00000228794	297.784	1.36542e-05	0.00144266	1.97639	0.0481103	1	0.365914	LINC01128
ENSG00000166147	24.9053	-4.74288e-06	0.00144269	-1.97521	0.0482446	1	1.36591	FBN1
ENSG00000155754	3.01328	-2.34582e-06	0.00144269	-1.97472	0.0483001	1	1	C2CD6
ENSG00000065413	4580.39	-1.16591e-05	0.00144267	-1.97377	0.0484075	1	1	ANKRD44
ENSG00000129538	7.4252	4.18499e-06	0.00144269	1.97368	0.0484176	1	1.38115	RNASE1
ENSG00000269924	14.9433	-5.38009e-06	0.00144269	-1.97339	0.0484516	1	1	NA
ENSG00000101347	6560.42	-6.94021e-06	0.00144269	-1.97253	0.0485497	1	0.381147	SAMHD1
ENSG00000165804	140.159	7.28683e-06	0.00144269	1.97204	0.0486046	1	1	ZNF219
ENSG00000278757	1.75173	1.27381e-06	0.00144269	1.97102	0.0487215	1	1	NA
ENSG00000226410	3.19255	-3.22e-06	0.00144269	-1.96895	0.0489589	1	1	NA
ENSG00000253520	4.19831	-3.59274e-06	0.00144269	-1.96769	0.0491032	1	1.36591	NA
ENSG00000177932	136.964	-9.39284e-06	0.00144268	-1.96643	0.0492495	1	1.38115	ZNF354C
ENSG00000176490	33.0449	-5.76905e-06	0.00144269	-1.96506	0.0494073	1	1	DIRAS1
ENSG00000280087	3.90092	-3.47455e-06	0.00144269	-1.96488	0.0494278	1	1.38115	NA
ENSG00000198673	62.754	-9.45187e-06	0.00144267	-1.96484	0.0494331	1	1	TAFA2
ENSG00000079308	524.606	4.67475e-06	0.00144269	1.96233	0.049724	1	0.381147	TNS1
ENSG00000133019	6.65361	7.15197e-06	0.0014427	-1.96166	0.0498025	1	1	CHRM3
ENSG00000065526	5625.51	1.28094e-05	0.00144266	1.96134	0.049839	1	1	SPEN
ENSG00000235065	14.4247	7.85496e-06	0.00144268	1.96084	0.0498972	1	1.37678	NA
ENSG00000099985	3657.99	6.33354e-06	0.00144269	1.96047	0.0499411	1	0.365914	OSM
ENSG00000198561	857.268	9.55782e-06	0.00144268	1.95914	0.0500967	1	0.365914	CTNND1
ENSG00000197024	598.476	1.23167e-05	0.00144267	1.95683	0.0503672	1	0.376775	ZNF398
ENSG00000238446	17.8615	5.06008e-06	0.00144269	1.95638	0.0504207	1	1	NA
ENSG00000151148	608.158	-1.18469e-05	0.00144267	-1.95623	0.0504386	1	0.381147	UBE3B
ENSG00000243069	3.40079	-1.97553e-06	0.00144269	-1.95616	0.050446	1	1	ARHGEF26-AS1
ENSG00000106686	32.6828	-6.23086e-06	0.00144269	-1.95505	0.0505776	1	1	SPATA6L
ENSG00000256393	7.0009	-5.80232e-06	0.00144269	-1.95491	0.0505941	1	1.36591	NA
ENSG00000122122	3673.13	1.86229e-05	0.00144267	1.95474	0.0506139	1	1	SASH3
ENSG00000253144	2.48248	3.03271e-06	0.00144269	1.95459	0.0506319	1	1	NA
ENSG00000153044	66.6451	-1.37505e-05	0.00144266	-1.95435	0.0506604	1	1.37678	CENPH
ENSG00000143882	3.08721	-3.43518e-06	0.0014427	-1.95428	0.0506686	1	1.38115	ATP6V1C2
ENSG00000183431	1784.37	1.23078e-05	0.00144267	1.95392	0.0507104	1	0.365914	SF3A3
ENSG00000063438	10.2179	-2.74054e-06	0.00144269	-1.95341	0.0507713	1	1	NA
ENSG00000079150	7.07856	-4.12038e-06	0.00144269	-1.95255	0.0508724	1	1	FKBP7
ENSG00000141655	48.6404	7.0411e-06	0.00144269	1.9524	0.0508913	1	1	TNFRSF11A
ENSG00000017483	99.7059	-9.15752e-06	0.00144268	-1.95219	0.0509157	1	1.37678	SLC38A5
ENSG00000226320	2.65767	-1.91936e-06	0.00144269	-1.95198	0.0509407	1	1.38115	LINC01811
ENSG00000242265	82.2186	-5.64687e-06	0.00144269	-1.9516	0.0509853	1	1.37678	PEG10
ENSG00000107593	4.75449	-2.49649e-06	0.00144269	-1.95132	0.0510185	1	1.37678	PKD2L1
ENSG00000137628	465.216	-6.37754e-06	0.00144269	-1.95039	0.0511293	1	0.376775	DDX60
ENSG00000039068	20.3097	5.95204e-06	0.00144269	1.95037	0.0511321	1	1	CDH1
ENSG00000230021	7.01653	-4.05985e-06	0.00144269	-1.95027	0.0511438	1	1.36591	LOC101928626
ENSG00000245466	2.60063	-3.08762e-06	0.00144269	-1.95017	0.0511559	1	1	LOC101928075
ENSG00000143434	36.0789	-7.1602e-06	0.00144268	-1.94996	0.0511806	1	1	SEMA6C
ENSG00000183765	79.9832	-7.35522e-06	0.00144268	-1.94851	0.0513544	1	1	CHEK2
ENSG00000168268	55.764	7.55685e-06	0.00144268	1.94835	0.0513726	1	1	NT5DC2
ENSG00000258224	2.02697	-2.55358e-06	0.00144269	-1.94775	0.0514451	1	1.36591	NA
ENSG00000144283	258.098	-1.07622e-05	0.00144267	-1.94772	0.0514484	1	0.376775	PKP4
ENSG00000257880	1.93928	-2.17838e-06	0.00144269	-1.94696	0.0515392	1	1.37678	NA
ENSG00000234390	8.74479	-6.16023e-06	0.00144269	-1.94623	0.0516276	1	1.37678	USP27X-AS1
ENSG00000228486	59.5551	-7.64873e-06	0.00144268	-1.94578	0.0516807	1	1	C2orf92
ENSG00000257390	14.9576	-6.27487e-06	0.00144269	-1.94477	0.051803	1	1.37678	NA
ENSG00000103528	47.8565	-7.19255e-06	0.00144268	-1.94468	0.0518132	1	1.36591	SYT17
ENSG00000223262	16.3821	5.47417e-06	0.00144269	1.9446	0.051823	1	1.38115	NA
ENSG00000129204	10.2756	-2.17005e-06	0.00144269	-1.94332	0.051978	1	1.36591	USP6
ENSG00000112599	26.7596	8.78539e-06	0.00144268	1.94248	0.0520791	1	1.37678	GUCA1B
ENSG00000208036	3.06758	3.69399e-06	0.00144269	1.94243	0.0520857	1	1.38115	MIR106B
ENSG00000100302	62.3325	4.25734e-06	0.00144269	1.94072	0.0522928	1	1.37678	RASD2
ENSG00000166444	13.0322	-3.60115e-06	0.00144269	-1.94049	0.0523198	1	1.37678	DENND2B
ENSG00000136824	163.891	-1.39238e-05	0.00144271	-1.93948	0.052443	1	0.376775	SMC2
ENSG00000151067	11.5169	-2.90958e-06	0.00144269	-1.93923	0.0524731	1	1	CACNA1C
ENSG00000272717	11.0208	-5.55828e-06	0.00144269	-1.93842	0.052572	1	1.36591	NA
ENSG00000212719	23.9836	-8.33298e-06	0.00144268	-1.93826	0.0525917	1	1.38115	LINC02693
ENSG00000101400	98.1198	9.53172e-06	0.00144268	1.93814	0.0526058	1	1.37678	SNTA1
ENSG00000106133	181.305	-6.50711e-06	0.00144269	-1.93744	0.0526916	1	0.381147	NSUN5P2
ENSG00000109686	29.2214	3.09794e-06	0.00144269	1.93685	0.0527635	1	1.38115	SH3D19
ENSG00000226853	1.98807	-2.68043e-06	0.00144269	-1.93669	0.0527828	1	1	NA
ENSG00000104133	2290.26	-1.10797e-05	0.00144267	-1.93617	0.0528466	1	1	SPG11
ENSG00000265018	7.30479	-2.03583e-06	0.00144269	-1.93612	0.0528527	1	1	AGAP12P
ENSG00000129173	4.99192	-3.34916e-06	0.00144269	-1.93576	0.0528972	1	1.36591	E2F8
ENSG00000235499	154.914	1.40409e-05	0.00144268	1.93575	0.0528981	1	1.37678	NA
ENSG00000124813	597.319	1.3809e-05	0.00144266	1.93554	0.0529245	1	0.376775	RUNX2
ENSG00000157423	9.49115	-1.28476e-06	0.00144269	-1.93492	0.053	1	1.38115	HYDIN
ENSG00000075673	2.93619	-1.18658e-06	0.00144269	-1.93479	0.0530166	1	1	ATP12A
ENSG00000117322	57.9575	-4.92333e-06	0.00144269	-1.93442	0.0530615	1	1	CR2
ENSG00000266094	8527.06	1.73554e-05	0.00144264	1.93412	0.053098	1	0.376775	RASSF5
ENSG00000172985	82.4502	7.85499e-06	0.00144268	1.93356	0.0531671	1	1.36591	SH3RF3
ENSG00000179598	41.18	-9.94251e-06	0.00144268	-1.93347	0.0531787	1	1	PLD6
ENSG00000174106	1693.11	1.99337e-05	0.00144262	1.93327	0.0532027	1	0.376775	LEMD3
ENSG00000116260	2237.53	8.18406e-06	0.00144268	1.93292	0.0532457	1	0.376775	QSOX1
ENSG00000207189	2.64735	3.31683e-06	0.00144269	1.93167	0.0534001	1	1.36591	NA
ENSG00000154914	19.4877	6.34454e-06	0.00144269	1.92965	0.0536506	1	1.36591	USP43
ENSG00000156599	1692.59	2.03303e-05	0.00144261	1.92895	0.0537367	1	0.376775	ZDHHC5
ENSG00000261334	11.9604	4.86928e-06	0.00144269	1.92893	0.0537392	1	1	NA
ENSG00000269968	25.1713	3.54598e-06	0.00144269	1.92843	0.0538012	1	1.36591	NA
ENSG00000280333	3.6428	2.71272e-06	0.00144269	1.92805	0.0538484	1	1	NA
ENSG00000237214	11.5516	6.41321e-06	0.00144269	1.92794	0.0538631	1	1.38115	NA
ENSG00000086548	5.43884	-9.07726e-07	0.00144269	-1.92776	0.0538855	1	1	CEACAM6
ENSG00000245869	27.9972	7.2629e-06	0.00144268	1.92734	0.0539376	1	1	NA
ENSG00000109654	52.0179	-7.40401e-06	0.00144268	-1.92728	0.0539442	1	1.38115	TRIM2
ENSG00000231769	10.8882	-3.58914e-06	0.00144269	-1.92685	0.0539981	1	1	NA
ENSG00000234825	9.12581	5.89459e-06	0.00144269	1.92612	0.0540899	1	1.37678	NA
ENSG00000113716	1501.61	1.47498e-05	0.00144265	1.92556	0.0541599	1	0.376775	HMGXB3
ENSG00000154479	34.9069	-4.53254e-06	0.00144269	-1.92539	0.0541802	1	1.36591	CCDC173
ENSG00000178537	159.181	-4.36632e-06	0.00144269	-1.92458	0.0542821	1	1	SLC25A20
ENSG00000163482	172.084	-1.18304e-05	0.00144267	-1.92378	0.0543821	1	0.376775	STK36
ENSG00000188997	103.251	7.96444e-06	0.00144268	1.92224	0.0545762	1	1	KCTD21
ENSG00000249936	7.36131	4.0314e-06	0.00144269	1.92207	0.0545964	1	1.36591	NA
ENSG00000231128	2.74289	-4.35812e-06	0.0014427	-1.92161	0.0546544	1	1	NA
ENSG00000166949	3246.97	9.56583e-06	0.00144268	1.92144	0.0546766	1	1	SMAD3
ENSG00000138002	223.039	-1.43324e-05	0.00144265	-1.92092	0.0547422	1	1	IFT172
ENSG00000272375	2.16216	2.77235e-06	0.00144269	1.92001	0.0548561	1	1.38115	NA
ENSG00000237422	8.10704	-3.902e-06	0.00144269	-1.91932	0.054944	1	1.36591	NA
ENSG00000064270	4.14671	-1.42525e-06	0.00144269	-1.91927	0.0549507	1	1.36591	ATP2C2
ENSG00000163016	6.30747	-4.45976e-06	0.00144269	-1.91914	0.0549661	1	1	ALMS1P1
ENSG00000170485	25.1332	-4.12047e-06	0.00144269	-1.91866	0.0550279	1	1.37678	NPAS2
ENSG00000170927	9.67516	-3.30451e-07	0.00144269	-1.91852	0.0550447	1	1	PKHD1
ENSG00000137962	19.347	-2.89161e-06	0.00144269	-1.91642	0.055312	1	1	ARHGAP29
ENSG00000133706	942.7	-5.35378e-06	0.00144269	-1.9159	0.0553775	1	1	LARS1
ENSG00000134278	192.131	9.14516e-06	0.00144268	1.91503	0.0554892	1	1	SPIRE1
ENSG00000139190	444.752	-8.21075e-06	0.00144268	-1.91496	0.0554981	1	0.376775	VAMP1
ENSG00000115602	14.7835	-2.20129e-06	0.00144269	-1.91478	0.0555207	1	1.38115	IL1RL1
ENSG00000171962	4.04148	-2.46336e-06	0.00144269	-1.91303	0.0557438	1	1.36591	DRC3
ENSG00000101082	1363.93	1.01367e-05	0.00144267	1.91239	0.0558259	1	1	SLA2
ENSG00000165716	50.6868	-4.69504e-06	0.00144269	-1.91228	0.0558404	1	1.37678	DIPK1B
ENSG00000207344	7.23914	5.19281e-06	0.00144269	1.91189	0.0558901	1	1.38115	SNORA22C
ENSG00000173209	1762.04	-1.20955e-05	0.00144267	-1.91148	0.0559428	1	0.376775	AHSA2P
ENSG00000198088	13.4716	-8.08149e-07	0.00144268	-1.91135	0.0559598	1	1.36591	NUP62CL
ENSG00000215845	181.099	-5.18083e-06	0.00144265	-1.91038	0.0560844	1	0.376775	TSTD1
ENSG00000278338	1.80077	-2.12607e-06	0.00144269	-1.91005	0.0561271	1	1.36591	VWA8-AS1
ENSG00000179588	292.388	5.20533e-06	0.00144269	1.90976	0.0561647	1	0.376775	ZFPM1
ENSG00000250410	3.60934	3.58719e-06	0.00144269	1.90906	0.056254	1	1	NA
ENSG00000213694	561.721	5.47747e-06	0.00144269	1.90725	0.0564881	1	0.381147	S1PR3
ENSG00000242861	62.6874	-9.87691e-06	0.00144267	-1.90722	0.0564926	1	1.37678	NA
ENSG00000007038	36.2716	-3.46417e-06	0.00144269	-1.90699	0.0565222	1	1	PRSS21
ENSG00000176170	236.903	6.64698e-06	0.00144269	1.90601	0.056649	1	0.365914	SPHK1
ENSG00000076043	143.528	-1.64421e-05	0.00144264	-1.90543	0.0567236	1	1.38115	REXO2
ENSG00000239182	2.12513	-2.33633e-06	0.00144269	-1.90488	0.0567957	1	1	NA
ENSG00000250644	233.378	4.77329e-06	0.00144269	1.90479	0.0568071	1	0.365914	NA
ENSG00000186354	283.203	5.96439e-06	0.00144269	1.90452	0.0568422	1	0.365914	NA
ENSG00000136531	10.7767	-1.06538e-06	0.00144269	-1.90426	0.0568767	1	1.37678	SCN2A
ENSG00000198881	2.99178	-2.65456e-06	0.00144269	-1.90403	0.0569058	1	1	ASB12
ENSG00000162511	32545.8	1.27483e-05	0.00144266	1.9032	0.0570138	1	0.381147	LAPTM5
ENSG00000175773	11.7933	-6.96077e-06	0.00144268	-1.903	0.0570399	1	1	ZBTB44-DT
ENSG00000229569	2.4788	-2.58316e-06	0.00144269	-1.90279	0.0570677	1	1.37678	NA
ENSG00000170606	1406.17	1.43054e-05	0.00144265	1.90278	0.0570699	1	0.381147	HSPA4
ENSG00000188811	340.866	-7.40701e-06	0.00144266	-1.90238	0.0571216	1	0.365914	NHLRC3
ENSG00000256937	82.2458	-3.55209e-06	0.00144269	-1.90157	0.0572271	1	1.38115	NA
ENSG00000211782	30.4571	-6.58426e-06	0.00144269	-1.9015	0.0572371	1	1	NA
ENSG00000269887	4.01646	-2.33421e-06	0.00144269	-1.90141	0.0572488	1	1.37678	NA
ENSG00000182871	406.153	3.53485e-06	0.00144269	1.90101	0.0573011	1	0.365914	COL18A1
ENSG00000163624	53.3947	5.0791e-06	0.00144269	1.90033	0.0573904	1	1	CDS1
ENSG00000278530	6.29822	-2.57238e-06	0.00144269	-1.90027	0.0573973	1	1	CHMP1B2P
ENSG00000146376	541.16	-8.57793e-06	0.00144268	-1.90018	0.0574089	1	0.381147	ARHGAP18
ENSG00000224950	13.0557	-5.28798e-06	0.00144269	-1.90005	0.0574263	1	1.38115	NA
ENSG00000128602	8.81094	4.27287e-06	0.00144269	1.8995	0.0574985	1	1	SMO
ENSG00000166913	4662.96	-1.47901e-05	0.00144265	-1.89774	0.0577308	1	1	YWHAB
ENSG00000171503	241.252	-1.39724e-05	0.00144265	-1.8977	0.0577352	1	0.376775	ETFDH
ENSG00000081913	416.171	1.05323e-05	0.00144267	1.89711	0.0578132	1	0.381147	PHLPP1
ENSG00000165029	3446.51	5.43196e-06	0.00144269	1.89699	0.0578299	1	0.365914	ABCA1
ENSG00000224227	4.47948	-3.56137e-06	0.00144269	-1.89669	0.0578692	1	1	OR2L1P
ENSG00000155085	125.849	-9.12712e-06	0.00144268	-1.89609	0.0579482	1	1	AK9
ENSG00000229794	1.79627	-1.96452e-06	0.00144269	-1.89485	0.0581121	1	1.37678	NA
ENSG00000167889	3.97297	-2.62437e-06	0.00144269	-1.8948	0.0581187	1	1.36591	MGAT5B
ENSG00000171984	46.6403	-8.74679e-06	0.00144268	-1.89376	0.0582569	1	1.36591	SHLD1
ENSG00000148814	50.6866	-6.59924e-06	0.00144269	-1.8934	0.058305	1	1.36591	LRRC27
ENSG00000100897	1024.68	-1.45429e-05	0.00144265	-1.89284	0.0583785	1	0.381147	DCAF11
ENSG00000162739	297.273	-3.9664e-06	0.00144269	-1.89245	0.0584317	1	1	SLAMF6
ENSG00000163251	31.1745	-7.45531e-06	0.00144268	-1.89121	0.0585962	1	1.37678	FZD5
ENSG00000221676	37.47	7.95875e-06	0.00144268	1.89113	0.0586076	1	1	RNU6ATAC
ENSG00000138443	409.12	-1.35558e-05	0.00144266	-1.89091	0.0586358	1	1	ABI2
ENSG00000232422	2.45278	-1.83317e-06	0.00144269	-1.88942	0.0588361	1	1.37678	NA
ENSG00000271394	144.321	8.72658e-06	0.00144268	1.88878	0.0589217	1	1.38115	NA
ENSG00000157450	805.507	1.47856e-05	0.00144265	1.88863	0.0589414	1	1	RNF111
ENSG00000136108	683.244	1.213e-05	0.00144266	1.88808	0.0590148	1	0.381147	CKAP2
ENSG00000253364	8.06513	3.99241e-06	0.00144269	1.88726	0.059125	1	1.36591	COPDA1
ENSG00000261734	7.99961	-2.29491e-06	0.00144269	-1.88721	0.0591326	1	1.38115	NA
ENSG00000175455	768.484	-1.56205e-05	0.00144264	-1.88707	0.0591515	1	1	CCDC14
ENSG00000196678	32.232	-6.12102e-06	0.00144269	-1.88654	0.0592219	1	1	ERI2
ENSG00000181751	67.4493	-1.01018e-05	0.00144267	-1.88652	0.0592252	1	1	C5orf30
ENSG00000249142	1.68789	2.51233e-06	0.00144269	1.88597	0.0592986	1	1	NA
ENSG00000132824	2063.32	-2.1746e-05	0.00144261	-1.88548	0.0593656	1	0.381147	SERINC3
ENSG00000178718	12.4843	-3.91686e-06	0.00144269	-1.88508	0.0594185	1	1	RPP25
ENSG00000162753	3.16551	-9.90059e-07	0.00144269	-1.88391	0.0595767	1	1.36591	SLC9C2
ENSG00000266288	8.97708	3.68118e-06	0.00144269	1.88198	0.0598382	1	1	NA
ENSG00000127955	17.0607	-4.89147e-06	0.00144269	-1.88118	0.0599473	1	1	GNAI1
ENSG00000258511	4.77018	-3.2059e-06	0.00144269	-1.88096	0.059978	1	1	NA
ENSG00000137692	218.33	1.73177e-05	0.00144269	1.88042	0.0600515	1	0.381147	DCUN1D5
ENSG00000110881	7.55731	-3.82845e-06	0.00144269	-1.88036	0.0600595	1	1	ASIC1
ENSG00000167977	726.646	9.27254e-06	0.00144268	1.8788	0.0602711	1	0.376775	KCTD5
ENSG00000143368	692.41	2.42339e-05	0.00144256	1.87761	0.0604351	1	0.381147	SF3B4
ENSG00000142684	76.4393	8.06216e-06	0.00144268	1.87747	0.0604538	1	1.38115	ZNF593
ENSG00000214652	6.07812	-2.94196e-06	0.00144269	-1.87733	0.060473	1	1	ZNF727
ENSG00000188522	184.147	6.73596e-06	0.00144269	1.87706	0.0605092	1	1	FAM83G
ENSG00000111796	1379.45	8.55026e-06	0.00144268	1.87688	0.060534	1	1	KLRB1
ENSG00000075975	663.289	2.1017e-05	0.0014426	1.87683	0.0605413	1	0.376775	MKRN2
ENSG00000243064	7.68265	-7.42845e-07	0.00144269	-1.87645	0.0605933	1	1	ABCC13
ENSG00000211688	12.2953	4.8033e-06	0.00144269	1.87607	0.0606454	1	1.38115	NA
ENSG00000256029	11.2458	-3.80031e-06	0.00144269	-1.87593	0.060665	1	1.38115	SNHG28
ENSG00000154721	5.15413	-2.79714e-06	0.00144269	-1.8759	0.0606691	1	1.36591	JAM2
ENSG00000139239	57.3596	1.11019e-05	0.00144267	1.87412	0.0609134	1	1	NA
ENSG00000101152	1988.65	1.00916e-05	0.00144267	1.87406	0.0609215	1	1	DNAJC5
ENSG00000278107	7.82072	-3.9558e-06	0.00144269	-1.87387	0.0609479	1	1	NA
ENSG00000249601	3.78068	-2.38104e-06	0.00144269	-1.87357	0.0609899	1	1	NA
ENSG00000278983	9.72161	3.41716e-06	0.00144269	1.87351	0.0609981	1	1	NA
ENSG00000255561	29.3882	-8.65482e-06	0.00144268	-1.87323	0.0610366	1	1.38115	FDXACB1
ENSG00000125170	25.9559	6.36097e-06	0.00144269	1.87316	0.0610463	1	1.38115	DOK4
ENSG00000006451	452.188	8.1829e-06	0.00144268	1.87297	0.0610719	1	1	RALA
ENSG00000267895	3.02016	3.40368e-06	0.00144269	1.87284	0.0610898	1	1.37678	NA
ENSG00000180245	2.73292	-3.4635e-06	0.00144269	-1.87273	0.0611059	1	1.37678	RRH
ENSG00000102078	119.069	-1.94618e-05	0.00144264	-1.87222	0.0611768	1	1.36591	SLC25A14
ENSG00000124782	3387.16	1.08907e-05	0.00144267	1.8722	0.0611795	1	0.381147	RREB1
ENSG00000196715	155.452	-7.42365e-06	0.00144268	-1.87165	0.0612552	1	1.38115	VKORC1L1
ENSG00000178033	31.5541	-4.89573e-06	0.00144269	-1.871	0.0613452	1	1.37678	CALHM5
ENSG00000236953	6.61429	4.31099e-06	0.00144269	1.87069	0.0613887	1	1.38115	NA
ENSG00000160799	879.289	1.23404e-05	0.00144266	1.87063	0.0613968	1	0.365914	CCDC12
ENSG00000250331	1.80483	-1.49246e-06	0.00144269	-1.87057	0.0614052	1	1	LINC01340
ENSG00000115170	303.291	9.80269e-06	0.00144266	-1.87057	0.0614053	1	0.376775	ACVR1
ENSG00000240720	2.03774	-1.85349e-06	0.00144269	-1.87053	0.06141	1	1.37678	LRRD1
ENSG00000118971	4134.75	1.84809e-05	0.00144262	1.86896	0.0616286	1	0.376775	CCND2
ENSG00000111913	4453.19	-6.24828e-06	0.00144269	-1.8688	0.0616507	1	0.365914	RIPOR2
ENSG00000117632	233.536	-1.17969e-05	0.00144266	-1.86877	0.0616544	1	1	STMN1
ENSG00000166347	91.2607	-1.07333e-05	0.00144269	-1.86876	0.0616559	1	1	CYB5A
ENSG00000118961	129.39	-5.52316e-06	0.00144269	-1.86751	0.0618309	1	1	LDAH
ENSG00000263065	7.92117	4.65363e-06	0.00144269	1.86727	0.0618644	1	1.38115	NA
ENSG00000154124	3184.03	1.14986e-05	0.00144267	1.86669	0.0619448	1	1	OTULIN
ENSG00000273374	2.71686	-1.66373e-06	0.00144269	-1.86635	0.0619918	1	1.36591	NA
ENSG00000125538	1636.28	5.17263e-06	0.00144269	1.8663	0.0619999	1	0.381147	IL1B
ENSG00000172818	2.00774	2.10553e-06	0.00144269	1.86586	0.0620607	1	1	OVOL1
ENSG00000144451	42.3944	-9.42379e-06	0.00144267	-1.86571	0.0620824	1	1.36591	SPAG16
ENSG00000119328	127.91	-1.19766e-05	0.00144266	-1.8655	0.0621114	1	1	ABITRAM
ENSG00000181036	371.856	-3.51374e-06	0.00144269	-1.86541	0.0621239	1	1	FCRL6
ENSG00000110693	12.7129	-2.80167e-06	0.00144269	-1.86535	0.0621324	1	1	SOX6
ENSG00000022556	147.621	5.31259e-06	0.00144269	1.86488	0.0621981	1	1	NLRP2
ENSG00000267193	2.08962	-1.84424e-06	0.00144269	-1.86439	0.0622666	1	1.36591	NA
ENSG00000187097	169.005	-1.19382e-05	0.00144266	-1.86414	0.0623015	1	1	ENTPD5
ENSG00000283403	13.5121	-3.52169e-06	0.00144269	-1.86302	0.0624591	1	1	LOC100420587
ENSG00000197506	15.9169	-4.16107e-06	0.00144269	-1.86212	0.0625856	1	1.36591	SLC28A3
ENSG00000182132	2.19531	-1.38723e-06	0.00144269	-1.86207	0.0625939	1	1.36591	KCNIP1
ENSG00000028137	11484.7	8.64327e-06	0.00144268	1.86206	0.062594	1	1	TNFRSF1B
ENSG00000260186	3.31079	-1.57629e-06	0.00144269	-1.86198	0.0626061	1	1.37678	NA
ENSG00000196458	129.747	-7.60775e-06	0.00144268	-1.86181	0.0626296	1	1	ZNF605
ENSG00000169239	590.348	-1.04368e-05	0.00144267	-1.8613	0.0627016	1	1	CA5B
ENSG00000189283	457.525	-7.31939e-06	0.00144268	-1.86099	0.0627461	1	0.365914	FHIT
ENSG00000177076	64.3643	-1.01296e-05	0.00144267	-1.85947	0.0629607	1	1.37678	ACER2
ENSG00000127328	208.274	-1.43052e-05	0.00144264	-1.85946	0.0629625	1	0.381147	RAB3IP
ENSG00000168159	915.44	1.41366e-05	0.00144265	1.85945	0.0629639	1	0.381147	RNF187
ENSG00000258526	4.57641	-3.72559e-06	0.00144269	-1.85928	0.0629881	1	1	NA
ENSG00000101574	149.846	-9.20728e-06	0.00144268	-1.85921	0.0629975	1	1.37678	METTL4
ENSG00000090432	642.166	1.33338e-05	0.00144266	1.85881	0.0630543	1	0.365914	MUL1
ENSG00000187627	16.1644	4.75247e-06	0.00144269	1.8585	0.0630979	1	1	RGPD1
ENSG00000224020	6.1463	4.07005e-06	0.00144269	1.85823	0.063137	1	1.37678	MIR181A2HG
ENSG00000214013	561.627	-1.4639e-05	0.00144265	-1.85806	0.0631602	1	1	GANC
ENSG00000135424	33.1123	-5.63376e-06	0.00144269	-1.8578	0.063197	1	1.38115	ITGA7
ENSG00000230637	1.97585	-7.31476e-07	0.00144269	-1.8578	0.0631971	1	1	NA
ENSG00000100490	81.9142	-1.2558e-05	0.00144269	-1.85778	0.0631996	1	1.38115	CDKL1
ENSG00000231154	9.89745	-9.23324e-07	0.00144268	-1.85742	0.0632521	1	1.38115	NA
ENSG00000182463	482.014	-5.77963e-06	0.00144269	-1.85653	0.0633783	1	0.381147	TSHZ2
ENSG00000134107	7260.48	9.47795e-06	0.00144267	1.85604	0.0634479	1	0.376775	BHLHE40
ENSG00000198853	567.298	8.72176e-06	0.00144268	1.85589	0.0634691	1	1	RUSC2
ENSG00000263731	81.9266	-1.19016e-05	0.00144266	-1.85516	0.0635734	1	1.38115	NA
ENSG00000103544	678.885	-1.26874e-05	0.00144266	-1.8551	0.0635824	1	1	VPS35L
ENSG00000200269	2.3655	-4.44444e-06	0.0014427	-1.85487	0.0636143	1	1.37678	NA
ENSG00000204291	7.92113	-3.39986e-06	0.00144269	-1.85465	0.063646	1	1	COL15A1
ENSG00000104081	2076.04	9.32377e-06	0.00144268	1.85386	0.0637599	1	0.365914	BMF
ENSG00000207181	46.6579	9.02201e-06	0.00144268	1.85368	0.0637855	1	1.36591	SNORA14B
ENSG00000271828	4.99869	4.44825e-06	0.00144269	1.85366	0.0637884	1	1.36591	NA
ENSG00000230773	7.8382	-4.74959e-06	0.00144269	-1.85339	0.0638258	1	1.36591	NA
ENSG00000139112	8530.86	7.25149e-06	0.00144268	1.85328	0.0638429	1	1	GABARAPL1
ENSG00000250764	12.0049	6.52105e-06	0.00144269	1.85292	0.0638943	1	1.36591	NA
ENSG00000103995	317.753	-1.31753e-05	0.00144265	-1.85236	0.0639744	1	0.376775	CEP152
ENSG00000198719	75.4404	6.58813e-06	0.00144269	1.85207	0.0640151	1	1.36591	DLL1
ENSG00000260372	4.17763	-1.0087e-06	0.00144269	-1.85178	0.0640569	1	1.36591	AQP4-AS1
ENSG00000118420	79.1624	-9.29662e-06	0.00144263	-1.85145	0.0641046	1	1.36591	UBE3D
ENSG00000177283	20.3852	6.43773e-06	0.00144269	1.85142	0.0641094	1	1.38115	FZD8
ENSG00000272463	11.0716	-4.56446e-06	0.00144269	-1.85105	0.0641618	1	1	NA
ENSG00000202400	7.41099	-6.28218e-06	0.00144269	-1.85044	0.0642495	1	1	SNORD82
ENSG00000131759	3523.67	7.32447e-06	0.00144268	1.84953	0.0643809	1	0.365914	RARA
ENSG00000230580	2.02197	2.65237e-06	0.00144269	1.84824	0.064568	1	1	NA
ENSG00000196498	2891.53	8.00384e-06	0.00144268	1.84804	0.0645964	1	0.365914	NCOR2
ENSG00000148634	930.41	-0.000105976	0.00144457	-1.84787	0.0646205	1	0.365914	HERC4
ENSG00000255129	2.40157	-1.00027e-06	0.00144269	-1.84775	0.0646391	1	1.36591	NA
ENSG00000243004	2.39488	-1.25007e-06	0.00144269	-1.8472	0.0647176	1	1.36591	NA
ENSG00000236287	1116.44	-1.51721e-05	0.00144264	-1.84716	0.0647242	1	0.365914	ZBED5
ENSG00000261242	11.9748	-3.94804e-06	0.00144269	-1.84684	0.0647702	1	1.37678	NA
ENSG00000283162	2.19712	-1.18542e-06	0.00144269	-1.84639	0.0648361	1	1	NA
ENSG00000105393	230.932	-1.52385e-05	0.00144264	-1.8463	0.0648488	1	1	BABAM1
ENSG00000138640	517.996	-5.04037e-06	0.00144269	-1.84622	0.0648609	1	0.365914	FAM13A
ENSG00000176095	1039.52	7.78867e-06	0.00144268	1.84597	0.0648961	1	0.365914	IP6K1
ENSG00000283078	23.6771	-7.59725e-06	0.00144268	-1.84596	0.0648984	1	1.37678	NA
VWA7	24.786	6.45844e-06	0.00144268	1.84592	0.0649033	1	1.36591	NA
ENSG00000236409	45.413	7.49095e-06	0.00144268	1.84563	0.0649453	1	1	NA
ENSG00000197561	3.9842	-1.76446e-06	0.00144269	-1.84508	0.0650255	1	1	ELANE
ENSG00000125841	18.7019	-7.36127e-06	0.00144268	1.84442	0.0651221	1	1.38115	NRSN2
ENSG00000163554	11.8937	-1.89942e-06	0.00144269	-1.8432	0.0653	1	1	SPTA1
ENSG00000261864	1.86781	-2.52878e-06	0.00144269	-1.84282	0.0653557	1	1.38115	NA
ENSG00000228590	5.6776	-3.71618e-06	0.00144269	-1.8422	0.065446	1	1.38115	MIR4432HG
ENSG00000270987	1.64762	2.28783e-06	0.00144269	1.84138	0.0655658	1	1.36591	NA
ENSG00000252546	1.9912	-2.43563e-06	0.00144269	-1.84111	0.0656053	1	1.38115	NA
ENSG00000139044	19.9868	-4.83048e-06	0.00144269	-1.84066	0.065672	1	1.38115	B4GALNT3
ENSG00000225091	87.8343	9.64419e-06	0.00144267	1.83987	0.0657866	1	1	SNORA71A
ENSG00000189339	997.29	-9.43947e-06	0.00144267	-1.83979	0.0657997	1	1	SLC35E2B
ENSG00000179361	1392.33	1.05279e-05	0.00144267	1.83951	0.0658409	1	0.376775	ARID3B
ENSG00000140564	4599.68	8.1929e-06	0.00144268	1.8395	0.0658415	1	0.376775	FURIN
ENSG00000239470	2.07304	2.90287e-06	0.00144269	1.83946	0.0658469	1	1	NA
ENSG00000196378	214.588	1.51473e-05	0.00144264	1.83938	0.06586	1	0.381147	ZNF34
ENSG00000256263	4.65013	-2.26077e-06	0.00144269	-1.83913	0.0658965	1	1	NA
ENSG00000272469	8.54961	4.73773e-06	0.00144269	1.83892	0.0659268	1	1	NA
ENSG00000169499	4445.3	1.20237e-05	0.00144266	1.83882	0.0659412	1	1	PLEKHA2
ENSG00000148346	64.0137	-3.91438e-06	0.00144269	-1.83866	0.0659651	1	1	LCN2
ENSG00000128951	415.698	-1.19319e-05	0.00144266	-1.83831	0.0660161	1	0.381147	DUT
ENSG00000139915	2.39056	-9.8227e-07	0.00144269	-1.83831	0.0660161	1	1.37678	MDGA2
ENSG00000255165	2.39844	-2.87323e-06	0.00144269	-1.83815	0.0660403	1	1.38115	NA
ENSG00000213523	813.02	1.39806e-05	0.00144265	1.83772	0.0661034	1	1	SRA1
ENSG00000162746	9.26025	-4.04321e-06	0.00144269	-1.83709	0.0661959	1	1	FCRLB
ENSG00000265692	10.135	5.08917e-06	0.00144269	1.83695	0.0662173	1	1.38115	LINC01970
ENSG00000070018	79.9837	-5.38741e-06	0.00144269	-1.83675	0.0662461	1	1.36591	LRP6
ENSG00000278959	2.69715	-2.62419e-06	0.00144269	-1.83659	0.0662706	1	1.37678	NA
ENSG00000133069	102.516	-7.35394e-06	0.00144268	-1.8359	0.0663728	1	1.37678	TMCC2
ENSG00000104524	24.0807	-5.8395e-06	0.00144269	-1.83562	0.0664133	1	1.37678	PYCR3
ENSG00000146021	235.122	-9.56086e-06	0.00144268	-1.83475	0.0665433	1	1	KLHL3
ENSG00000226321	7.62873	-3.10205e-06	0.00144269	-1.83463	0.0665599	1	1	CROCC2
ENSG00000123104	2529.08	-1.78833e-05	0.00144262	-1.83391	0.0666679	1	0.381147	ITPR2
ENSG00000282996	2.96173	-2.47919e-06	0.00144269	-1.8328	0.0668323	1	1.38115	NA
ENSG00000033170	474.543	-1.44845e-05	0.00144265	-1.83278	0.0668356	1	0.365914	FUT8
ENSG00000110324	13698.9	1.52416e-05	0.00144264	1.83174	0.0669908	1	0.365914	IL10RA
ENSG00000229956	6.77767	-1.66395e-06	0.00144269	-1.8313	0.0670551	1	1	NA
ENSG00000279400	2.32409	-3.78745e-06	0.0014427	-1.83114	0.0670793	1	1.38115	NA
ENSG00000189221	5.77915	-2.60335e-06	0.00144269	-1.83108	0.0670885	1	1.37678	MAOA
ENSG00000155744	1696.87	1.30501e-05	0.00144265	1.83082	0.067128	1	1	FAM126B
ENSG00000182165	78.7103	-9.45513e-06	0.00144267	-1.83076	0.0671362	1	1.38115	NA
ENSG00000188092	107.747	-6.30302e-05	0.00144329	-1.83067	0.0671496	1	1.36591	GPR89B
ENSG00000082074	6529.6	-1.00472e-05	0.00144267	-1.83061	0.0671581	1	0.376775	FYB1
ENSG00000108179	4554.28	6.61454e-06	0.00144268	1.83041	0.0671881	1	0.365914	PPIF
ENSG00000189134	2.84727	-3.34995e-06	0.00144269	-1.83031	0.0672037	1	1	NKAPL
ENSG00000266235	4.07253	3.42396e-06	0.00144269	1.82968	0.0672972	1	1.37678	MIR3176
ENSG00000110888	435.529	-1.17797e-05	0.00144266	-1.8296	0.0673091	1	0.365914	CAPRIN2
ENSG00000179954	7.59995	-4.05808e-06	0.00144269	-1.82851	0.0674724	1	1	SSC5D
ENSG00000238363	20.6212	-8.54882e-06	0.00144268	-1.82805	0.0675422	1	1	SNORA13
ENSG00000227359	5.9194	4.71617e-06	0.00144269	1.82767	0.0675985	1	1	NA
ENSG00000058668	1848.12	-5.69062e-06	0.00144269	-1.82759	0.0676114	1	1	ATP2B4
ENSG00000118777	17.3158	-3.31436e-06	0.00144269	-1.82722	0.0676674	1	1.38115	ABCG2
ENSG00000109790	1117.67	1.3127e-05	0.00144264	1.82717	0.0676747	1	0.381147	KLHL5
ENSG00000283384	2.55436	-2.08887e-06	0.00144269	-1.8259	0.0678654	1	1	NA
ENSG00000111145	979.268	1.12157e-05	0.00144266	1.8258	0.0678804	1	0.381147	ELK3
ENSG00000145715	574.316	-9.28274e-06	0.00144267	-1.82563	0.0679055	1	0.376775	RASA1
ENSG00000133958	8.59643	-4.6276e-06	0.0014427	-1.82543	0.0679369	1	1.37678	UNC79
ENSG00000186260	244.85	1.0624e-06	0.00144265	-1.82528	0.0679587	1	0.381147	MRTFB
ENSG00000272825	17.4125	-4.62968e-06	0.00144269	-1.82521	0.0679697	1	1.36591	NA
ENSG00000176472	8.0837	-5.44447e-06	0.00144269	-1.82501	0.0679994	1	1.36591	ZNF575
ENSG00000272663	4.7653	-3.46399e-06	0.00144269	-1.825	0.0680014	1	1.36591	NA
ENSG00000111801	854.017	-7.1524e-06	0.00144268	-1.82472	0.068043	1	1	BTN3A3
ENSG00000262039	3.91943	-3.57935e-06	0.00144269	-1.82415	0.0681293	1	1	NA
ENSG00000161638	5706.25	7.09579e-06	0.00144268	1.82392	0.0681646	1	0.381147	ITGA5
ENSG00000198939	7.88281	-6.18109e-06	0.00144269	-1.82385	0.0681754	1	1.36591	ZFP2
ENSG00000188710	2.28576	-3.0039e-06	0.00144269	-1.82317	0.0682779	1	1.36591	QRFP
ENSG00000240342	1755.49	7.84717e-06	0.00144268	1.82317	0.0682783	1	0.381147	NA
ENSG00000119922	1439.96	5.64142e-06	0.00144269	1.82219	0.0684268	1	1	IFIT2
ENSG00000055208	4018.33	1.32454e-05	0.00144265	1.82217	0.0684295	1	0.365914	TAB2
IER3	1509.85	4.25628e-06	0.00144269	1.82076	0.0686439	1	0.376775	NA
ENSG00000276975	4.43216	-9.59468e-07	0.00144269	-1.82019	0.0687293	1	1.37678	NA
ENSG00000198336	17.0713	1.27054e-06	0.00144269	1.81968	0.0688082	1	1	MYL4
ENSG00000227051	30.595	-1.1912e-05	0.00144271	-1.81942	0.0688474	1	1.38115	C14orf132
ENSG00000127080	300.744	1.22906e-05	0.00144266	1.81921	0.0688799	1	0.376775	IPPK
ENSG00000164659	240.639	-4.64482e-06	0.00144269	-1.81829	0.0690195	1	0.365914	KIAA1324L
ENSG00000232385	11.427	5.62424e-06	0.00144269	1.81756	0.0691315	1	1.37678	NA
ENSG00000186628	2.65145	-1.29757e-06	0.00144269	-1.81753	0.0691366	1	1	FSD2
ENSG00000110660	165.231	1.08777e-05	0.00144267	1.81712	0.0691984	1	1	SLC35F2
ENSG00000132196	95.928	-9.25173e-06	0.00144265	-1.81592	0.0693827	1	1.36591	HSD17B7
ENSG00000092871	1278.5	1.16064e-05	0.00144266	1.81587	0.0693897	1	1	RFFL
ENSG00000276405	29.6932	-3.30985e-06	0.00144269	-1.81582	0.0693975	1	1	NA
ENSG00000104951	60.0455	6.76797e-06	0.00144268	1.81566	0.0694222	1	1	IL4I1
ENSG00000176623	339.852	-1.26129e-05	0.00144266	-1.81529	0.0694801	1	0.365914	RMDN1
ENSG00000206120	2.86501	-3.32558e-06	0.0014427	-1.81406	0.0696692	1	1	NA
ENSG00000107201	323.36	-6.41918e-06	0.00144268	-1.81386	0.0696991	1	0.376775	DDX58
ENSG00000280211	2.80907	2.87434e-06	0.00144269	1.81376	0.0697144	1	1	NA
ENSG00000076248	68.8274	-5.22732e-06	0.00144268	-1.81324	0.0697944	1	1	UNG
ENSG00000279601	5.43603	-3.8759e-06	0.00144269	-1.81291	0.0698455	1	1.38115	NA
ENSG00000248593	24.5583	-5.34016e-06	0.00144268	-1.81233	0.069935	1	1.36591	DSTNP2
ENSG00000135723	988.952	8.22493e-06	0.00144268	1.81228	0.0699424	1	0.365914	FHOD1
ENSG00000172888	322.124	-1.1633e-05	0.00144266	-1.81213	0.069966	1	0.376775	ZNF621
ENSG00000151779	1350.51	-1.72752e-05	0.00144262	-1.81179	0.0700194	1	0.376775	NBAS
ENSG00000156030	4202.36	1.1263e-05	0.00144266	1.81158	0.070051	1	0.381147	ELMSAN1
ENSG00000259354	137.309	4.35184e-06	0.00144269	1.81114	0.0701186	1	1	NA
ENSG00000177105	2366.16	1.37264e-05	0.00144265	1.81036	0.0702393	1	0.381147	RHOG
ENSG00000058262	3039.92	2.27688e-05	0.00144257	1.81034	0.0702433	1	0.376775	SEC61A1
ENSG00000267364	24.9868	-3.82631e-06	0.00144269	-1.81006	0.0702859	1	1.36591	NA
ENSG00000147400	140.07	-2.44113e-05	0.00144276	-1.80991	0.0703101	1	1.38115	CETN2
ENSG00000101384	623.762	5.68223e-06	0.00144269	1.8099	0.0703112	1	0.376775	JAG1
ENSG00000152133	349.307	1.0676e-06	0.00144266	1.80959	0.0703596	1	0.381147	GPATCH11
ENSG00000259953	138.199	-1.46854e-05	0.0014427	-1.80932	0.0704019	1	1.38115	NA
ENSG00000101194	268.325	8.23637e-06	0.00144268	1.80885	0.070475	1	1	SLC17A9
ENSG00000262456	4.07492	6.40861e-07	0.00144269	1.80863	0.0705091	1	1.36591	NA
ENSG00000108352	156.016	8.68195e-06	0.00144268	1.8085	0.0705293	1	1	RAPGEFL1
ENSG00000174282	1902.3	1.70742e-05	0.00144262	1.80813	0.0705863	1	0.365914	ZBTB4
ENSG00000166326	1826.35	-1.16155e-05	0.00144266	-1.80781	0.0706359	1	0.381147	TRIM44
ENSG00000124225	178.364	4.6097e-06	0.00144269	1.80781	0.0706363	1	0.365914	PMEPA1
ENSG00000110002	140.417	-1.01744e-05	0.00144267	-1.80774	0.0706467	1	1.38115	VWA5A
ENSG00000111602	146.632	-7.17638e-06	0.00144268	-1.80773	0.0706479	1	1.36591	TIMELESS
ENSG00000210107	75.0277	-1.55122e-06	0.00144269	-1.80743	0.0706948	1	1	NA
ENSG00000229891	12.0783	3.43434e-06	0.00144269	1.80682	0.0707902	1	1.37678	LINC01315
ENSG00000185112	130.722	7.0923e-06	0.00144268	1.80679	0.0707955	1	1	FAM43A
ENSG00000130559	1545.26	1.02091e-05	0.00144267	1.80651	0.0708394	1	1	CAMSAP1
ENSG00000206053	96.5245	-5.53767e-06	0.00144269	-1.80624	0.0708803	1	1	JPT2
ENSG00000109265	25.1197	-1.658e-06	0.00144268	-1.80587	0.0709389	1	1.37678	CRACD
ENSG00000102996	7.53755	4.21595e-06	0.00144269	1.80544	0.0710064	1	1.37678	MMP15
ENSG00000260997	302.803	6.04935e-06	0.00144269	1.80531	0.0710268	1	1	NA
ENSG00000283633	20.4484	5.33327e-06	0.00144269	1.80451	0.0711518	1	1.38115	NA
ENSG00000278384	13.7386	-2.03056e-06	0.00144269	-1.80438	0.071172	1	1	NA
ENSG00000122884	801.552	1.19736e-05	0.00144266	1.80434	0.071178	1	0.365914	P4HA1
ENSG00000166348	63.0997	-7.8845e-06	0.00144268	-1.80393	0.0712421	1	1	USP54
ENSG00000087274	3817.9	-1.88476e-05	0.00144261	-1.80388	0.07125	1	0.376775	ADD1
ENSG00000256299	2.49659	-2.52263e-06	0.00144269	-1.80377	0.0712668	1	1.38115	NA
ENSG00000171587	4.00888	-8.3102e-07	0.0014427	-1.8037	0.071278	1	1.36591	DSCAM
ENSG00000171163	195.048	-7.89893e-06	0.00144268	-1.80369	0.0712799	1	1	ZNF692
ENSG00000138315	2.39041	-9.46787e-07	0.00144269	-1.80369	0.0712803	1	1.36591	OIT3
ENSG00000254226	3.58124	-1.92031e-06	0.00144269	-1.80296	0.0713942	1	1	LINC01933
ENSG00000159247	7.00379	2.72755e-06	0.00144269	1.80162	0.0716056	1	1.37678	NA
ENSG00000221994	33.0945	-6.49663e-06	0.00144268	-1.8016	0.0716077	1	1.36591	ZNF630
HLA-DOB	89.0736	-6.44867e-06	0.00144268	-1.8016	0.0716081	1	1.37678	NA
ENSG00000281344	91.0336	-2.69749e-06	0.00144269	-1.80081	0.0717333	1	1.37678	NA
ENSG00000169442	4059.71	-6.92852e-06	0.00144268	-1.80075	0.0717424	1	1	CD52
ENSG00000082641	1339.67	1.52783e-05	0.00144264	1.80059	0.071768	1	0.376775	NFE2L1
ENSG00000138796	199.263	-1.32831e-05	0.00144265	-1.80028	0.0718171	1	0.381147	HADH
ENSG00000135245	22.5763	5.05817e-06	0.00144269	1.79999	0.0718625	1	1.36591	HILPDA
ENSG00000145919	233.537	-1.25821e-05	0.00144266	-1.79969	0.07191	1	0.376775	BOD1
ENSG00000139291	174.678	-8.2126e-06	0.00144268	-1.79925	0.0719794	1	0.376775	TMEM19
ENSG00000149256	62.7996	-1.90231e-06	0.00144269	-1.79918	0.07199	1	1.38115	TENM4
ENSG00000128045	4.20987	3.37858e-06	0.00144269	1.79908	0.0720064	1	1.38115	RASL11B
ENSG00000153721	11.3397	-2.03198e-05	0.00144276	-1.79881	0.072049	1	1.36591	CNKSR3
ENSG00000197442	1628.34	-1.79786e-05	0.00144261	-1.79863	0.0720771	1	1	MAP3K5
ENSG00000173207	44.8453	-6.06179e-06	0.00144269	-1.7978	0.0722085	1	1.37678	CKS1B
ENSG00000132581	488.446	1.80529e-05	0.00144261	1.79772	0.072221	1	0.376775	SDF2
ENSG00000232053	7.01334	-2.4266e-06	0.00144269	-1.79758	0.072244	1	1.36591	NA
ENSG00000162496	1148.99	6.15384e-06	0.00144269	1.79678	0.0723706	1	0.365914	DHRS3
ENSG00000219487	3.34933	-2.84825e-06	0.00144269	-1.79605	0.0724864	1	1.38115	NA
ENSG00000124422	4778.36	1.55223e-05	0.00144263	1.79604	0.0724882	1	0.381147	USP22
ENSG00000179580	2.38063	-2.5342e-06	0.00144269	-1.79501	0.0726525	1	1.36591	RNF151
ENSG00000136603	3865.75	6.92816e-06	0.00144268	1.7948	0.0726852	1	0.376775	SKIL
ENSG00000141013	42.3626	-7.84322e-06	0.00144268	-1.79447	0.0727378	1	1.38115	GAS8
ENSG00000267710	3.63077	-1.38173e-06	0.00144269	-1.79315	0.0729485	1	1	EDDM13
ENSG00000171509	3.62696	2.10634e-07	0.00144269	-1.79307	0.0729619	1	1.36591	RXFP1
ENSG00000151746	123.469	-1.29098e-05	0.00144267	-1.79295	0.0729808	1	1.38115	BICD1
ENSG00000248636	3.13961	-3.47742e-06	0.00144269	-1.79286	0.0729956	1	1.37678	LOC105370027
ENSG00000262333	6.60207	-4.13394e-06	0.00144269	-1.79248	0.0730568	1	1	NA
ENSG00000275842	1.97405	1.73521e-06	0.00144269	1.79224	0.0730942	1	1.36591	MIR941-5
ENSG00000177469	5.6539	-4.83032e-06	0.00144269	-1.79203	0.0731283	1	1	CAVIN1
ENSG00000072518	1214.25	1.45391e-05	0.00144264	1.79182	0.0731612	1	0.376775	MARK2
ENSG00000173193	4187.48	-1.09622e-05	0.00144266	-1.79154	0.0732064	1	0.381147	PARP14
ENSG00000077942	2.94478	-1.66671e-06	0.00144269	-1.79145	0.0732206	1	1.37678	FBLN1
ENSG00000272979	12.4463	-6.64458e-06	0.00144268	-1.79118	0.0732649	1	1	NA
ENSG00000188321	99.8498	-5.08051e-06	0.00144269	-1.79026	0.0734121	1	1.36591	ZNF559
ENSG00000073605	248.221	-7.16201e-06	0.00144268	-1.79013	0.0734327	1	1	GSDMB
ENSG00000119715	3.75962	-2.74874e-06	0.00144269	-1.78973	0.0734968	1	1	ESRRB
ENSG00000143367	196.72	7.69676e-06	0.00144268	1.78954	0.073528	1	1	TUFT1
ENSG00000100450	939.01	-3.0629e-06	0.00144269	-1.78925	0.073574	1	1	GZMH
ENSG00000265401	7.1675	2.68387e-06	0.00144269	1.78917	0.0735868	1	1	NA
ENSG00000107164	812.859	1.7629e-05	0.00144262	1.78866	0.0736701	1	0.365914	FUBP3
ENSG00000251161	20.0497	7.26013e-06	0.00144268	1.78841	0.0737106	1	1	NA
ENSG00000157570	261.323	-7.97963e-06	0.00144268	-1.78837	0.0737168	1	0.381147	TSPAN18
ENSG00000252585	2.30456	-2.0393e-06	0.00144269	-1.78754	0.0738506	1	1.37678	NA
ENSG00000178802	344.923	-9.43278e-06	0.00144267	-1.78716	0.0739119	1	0.365914	MPI
ENSG00000270392	2.45495	-3.12525e-06	0.00144269	-1.78693	0.0739489	1	1.38115	PFN1P2
ENSG00000226790	4.97632	-1.7352e-06	0.00144269	-1.78565	0.0741552	1	1.37678	NA
ENSG00000103051	504.373	-8.62472e-06	0.00144268	-1.78513	0.0742409	1	0.376775	COG4
ENSG00000124217	128.602	1.2388e-05	0.00144266	1.785	0.0742607	1	1	MOCS3
ENSG00000160654	979.131	-8.13887e-06	0.00144268	-1.78498	0.0742642	1	1	CD3G
ENSG00000166920	155.252	4.06562e-06	0.00144269	1.78498	0.074265	1	1	C15orf48
ENSG00000258216	2.97748	-3.3065e-06	0.00144269	-1.78493	0.0742724	1	1	NA
ENSG00000253537	5.4796	-2.956e-06	0.00144269	-1.78465	0.0743175	1	1	PCDHGA7
ENSG00000139287	4.05622	-1.56534e-06	0.00144269	-1.78385	0.0744476	1	1.36591	TPH2
ENSG00000199121	28.9449	5.92921e-06	0.00144269	1.78341	0.0745191	1	1.37678	MIR26B
ENSG00000141376	566.609	-1.12099e-05	0.00144266	-1.78299	0.0745885	1	1	BCAS3
ENSG00000124615	9.96285	-3.71831e-06	0.00144269	-1.78239	0.074686	1	1.38115	MOCS1
ENSG00000166263	87.4444	-6.35491e-06	0.00144268	-1.78235	0.0746919	1	1	STXBP4
ENSG00000232117	5.74031	-2.04008e-06	0.00144269	-1.78228	0.0747039	1	1	NA
ENSG00000157954	2173.05	1.23035e-05	0.00144266	1.78226	0.0747065	1	0.376775	WIPI2
ENSG00000234130	2.04553	-1.72525e-06	0.00144269	-1.78225	0.0747087	1	1.36591	NA
ENSG00000187051	683.483	1.34051e-05	0.00144265	1.78215	0.0747243	1	0.365914	RPS19BP1
ENSG00000235027	8.90576	2.9084e-06	0.00144269	1.78206	0.0747392	1	1	NA
ENSG00000008256	416.67	8.36985e-06	0.00144268	1.78187	0.074771	1	1	CYTH3
ENSG00000211937	24.2617	-5.21642e-06	0.00144269	-1.78177	0.0747872	1	1.37678	NA
ENSG00000164535	509.4	1.07195e-05	0.00144267	1.78128	0.0748669	1	0.381147	DAGLB
ENSG00000103202	161.71	9.30301e-06	0.00144267	1.78099	0.0749138	1	1	NME4
ENSG00000168329	310.935	-3.30977e-06	0.00144269	-1.7808	0.0749451	1	1	CX3CR1
ENSG00000221230	2.67472	-2.41016e-06	0.00144269	-1.7804	0.0750105	1	1	MIR548L
ENSG00000262180	23.9504	-5.43358e-06	0.00144268	-1.78031	0.0750249	1	1.36591	OCLM
ENSG00000120509	71.1115	-2.83673e-05	0.00144279	-1.78027	0.0750324	1	1	PDZD11
ENSG00000235045	3.6977	3.90739e-06	0.00144269	1.77945	0.0751663	1	1	NA
ENSG00000185722	990.408	-1.05225e-05	0.00144267	-1.77934	0.0751841	1	0.376775	ANKFY1
ENSG00000163617	163.019	-8.5988e-06	0.00144268	-1.77915	0.075216	1	1	CCDC191
ENSG00000262714	14.4127	-3.47414e-06	0.00144269	-1.77904	0.0752327	1	1	NA
ENSG00000261804	11.4926	-4.72312e-06	0.00144269	-1.77904	0.0752333	1	1	NA
ENSG00000227372	363.235	-1.29266e-05	0.00144265	-1.77796	0.0754112	1	1	TP73-AS1
ENSG00000050730	22.7758	-4.726e-06	0.00144269	-1.77791	0.0754184	1	1.36591	TNIP3
ENSG00000186106	120.495	-1.12826e-05	0.00144266	-1.77754	0.0754792	1	1	ANKRD46
ENSG00000090863	3348.68	-1.11855e-05	0.00144266	-1.77751	0.0754838	1	0.376775	GLG1
ENSG00000211734	159.598	-8.28741e-06	0.00144268	-1.77708	0.0755549	1	1.38115	NA
ENSG00000256269	49.68	-7.14116e-06	0.00144268	-1.77671	0.0756167	1	1	HMBS
ENSG00000181577	50.7077	4.93236e-06	0.00144269	1.77654	0.0756433	1	1.38115	C6orf223
ENSG00000130695	592.161	1.19494e-05	0.00144266	1.77531	0.0758466	1	1	CEP85
ENSG00000114383	312.477	1.55343e-05	0.00144263	1.77517	0.0758693	1	0.376775	TUSC2
ENSG00000252192	9.24585	-5.56019e-05	0.00144322	-1.77503	0.0758932	1	1	NA
ENSG00000215784	2.44881	-2.89093e-06	0.00144269	-1.77494	0.0759076	1	1	FAM72D
ENSG00000107175	373.365	1.64318e-05	0.00144262	1.77392	0.0760764	1	0.381147	CREB3
ENSG00000164744	1.99545	-1.95927e-06	0.00144269	-1.77372	0.0761093	1	1.36591	SUN3
ENSG00000112290	25.8296	-7.05939e-06	0.00144268	-1.77362	0.0761261	1	1.37678	WASF1
ENSG00000156239	36.0043	-7.30728e-06	0.00144268	-1.77303	0.0762242	1	1.37678	N6AMT1
ENSG00000174500	94.8169	-5.07354e-06	0.00144269	-1.77294	0.0762391	1	1.37678	GCSAM
ENSG00000266998	15.0867	5.90247e-06	0.00144269	1.77274	0.0762723	1	1.36591	NA
ENSG00000161558	53.252	-8.85923e-06	0.00144267	-1.77212	0.0763746	1	1	TMEM143
ENSG00000267320	1.95151	-1.24349e-06	0.00144269	-1.77211	0.0763755	1	1	NA
ENSG00000122043	7.03683	-4.2052e-06	0.00144269	-1.77168	0.0764473	1	1.38115	NA
ENSG00000164715	2110.42	1.01337e-05	0.00144267	1.77155	0.0764694	1	0.376775	LMTK2
ENSG00000064652	47.7725	-7.4825e-06	0.00144268	-1.77089	0.0765798	1	1.36591	SNX24
ENSG00000202408	27.2734	-4.17842e-06	0.00144269	-1.77016	0.0767006	1	1	NA
ENSG00000237296	331.385	-8.86926e-06	0.00144267	-1.77014	0.0767035	1	0.381147	SMG1P1
ENSG00000264230	1.95702	-1.49615e-06	0.00144269	-1.76996	0.076734	1	1.36591	ANXA8L1
ENSG00000008869	1212.16	-1.24669e-05	0.00144265	-1.76975	0.0767688	1	1	HEATR5B
ENSG00000182752	3.64144	-1.18638e-06	0.00144269	-1.76961	0.0767915	1	1.37678	PAPPA
ENSG00000227533	8.46285	-4.07269e-06	0.00144269	-1.76958	0.0767977	1	1	SLC2A1-AS1
ENSG00000222297	2.78923	-2.6644e-06	0.00144269	-1.76922	0.0768579	1	1	NA
ENSG00000213130	1.84809	-2.19129e-06	0.00144269	-1.76919	0.0768629	1	1.38115	NA
ENSG00000169372	110.706	-1.35579e-05	0.00144265	-1.7684	0.0769946	1	1.36591	CRADD
ENSG00000131355	113.414	-3.47151e-06	0.00144269	-1.76805	0.0770523	1	1.38115	ADGRE3
ENSG00000117036	2491.85	1.1678e-05	0.00144266	1.76796	0.0770682	1	0.365914	ETV3
ENSG00000104131	864.247	1.59095e-05	0.00144263	1.76787	0.0770831	1	1	EIF3J
ENSG00000025423	3.97023	-3.63445e-06	0.00144269	-1.76766	0.0771186	1	1.38115	HSD17B6
ENSG00000167703	4065.65	6.57243e-06	0.00144268	1.76733	0.0771723	1	0.381147	SLC43A2
ENSG00000100647	4349.93	1.3484e-05	0.00144265	1.7672	0.0771944	1	1	SUSD6
ENSG00000152102	3533.29	1.00079e-05	0.00144267	1.76712	0.0772082	1	0.365914	FAM168B
ENSG00000101057	70.1875	5.71839e-06	0.00144269	1.76657	0.0773005	1	1	MYBL2
ENSG00000255760	19.8012	-4.59775e-06	0.00144269	-1.76653	0.0773073	1	1.36591	LINC02422
ENSG00000283525	2.32491	2.28491e-06	0.00144269	1.76609	0.0773809	1	1	LOC105372412
ENSG00000260859	5.37243	2.73009e-06	0.00144269	1.76555	0.0774719	1	1.36591	NA
ENSG00000274598	47.1243	5.0388e-06	0.00144269	1.76541	0.0774949	1	1	NA
ENSG00000157349	442.299	2.16039e-05	0.00144264	1.76444	0.0776572	1	0.376775	DDX19B
ENSG00000171747	19.2012	-5.68993e-06	0.00144269	-1.76276	0.0779415	1	1	LGALS4
ENSG00000058056	155.229	-1.19272e-05	0.00144266	-1.76176	0.0781096	1	1.38115	USP13
ENSG00000131323	1234.06	1.07439e-05	0.00144266	1.76055	0.078315	1	1	TRAF3
ENSG00000112715	5439.92	4.95788e-06	0.00144269	1.75997	0.0784127	1	0.381147	VEGFA
ENSG00000164251	107.855	6.60321e-06	0.00144268	1.75993	0.0784194	1	1	F2RL1
ENSG00000163618	6.51723	-9.06088e-07	0.00144269	-1.75935	0.0785186	1	1	CADPS
ENSG00000200394	60.7383	4.94674e-06	0.00144269	1.75671	0.0789666	1	1.36591	SNORA38B
ENSG00000244313	58.8738	7.03871e-06	0.00144265	1.75663	0.0789813	1	1.38115	NA
ENSG00000087448	284.888	-1.08713e-05	0.00144266	-1.75662	0.078983	1	1	KLHL42
ENSG00000092847	2727.58	1.13582e-05	0.00144266	1.75611	0.0790691	1	0.376775	AGO1
ENSG00000109066	974.404	7.31885e-06	0.00144268	1.75571	0.0791375	1	0.376775	TMEM104
ENSG00000101974	611.838	-9.4053e-06	0.00144267	-1.75519	0.0792272	1	1	ATP11C
ENSG00000133678	73.2863	-1.10604e-05	0.00144269	-1.75489	0.0792787	1	1.36591	TMEM254
ENSG00000224415	8.64329	5.27492e-06	0.00144269	1.75484	0.0792869	1	1	NA
ENSG00000254484	15.9299	4.57417e-06	0.00144269	1.75437	0.0793663	1	1	NA
ENSG00000241170	57.1878	-1.24799e-05	0.00144267	-1.75317	0.0795725	1	1	NA
ENSG00000264559	4.74211	3.85548e-06	0.00144269	1.75264	0.0796633	1	1.36591	MIR3162
ENSG00000007384	6.88908	3.09382e-06	0.00144269	1.75261	0.0796697	1	1	RHBDF1
ENSG00000112977	835.53	2.77248e-05	0.00144275	1.75234	0.0797161	1	1	DAP
ENSG00000227218	2.15041	2.44923e-06	0.00144269	1.7523	0.079722	1	1.37678	NA
ENSG00000215483	32.9313	-5.93972e-06	0.00144269	-1.75227	0.0797273	1	1	LINC00548
ENSG00000255495	4.33292	-2.63332e-06	0.00144269	-1.7516	0.0798424	1	1.38115	NA
ENSG00000223284	2.26746	-2.95713e-06	0.00144269	-1.75145	0.0798688	1	1.36591	NA
ENSG00000282961	50.6046	-5.2508e-06	0.00144269	-1.75094	0.0799571	1	1.36591	PRNCR1
ENSG00000105085	455.863	1.00014e-05	0.00144267	1.75059	0.0800161	1	1	MED26
ENSG00000014919	325.124	-7.29442e-06	0.00144267	-1.75003	0.0801135	1	0.365914	COX15
ENSG00000285018	2.46727	-2.80398e-06	0.00144269	-1.74963	0.0801822	1	1.36591	NA
ENSG00000259003	15.8667	5.15094e-06	0.00144269	1.74938	0.0802247	1	1	NA
ENSG00000181220	1295.53	1.05398e-05	0.00144266	1.74875	0.0803349	1	0.381147	ZNF746
ENSG00000272077	35.1128	7.22789e-06	0.00144268	1.74855	0.0803693	1	1	NA
ENSG00000273245	42.2005	8.21484e-06	0.00144268	1.74818	0.0804329	1	1	NA
ENSG00000196814	543.382	9.69899e-06	0.00144267	1.7478	0.080499	1	1	MVB12B
ENSG00000141753	50.9671	6.30951e-06	0.00144268	1.74672	0.0806852	1	1.38115	IGFBP4
ENSG00000135823	570.656	6.33559e-06	0.00144268	1.74664	0.080699	1	0.381147	STX6
ENSG00000137288	108.367	-7.25426e-06	0.00144268	-1.7465	0.080724	1	1	UQCC2
ENSG00000130177	533.307	-1.12642e-05	0.00144266	-1.74629	0.0807602	1	1	CDC16
ENSG00000256612	10.4055	-1.83586e-06	0.00144269	-1.74587	0.0808337	1	1.36591	CYP2B7P
ENSG00000212534	12.9547	-4.3005e-06	0.00144269	-1.74569	0.0808649	1	1	SNORD70
ENSG00000199562	2.77294	2.28672e-06	0.00144269	1.7444	0.0810895	1	1	NA
ENSG00000155189	278.858	-1.20023e-05	0.00144265	-1.74352	0.0812434	1	0.381147	AGPAT5
ENSG00000138386	684.688	1.3906e-05	0.00144264	1.7433	0.0812816	1	1	NAB1
ENSG00000054118	4083.24	1.4365e-05	0.00144264	1.74259	0.0814045	1	1	THRAP3
ENSG00000186998	4.35303	-2.96465e-06	0.00144269	-1.74233	0.0814514	1	1.38115	EMID1
ENSG00000132530	723.349	-5.76693e-06	0.00144269	-1.74226	0.0814626	1	1	XAF1
ENSG00000111331	1195.14	-5.97961e-06	0.00144268	-1.74161	0.0815764	1	0.381147	OAS3
ENSG00000163536	24.6332	-3.44212e-06	0.00144269	-1.74147	0.0816013	1	1.37678	SERPINI1
ENSG00000232677	22.717	-4.90398e-06	0.00144269	-1.74146	0.0816038	1	1	LINC00665
ENSG00000226125	3.09084	-1.73515e-06	0.00144269	-1.74086	0.0817078	1	1.36591	LINC01907
ENSG00000236255	63.6719	-1.04481e-05	0.00144266	-1.74082	0.0817151	1	1	NA
ENSG00000041988	170.385	1.02209e-05	0.00144267	1.74071	0.0817348	1	0.365914	THAP3
ENSG00000145649	618.858	-4.41864e-06	0.00144269	-1.74034	0.081799	1	1	GZMA
ENSG00000112079	2042.77	-1.32784e-05	0.00144265	-1.74032	0.0818037	1	0.376775	STK38
ENSG00000198963	9.7333	-2.23761e-06	0.00144269	-1.7403	0.0818057	1	1.38115	RORB
ENSG00000118096	68.1011	6.9434e-07	0.00144263	-1.74015	0.0818319	1	1.38115	IFT46
ENSG00000212493	20.4945	-6.31034e-06	0.00144268	-1.74013	0.0818356	1	1.36591	SNORD19
ENSG00000164430	458.608	1.25596e-05	0.00144265	1.73999	0.0818599	1	0.376775	CGAS
ENSG00000228223	154.103	-7.15329e-06	0.00144268	-1.73997	0.0818647	1	1.36591	HCG11
ENSG00000018699	210.984	-1.04286e-05	0.00144266	-1.73965	0.0819206	1	0.376775	TTC27
ENSG00000276293	828.982	-8.33915e-06	0.00144268	-1.73929	0.0819838	1	0.365914	PIP4K2B
ENSG00000189120	5.64179	-7.91526e-06	0.0014427	-1.73874	0.0820807	1	1	SP6
ENSG00000181191	473.31	1.65999e-05	0.00144265	1.73847	0.0821286	1	0.381147	PJA1
ENSG00000152217	592.676	-8.75841e-06	0.00144267	-1.7383	0.0821576	1	1	SETBP1
ENSG00000260259	2.61856	-2.86659e-06	0.00144269	-1.73811	0.0821919	1	1.36591	LINC02166
ENSG00000211788	53.6868	6.93552e-06	0.00144268	1.73745	0.0823073	1	1.36591	NA
ENSG00000163702	59.9184	7.46482e-06	0.00144268	1.73742	0.0823135	1	1	IL17RC
ENSG00000134897	52.177	-6.19401e-06	0.00144265	-1.73731	0.0823317	1	1.38115	BIVM
ENSG00000065675	986.863	-9.15872e-06	0.00144267	-1.73718	0.0823557	1	0.376775	PRKCQ
ENSG00000237238	4.38459	3.06609e-06	0.00144269	1.73702	0.0823845	1	1	NA
ENSG00000252906	27.2778	7.71918e-06	0.00144268	1.73693	0.082399	1	1	SCARNA3
ENSG00000278972	2.94451	-1.94742e-06	0.00144269	-1.73671	0.0824387	1	1	NA
ENSG00000279301	3.23832	-1.59141e-06	0.00144269	-1.73664	0.082451	1	1.36591	OR2T11
ENSG00000146350	184.769	-2.15456e-05	0.00144272	-1.73661	0.0824552	1	0.365914	TBC1D32
ENSG00000188396	10.478	4.68872e-06	0.00144269	1.73638	0.0824975	1	1.38115	TCTEX1D4
ENSG00000267308	4.15382	-3.66008e-06	0.00144269	-1.73627	0.082517	1	1.37678	NA
ENSG00000100206	13.1347	-5.12653e-06	0.00144269	-1.73591	0.0825796	1	1.37678	DMC1
ENSG00000143079	87.1658	5.80603e-06	0.00144268	1.73541	0.0826682	1	1.37678	CTTNBP2NL
ENSG00000010278	359.152	4.77107e-06	0.00144269	1.73476	0.0827825	1	1	CD9
ENSG00000111684	366.496	-1.12519e-05	0.00144266	-1.73457	0.0828169	1	1	LPCAT3
ENSG00000114796	4188.49	9.78657e-06	0.00144267	1.73419	0.0828841	1	0.376775	KLHL24
ENSG00000273836	9.97188	3.79436e-06	0.00144269	1.7341	0.0829	1	1.36591	MIR6842
ENSG00000272028	2.73298	-1.69755e-05	0.00144274	-1.73408	0.0829034	1	1	NA
ENSG00000127561	100.262	1.95133e-06	0.00144268	1.73346	0.0830133	1	1.38115	SYNGR3
ENSG00000213763	12.0337	5.74138e-06	0.00144269	1.73328	0.0830456	1	1.38115	NA
ENSG00000055955	15.3719	-6.99707e-06	0.00144268	-1.73276	0.0831386	1	1.38115	ITIH4
ENSG00000151136	862.858	7.56e-06	0.00144268	1.73261	0.0831652	1	1	BTBD11
ENSG00000066855	140.536	1.06617e-05	0.00144266	1.73215	0.0832471	1	1	MTFR1
ENSG00000181817	208.559	1.89541e-05	0.00144268	1.73164	0.0833382	1	0.365914	LSM10
ENSG00000165626	7.84466	-2.53836e-06	0.00144269	-1.73122	0.0834119	1	1.36591	BEND7
ENSG00000132330	23.4534	-6.08704e-06	0.00144268	-1.73112	0.083431	1	1.36591	SCLY
ENSG00000101868	357.348	-1.29387e-05	0.00144265	-1.73076	0.0834952	1	1	POLA1
ENSG00000078018	22.6199	-4.12303e-06	0.00144269	-1.73047	0.0835471	1	1.38115	MAP2
ENSG00000236467	2.4741	-8.30141e-07	0.00144269	-1.73016	0.0836011	1	1.37678	KCNMA1-AS1
ENSG00000273542	37.244	7.05357e-06	0.00144268	1.73012	0.0836085	1	1.36591	H4C12
ENSG00000186496	17.4802	-7.71376e-06	0.00144268	-1.73011	0.0836099	1	1	ZNF396
ENSG00000080493	130.786	-5.14109e-06	0.00144269	-1.73005	0.0836207	1	1.37678	SLC4A4
ENSG00000105968	3098.44	1.60918e-05	0.00144262	1.73005	0.0836211	1	0.381147	H2AZ2
ENSG00000248936	14.2288	5.467e-06	0.00144269	1.72955	0.0837104	1	1.36591	NA
ENSG00000118407	3.16141	-7.55201e-07	0.00144269	-1.72933	0.0837504	1	1.36591	FILIP1
ENSG00000273091	2.2828	-2.19457e-06	0.00144269	-1.72932	0.0837517	1	1	NA
ENSG00000105339	6400.87	2.3382e-05	0.00144276	1.72818	0.0839559	1	1	DENND3
ENSG00000162733	42.6579	6.2105e-06	0.00144268	1.72781	0.0840223	1	1	DDR2
ENSG00000243759	7.71619	-3.93747e-06	0.00144269	-1.7275	0.0840774	1	1	NA
ENSG00000251805	11.6088	-4.87098e-06	0.00144269	-1.72734	0.0841067	1	1	NA
ENSG00000150756	49.4956	-4.5828e-06	0.00144269	-1.72715	0.0841414	1	1.37678	ATPSCKMT
ENSG00000159216	2495.33	8.02915e-06	0.00144268	1.72698	0.084172	1	0.381147	RUNX1
ENSG00000130165	602.135	1.30653e-05	0.00144265	1.72683	0.0841985	1	0.365914	ELOF1
ENSG00000160218	3677.45	1.77312e-05	0.0014426	1.72664	0.0842324	1	1	TRAPPC10
ENSG00000184227	19.1991	3.77755e-06	0.00144269	1.72609	0.0843314	1	1	ACOT1
ENSG00000170417	19.0967	-4.47371e-06	0.00144269	-1.72598	0.0843516	1	1	TMEM182
ENSG00000159023	4874.79	-1.76727e-05	0.0014426	-1.72582	0.0843793	1	1	EPB41
ENSG00000250714	1.99268	2.1632e-06	0.00144269	1.72568	0.0844043	1	1.38115	NA
ENSG00000211455	894.052	6.93404e-06	0.00144268	1.72548	0.0844417	1	1	STK38L
ENSG00000167874	93.708	4.33356e-06	0.00144269	1.7248	0.084564	1	1	TMEM88
ENSG00000113657	15.3612	2.49802e-06	0.00144269	1.72402	0.0847048	1	1.36591	DPYSL3
ENSG00000201047	2.01021	2.39917e-06	0.00144269	1.72364	0.084772	1	1.38115	NA
ENSG00000100201	11032.5	-1.07987e-05	0.00144266	-1.72302	0.0848853	1	1	DDX17
ENSG00000198380	1437.61	1.1026e-05	0.00144266	1.72233	0.0850099	1	0.381147	GFPT1
ENSG00000059573	224.145	-6.62567e-06	0.00144268	-1.72189	0.08509	1	0.365914	ALDH18A1
ENSG00000116604	5972.9	8.66241e-06	0.00144267	1.72185	0.0850961	1	0.376775	MEF2D
ENSG00000111271	287.93	-9.5645e-06	0.00144267	-1.72182	0.085102	1	1	ACAD10
ENSG00000213939	6.86439	3.02296e-06	0.00144269	1.72165	0.0851331	1	1	NA
ENSG00000226423	6.14882	3.53275e-06	0.00144269	1.72135	0.0851874	1	1	NA
ENSG00000196950	838.416	-1.40444e-05	0.00144264	-1.72088	0.0852724	1	1	SLC39A10
ENSG00000230679	6.2471	4.8351e-06	0.00144269	1.7208	0.0852868	1	1	ENO1-AS1
ENSG00000176148	283.862	1.35408e-05	0.00144264	1.72056	0.0853316	1	1	TCP11L1
ENSG00000271816	3.19225	-3.25971e-06	0.00144269	-1.72002	0.0854286	1	1.37678	BMS1P4
ENSG00000233355	479.915	-5.58349e-06	0.00144269	-1.71987	0.0854567	1	1	CHRM3-AS2
ENSG00000223584	78.6245	4.09148e-06	0.00144269	1.71974	0.0854798	1	1.36591	NA
ENSG00000051128	162.347	6.60999e-06	0.00144268	1.71965	0.0854963	1	0.381147	HOMER3
ENSG00000231711	27.1628	-5.90954e-06	0.00144269	-1.71907	0.0856014	1	1.38115	NA
ENSG00000258376	8.43409	-3.50458e-06	0.00144269	-1.71852	0.0857011	1	1.37678	NA
ENSG00000173391	984.097	4.0171e-06	0.00144269	1.7185	0.085705	1	0.365914	OLR1
ENSG00000106477	74.4482	-4.96079e-06	0.00144269	-1.71836	0.0857308	1	1.37678	CEP41
ENSG00000197705	61.9769	-5.68675e-06	0.00144269	-1.71813	0.0857732	1	1	KLHL14
ENSG00000105072	12.8322	-5.10177e-06	0.00144269	-1.71771	0.08585	1	1.37678	C19orf44
ENSG00000130338	1719.93	2.02824e-05	0.00144257	1.71764	0.0858631	1	1	TULP4
ENSG00000213390	305.54	-8.90149e-06	0.00144267	-1.71731	0.0859228	1	0.365914	ARHGAP19
ENSG00000139160	17.6222	-4.44421e-06	0.00144269	-1.71681	0.0860139	1	1.37678	ETFBKMT
ENSG00000267727	2.63883	3.0402e-06	0.00144269	1.71598	0.0861658	1	1.36591	NA
ENSG00000120925	113.149	-5.58812e-06	0.00144269	-1.71566	0.0862247	1	1	RNF170
ENSG00000275344	6.48917	-4.47216e-06	0.00144269	-1.71549	0.0862554	1	1.38115	MIR6503
ENSG00000231505	1.86594	2.63346e-06	0.00144269	1.71519	0.0863096	1	1.38115	NA
ENSG00000123106	1292.35	-1.40399e-05	0.00144264	-1.71482	0.086378	1	1	CCDC91
ENSG00000111817	2162.05	4.65566e-06	0.00144269	1.71461	0.0864173	1	0.365914	DSE
ENSG00000236810	18.2971	-5.79763e-06	0.00144269	-1.7145	0.0864374	1	1.37678	ELOA-AS1
ENSG00000085998	292.082	-9.10789e-06	0.00144267	-1.71424	0.0864842	1	1	POMGNT1
ENSG00000170624	47.2122	-3.30651e-06	0.00144269	-1.71385	0.0865563	1	1.37678	SGCD
ENSG00000263707	3.12486	-2.91352e-06	0.00144269	-1.71375	0.0865748	1	1.36591	NA
ENSG00000171940	3070.29	1.13682e-05	0.00144266	1.71363	0.0865959	1	0.376775	ZNF217
ENSG00000265579	1.7254	-2.05867e-06	0.00144269	-1.71361	0.0865998	1	1.37678	NA
ENSG00000161960	1218.35	-8.55617e-06	0.00144267	-1.7134	0.0866387	1	1	EIF4A1
ENSG00000279923	7.85433	4.90082e-06	0.00144269	1.71337	0.0866437	1	1	NA
ENSG00000115896	742.796	-8.20964e-06	0.00144268	-1.71273	0.0867626	1	1	PLCL1
XXbac-BPG283O16	52.387	-8.19276e-06	0.00144269	-1.71231	0.0868391	1	1.36591	NA
ZFP57	22.293	-1.21577e-06	0.00144269	-1.71222	0.0868567	1	1.36591	NA
ENSG00000168256	821.055	8.40761e-06	0.00144265	1.71221	0.0868584	1	1	NKIRAS2
ENSG00000102230	81.3904	-5.15391e-06	0.00144269	-1.71124	0.0870362	1	1.37678	PCYT1B
ENSG00000147155	422.624	-1.70207e-05	0.00144261	-1.71109	0.0870646	1	1	EBP
ENSG00000151093	84.4642	1.19537e-05	0.00144265	1.71018	0.0872327	1	1.36591	OXSM
ENSG00000177917	210.162	-1.04739e-05	0.00144266	-1.71011	0.0872452	1	0.381147	ARL6IP6
ENSG00000103522	1233.19	6.13281e-06	0.00144268	1.70986	0.0872918	1	1	IL21R
ENSG00000121594	89.7266	6.5124e-06	0.00144268	1.70964	0.0873328	1	1.36591	CD80
ENSG00000122952	34.3529	-6.5571e-06	0.00144268	-1.70945	0.0873668	1	1	ZWINT
ENSG00000221025	3.02867	2.93349e-06	0.00144269	1.70914	0.0874246	1	1.36591	MIR1250
ENSG00000132274	4461.72	-1.49572e-05	0.00144263	-1.70896	0.0874582	1	0.365914	TRIM22
ENSG00000273221	31.3382	-6.32947e-06	0.00144268	-1.70888	0.0874724	1	1.36591	NA
ENSG00000133789	1423.77	1.16126e-05	0.00144265	1.70881	0.0874862	1	0.381147	SWAP70
ENSG00000281741	7.2568	-2.18839e-06	0.00144269	-1.70849	0.0875448	1	1	NA
ENSG00000101445	6257.6	6.23285e-06	0.00144268	1.70842	0.0875576	1	0.381147	PPP1R16B
ENSG00000240012	2.9513	-2.23132e-06	0.00144269	-1.70827	0.0875869	1	1.36591	SLC9A9-AS1
ENSG00000163516	939.633	-1.02757e-05	0.00144266	-1.70792	0.0876506	1	0.376775	ANKZF1
ENSG00000172794	999.789	-9.19718e-06	0.00144266	-1.70767	0.0876985	1	1	RAB37
ENSG00000172594	308.299	7.29325e-06	0.00144268	1.70613	0.0879848	1	1	SMPDL3A
ENSG00000216624	3.88493	3.40474e-06	0.00144269	1.70553	0.0880953	1	1.37678	NA
ENSG00000074621	65.8422	-8.62432e-06	0.00144267	-1.70495	0.0882035	1	1.38115	SLC24A1
ENSG00000140416	301.431	-7.11608e-06	0.00144268	-1.70474	0.0882424	1	0.381147	TPM1
ENSG00000198265	4498.98	1.66886e-05	0.00144261	1.70362	0.0884527	1	1	HELZ
ENSG00000026950	2313.67	1.2389e-05	0.00144266	-1.70326	0.0885203	1	0.365914	BTN3A1
ENSG00000112110	205.171	9.57807e-06	0.00144267	1.70325	0.0885216	1	0.365914	MRPL18
ENSG00000169599	204.992	1.63716e-05	0.00144257	1.70307	0.0885553	1	0.381147	NFU1
ENSG00000048540	5.13063	-4.75506e-07	0.0014427	-1.70267	0.0886302	1	1.36591	LMO3
ENSG00000073464	80.6751	-5.57964e-06	0.00144269	-1.70257	0.0886482	1	1	CLCN4
ENSG00000103257	4092.82	5.3097e-06	0.00144269	1.7012	0.0889053	1	0.365914	SLC7A5
ENSG00000184985	11.8211	-3.70301e-06	0.00144269	-1.70098	0.0889472	1	1.36591	SORCS2
ENSG00000143365	100.55	4.32431e-06	0.00144269	1.70088	0.0889648	1	1	RORC
ENSG00000157306	43.9974	-8.44227e-06	0.00144267	-1.70086	0.0889693	1	1	NA
ENSG00000235381	17.6773	-5.38151e-06	0.00144269	-1.70083	0.0889746	1	1	NA
ENSG00000140682	27.8112	-4.3598e-06	0.00144269	-1.70058	0.089021	1	1.36591	TGFB1I1
ENSG00000166736	8.70983	-5.00365e-06	0.00144269	-1.69997	0.0891372	1	1.36591	HTR3A
ENSG00000229087	2.2676	2.49044e-06	0.00144269	1.69988	0.0891536	1	1.36591	NA
ENSG00000187951	33.9193	-7.68253e-07	0.00144267	-1.69951	0.0892231	1	1	LOC100288637
ENSG00000143127	25.8935	-5.35572e-06	0.00144269	-1.69949	0.0892262	1	1	ITGA10
ENSG00000108578	563.615	1.26159e-05	0.00144265	1.6993	0.0892628	1	0.376775	BLMH
ENSG00000138463	697.196	8.03454e-06	0.00144268	1.69927	0.089268	1	0.376775	SLC49A4
ENSG00000186812	206.074	-1.09659e-05	0.00144266	-1.69911	0.0892988	1	0.365914	ZNF397
ENSG00000113615	977.402	4.86694e-06	0.00144263	1.69865	0.0893854	1	0.365914	SEC24A
ENSG00000162694	44.4468	-5.53693e-06	0.00144269	-1.69859	0.0893957	1	1.38115	EXTL2
ENSG00000225806	7.02535	2.43679e-05	0.00144279	-1.69853	0.089407	1	1.38115	NA
ENSG00000225614	198.744	6.70415e-06	0.00144268	1.69819	0.0894716	1	0.381147	ZNF469
ENSG00000008517	627.346	-4.50071e-06	0.00144269	-1.69811	0.0894877	1	0.365914	IL32
ENSG00000227028	5.81769	-1.21122e-06	0.00144269	-1.69777	0.0895508	1	1.36591	SLC8A1-AS1
ENSG00000120875	1402.21	4.59354e-06	0.00144269	1.69696	0.0897034	1	0.376775	DUSP4
ENSG00000223705	248.561	-6.09337e-06	0.00144268	-1.69694	0.0897087	1	1	NSUN5P1
ENSG00000116106	614.204	6.04835e-06	0.00144268	1.69657	0.0897785	1	0.376775	EPHA4
ENSG00000173681	279.156	-1.14569e-05	0.0014426	-1.69649	0.0897926	1	1	BCLAF3
ENSG00000186810	367.168	5.04994e-06	0.00144269	1.69649	0.0897929	1	0.365914	CXCR3
ENSG00000116095	1186.06	1.23396e-05	0.00144264	1.69645	0.0898001	1	0.376775	PLEKHA3
ENSG00000196172	91.3648	-7.41368e-06	0.00144268	-1.69588	0.0899091	1	1	ZNF681
ENSG00000232208	7.85889	-3.2748e-06	0.00144269	-1.69557	0.0899666	1	1.36591	NA
ENSG00000242259	360.596	-1.2821e-05	0.00144264	-1.69534	0.0900117	1	1	C22orf39
ENSG00000157014	605.461	1.82587e-05	0.00144259	1.69495	0.090084	1	1	TATDN2
ENSG00000172667	589.987	-8.45526e-06	0.00144267	-1.69482	0.0901094	1	0.381147	ZMAT3
ENSG00000131100	984.244	1.27095e-05	0.00144265	1.69448	0.0901742	1	1	ATP6V1E1
ENSG00000146285	506.276	-7.73944e-06	0.00144268	-1.69425	0.0902184	1	0.381147	SCML4
ENSG00000263417	12.0156	-4.09985e-06	0.00144269	-1.69416	0.0902347	1	1.38115	NA
ENSG00000187808	13.6982	4.89944e-06	0.00144269	1.6941	0.0902472	1	1.36591	SOWAHD
ENSG00000232334	11.314	3.27403e-06	0.00144269	1.69393	0.090279	1	1.37678	NA
ENSG00000163395	14.9369	-4.48061e-07	0.00144269	-1.69377	0.0903087	1	1.38115	IGFN1
ENSG00000273723	28.4406	-6.94259e-06	0.00144268	-1.69276	0.090502	1	1	NA
ENSG00000279261	1.98102	1.90087e-06	0.00144269	1.69224	0.0906002	1	1.37678	PP2672
ENSG00000167566	991.671	7.10224e-06	0.00144268	1.69217	0.0906139	1	1	NCKAP5L
ENSG00000145860	1318.68	1.11338e-05	0.00144266	1.69207	0.0906334	1	0.365914	RNF145
ENSG00000233006	24.9136	-5.51385e-06	0.00144269	-1.69147	0.0907468	1	1	MIR3936HG
ENSG00000108510	4836.03	1.73432e-05	0.0014426	1.69116	0.0908055	1	1	MED13
ENSG00000264745	16.9402	-4.15927e-06	0.00144269	-1.69093	0.0908497	1	1.38115	TTC39C-AS1
ENSG00000170542	1522.85	9.55394e-06	0.00144267	1.69092	0.0908517	1	1	SERPINB9
ENSG00000113761	255.069	1.41743e-05	0.00144263	1.69089	0.0908584	1	0.376775	ZNF346
ENSG00000005483	7120.21	1.14136e-05	0.00144265	1.69067	0.0909002	1	0.376775	KMT2E
ENSG00000267080	108.929	-9.23279e-06	0.00144267	-1.69066	0.0909021	1	1	ASB16-AS1
ENSG00000112167	223.544	-1.16113e-05	0.00144265	-1.69011	0.0910077	1	0.365914	SAYSD1
ENSG00000142949	25.2991	-3.84409e-06	0.00144269	-1.68988	0.0910504	1	1.38115	PTPRF
ENSG00000187621	42.0213	-3.55354e-06	0.00144269	-1.68975	0.0910766	1	1	NA
ENSG00000170915	88.879	-4.87669e-06	0.00144269	-1.68966	0.0910934	1	1	PAQR8
ENSG00000169641	1701.28	1.09685e-05	0.00144266	1.68956	0.0911123	1	1	LUZP1
ENSG00000144730	3.17538	-1.10589e-06	0.00144269	-1.68921	0.0911789	1	1.38115	IL17RD
ENSG00000137198	121.661	-6.44429e-06	0.00144268	-1.68824	0.0913658	1	1	GMPR
ENSG00000164187	257.985	-8.69499e-06	0.00144267	-1.68718	0.091569	1	1	LMBRD2
ENSG00000198010	4.60916	-9.37673e-07	0.00144269	-1.68692	0.0916184	1	1	DLGAP2
ENSG00000135919	62.2845	-4.13191e-06	0.00144269	-1.68676	0.0916504	1	1	SERPINE2
ENSG00000185271	6.57165	-2.49022e-06	0.00144269	-1.68623	0.0917519	1	1.38115	KLHL33
ENSG00000118369	332.227	6.80036e-06	0.00144268	1.68609	0.0917794	1	1	USP35
ENSG00000145911	497.182	4.73313e-06	0.00144269	1.68516	0.0919571	1	0.376775	N4BP3
ENSG00000279119	2.94118	2.83893e-06	0.00144269	1.6849	0.0920072	1	1.38115	NA
HCG27	53.4095	-6.8369e-06	0.00144268	-1.68478	0.0920303	1	1.37678	NA
ENSG00000160856	415.982	-4.56809e-06	0.00144269	-1.68477	0.0920325	1	0.365914	FCRL3
ENSG00000111725	454.423	1.28099e-05	0.00144264	1.68469	0.0920491	1	0.365914	PRKAB1
ENSG00000136895	26.3063	-6.83966e-06	0.00144268	-1.68392	0.0921967	1	1.36591	GARNL3
ENSG00000112118	291.286	-7.43332e-06	0.00144268	-1.68389	0.092203	1	0.365914	MCM3
ENSG00000185518	6.06252	-1.48696e-06	0.00144269	-1.68381	0.0922191	1	1.37678	SV2B
ENSG00000181585	7.98252	-3.999e-06	0.00144269	-1.68348	0.0922814	1	1.36591	TMIE
ENSG00000158006	367.931	9.59038e-06	0.00144267	1.68208	0.0925539	1	0.376775	PAFAH2
ENSG00000067798	6.4749	-1.20071e-06	0.00144269	-1.68193	0.0925831	1	1	NAV3
ENSG00000198001	933.06	-1.20328e-05	0.00144265	-1.68179	0.0926101	1	0.376775	IRAK4
ENSG00000263335	84.208	7.66646e-06	0.00144268	1.68168	0.0926318	1	1.38115	NA
ENSG00000145349	1488.45	-1.58696e-05	0.00144262	-1.68073	0.0928148	1	1	CAMK2D
ENSG00000185710	73.7188	2.18136e-06	0.00144269	1.67981	0.0929934	1	1.38115	NA
ENSG00000172731	28.4033	-4.90855e-06	0.00144269	-1.67966	0.093024	1	1	LRRC20
ENSG00000167680	310.12	3.40809e-06	0.00144269	1.67939	0.0930753	1	0.381147	SEMA6B
ENSG00000143067	261.257	4.71037e-06	0.00144269	1.67871	0.0932094	1	1	ZNF697
ENSG00000214534	7.88774	-4.34539e-06	0.00144269	-1.67865	0.0932197	1	1.38115	ZNF705E
ENSG00000213214	5.52536	-2.43394e-06	0.00144269	-1.67844	0.0932604	1	1	ARHGEF35
ENSG00000161642	1072.56	7.11567e-06	0.00144268	1.67842	0.0932652	1	0.376775	ZNF385A
ENSG00000264031	4.31191	2.99734e-06	0.00144269	1.67818	0.0933128	1	1.36591	NA
ENSG00000116675	75.8385	-8.87148e-06	0.00144267	-1.67795	0.0933565	1	1.36591	DNAJC6
ENSG00000134326	263.308	-5.52422e-06	0.00144269	-1.67792	0.0933626	1	0.376775	CMPK2
ENSG00000186687	289.764	-7.69214e-06	0.00144268	-1.67764	0.0934165	1	1	LYRM7
ENSG00000233757	17.6397	-5.7319e-06	0.00144268	-1.67741	0.0934622	1	1.38115	NA
ENSG00000163950	1100.28	1.138e-05	0.00144265	1.67739	0.0934657	1	0.365914	SLBP
ENSG00000237272	3.8661	-2.35391e-06	0.00144269	-1.67738	0.0934687	1	1.38115	NA
ENSG00000168038	370.471	-1.11288e-05	0.00144266	-1.67706	0.0935304	1	1	ULK4
ENSG00000097007	1015.43	6.68806e-06	0.00144262	1.67698	0.0935458	1	1	ABL1
ENSG00000187775	54.7829	4.94338e-06	0.00144269	1.67684	0.0935745	1	1.38115	DNAH17
ENSG00000257509	28.2068	-5.95509e-06	0.00144268	-1.67676	0.0935901	1	1.37678	NA
ENSG00000241721	8.12675	3.38187e-06	0.00144269	1.67643	0.0936534	1	1.37678	NA
ENSG00000160094	418.934	-1.07472e-05	0.00144264	1.67617	0.0937041	1	0.381147	ZNF362
ENSG00000135966	1253.23	1.38735e-05	0.00144263	1.6761	0.0937189	1	0.381147	TGFBRAP1
ENSG00000125249	704.976	-7.30584e-06	0.00144268	-1.67598	0.0937416	1	1	RAP2A
ENSG00000131871	600.534	1.81028e-05	0.00144259	1.67595	0.0937473	1	1	SELENOS
ENSG00000068097	345.746	-1.02669e-05	0.00144266	-1.67579	0.0937799	1	0.376775	HEATR6
ENSG00000172301	81.6106	-9.49572e-06	0.00144267	-1.67549	0.0938389	1	1	COPRS
ENSG00000123575	2142.45	1.44246e-05	0.00144263	1.67528	0.0938788	1	1	FAM199X
ENSG00000227825	126.743	-5.01689e-06	0.00144269	-1.67523	0.0938894	1	1.38115	SLC9A7P1
ENSG00000083168	7795.48	1.0657e-05	0.00144266	1.67523	0.0938897	1	1	KAT6A
ENSG00000250305	5.6134	-1.21532e-06	0.00144269	-1.6748	0.0939732	1	1.37678	TRMT9B
ENSG00000182957	3858.83	1.13468e-05	0.00144265	1.67373	0.0941837	1	1	SPATA13
ENSG00000254595	7.09384	-3.4665e-06	0.00144269	1.67366	0.0941983	1	1.36591	NA
ENSG00000177301	25.7772	-4.35317e-06	0.00144269	-1.6736	0.0942089	1	1	KCNA2
ENSG00000052126	144.477	-7.5048e-06	0.00144268	-1.67329	0.0942708	1	1.37678	PLEKHA5
ENSG00000179909	160.612	-5.20015e-06	0.00144269	-1.67316	0.0942952	1	1	ZNF154
ENSG00000169242	27.4823	4.6552e-06	0.00144269	1.67304	0.09432	1	1.36591	EFNA1
ENSG00000105656	2294.29	6.60388e-06	0.00144268	1.67271	0.0943836	1	1	ELL
ENSG00000186132	43.7946	-6.56248e-06	0.00144268	-1.67249	0.0944269	1	1.38115	C2orf76
ENSG00000145439	163.389	-9.14114e-06	0.00144267	-1.67246	0.0944346	1	0.365914	CBR4
ENSG00000166104	3.30661	-1.03945e-06	0.00144269	-1.6723	0.0944643	1	1	NA
ENSG00000187953	283.421	1.0218e-05	0.00144266	1.67187	0.0945491	1	0.365914	PMS2CL
ENSG00000261606	2.47714	-1.73811e-06	0.00144269	-1.67183	0.0945575	1	1	NA
ENSG00000144229	3.93527	-9.12462e-07	0.00144269	-1.67144	0.0946343	1	1	THSD7B
ENSG00000176769	5.21405	-1.89533e-06	0.00144269	-1.6713	0.0946629	1	1	TCERG1L
ENSG00000134864	26.9595	-6.43178e-06	0.00144268	-1.67076	0.09477	1	1.37678	GGACT
ENSG00000172458	2.35285	2.56991e-06	0.00144269	1.67057	0.0948071	1	1.38115	IL17D
ENSG00000283057	15.7628	-3.16512e-06	0.00144269	1.67055	0.094811	1	1	NA
ENSG00000165886	94.2378	6.56582e-06	0.00144268	1.67046	0.0948284	1	1.36591	UBTD1
ENSG00000110076	13.0124	-3.72053e-06	0.00144269	-1.67035	0.0948499	1	1	NRXN2
ENSG00000179058	4.69646	2.41252e-06	0.00144269	1.67031	0.0948578	1	1.36591	C9orf50
ENSG00000107672	413.736	-1.16643e-05	0.00144265	-1.6703	0.094859	1	0.381147	NSMCE4A
ENSG00000148926	383.835	3.86892e-06	0.00144269	1.67015	0.0948901	1	1	ADM
ENSG00000169291	8.03441	4.74613e-06	0.0014427	-1.67008	0.0949036	1	1.36591	SHE
ENSG00000238987	20.08	-1.8947e-06	0.00144269	1.66977	0.0949647	1	1	NA
ENSG00000143889	824.897	1.47888e-05	0.00144268	1.66975	0.0949693	1	0.381147	HNRNPLL
ENSG00000131143	5587.19	1.777e-05	0.00144259	1.6697	0.0949779	1	0.381147	COX4I1
ENSG00000093009	12.5728	-6.43658e-06	0.00144268	-1.66941	0.0950368	1	1.36591	CDC45
ENSG00000211752	41.0161	-5.48697e-06	0.00144269	-1.66888	0.0951411	1	1.37678	NA
ENSG00000082068	487.643	-1.06422e-05	0.00144266	-1.6686	0.0951967	1	0.376775	WDR70
ENSG00000179855	35.5179	-5.29057e-06	0.00144269	-1.66847	0.0952232	1	1.38115	GIPC3
ENSG00000136315	4.10199	-2.29724e-06	0.00144269	-1.66824	0.0952682	1	1.37678	NA
ENSG00000130561	17.3385	4.65823e-06	0.00144269	1.66818	0.0952796	1	1	SAG
ENSG00000176845	2483.59	6.94943e-06	0.00144268	1.66773	0.0953691	1	1	METRNL
ENSG00000184925	8.86328	-4.46293e-06	0.00144269	-1.6675	0.0954157	1	1.36591	LCN12
ENSG00000281530	25.3991	7.08708e-06	0.00144268	1.66729	0.0954564	1	1.36591	NA
ENSG00000181322	3.82723	-3.14118e-06	0.00144269	-1.66708	0.0954994	1	1.36591	NME9
ENSG00000113790	8.88027	-2.69959e-06	0.00144269	-1.66678	0.0955589	1	1	EHHADH
ENSG00000197043	3299.47	-6.25378e-06	0.00144268	-1.66661	0.0955928	1	0.381147	ANXA6
ENSG00000181472	1091.2	1.29913e-05	0.00144264	1.66581	0.0957515	1	0.376775	ZBTB2
ENSG00000142408	8.95756	-9.88354e-07	0.00144269	-1.66579	0.0957548	1	1	CACNG8
ENSG00000020633	6600.55	8.19976e-06	0.00144267	1.66507	0.0958983	1	1	RUNX3
ENSG00000134882	1146.52	-5.8127e-05	0.00144291	-1.66466	0.0959804	1	0.365914	UBAC2
ENSG00000108387	41.9976	2.63228e-06	0.00144268	-1.66461	0.0959915	1	1.38115	SEPTIN4
ENSG00000091409	1420.59	-8.0821e-06	0.00144267	-1.66457	0.0959981	1	0.365914	ITGA6
ENSG00000100330	3914.13	1.28059e-05	0.00144264	1.66448	0.0960163	1	0.365914	MTMR3
ENSG00000228436	9.29593	-6.92951e-06	0.00144269	-1.6644	0.0960317	1	1.38115	LOC105378663
ENSG00000065833	46.4567	5.50458e-06	0.00144269	1.66404	0.0961044	1	1	ME1
ENSG00000116652	24.9125	-4.50485e-06	0.00144269	-1.6637	0.0961722	1	1	NA
ENSG00000212549	2.01308	-1.64536e-06	0.00144269	-1.66203	0.0965072	1	1	NA
ENSG00000011332	3.78225	-5.57315e-07	0.00144269	-1.66196	0.0965206	1	1.38115	DPF1
ENSG00000136830	1604.22	6.17923e-06	0.00144268	1.66141	0.0966318	1	0.381147	NIBAN2
ENSG00000280207	2.21413	-1.35852e-06	0.00144269	-1.66103	0.0967081	1	1.38115	NA
ENSG00000105329	4335.01	7.73709e-06	0.00144268	1.66098	0.0967184	1	0.376775	TGFB1
ENSG00000268555	47.9436	-2.76492e-06	0.00144269	-1.66096	0.096721	1	1.36591	NA
ENSG00000176142	851.838	1.30078e-05	0.00144264	1.66016	0.0968825	1	0.381147	TMEM39A
ENSG00000214063	220.58	5.85161e-06	0.00144268	1.65999	0.0969159	1	0.365914	TSPAN4
ENSG00000239887	3.0366	-1.35444e-06	0.00144269	-1.65988	0.0969396	1	1.37678	C1orf226
ENSG00000162063	47.8473	-1.26081e-05	0.0014427	-1.65944	0.0970262	1	1.36591	CCNF
ENSG00000256571	9.88284	2.80048e-06	0.00144269	1.65886	0.0971442	1	1	NA
ENSG00000181404	192.799	4.74057e-06	0.00144269	1.65876	0.0971639	1	1	WASHC1
ENSG00000120915	299.825	-6.4949e-06	0.00144268	-1.65867	0.0971819	1	1	EPHX2
ENSG00000197859	8.10971	3.23134e-06	0.00144269	1.65853	0.0972113	1	1.36591	ADAMTSL2
ENSG00000146221	34.4543	6.64286e-06	0.00144268	1.65849	0.0972195	1	1	TCTE1
ENSG00000196428	1927.16	1.12142e-05	0.00144265	1.6584	0.0972374	1	0.365914	TSC22D2
ENSG00000183520	313.376	1.04105e-05	0.00144266	1.65739	0.0974416	1	1	UTP11
ENSG00000037897	34.6487	-9.93017e-06	0.00144266	-1.65681	0.0975572	1	1.38115	METTL1
ENSG00000282826	226.099	-4.52978e-06	0.00144269	-1.65681	0.0975574	1	0.381147	FRG1CP
ENSG00000229766	3.6028	-1.05422e-05	0.00144271	-1.65671	0.097579	1	1.38115	NA
ENSG00000172116	504.932	-4.38942e-06	0.00144269	-1.65662	0.0975969	1	1	CD8B
ENSG00000121988	87.7173	-1.86682e-06	0.00144265	-1.65625	0.0976702	1	1	ZRANB3
ENSG00000036565	8.89127	-1.71359e-06	0.00144269	-1.6561	0.097702	1	1.37678	SLC18A1
ENSG00000255443	3.42835	2.46539e-06	0.00144269	1.65577	0.0977679	1	1	NA
ENSG00000166575	310.965	-9.66804e-06	0.00144266	-1.65548	0.0978265	1	0.376775	TMEM135
ENSG00000139517	227.16	9.66419e-06	0.00144266	1.65426	0.0980743	1	0.376775	LNX2
ENSG00000221817	177.151	-8.27737e-06	0.00144267	-1.65321	0.0982883	1	0.381147	PPP3CB-AS1
ENSG00000173706	879.584	1.23989e-05	0.00144264	1.6529	0.098352	1	1	HEG1
ENSG00000272102	3.48858	-2.04545e-06	0.00144269	-1.65273	0.0983849	1	1.38115	NA
ENSG00000106459	625.845	1.16336e-05	0.00144265	1.65268	0.0983962	1	0.365914	NRF1
ENSG00000138449	999.927	-6.22655e-06	0.00144268	-1.65257	0.0984184	1	0.381147	SLC40A1
ENSG00000279834	2.22322	-2.17978e-06	0.00144269	-1.65247	0.0984387	1	1.37678	NA
ENSG00000133863	3.60855	-1.00314e-06	0.00144269	-1.65231	0.0984708	1	1.38115	TEX15
ENSG00000144476	103.256	3.81026e-06	0.00144269	1.65213	0.0985084	1	1.37678	ACKR3
ENSG00000241657	36.2591	-3.59804e-06	0.00144269	-1.65205	0.098524	1	1.38115	NA
ENSG00000088926	3.51711	-1.87373e-06	0.00144269	-1.65187	0.0985604	1	1.38115	F11
ENSG00000279591	11.8285	3.82276e-06	0.00144269	1.65116	0.0987049	1	1	NA
ENSG00000198513	57.0763	-6.50834e-06	0.00144268	-1.65059	0.0988232	1	1	ATL1
ENSG00000279082	4.69507	-2.34746e-06	0.00144269	-1.64998	0.0989462	1	1.36591	NA
ENSG00000266237	13.3896	-3.66358e-06	0.00144269	-1.64995	0.0989528	1	1.38115	NA
ENSG00000217648	2.87353	2.91881e-06	0.00144269	1.64979	0.0989851	1	1.36591	NA
ENSG00000141506	7025.56	9.6989e-06	0.00144266	1.64937	0.0990721	1	0.376775	PIK3R5
ENSG00000173611	288.919	-9.60159e-06	0.00144266	-1.64936	0.0990743	1	1	SCAI
ENSG00000166750	2727.38	7.69907e-06	0.00144267	1.64933	0.0990808	1	0.365914	SLFN5
ENSG00000159189	6.84958	-2.72187e-06	0.00144269	-1.64929	0.0990874	1	1.37678	C1QC
ENSG00000212978	20.4756	-2.04614e-05	0.00144275	-1.64851	0.0992483	1	1	LOC339803
ENSG00000112874	18.0122	-2.77171e-06	0.00144269	-1.64832	0.0992869	1	1.36591	NUDT12
ENSG00000115718	24.7548	4.05689e-06	0.00144269	1.64826	0.0992998	1	1.36591	PROC
ENSG00000253359	5.40318	-2.9724e-06	0.00144269	-1.64794	0.0993646	1	1.38115	NA
ENSG00000211611	4.89616	3.08297e-06	0.00144269	1.64762	0.0994308	1	1.38115	NA
ENSG00000152969	90.1165	-2.90254e-06	0.00144269	-1.64735	0.099486	1	1.37678	JAKMIP1
ENSG00000253943	6.59042	3.95045e-06	0.00144269	1.64727	0.0995017	1	1.38115	NA
ENSG00000265565	4.06473	-2.31547e-06	0.00144269	-1.64722	0.0995129	1	1.37678	MIR3143
ENSG00000145246	323.174	-4.44679e-06	0.00144269	-1.64701	0.0995565	1	0.376775	ATP10D
ENSG00000258831	3.10621	-2.05301e-06	0.00144269	-1.647	0.0995579	1	1	NA
ENSG00000254235	3.67912	-1.06855e-06	0.00144269	-1.64687	0.0995854	1	1.36591	NA
ENSG00000156639	1400.14	1.20094e-05	0.00144265	1.6467	0.0996194	1	0.365914	ZFAND3
ENSG00000100284	3222.39	6.61225e-06	0.00144268	1.64669	0.0996225	1	0.381147	TOM1
ENSG00000132749	31.7311	-7.53557e-06	0.00144268	-1.64656	0.0996477	1	1	TESMIN
ENSG00000270100	6.94234	-3.49216e-06	0.00144269	-1.64641	0.0996797	1	1.37678	NA
ENSG00000124839	5.91733	2.79905e-06	0.00144269	1.64544	0.0998782	1	1.38115	RAB17
ENSG00000172236	1.90726	-7.04028e-07	0.00144269	-1.64531	0.0999062	1	1	TPSAB1
ENSG00000125741	167.666	-8.7178e-06	0.00144267	-1.64519	0.0999307	1	0.381147	OPA3
ENSG00000260107	1.93068	2.30153e-06	0.00144269	1.64512	0.0999446	1	1.38115	NA
ENSG00000149346	142.985	-1.73728e-05	0.00144272	-1.64497	0.0999761	1	1	SLX4IP
ENSG00000184743	1382.73	-8.44977e-06	0.00144267	-1.64495	0.0999808	1	1	ATL3
ENSG00000143379	831.585	-2.78863e-05	0.00144267	-1.64483	0.100004	1	1	SETDB1
ENSG00000283994	140.583	-4.84981e-06	0.00144269	-1.64399	0.100179	1	1.38115	NA
ENSG00000168818	440.784	1.40109e-05	0.00144263	1.64382	0.100214	1	0.365914	STX18
ENSG00000266709	238.533	5.82391e-06	0.00144268	1.64342	0.100297	1	0.365914	MGC12916
ENSG00000270028	5.0871	-3.72825e-06	0.00144269	-1.64319	0.100343	1	1.38115	NA
ENSG00000135094	52.8781	3.42167e-06	0.00144269	1.64312	0.100359	1	1	SDS
ENSG00000134198	141.978	-4.68111e-06	0.00144269	-1.64303	0.100376	1	1.38115	TSPAN2
ENSG00000239388	1.95569	-1.14839e-06	0.00144269	-1.64284	0.100415	1	1.38115	ASB14
ENSG00000197385	27.557	-4.16614e-06	0.00144269	-1.64257	0.100473	1	1	ZNF860
ENSG00000136367	6.92777	-3.65334e-06	0.00144269	-1.64224	0.100541	1	1.36591	ZFHX2
ENSG00000109911	335.638	-7.2829e-06	0.00144268	-1.64222	0.100545	1	0.376775	ELP4
XXbac-BPG181B23.1	45.6795	-3.36157e-06	0.00144269	-1.64202	0.100585	1	1	NA
ENSG00000166197	788.799	0.000648418	0.00152923	-1.64196	0.100598	1	0.381147	NOLC1
ENSG00000138448	560.386	6.36926e-06	0.00144268	1.64151	0.100692	1	0.376775	ITGAV
ENSG00000100207	2422.73	1.70589e-05	0.0014426	1.6412	0.100756	1	0.381147	TCF20
ENSG00000160271	930.168	7.23725e-06	0.00144268	1.6411	0.100776	1	1	RALGDS
ENSG00000236947	4.99698	3.07492e-06	0.00144269	1.64094	0.10081	1	1.36591	NA
ENSG00000137880	145.947	7.78242e-06	0.00144267	1.64066	0.100867	1	1	GCHFR
ENSG00000112146	871.475	-2.26264e-05	0.00144262	-1.6403	0.100944	1	0.381147	FBXO9
ENSG00000106803	859.312	1.7255e-05	0.00144266	1.64026	0.100951	1	0.376775	SEC61B
ENSG00000233058	16.4672	5.40523e-06	0.00144268	1.64011	0.100983	1	1.38115	NA
ENSG00000135870	3374.28	1.24935e-05	0.00144264	1.63979	0.101049	1	0.381147	RC3H1
ENSG00000228716	143.533	-6.5482e-06	0.00144268	-1.63964	0.101079	1	1.38115	DHFR
ENSG00000009950	26.0674	3.53744e-06	0.00144269	1.63949	0.101111	1	1.37678	MLXIPL
ENSG00000162889	5454.97	1.00952e-05	0.00144266	1.63843	0.101333	1	1	MAPKAPK2
ENSG00000115648	4.74828	-2.04783e-06	0.0014427	-1.63791	0.101441	1	1	MLPH
ENSG00000198876	357.142	-4.9569e-06	0.00144269	-1.63774	0.101477	1	0.376775	DCAF12
ENSG00000159915	3.37464	4.60394e-06	0.00144269	-1.63729	0.101569	1	1.37678	ZNF233
ENSG00000175193	111.936	1.46507e-05	0.00144263	1.63702	0.101627	1	1.37678	PARL
ENSG00000096872	110.155	-1.6498e-06	0.00144263	-1.63647	0.101741	1	1.36591	IFT74
ENSG00000109133	1630.95	1.22333e-05	0.00144264	1.63637	0.101762	1	0.381147	TMEM33
ENSG00000119844	2312.1	9.32532e-06	0.00144267	1.63625	0.101788	1	0.376775	AFTPH
ENSG00000255545	9.26395	-2.72507e-06	0.00144269	-1.63612	0.101814	1	1.36591	LOC283177
ENSG00000179348	78.2146	-4.18407e-06	0.00144269	-1.63548	0.101948	1	1.36591	GATA2
ENSG00000180279	4.57937	-2.2215e-06	0.00144269	-1.63477	0.102098	1	1.36591	LINC01869
ENSG00000200783	108.041	6.50127e-06	0.00144268	1.63425	0.102206	1	1.36591	NA
ENSG00000269524	2.25844	3.08677e-06	0.00144269	1.63416	0.102224	1	1	NA
ENSG00000267260	2.71213	-2.35838e-06	0.00144269	-1.63413	0.102231	1	1.38115	LOC728485
ENSG00000275832	35.7372	5.95317e-06	0.00144268	1.63382	0.102297	1	1.36591	ARHGAP23
ENSG00000245954	73.7316	-2.98893e-06	0.00144269	-1.63361	0.102341	1	1.36591	LINC02273
ENSG00000149970	211.186	-7.45864e-06	0.00144268	-1.63322	0.102423	1	0.365914	CNKSR2
ENSG00000284391	2.4133	-2.29836e-06	0.00144269	-1.63311	0.102445	1	1.36591	LOC105373244
ENSG00000237264	39.8068	5.41533e-06	0.00144268	1.6331	0.102447	1	1.38115	NA
ENSG00000099250	69.4014	-3.71607e-06	0.00144269	-1.63298	0.102474	1	1.38115	NRP1
ENSG00000256069	4.04834	-7.97763e-07	0.00144269	-1.63288	0.102495	1	1.36591	A2MP1
ENSG00000275665	3.08473	2.01032e-06	0.00144269	1.63264	0.102546	1	1.37678	NA
ENSG00000253948	10.8135	-4.67292e-06	0.00144268	-1.63262	0.102548	1	1	VPS13B-DT
ENSG00000175105	815.21	7.49936e-06	0.00144268	1.63252	0.10257	1	1	ZNF654
ENSG00000188266	12.327	-4.63275e-06	0.00144269	-1.63243	0.10259	1	1.36591	HYKK
ENSG00000073331	350.716	-6.94288e-06	0.00144268	-1.63238	0.102599	1	0.376775	ALPK1
ENSG00000106367	61.9616	-4.88533e-06	0.00144269	-1.6323	0.102616	1	1	AP1S1
ENSG00000182512	262.411	-1.03369e-05	0.00144266	-1.6322	0.102638	1	1	GLRX5
ENSG00000100036	119.805	5.88584e-06	0.00144268	1.63219	0.102639	1	1	SLC35E4
ENSG00000260461	29.1621	-6.12835e-06	0.00144268	-1.63165	0.102752	1	1.38115	NA
ENSG00000108588	966.804	1.10394e-05	0.00144265	1.63155	0.102775	1	0.381147	CCDC47
ENSG00000188000	3.58159	1.27003e-06	0.00144269	1.63135	0.102817	1	1	OR7D2
ENSG00000248671	5.09076	-3.92831e-06	0.00144269	-1.63125	0.102837	1	1	ALG1L9P
ENSG00000134874	2.56885	-7.90338e-07	0.00144269	-1.63123	0.102842	1	1.36591	DZIP1
ENSG00000126351	1290.73	9.39372e-06	0.00144267	1.63122	0.102845	1	0.381147	THRA
ENSG00000118707	575.303	8.66594e-06	0.00144267	1.6312	0.102848	1	1	TGIF2
ENSG00000236552	109.308	1.10368e-05	0.00144265	1.63071	0.102952	1	1.37678	RPL13AP5
ENSG00000244607	14.6663	-3.57863e-06	0.00144268	-1.62987	0.10313	1	1	CCDC13
ENSG00000088543	73.7373	-5.91022e-06	0.00144268	-1.62977	0.103151	1	1.36591	C3orf18
ENSG00000272752	10.4652	4.625e-06	0.00144269	1.62975	0.103155	1	1	STAG3L5P-PVRIG2P-PILRB
ENSG00000156298	1.90398	-1.78009e-06	0.00144269	-1.62961	0.103184	1	1.38115	TSPAN7
ENSG00000197892	1554.83	1.68438e-05	0.0014426	1.62922	0.103266	1	0.365914	KIF13B
ENSG00000110080	235.713	1.12899e-05	0.00144265	1.62921	0.103268	1	0.381147	ST3GAL4
ENSG00000166289	316.514	5.89228e-06	0.00144269	1.62916	0.103279	1	0.376775	PLEKHF1
ENSG00000118260	1297.65	-1.10089e-05	0.00144265	-1.62913	0.103285	1	1	CREB1
ENSG00000169184	338.974	3.60233e-06	0.00144269	1.6291	0.103292	1	0.381147	MN1
ENSG00000106404	115.484	-1.06668e-05	0.00144269	-1.62896	0.103322	1	1	CLDN15
ENSG00000203395	2.06342	-2.31142e-06	0.00144269	-1.62876	0.103365	1	1	NA
ENSG00000277142	17.9385	6.89482e-06	0.00144268	1.62844	0.103432	1	1.36591	NA
ENSG00000145348	397.776	-8.31606e-06	0.00144267	-1.62832	0.103457	1	0.365914	TBCK
ENSG00000100290	15.9758	6.28693e-06	0.00144268	1.62794	0.103538	1	1.37678	BIK
ENSG00000142623	3.12053	-8.58837e-07	0.00144269	-1.62773	0.103581	1	1.36591	PADI1
ENSG00000158125	4.94126	-1.04004e-06	0.00144269	-1.6277	0.103589	1	1.36591	XDH
ENSG00000273139	3.49851	2.74094e-06	0.00144269	1.62747	0.103637	1	1	NA
ENSG00000137203	2.57909	-7.9477e-07	0.00144269	-1.62736	0.10366	1	1.36591	TFAP2A
ENSG00000269019	22.1483	3.2616e-06	0.00144269	1.62717	0.1037	1	1.37678	NA
ENSG00000137770	2492.57	9.42136e-06	0.00144266	1.62682	0.103774	1	1	CTDSPL2
ENSG00000087095	396.147	7.58255e-06	0.00144255	-1.62675	0.103791	1	0.381147	NLK
ENSG00000279020	32.375	3.11315e-06	0.00144269	1.62662	0.103817	1	1	C18orf15
ENSG00000165566	2.44328	-1.15706e-06	0.00144269	-1.62629	0.103888	1	1	AMER2
ENSG00000141293	611.612	-1.03928e-05	0.00144266	-1.62613	0.103922	1	1	SKAP1
ENSG00000182836	3.92617	-9.97708e-07	0.00144269	-1.62518	0.104124	1	1.37678	PLCXD3
ENSG00000184992	260.46	-4.68109e-06	0.00144269	-1.62517	0.104126	1	1	BRI3BP
ENSG00000282988	43.5218	-5.33722e-06	0.00144269	-1.62359	0.104464	1	1.37678	NA
ENSG00000174516	179.612	-9.22517e-06	0.00144267	-1.62328	0.104529	1	0.381147	PELI3
ENSG00000141380	1661.72	1.38328e-05	0.00144263	1.62321	0.104544	1	0.376775	SS18
ENSG00000095002	174.362	-7.25629e-06	0.00144268	-1.62307	0.104575	1	0.365914	MSH2
ENSG00000225377	8.09402	-4.08995e-06	0.00144269	-1.62288	0.104616	1	1.36591	NRSN2-AS1
ENSG00000284747	7.65201	-3.34414e-06	0.00144269	-1.62274	0.104645	1	1	NA
ENSG00000188452	1.92864	-9.54306e-07	0.00144269	-1.62265	0.104664	1	1.38115	CERKL
ENSG00000167554	9.30723	-3.89753e-06	0.00144269	-1.62264	0.104667	1	1	ZNF610
ENSG00000221947	14.2939	-4.00167e-06	0.00144269	-1.62238	0.104721	1	1.36591	XKR9
ENSG00000247950	18.0204	-7.63802e-06	0.00144269	-1.62222	0.104756	1	1	SEC24B-AS1
HLA-G	5.94737	3.76399e-06	0.00144269	1.62215	0.104772	1	1.37678	NA
ENSG00000260244	29.3598	-3.80297e-06	0.00144269	-1.62213	0.104775	1	1	NA
ENSG00000134077	902.748	1.03627e-05	0.00144266	1.62184	0.104837	1	1	THUMPD3
ENSG00000166823	3.71084	3.05746e-06	0.00144269	1.62149	0.104912	1	1.37678	MESP1
ENSG00000158296	4.35275	-2.27702e-06	0.00144269	-1.6214	0.104931	1	1.38115	SLC13A3
ENSG00000232499	6.98937	-2.49173e-06	0.00144269	-1.6213	0.104953	1	1.37678	NA
ENSG00000077157	628.815	-1.28373e-05	0.00144264	-1.62128	0.104957	1	0.381147	PPP1R12B
ENSG00000168811	48.1011	-6.09751e-06	0.00144268	-1.62098	0.105021	1	1.38115	IL12A
ENSG00000186638	13.6121	-4.08341e-06	0.00144269	-1.62093	0.105033	1	1	KIF24
ENSG00000181555	6074.35	1.36367e-05	0.00144263	1.62087	0.105046	1	0.376775	SETD2
ENSG00000197380	27.0172	2.25261e-06	0.00144269	1.61999	0.105234	1	1.37678	DACT3
ENSG00000116237	249.783	-4.49854e-06	0.00144269	-1.61973	0.10529	1	1	ICMT
ENSG00000131462	80.8456	1.15437e-05	0.00144266	1.61969	0.1053	1	1.38115	TUBG1
ENSG00000277892	2.41904	2.40061e-06	0.00144269	1.61913	0.105419	1	1.38115	MIR6746
ENSG00000262038	4.94295	2.95549e-06	0.00144269	1.61908	0.10543	1	1.38115	NA
ENSG00000088986	265.443	-7.241e-06	0.00144268	-1.61894	0.10546	1	0.365914	DYNLL1
ENSG00000174004	1009	8.16759e-06	0.00144267	1.61892	0.105464	1	1	NRROS
ENSG00000284959	40.8359	-6.39202e-06	0.00144268	-1.61866	0.105521	1	1	NA
ENSG00000182771	3.77351	-9.61816e-07	0.00144269	-1.6184	0.105577	1	1.36591	GRID1
ENSG00000111846	186.724	-4.5531e-06	0.00144269	-1.61805	0.105651	1	0.381147	GCNT2
ENSG00000081237	26421.2	-1.42813e-05	0.00144262	-1.61745	0.105781	1	0.365914	PTPRC
ENSG00000156172	25.7468	-6.02085e-06	0.00144268	-1.61694	0.105891	1	1.36591	C8orf37
ENSG00000197077	85.5744	-3.58565e-06	0.00144269	-1.61627	0.106037	1	1.38115	KIAA1671
ENSG00000074660	236.934	5.91235e-06	0.00144268	1.61625	0.106039	1	1	SCARF1
ENSG00000272483	8.37629	-4.04956e-06	0.00144269	-1.61592	0.106111	1	1.36591	NA
ENSG00000254521	10.3674	1.74089e-06	0.00144269	1.61587	0.106123	1	1.38115	SIGLEC12
ENSG00000125843	110.45	-1.00006e-05	0.00144265	-1.61572	0.106156	1	1.38115	AP5S1
ENSG00000115762	3485.2	1.06397e-05	0.00144265	1.61562	0.106176	1	0.381147	PLEKHB2
ENSG00000254207	13.5857	5.15508e-06	0.00144269	1.61546	0.106211	1	1	NA
ENSG00000109927	13.3706	-4.40413e-06	0.00144269	-1.61536	0.106232	1	1.38115	TECTA
ENSG00000158163	12.1826	4.14085e-06	0.00144269	1.61536	0.106234	1	1	DZIP1L
ENSG00000211713	6.78214	3.63818e-06	0.00144269	1.61522	0.106264	1	1.38115	NA
ENSG00000127329	12.5429	-3.4177e-06	0.00144269	-1.61475	0.106364	1	1.37678	PTPRB
ENSG00000141665	10.9928	-4.23075e-06	0.00144269	-1.61466	0.106384	1	1.37678	FBXO15
ENSG00000143458	754.625	-1.18605e-05	0.00144264	-1.61446	0.106427	1	0.381147	GABPB2
ENSG00000144566	1710.78	1.13477e-05	0.00144265	1.61441	0.106439	1	0.365914	RAB5A
ENSG00000242779	19.9793	-3.56631e-06	0.00144269	-1.61421	0.106481	1	1	ZNF702P
ENSG00000187605	2823.61	0.000109213	0.0014447	1.61405	0.106517	1	1	TET3
ENSG00000225528	126.286	-6.59501e-06	0.00144268	-1.6138	0.10657	1	1.36591	NA
ENSG00000211893	351.717	3.71884e-06	0.00144269	1.61352	0.106631	1	1	NA
ENSG00000020922	676.868	-1.42532e-05	0.00144262	-1.6135	0.106635	1	1	MRE11
ENSG00000181619	18.1811	-5.55024e-06	0.00144268	-1.61329	0.106682	1	1.36591	GPR135
ENSG00000112183	6.08447	1.75235e-06	0.00144269	1.61328	0.106685	1	1	RBM24
ENSG00000235728	22.1854	-4.54878e-06	0.00144269	-1.61325	0.106691	1	1	NA
ENSG00000204792	5.1001	-1.33845e-06	0.00144269	-1.61323	0.106695	1	1	LINC01291
ENSG00000186532	228.242	-9.17558e-06	0.00144266	-1.61322	0.106697	1	0.365914	SMYD4
ENSG00000130202	367.142	5.58898e-06	0.00144268	1.61321	0.1067	1	0.365914	NECTIN2
ENSG00000149532	1972.02	1.53778e-05	0.00144261	1.6128	0.106789	1	0.365914	CPSF7
ENSG00000147168	325.344	-8.58619e-06	0.00144267	-1.61278	0.106792	1	0.365914	IL2RG
ENSG00000134802	322.174	3.58805e-05	0.00144287	1.61247	0.10686	1	1	SLC43A3
ENSG00000106366	128.231	3.68941e-06	0.00144269	1.61209	0.106941	1	1	SERPINE1
ENSG00000137094	94.4175	3.84139e-06	0.00144269	1.61191	0.106981	1	1	DNAJB5
ENSG00000116017	488.438	8.66381e-06	0.00144267	1.61062	0.107263	1	0.365914	ARID3A
ENSG00000228624	10.5648	-2.94011e-06	0.00144269	-1.61059	0.10727	1	1	HDAC2-AS2
ENSG00000137831	76.2024	-5.69295e-06	0.00144268	-1.61055	0.107279	1	1	UACA
ENSG00000165675	178.746	-5.21471e-06	0.00144269	-1.61025	0.107343	1	1	ENOX2
ENSG00000197563	361.36	-8.27216e-06	0.00144267	-1.60996	0.107407	1	0.365914	PIGN
ENSG00000157933	3208.5	4.78452e-06	0.00144269	1.60974	0.107454	1	0.381147	SKI
ENSG00000178761	495.719	-1.2043e-05	0.00144264	-1.6096	0.107485	1	1	FAM219B
ENSG00000187650	256.377	-1.77721e-05	0.00144265	-1.60944	0.107519	1	0.365914	VMAC
ENSG00000153046	749.734	1.80124e-05	0.00144258	1.60924	0.107564	1	1	CDYL
ENSG00000230099	33.1687	-4.9944e-06	0.00144269	-1.60892	0.107635	1	1.37678	NA
ENSG00000126878	2.06797	-8.41699e-07	0.00144269	-1.6088	0.10766	1	1	AIF1L
ENSG00000183624	970.705	8.57836e-06	0.00144262	1.60861	0.107702	1	1	HMCES
ENSG00000110497	1118.44	9.91358e-06	0.00144266	1.60848	0.107731	1	0.381147	AMBRA1
ENSG00000134884	2787.41	-2.07318e-05	0.00144254	-1.60846	0.107735	1	0.381147	ARGLU1
ENSG00000163794	7.48382	4.53473e-06	0.00144269	1.60844	0.107739	1	1	UCN
ENSG00000197353	33.6319	-3.41249e-06	0.00144269	-1.60837	0.107754	1	1.37678	LYPD2
ENSG00000100814	466.69	1.35316e-05	0.00144263	1.60771	0.107898	1	1	CCNB1IP1
ENSG00000267547	3.01992	-1.83171e-06	0.00144269	-1.60766	0.10791	1	1.38115	NA
ENSG00000104885	1239.26	6.23748e-06	0.00144268	1.60753	0.107938	1	1	DOT1L
ENSG00000135905	4770.72	-1.34839e-05	0.00144263	-1.60726	0.107997	1	0.381147	DOCK10
ENSG00000206633	54.0684	7.27463e-06	0.00144268	1.60722	0.108005	1	1.38115	SNORA80B
ENSG00000171843	847.642	-7.36817e-06	0.00144268	-1.60715	0.108021	1	0.365914	MLLT3
ENSG00000138279	2900.93	1.53717e-05	0.00144261	1.60709	0.108034	1	0.376775	ANXA7
ENSG00000273816	5.52579	-2.98411e-06	0.00144269	-1.60705	0.108044	1	1	NA
ENSG00000124374	91.524	-5.17908e-06	0.00144269	-1.6068	0.108099	1	1.36591	PAIP2B
ENSG00000102174	48.084	-4.26767e-06	0.00144268	-1.60643	0.108179	1	1	PHEX
ENSG00000198270	200.692	-1.06714e-05	0.00144265	-1.60634	0.1082	1	0.376775	TMEM116
ENSG00000137834	163.248	5.1982e-06	0.00144269	1.60621	0.108227	1	0.376775	SMAD6
ENSG00000058804	284.544	-1.30778e-05	0.00144263	-1.60587	0.108304	1	0.376775	NDC1
ENSG00000267058	3.0608	-1.96611e-06	0.00144269	-1.6057	0.108339	1	1.36591	LOC100505715
ENSG00000110844	46.5419	-6.81807e-06	0.00144268	-1.60563	0.108354	1	1.38115	PRPF40B
ENSG00000173198	369.453	-7.04201e-06	0.00144268	-1.60505	0.108484	1	0.381147	CYSLTR1
ENSG00000110906	999.123	1.27661e-05	0.00144264	1.60488	0.10852	1	1	KCTD10
ENSG00000179088	107.138	-7.38585e-06	0.00144268	-1.60465	0.108571	1	1.37678	C12orf42
ENSG00000243316	2.24459	-1.05315e-06	0.00144269	-1.6044	0.108625	1	1	GUCY2GP
ENSG00000152582	120.232	-7.5848e-06	0.00144267	-1.60427	0.108654	1	1.36591	SPEF2
ENSG00000280046	35.586	4.54936e-06	0.00144269	1.6042	0.10867	1	1	NA
ENSG00000156931	1286.03	-1.50425e-05	0.00144261	-1.60395	0.108724	1	0.381147	VPS8
ENSG00000230487	32.2969	-5.73945e-06	0.00144267	-1.60365	0.108791	1	1	PSMG3-AS1
ENSG00000270259	5.37761	3.58183e-06	0.00144269	1.60339	0.108849	1	1.37678	NA
ENSG00000177885	5724.17	1.25776e-05	0.00144264	1.6031	0.108913	1	0.376775	GRB2
ENSG00000229512	94.4832	3.83794e-06	0.00144269	1.60296	0.108944	1	1.37678	NA
ENSG00000186301	28.8883	-5.42638e-06	0.00144268	-1.60263	0.109016	1	1.37678	NA
ENSG00000005238	1001.93	8.79305e-06	0.00144267	1.60238	0.109072	1	1	FAM214B
ENSG00000179051	3027.27	9.8406e-06	0.00144266	1.60218	0.109116	1	0.381147	RCC2
ENSG00000184619	9.88858	-4.83923e-06	0.00144269	-1.60186	0.109186	1	1.36591	KRBA2
ENSG00000096968	1325.02	-6.72455e-06	0.00144268	-1.60167	0.109228	1	1	JAK2
ENSG00000101363	113.182	1.00116e-05	0.00144266	1.60163	0.109237	1	1.37678	MANBAL
ENSG00000257924	2.90039	-2.08053e-06	0.00144269	-1.60154	0.109256	1	1	NA
ENSG00000115825	2043.33	1.41207e-05	0.00144262	1.60141	0.109287	1	1	PRKD3
ENSG00000165233	1760.09	6.59255e-06	0.00144268	1.60139	0.109291	1	0.365914	CARD19
ENSG00000275793	3.1397	-3.47365e-06	0.00144269	-1.59986	0.109629	1	1.37678	RIMBP3
ENSG00000198792	715.349	6.4583e-06	0.00144268	1.59933	0.109748	1	1	TMEM184B
ENSG00000273428	58.1166	-5.0154e-06	0.00144269	-1.59925	0.109765	1	1.37678	NA
ENSG00000231249	12.4098	4.72545e-06	0.00144269	1.59882	0.109861	1	1.37678	NA
ENSG00000128641	32.2437	-3.36365e-06	0.00144269	-1.59867	0.109893	1	1.37678	MYO1B
ENSG00000131183	3.75167	-1.65981e-06	0.00144269	-1.59834	0.109966	1	1.37678	SLC34A1
ENSG00000244257	2.35557	-2.07334e-06	0.00144269	-1.59807	0.110027	1	1	NA
ENSG00000137038	140.358	-8.12511e-06	0.00144267	-1.59795	0.110055	1	1.38115	DMAC1
ENSG00000259915	6.02394	-3.18387e-06	0.00144269	-1.59792	0.110061	1	1	NA
ENSG00000044574	6595.46	4.705e-06	0.00144269	1.5977	0.110111	1	0.381147	HSPA5
ENSG00000251287	6.54548	-2.56093e-06	0.00144269	-1.59766	0.110119	1	1	ALG1L2
ENSG00000102181	294.412	-1.21435e-05	0.00144264	-1.59764	0.110124	1	0.365914	CD99L2
ENSG00000227082	6.40661	3.06308e-06	0.00144269	1.59761	0.110129	1	1	LINC02798
ENSG00000236088	104.421	-8.09457e-06	0.00144267	-1.59679	0.110312	1	1.38115	COX10-AS1
ENSG00000173567	15.6053	-6.40238e-06	0.00144269	-1.59664	0.110347	1	1.36591	ADGRF3
ENSG00000156453	80.258	6.05981e-06	0.00144268	1.59653	0.11037	1	1.36591	PCDH1
ENSG00000279059	15.544	-4.66901e-06	0.00144269	-1.59629	0.110423	1	1.36591	NA
ENSG00000261645	6.95112	-3.61273e-06	0.00144269	-1.59608	0.11047	1	1	DISC1FP1
ENSG00000198786	2643.16	6.88967e-06	0.00144268	1.59582	0.110529	1	1	ND5
ENSG00000109220	501.412	1.37157e-05	0.00144263	1.5957	0.110556	1	0.376775	CHIC2
ENSG00000109321	485.887	-5.81169e-06	0.00144268	-1.59554	0.110593	1	1	AREG
ENSG00000176945	22.2955	-1.34809e-06	0.00144269	-1.59553	0.110593	1	1	MUC20
ENSG00000274452	18.7337	3.76964e-06	0.00144269	1.59455	0.110812	1	1	NA
ENSG00000254610	3.35222	2.9171e-06	0.00144269	1.59402	0.110932	1	1.38115	NA
ENSG00000237172	30.3918	7.62363e-06	0.00144267	1.59392	0.110954	1	1.36591	B3GNT9
ENSG00000168658	4.88699	-7.79971e-07	0.00144269	-1.59371	0.111001	1	1	VWA3B
ENSG00000205060	196.585	-1.03826e-05	0.00144266	-1.5935	0.111048	1	0.365914	SLC35B4
ENSG00000144857	2.78856	-1.25873e-06	0.00144269	-1.59327	0.1111	1	1	BOC
ENSG00000100678	43.8781	-3.78192e-06	0.00144269	-1.59323	0.111109	1	1.38115	SLC8A3
ENSG00000258289	726.235	-6.6438e-06	0.00144268	-1.59237	0.111302	1	0.376775	CHURC1
ENSG00000272482	40.0561	3.78326e-06	0.00144269	1.59237	0.111302	1	1	NA
ENSG00000177710	2.61995	2.31373e-06	0.00144269	1.59232	0.111314	1	1.36591	SLC35G5
ENSG00000123685	39.1914	-3.80159e-06	0.00144269	-1.59221	0.111339	1	1	BATF3
ENSG00000166923	6.37573	-4.26339e-07	0.0014427	-1.59207	0.11137	1	1.38115	GREM1
ENSG00000248121	5.82668	-3.60873e-06	0.00144269	-1.59203	0.111377	1	1.37678	NA
ENSG00000276101	4.3125	3.41869e-06	0.00144269	1.59194	0.111398	1	1.36591	NA
ENSG00000100084	157.985	1.11472e-05	0.00144265	1.59192	0.111402	1	1.36591	HIRA
ENSG00000169857	108.846	-1.02886e-05	0.00144266	-1.59165	0.111463	1	1	AVEN
ENSG00000109320	4372.95	8.51396e-06	0.00144267	1.59161	0.111473	1	1	NFKB1
ENSG00000182379	14.266	3.32892e-06	0.00144269	1.59134	0.111533	1	1.36591	NXPH4
ENSG00000143341	21.1035	-2.73999e-06	0.00144269	-1.59134	0.111534	1	1	HMCN1
ENSG00000117475	267.16	-1.11325e-05	0.00144265	-1.59111	0.111584	1	0.376775	BLZF1
ENSG00000115446	356.553	-1.67306e-05	0.00144259	-1.5907	0.111676	1	0.376775	UNC50
ENSG00000136828	168.728	-8.51818e-06	0.00144267	-1.59053	0.111716	1	1	RALGPS1
ENSG00000227963	10.9065	-4.40452e-06	0.00144269	-1.58929	0.111996	1	1.37678	RBM15-AS1
ENSG00000120457	6.9923	-2.6881e-06	0.00144269	-1.58878	0.112109	1	1.36591	KCNJ5
ENSG00000033327	4259.18	6.04384e-06	0.00144268	1.5885	0.112173	1	0.381147	GAB2
ENSG00000261612	2.81043	2.47667e-06	0.00144269	1.58835	0.112207	1	1	NA
ENSG00000267100	337.652	-8.94824e-06	0.00144266	-1.58824	0.112233	1	1	ILF3-DT
ENSG00000120647	72.0217	-6.80093e-06	0.00144268	-1.58807	0.112271	1	1.36591	CCDC77
ENSG00000158158	460.088	2.37795e-05	0.00144272	1.5876	0.112378	1	1	CNNM4
ENSG00000163171	2485.94	7.07198e-06	0.00144268	1.58758	0.112382	1	1	CDC42EP3
ENSG00000114346	79.5566	-5.76365e-06	0.00144268	-1.58711	0.112488	1	1.36591	ECT2
ENSG00000060642	155.739	1.36428e-05	0.00144263	1.58694	0.112527	1	1.37678	PIGV
ENSG00000156968	4.17395	-2.11274e-06	0.00144269	-1.58683	0.11255	1	1.36591	MPV17L
ENSG00000273294	3.1976	-2.76437e-06	0.00144269	-1.5867	0.11258	1	1	C1QTNF3-AMACR
ENSG00000139842	1212.48	-1.61122e-05	0.0014426	-1.58668	0.112586	1	0.381147	CUL4A
ENSG00000198863	390.702	1.06681e-05	0.00144265	1.58667	0.112587	1	0.365914	RUNDC1
ENSG00000241990	68.0123	1.07195e-05	0.00144265	1.5863	0.112671	1	1	NA
ENSG00000133612	862.292	7.67241e-06	0.00144267	1.5863	0.112672	1	0.376775	AGAP3
ENSG00000143493	107.76	-4.88885e-06	0.00144269	-1.58609	0.112718	1	1.38115	INTS7
ENSG00000236723	8.72412	-4.56301e-06	0.00144269	-1.5859	0.112762	1	1	NA
ENSG00000162600	490.329	-7.83292e-06	0.00144267	-1.58582	0.11278	1	0.376775	OMA1
ENSG00000199733	2.81164	2.50912e-06	0.00144269	1.58579	0.112788	1	1.36591	NA
ENSG00000146453	4.1222	-1.58239e-06	0.00144269	-1.58547	0.112859	1	1.37678	PNLDC1
ENSG00000207622	9.99163	3.50587e-06	0.00144269	1.58538	0.11288	1	1.37678	MIR619
ENSG00000137941	25.1161	-4.14839e-06	0.00144269	-1.58532	0.112893	1	1.37678	TTLL7
ENSG00000263883	25.3797	-6.02028e-06	0.00144268	-1.58532	0.112894	1	1.38115	NA
ENSG00000213380	72.5827	-6.05506e-06	0.00144268	-1.58526	0.112907	1	1	COG8
ENSG00000135503	854.16	5.60386e-06	0.00144267	1.58494	0.112979	1	1	ACVR1B
ENSG00000115425	86.1579	-5.74412e-06	0.00144268	-1.58477	0.113018	1	1.38115	PECR
ENSG00000134152	189.477	-8.76243e-06	0.00144269	-1.58476	0.113021	1	0.376775	KATNBL1
ENSG00000021300	135.191	-4.96299e-06	0.00144269	-1.58458	0.113062	1	1.38115	PLEKHB1
ENSG00000224781	1.74031	-1.88264e-06	0.00144269	-1.58444	0.113094	1	1	NA
ENSG00000265195	14.8822	4.49669e-06	0.00144269	1.58396	0.113203	1	1.37678	MIR4312
ENSG00000204923	33.8473	-7.14698e-06	0.00144268	-1.58396	0.113203	1	1.37678	FBXO48
ENSG00000153930	4.61598	-9.99259e-07	0.00144269	-1.5839	0.113216	1	1.37678	ANKFN1
ENSG00000231615	5.61044	-3.79791e-06	0.00144269	-1.58345	0.11332	1	1.38115	NA
ENSG00000206195	3.74532	-1.18433e-06	0.00144269	-1.58321	0.113373	1	1.36591	DUXAP8
ENSG00000074054	2378.08	1.62968e-05	0.00144259	1.58315	0.113387	1	1	CLASP1
ENSG00000138696	3.22286	-6.01917e-07	0.00144269	-1.58315	0.113388	1	1.38115	BMPR1B
ENSG00000284324	2.41141	2.19193e-06	0.00144269	1.58283	0.113461	1	1.38115	MIR3175
ENSG00000104450	121.918	1.06748e-05	0.00144265	1.58236	0.113568	1	1.38115	SPAG1
ENSG00000223478	22.2208	-4.79039e-06	0.00144268	-1.58156	0.11375	1	1	LOC100506100
ENSG00000179406	106.722	-7.13906e-06	0.00144268	-1.58097	0.113885	1	1.36591	LINC00174
ENSG00000272696	2.35272	-2.80127e-06	0.00144269	-1.58089	0.113902	1	1.36591	NA
ENSG00000151849	104.426	-1.31254e-05	0.0014427	-1.58086	0.11391	1	1.37678	CENPJ
ENSG00000159110	332.36	1.09321e-05	0.00144265	1.58063	0.113962	1	1	IFNAR2
ENSG00000205268	1850.11	-9.95008e-06	0.00144266	-1.58059	0.113973	1	0.365914	PDE7A
ENSG00000176092	17.7702	-3.46492e-06	0.00144269	-1.58055	0.11398	1	1.36591	CRYBG2
ENSG00000154813	316.702	-8.71254e-06	0.00144267	-1.58055	0.113982	1	0.365914	DPH3
ENSG00000105483	1254.22	-6.58987e-06	0.00144268	-1.58042	0.11401	1	0.365914	CARD8
ENSG00000137648	4.49581	1.52515e-06	0.00144269	1.5804	0.114016	1	1.38115	TMPRSS4
ENSG00000122566	10265.4	-1.87008e-05	0.00144256	-1.57976	0.114161	1	0.376775	HNRNPA2B1
ENSG00000160298	41.1894	-1.76091e-05	0.00144272	-1.57959	0.1142	1	1.38115	C21orf58
ENSG00000144362	19.6444	-6.05637e-06	0.00144268	-1.57895	0.114349	1	1.38115	PHOSPHO2
ENSG00000163754	906.939	9.58057e-06	0.00144266	1.57893	0.114353	1	0.381147	GYG1
ENSG00000105655	175.745	5.31703e-06	0.00144268	1.57883	0.114374	1	1	ISYNA1
ENSG00000119326	164.195	5.49244e-06	0.00144268	1.57845	0.114461	1	1	CTNNAL1
ENSG00000156414	118.509	4.3913e-06	0.00144269	1.57824	0.11451	1	1	TDRD9
ENSG00000227698	4.55113	-2.85438e-06	0.00144269	-1.57804	0.114557	1	1.36591	NA
ENSG00000260077	93.37	-7.6959e-06	0.00144267	-1.57757	0.114665	1	1.38115	NA
ENSG00000006062	1389.84	8.48172e-06	0.00144267	1.57721	0.114748	1	1	MAP3K14
ENSG00000276097	9.35064	-3.27973e-06	0.00144269	-1.57665	0.114875	1	1.37678	NA
ENSG00000169989	2.20201	-2.44996e-06	0.00144269	-1.5766	0.114887	1	1	TIGD4
ENSG00000089041	599.222	-7.93719e-06	0.00144267	-1.57658	0.114892	1	0.365914	P2RX7
ENSG00000196584	18.7004	-3.31668e-06	0.00144269	-1.57651	0.114909	1	1.37678	XRCC2
ENSG00000144580	1515.03	1.22855e-05	0.00144264	1.57614	0.114993	1	1	CNOT9
ENSG00000213149	20.4401	6.26556e-06	0.00144268	1.57612	0.114999	1	1.37678	NA
ENSG00000260526	26.4082	-7.61459e-06	0.00144267	-1.57605	0.115015	1	1.38115	NA
ENSG00000213949	64.8807	-3.80051e-06	0.00144269	-1.57601	0.115023	1	1.37678	ITGA1
ENSG00000137563	35.4475	-1.27201e-05	0.0014427	-1.57592	0.115044	1	1.37678	GGH
ENSG00000102870	282.514	5.99638e-06	0.00144268	1.57579	0.115074	1	1	ZNF629
ENSG00000164741	24.496	-2.03493e-06	0.00144268	-1.57507	0.115241	1	1.36591	DLC1
ENSG00000112234	453.226	-1.38945e-05	0.00144266	-1.57504	0.115247	1	1	FBXL4
ENSG00000251546	3.03087	3.04071e-06	0.00144269	1.57455	0.115359	1	1	NA
ENSG00000204936	3.05358	-1.0095e-06	0.00144269	-1.57438	0.1154	1	1	CD177
ENSG00000157020	1236.77	2.10542e-05	0.00144253	1.57392	0.115506	1	0.365914	SEC13
ENSG00000050438	150.253	-6.97458e-06	0.00144268	-1.57351	0.1156	1	1.37678	SLC4A8
ENSG00000162997	46.5537	-7.87222e-06	0.00144267	-1.57337	0.115633	1	1.37678	PRORSD1P
ENSG00000206828	132.498	-5.54942e-06	0.00144268	-1.57326	0.115658	1	1.38115	RNVU1-30
ENSG00000100276	3.99673	-2.98212e-06	0.00144269	-1.57311	0.115694	1	1	RASL10A
ENSG00000213326	18.714	1.141e-05	0.0014427	1.57303	0.115711	1	1	NA
ENSG00000228960	4.68231	-2.05557e-06	0.00144269	-1.5727	0.115789	1	1.38115	NA
ENSG00000146530	23.1468	-2.45256e-06	0.00144269	-1.57261	0.115808	1	1	VWDE
ENSG00000167114	117.42	-5.27415e-06	0.00144268	-1.5724	0.115858	1	1.37678	SLC27A4
ENSG00000140367	1685.04	1.1213e-05	0.00144265	1.57205	0.115938	1	0.365914	UBE2Q2
ENSG00000142731	80.1736	-1.04791e-05	0.00144267	-1.57203	0.115943	1	1.36591	PLK4
ENSG00000009335	1395.95	-1.17745e-05	0.00144264	-1.57192	0.11597	1	1	UBE3C
ENSG00000174450	11.2098	-3.7017e-07	0.0014427	-1.57173	0.116014	1	1	GOLGA6L2
ENSG00000134201	6.04027	-1.59005e-06	0.00144269	-1.57156	0.116052	1	1	GSTM5
ENSG00000025293	2324.74	1.20995e-05	0.00144264	1.57144	0.11608	1	0.381147	PHF20
ENSG00000211895	846.055	3.9126e-06	0.00144269	1.57108	0.116163	1	0.365914	NA
ENSG00000220785	11.0029	3.65599e-06	0.00144269	1.57087	0.116212	1	1.38115	NA
ENSG00000161973	2.70228	-2.27619e-06	0.00144269	-1.57062	0.11627	1	1	CCDC42
ENSG00000182782	139.004	4.62692e-06	0.00144269	1.57046	0.116307	1	1	HCAR2
ENSG00000136100	734.197	-1.02399e-05	0.00144265	-1.57037	0.116328	1	0.365914	VPS36
ENSG00000116138	358.255	-1.49887e-05	0.00144261	-1.56983	0.116454	1	1	DNAJC16
ENSG00000068724	3281.16	9.02434e-06	0.00144266	1.56953	0.116526	1	0.376775	TTC7A
ENSG00000155868	242.306	1.08174e-05	0.00144265	1.56952	0.116527	1	0.381147	MED7
ENSG00000223891	57.0567	-4.93303e-06	0.00144269	-1.56946	0.116541	1	1.36591	OSER1-DT
ENSG00000114956	299.94	-4.14544e-06	0.00144262	-1.56914	0.116616	1	0.376775	DGUOK
ENSG00000143061	12.2133	3.82373e-06	0.00144269	1.56902	0.116643	1	1.38115	IGSF3
ENSG00000233799	10.2153	4.37275e-06	0.00144269	1.56895	0.11666	1	1	NA
ENSG00000242559	2.70508	4.10991e-06	0.0014427	1.56872	0.116713	1	1	NA
ENSG00000106484	86.4387	-6.08587e-06	0.00144269	-1.56857	0.116749	1	1.37678	MEST
ENSG00000176723	2.54751	-2.22079e-06	0.00144269	-1.56853	0.116758	1	1.38115	ZNF843
ENSG00000162929	56.1621	-6.08928e-06	0.00144268	-1.56848	0.116768	1	1.37678	KIAA1841
ENSG00000207741	59.709	-7.44224e-06	0.00144267	-1.56847	0.116771	1	1	MIR590
ENSG00000213204	8.86699	-2.88035e-06	0.00144269	-1.56832	0.116806	1	1.37678	NA
ENSG00000272391	1071.46	1.02481e-05	0.00144266	1.5682	0.116835	1	0.376775	POM121C
ENSG00000258479	3.38934	-2.78272e-06	0.00144269	-1.56788	0.116909	1	1.38115	NA
ENSG00000257495	25.7814	-4.49715e-06	0.00144269	-1.56782	0.116923	1	1.36591	KRT73-AS1
ENSG00000087338	547.807	1.00142e-05	0.00144266	1.56777	0.116936	1	1	GMCL1
ENSG00000283709	10.0282	-3.49696e-06	0.00144269	-1.5675	0.116997	1	1.36591	FAM238C
ENSG00000273274	3.94706	-8.53807e-07	0.00144269	-1.56733	0.117038	1	1	ZBTB8B
ENSG00000168502	26.6551	-8.71752e-06	0.00144269	-1.56697	0.117121	1	1.38115	MTCL1
ENSG00000105323	5371.95	1.21235e-05	0.00144264	1.56697	0.117122	1	0.365914	HNRNPUL1
ENSG00000278932	2.89869	-2.43044e-06	0.00144269	-1.56674	0.117176	1	1.36591	NA
ENSG00000235770	4.28386	-3.52165e-06	0.0014427	-1.56659	0.117211	1	1	LINC00607
ENSG00000114416	3261.41	1.26939e-05	0.00144263	1.56657	0.117215	1	0.381147	FXR1
ENSG00000228956	262.883	-9.92402e-06	0.00144267	-1.56654	0.117223	1	0.376775	NA
ENSG00000115459	323.621	-1.81465e-05	0.00144265	-1.56647	0.117238	1	1	ELMOD3
ENSG00000147044	478.194	-9.66086e-06	0.00144266	-1.56638	0.117261	1	0.365914	CASK
ENSG00000170113	329.206	9.25827e-06	0.00144266	1.5662	0.117301	1	1	NIPA1
HCG9	2.1004	-6.9047e-06	0.0014427	-1.56616	0.117311	1	1.38115	NA
ENSG00000172548	102.446	3.61513e-06	0.00144269	1.56605	0.117338	1	1	NIPAL4
ENSG00000105205	8.22288	-1.66936e-06	0.00144269	-1.56602	0.117343	1	1.36591	CLC
ENSG00000221808	3.28627	2.21917e-06	0.00144269	1.56566	0.117429	1	1.38115	MIR1256
ENSG00000043462	5288.08	8.87734e-06	0.00144266	1.56565	0.117431	1	0.365914	LCP2
ENSG00000126947	58.0981	6.09084e-06	0.00144268	1.56562	0.117439	1	1.37678	ARMCX1
ENSG00000085382	258.409	-1.38294e-05	0.00144262	-1.5656	0.117442	1	0.381147	HACE1
ENSG00000214018	30.6528	-4.9342e-06	0.00144269	-1.56542	0.117484	1	1.37678	NA
ENSG00000226608	61.7251	5.85555e-06	0.00144268	1.5654	0.11749	1	1.36591	NA
ENSG00000146166	3.1693	-1.33305e-06	0.00144269	-1.56537	0.117495	1	1.38115	LGSN
ENSG00000267254	18.8211	-1.57231e-05	0.00144271	-1.56486	0.117616	1	1	ZNF790-AS1
ENSG00000228526	6.52351	-1.10018e-06	0.00144269	-1.56481	0.117628	1	1.36591	MIR34AHG
ENSG00000160345	5.63558	3.97716e-06	0.00144269	1.56461	0.117674	1	1	C9orf116
ENSG00000226856	2.54836	-3.60674e-06	0.0014427	-1.56432	0.117743	1	1.37678	THORLNC
ENSG00000050767	6.35189	-2.43916e-06	0.00144269	-1.56426	0.117756	1	1	COL23A1
ENSG00000242071	65.0545	1.01116e-05	0.00144265	1.56396	0.117827	1	1	NA
ENSG00000118655	162.037	-1.70102e-05	0.00144258	-1.56393	0.117833	1	0.381147	DCLRE1B
ENSG00000227345	440.131	-1.73139e-05	0.00144258	-1.56335	0.117971	1	0.365914	PARG
ENSG00000010803	390.145	1.93286e-05	0.00144255	1.56334	0.117973	1	0.365914	SCMH1
ENSG00000117707	3.92832	-2.26709e-06	0.00144269	-1.56314	0.11802	1	1.36591	PROX1
ENSG00000269570	23.477	4.30084e-06	0.00144269	1.56281	0.118098	1	1	NA
ENSG00000092531	1548.47	-1.03483e-05	0.00144265	-1.56237	0.118201	1	0.381147	SNAP23
ENSG00000179456	2412.84	1.13599e-05	0.00144264	1.56232	0.118212	1	0.365914	ZBTB18
ENSG00000157303	195.361	-7.6202e-06	0.00144267	-1.5623	0.118217	1	1	SUSD3
ENSG00000260778	7.24385	-3.74174e-06	0.00144269	-1.56229	0.118219	1	1.36591	LOC106660606
ENSG00000015171	778.533	-7.57818e-06	0.00144267	-1.56222	0.118237	1	0.365914	ZMYND11
ENSG00000107890	268.714	-9.32393e-06	0.00144266	-1.56214	0.118254	1	1	ANKRD26
ENSG00000198707	412.983	-1.0437e-05	0.00144265	-1.56199	0.118291	1	0.376775	CEP290
ENSG00000247679	66.6536	8.31659e-06	0.00144267	1.56197	0.118295	1	1	NA
ENSG00000153786	5057.57	9.05521e-06	0.00144266	1.56195	0.1183	1	1	ZDHHC7
ENSG00000167315	388.971	-7.10513e-06	0.00144268	-1.56173	0.118351	1	0.381147	ACAA2
ENSG00000163492	638.218	-7.99806e-06	0.00144267	-1.56169	0.11836	1	1	CCDC141
ENSG00000266472	563.038	-1.2728e-05	0.00144261	-1.56167	0.118367	1	0.376775	MRPS21
ENSG00000138459	221.441	-5.80632e-06	0.00144268	-1.56129	0.118455	1	0.365914	SLC35A5
ENSG00000071282	10.9067	-3.39782e-06	0.00144269	-1.56114	0.11849	1	1	LMCD1
ENSG00000165501	158.421	9.86961e-06	0.00144266	1.5607	0.118595	1	1.36591	LRR1
ENSG00000241014	5.17084	-3.32154e-06	0.00144269	-1.56068	0.1186	1	1.37678	LOC653160
ENSG00000243517	21.8936	7.21223e-06	0.00144267	1.56046	0.118651	1	1.38115	NA
ENSG00000168005	119.375	9.40371e-06	0.00144266	1.5604	0.118666	1	1	SPINDOC
ENSG00000167186	118.134	-8.41419e-06	0.00144267	-1.5602	0.118712	1	1	COQ7
ENSG00000200972	3.48848	-2.72077e-06	0.00144269	-1.56019	0.118716	1	1	NA
ENSG00000230581	48.9842	5.2206e-06	0.00144268	1.56012	0.118732	1	1	NA
CCHCR1	129.77	-8.77264e-06	0.00144266	-1.55994	0.118775	1	1	NA
ENSG00000227436	6.97851	-2.81538e-06	0.00144269	-1.55988	0.118787	1	1.38115	NA
ENSG00000123485	14.7047	-4.66792e-06	0.00144269	-1.55947	0.118886	1	1.37678	HJURP
ENSG00000116661	24.9138	6.10809e-06	0.00144269	1.55943	0.118895	1	1.38115	FBXO2
ENSG00000197779	204.818	-6.93121e-06	0.00144268	-1.55888	0.119026	1	1	ZNF81
ENSG00000147697	3.9955	-7.6739e-07	0.00144269	-1.55859	0.119093	1	1	GSDMC
ENSG00000162396	3.97665	-3.21137e-06	0.00144269	-1.55847	0.119123	1	1.37678	PARS2
ENSG00000213442	91.2247	9.17272e-06	0.00144266	1.55791	0.119254	1	1.37678	NA
ENSG00000255363	15.6041	4.57648e-06	0.00144269	1.55774	0.119295	1	1	NA
ENSG00000261532	3.969	-2.97233e-06	0.00144269	-1.55773	0.119297	1	1.36591	NA
ENSG00000197063	1121.05	8.19109e-06	0.00144267	1.55768	0.11931	1	1	MAFG
ENSG00000229816	17.2373	4.31967e-06	0.00144269	1.55734	0.119391	1	1.38115	NA
ENSG00000230896	5.89161	-3.13644e-06	0.00144269	-1.55733	0.119393	1	1	NA
ENSG00000136807	1887.64	1.21155e-05	0.00144264	1.55714	0.119438	1	1	CDK9
ENSG00000099995	3434.99	-3.49529e-06	0.00144241	1.55711	0.119445	1	1	SF3A1
ENSG00000198453	102.631	-8.35204e-06	0.00144267	-1.55645	0.1196	1	1	ZNF568
ENSG00000067182	1626.25	5.61343e-06	0.00144268	1.55581	0.119753	1	1	TNFRSF1A
ENSG00000082898	2458.06	-1.28496e-05	0.00144264	-1.55561	0.1198	1	0.376775	XPO1
ENSG00000110090	1586.48	-5.50105e-06	0.00144268	-1.55558	0.119807	1	0.381147	CPT1A
ENSG00000131044	7.30773	-2.38337e-06	0.00144269	-1.55555	0.119814	1	1.37678	TTLL9
ENSG00000270550	70.8588	-3.90905e-06	0.00144269	-1.55545	0.119839	1	1.37678	NA
ENSG00000152193	244.819	4.61666e-06	0.00144269	1.55514	0.119913	1	0.381147	OBI1
ENSG00000170615	4.90076	-4.80648e-07	0.00144269	-1.55513	0.119915	1	1	SLC26A5
ENSG00000105486	647.91	-8.69173e-06	0.00144267	-1.55501	0.119943	1	0.365914	LIG1
ENSG00000232295	2.43261	-6.22191e-07	0.00144269	-1.55482	0.119988	1	1.36591	NA
ENSG00000176386	116.471	-1.04155e-05	0.00144265	-1.55473	0.120011	1	1.38115	CDC26
ENSG00000267432	24.0155	3.62276e-06	0.00144269	1.55468	0.120022	1	1	NA
ENSG00000169908	3.8352	-1.07075e-06	0.00144269	-1.55452	0.12006	1	1	TM4SF1
ENSG00000250462	67.5389	9.4488e-06	0.00144266	1.55446	0.120074	1	1.36591	NA
ENSG00000137274	53.9569	-7.80443e-06	0.00144267	-1.55419	0.120139	1	1	BPHL
ENSG00000116133	44.6912	-4.34132e-06	0.00144269	-1.55404	0.120174	1	1	DHCR24
[truncated: 22,189 more rows]

## Sheet: S3
	baseMean	log2FoldChange	lfcSE	stat	pvalue	padj	weight	symbol
HLA-DRB5	275.23	-10.6317	0.693994	-15.2577	1.46328e-52	3.53937e-48	1	NA
HLA-DRB4	480.504	8.6305	0.585411	14.8004	1.45595e-49	1.76083e-45	1	NA
HLA-DQB1	1610.52	-1.70477	0.239778	-7.24629	4.28338e-13	3.45355e-09	1	NA
ENSG00000102837	14.3025	-2.91734e-06	0.0014427	-5.24086	1.59827e-07	0.00061877	1.56193	OLFM4
ENSG00000223609	10.4378	-4.72286e-06	0.0014427	-5.14313	2.70203e-07	0.00130714	1	HBD
HLA-DQA2	157.433	2.0124	0.528293	5.12054	3.04666e-07	0.0021239	0.561926	NA
ENSG00000244734	7372.9	-1.79377e-06	0.0014427	-5.09683	3.45391e-07	0.0021239	0.561926	HBB
ENSG00000004939	66.3283	-2.07965e-06	0.0014427	-4.86492	1.14503e-06	0.003462	1	SLC4A1
ENSG00000158578	105.559	-1.23879e-06	0.0014427	-4.72241	2.33072e-06	0.00626393	1	ALAS2
ENSG00000206172	306.464	-1.70266e-06	0.0014427	-4.69798	2.62747e-06	0.00635532	1	HBA1
ENSG00000169507	28.9022	-8.86869e-06	0.0014427	-4.66025	3.15821e-06	0.00694463	1	SLC38A11
ENSG00000188536	676.32	-1.62409e-06	0.0014427	-4.62955	3.66457e-06	0.00738656	1	HBA2
ENSG00000135916	435.404	0.699579	0.182431	4.56974	4.88326e-06	0.00908586	1	ITM2C
ENSG00000118113	15.7689	-2.79537e-06	0.0014427	-4.27216	1.93584e-05	0.0334458	1	MMP8
ENSG00000164047	12.4475	-4.78132e-06	0.0014427	-4.25356	2.10398e-05	0.0339273	1	CAMP
ENSG00000134363	16.9005	1.79451e-06	0.0014427	4.11913	3.80306e-05	0.0368089	1.56193	FST
ENSG00000149534	6.57317	-4.71498e-06	0.0014427	-4.13542	3.54303e-05	0.0498314	1	MS4A2
ENSG00000180537	7.45662	-2.90332e-06	0.0014427	-4.12494	3.70831e-05	0.0498314	1	RNF182
ENSG00000254681	80.7392	3.32188	1.7465	4.05991	4.90914e-05	0.0582209	1	PKD1P5-LOC105376752
ENSG00000134184	40.7394	-1.07989e-06	0.0014427	-4.05488	5.01604e-05	0.0582209	1	GSTM1
ENSG00000133742	12.7047	-4.689	1.27378	-4.0389	5.37022e-05	0.0582209	1	CA1
ENSG00000143416	17.0851	-2.5324e-06	0.0014427	-4.03352	5.49486e-05	0.0582209	1	SELENBP1
ENSG00000144815	1557.33	0.397215	0.12834	4.03176	5.53613e-05	0.0582209	1	NXPE3
ENSG00000206066	8.61725	-1.90489e-06	0.0014427	-3.99564	6.45206e-05	0.065026	1	NA
ENSG00000267586	10.945	-2.40561	0.858056	-3.98275	6.81232e-05	0.0659106	1	LINC00907
HLA-DRB1	2416.58	0.903823	0.297253	3.96747	7.26384e-05	0.0675761	1	NA
ENSG00000278771	1918.13	2.62478	0.976622	4.05154	5.08816e-05	0.078221	0.561926	RN7SL3
ENSG00000096006	6.90665	-2.13231e-06	0.0014427	-3.92205	8.77994e-05	0.078221	1	CRISP3
ENSG00000198838	20.3683	-2.6485	0.876347	-3.89326	9.89072e-05	0.0824954	1	RYR3
ENSG00000012223	130.44	-1.88815e-06	0.0014427	-3.89497	9.82104e-05	0.140915	0.561926	LTF
ENSG00000249978	13.5334	-6.80541e-06	0.0014427	-3.71593	0.000202454	0.154691	1	NA
ENSG00000197653	17.4732	-1.69822	0.69602	-3.7132	0.000204652	0.154691	1	DNAH10
ENSG00000183831	2.01026	-5.08774	2.69435	-3.56413	0.000365069	0.26578	1	ANKRD45
ENSG00000279684	2.70409	-2.99681	1.31671	-3.43916	0.000583527	0.26578	1.56193	NA
ENSG00000138772	18.5346	-2.01619	0.744683	-3.53466	0.000408299	0.28217	1	ANXA3
ENSG00000197989	721.756	2.12348	1.06602	3.50041	0.000464545	0.304686	1	SNHG12
ENSG00000115155	20.8865	-7.31781e-06	0.0014427	-3.49953	0.000466073	0.304686	1	OTOF
ENSG00000124469	12.8385	-2.44426e-06	0.0014427	-3.48686	0.000488722	0.311084	1	CEACAM8
ENSG00000153253	82.9521	-6.82405e-06	0.0014427	-3.47207	0.000516461	0.320312	1	SCN3A
ENSG00000005108	7.56098	-1.99356e-06	0.0014427	-3.45425	0.000551821	0.333686	1	THSD7A
ENSG00000084636	7.57795	-2.12727e-06	0.0014427	-3.43658	0.0005891	0.34754	1	COL16A1
ENSG00000183682	2.99389	3.08828e-06	0.0014427	3.42923	0.000605286	0.347622	1	BMP8A
HLA-DQA1	1280.87	0.539602	0.251732	3.41734	0.000632354	0.347622	1	NA
ENSG00000269834	21.1252	-0.855601	0.429084	-3.29529	0.000983213	0.347622	1.56193	ZNF528-AS1
ENSG00000169248	2.55319	-2.32201e-06	0.0014427	-3.38504	0.000711675	0.375896	1	CXCL11
ENSG00000147206	4.75245	-2.99799e-06	0.0014427	-3.38381	0.000714868	0.375896	1	NXF3
ENSG00000230202	47.7558	1.83226	0.858063	3.51171	0.000445231	0.407763	0.561926	NA
ENSG00000188659	5.88149	-6.02788e-06	0.0014427	-3.33432	0.000855089	0.417327	1	SAXO2
ENSG00000180287	3.39728	-4.21376e-06	0.0014427	-3.33186	0.000862674	0.417327	1	PLD5
ENSG00000100968	6.5801	-3.51204e-06	0.0014427	-3.21243	0.00131618	0.417327	1.56193	NFATC4
ENSG00000078098	4.07575	-1.97228e-06	0.0014427	-3.32532	0.000883156	0.418859	1	FAP
ENSG00000204010	5.03739	-2.02469e-06	0.0014427	-3.31983	0.00090073	0.418978	1	IFIT1B
ENSG00000163554	11.8937	-3.28154e-06	0.0014427	-3.30076	0.000964219	0.434085	1	SPTA1
ENSG00000247095	15.0848	1.46161	1.95561	3.29367	0.000988895	0.434085	1	MIR210HG
ENSG00000283633	20.4484	1.10101	0.596517	3.2882	0.00100831	0.434085	1	NA
ENSG00000212420	2.27063	-3.83748e-06	0.0014427	-3.28635	0.00101495	0.434085	1	NA
ENSG00000211895	846.055	1.2264	0.737697	3.28374	0.00102438	0.434085	1	NA
ENSG00000091640	620.042	0.375648	0.191133	3.27651	0.001051	0.434085	1	SPAG7
ENSG00000273542	37.244	0.80004	0.416429	3.26966	0.00107678	0.434085	1	H4C12
ENSG00000172348	13.8144	-3.86086e-06	0.0014427	-3.14578	0.00165647	0.434085	1.56193	RCAN2
ENSG00000272787	12.4212	1.01714e-06	0.00144269	3.13152	0.00173903	0.434968	1.56193	NA
ENSG00000164756	2.57196	-3.74953	2.07717	-3.13111	0.00174144	0.434968	1.56193	SLC30A8
ENSG00000113389	11.051	-1.21568	0.927672	-3.12241	0.00179374	0.440919	1.56193	NPR3
ENSG00000165091	5.5438	-2.39782e-06	0.0014427	-3.24597	0.0011705	0.442375	1	TMC1
ENSG00000110693	12.7129	-4.32938e-06	0.0014427	-3.23163	0.00123087	0.458034	1	SOX6
ENSG00000082146	216.826	-1.0556e-05	0.0014427	-3.20835	0.001335	0.478319	1	STRADB
ENSG00000002746	4.60688	-1.94754e-06	0.0014427	-3.20427	0.00135406	0.478319	1	HECW1
ENSG00000187621	42.0213	-1.15613	0.6305	-3.20411	0.00135482	0.478319	1	NA
ENSG00000079102	7.30733	-1.67867e-06	0.0014427	-3.19421	0.00140216	0.478319	1	RUNX1T1
ENSG00000142528	78.04	-0.709742	0.387277	-3.1852	0.00144656	0.478319	1	ZNF473
ENSG00000205746	68.7418	1.4007	0.88364	3.18338	0.00145566	0.478319	1	NA
ENSG00000086548	5.43884	-1.80269e-06	0.0014427	-3.18281	0.00145853	0.478319	1	CEACAM6
ENSG00000082641	1339.67	0.339028	0.187146	3.18185	0.00146335	0.478319	1	NFE2L1
ENSG00000151474	17.5361	-0.875208	0.787038	-3.0571	0.00223491	0.478319	1.56193	FRMD4A
ENSG00000130164	869.818	-0.841252	0.449115	-3.16886	0.0015304	0.487774	1	LDLR
ENSG00000136531	10.7767	-3.01624e-06	0.0014427	-3.03645	0.00239383	0.487774	1.56193	SCN2A
ENSG00000161912	174.043	-1.63564e-05	0.0014427	-3.13949	0.0016924	0.517605	1	ADCY10P1
ENSG00000167578	19.4955	-0.875252	0.595104	-3.13899	0.00169532	0.517605	1	RAB4B
ENSG00000245685	7.51937	-6.28039e-06	0.0014427	-3.13177	0.00173759	0.517605	1	FRG1-DT
ENSG00000008438	2.54905	-1.32078e-06	0.0014427	-3.13047	0.00174529	0.517605	1	PGLYRP1
ENSG00000099974	14.7136	2.24542e-06	0.0014427	3.12587	0.00177278	0.517605	1	DDTL
ENSG00000179869	49.646	-2.84381e-06	0.0014427	-3.11782	0.00182192	0.517605	1	ABCA13
ENSG00000226521	2.45225	-2.54648e-06	0.0014427	-3.11085	0.00186551	0.517605	1	NA
ENSG00000249631	2.38242	-4.789	3.19157	-3.1094	0.00187471	0.517605	1	NA
ENSG00000148225	8.63603	-1.41281	1.11355	-3.1083	0.00188167	0.517605	1	WDR31
ENSG00000188596	10.6743	-1.39727	1.37252	-3.10696	0.00189025	0.517605	1	CFAP54
ENSG00000160094	418.934	0.402175	0.21348	3.10557	0.00189912	0.517605	1	ZNF362
XXbac-BPG254F23	76.6356	-0.641458	0.343458	-3.10268	0.00191775	0.517605	1	NA
ENSG00000234492	10.9983	-6.01744e-06	0.0014427	-2.9783	0.0028985	0.517605	1.56193	RPL34-AS1
ENSG00000171595	11.2503	-6.11485e-06	0.0014427	-2.9669	0.00300816	0.517605	1.56193	DNAI2
ENSG00000137747	48.4807	-0.524216	0.367442	-3.0921	0.00198747	0.526918	1	TMPRSS13
ENSG00000247950	18.0204	-0.700612	0.439567	-3.08962	0.00200415	0.526918	1	SEC24B-AS1
ENSG00000197561	3.9842	-3.03381e-06	0.0014427	-3.08401	0.00204228	0.530214	1	ELANE
ENSG00000134827	3.45062	-3.25058e-06	0.0014427	-3.08137	0.00206053	0.530214	1	TCN1
ENSG00000064270	4.14671	-2.3768e-06	0.0014427	-3.07498	0.00210519	0.536004	1	ATP2C2
ENSG00000251152	4.0444	-3.56333e-06	0.0014427	-3.06941	0.00214482	0.540405	1	NA
ENSG00000180875	19.452	-4.61296e-06	0.0014427	-3.05173	0.00227524	0.567357	1	GREM2
ENSG00000276405	29.6932	-6.03894e-06	0.0014427	-3.04336	0.00233952	0.569434	1	NA
ENSG00000249601	3.78068	-3.95372e-06	0.0014427	-3.0398	0.00236733	0.569434	1	NA
ENSG00000258819	3.33496	-3.68907	3.00501	-3.03795	0.00238197	0.569434	1	LINC02289
ENSG00000149516	8.74268	-1.72753	0.956099	-3.03642	0.00239406	0.569434	1	MS4A3
ENSG00000151067	11.5169	-3.64832e-06	0.00144269	-2.89841	0.00375063	0.569434	1.56193	CACNA1C
ENSG00000166147	24.9053	-5.23861e-06	0.0014427	-3.03047	0.00244172	0.573401	1	FBN1
ENSG00000172985	82.4502	0.759729	0.408383	3.18082	0.00146861	0.602058	0.561926	SH3RF3
ENSG00000230131	3.1422	-4.01696e-06	0.0014427	-3.01247	0.00259129	0.602058	1	NA
ENSG00000166664	17.8191	5.58677e-06	0.0014427	3.00069	0.00269367	0.614665	1	CHRFAM7A
ENSG00000179277	2.861	-4.14909e-06	0.0014427	-2.98883	0.00280049	0.633018	1	NA
ENSG00000279301	3.23832	-2.33639	1.33883	-2.98567	0.00282962	0.633018	1	OR2T11
ENSG00000281344	91.0336	-3.87226e-06	0.0014427	-2.98295	0.00285483	0.633018	1	NA
ENSG00000155749	72.0971	-0.348512	0.255328	-2.98039	0.00287878	0.633018	1	FLACC1
ENSG00000184428	350.799	0.328858	0.282796	2.96724	0.00300483	0.648936	1	TOP1MT
ENSG00000118520	9.03976	-2.67074e-06	0.0014427	-2.82863	0.00467484	0.648936	1.56193	ARG1
ENSG00000238058	8.49404	-7.11578e-06	0.0014427	-2.95816	0.00309477	0.662445	1	NA
ENSG00000163141	6.17576	-1.06998	0.800562	-2.95472	0.00312952	0.664007	1	BNIPL
ENSG00000184828	6.00774	-2.79208e-06	0.0014427	-2.94903	0.00318774	0.670479	1	ZBTB7C
ENSG00000172987	4.69203	-1.38333e-06	0.0014427	-2.9432	0.00324841	0.672022	1	HPSE2
ENSG00000253878	5.2979	-5.01091e-06	0.0014427	-2.80209	0.00507726	0.672022	1.56193	NA
ENSG00000205622	4.74075	-2.69083e-06	0.0014427	-2.93573	0.00332768	0.682068	1	NA
ENSG00000168159	915.44	0.317371	0.263281	2.93253	0.00336218	0.682068	1	RNF187
ENSG00000105610	2.61863	-2.92956e-06	0.0014427	-2.93053	0.00338383	0.682068	1	KLF1
ENSG00000110492	27.7827	0.583845	0.518329	2.91554	0.00355075	0.709799	1	MDK
ENSG00000233016	818.315	0.359495	0.39144	2.89955	0.00373696	0.73117	1	SNHG7
ENSG00000215018	7.66752	-3.60153e-06	0.00144269	-2.89659	0.00377242	0.73117	1	COL28A1
ENSG00000249715	3.80239	-1.26427e-06	0.0014427	-2.88967	0.00385644	0.73117	1	FER1L5
ENSG00000143341	21.1035	-4.43955e-06	0.00144269	-2.88949	0.00385863	0.73117	1	HMCN1
ENSG00000143375	8.4627	-3.67047e-06	0.00144269	-2.88804	0.00387648	0.73117	1	CGN
ENSG00000155755	64.8984	-0.385642	0.373926	-2.88566	0.00390589	0.73117	1	TMEM237
ENSG00000135454	2.24535	-1.72986e-06	0.0014427	-2.88526	0.00391091	0.73117	1	B4GALNT1
ENSG00000169877	6.00366	-7.08948e-07	0.0014427	-2.88375	0.00392972	0.73117	1	AHSP
ENSG00000162706	3.2592	-1.46107e-06	0.0014427	-2.75995	0.00578095	0.73117	1.56193	CADM3
ENSG00000129682	7.36019	-2.871e-06	0.00144269	-2.87609	0.00402633	0.737417	1	FGF13
ENSG00000151090	33.4952	-9.43512e-06	0.00144269	-2.87346	0.00405999	0.737417	1	THRB
ENSG00000260372	4.17763	-1.77819e-06	0.0014427	-2.8715	0.00408524	0.737417	1	AQP4-AS1
ENSG00000142408	8.95756	-1.60563e-06	0.0014427	-2.73408	0.00625549	0.737417	1.56193	CACNG8
ENSG00000272668	23.6036	-3.81988e-06	0.00144269	-2.86896	0.00411823	0.737864	1	NA
ENSG00000220305	2.75869	-2.95917e-06	0.0014427	-2.86533	0.0041657	0.740882	1	NA
ENSG00000136842	25.1353	-6.83919e-06	0.0014427	-2.85701	0.00427648	0.752219	1	TMOD1
ENSG00000125355	17.1875	-5.64276e-06	0.00144269	-2.85589	0.00429164	0.752219	1	TMEM255A
ENSG00000138356	4.51561	-2.1437e-06	0.0014427	-2.84722	0.00441026	0.767449	1	AOX1
ENSG00000272779	363.652	0.347449	0.25265	2.99889	0.00270967	0.780051	0.561926	NA
ENSG00000185585	16.1617	-5.69881e-06	0.00144269	-2.83618	0.00456564	0.780051	1	OLFML2A
ENSG00000078114	38.9654	1.61815e-06	0.00144269	2.8275	0.00469133	0.780051	1	NEBL
ENSG00000115602	14.7835	-3.41869e-06	0.0014427	-2.81924	0.0048137	0.780051	1	IL1RL1
ENSG00000143882	3.08721	-2.93016e-06	0.00144269	-2.81847	0.00482524	0.780051	1	ATP6V1C2
ENSG00000023902	3230.48	1.7303e-05	0.00144269	2.81544	0.00487107	0.780051	1	PLEKHO1
ENSG00000210151	17.9639	-3.42973e-06	0.00144269	-2.81491	0.00487912	0.780051	1	MIR12136
ENSG00000183454	6.19165	-1.64318e-06	0.0014427	-2.81487	0.00487973	0.780051	1	GRIN2A
ENSG00000133958	8.59643	-3.18099e-06	0.00144269	-2.81401	0.00489272	0.780051	1	UNC79
ENSG00000242539	16.3536	7.93554e-06	0.0014427	2.81119	0.00493583	0.780051	1	NA
HLA-DOB	89.0736	-0.506814	0.731487	-2.80918	0.00496686	0.780051	1	NA
ENSG00000128641	32.2437	-5.51771e-06	0.00144269	-2.80809	0.00498366	0.780051	1	MYO1B
ENSG00000163293	2.66804	-3.58602e-06	0.0014427	-2.69344	0.00707193	0.780051	1.56193	NIPAL1
ENSG00000260398	15.0751	-7.36528e-06	0.00144269	-2.68605	0.00723023	0.780051	1.56193	NA
ENSG00000153721	11.3397	-3.01658e-06	0.00144269	-2.68035	0.00735444	0.780051	1.56193	CNKSR3
ENSG00000246985	17.2809	-7.84396e-06	0.00144269	-2.66028	0.00780755	0.780051	1.56193	SOCS2-AS1
ENSG00000172215	130.274	5.2204e-06	0.0014427	2.79922	0.00512257	0.786095	1	CXCR6
ENSG00000157110	6.22075	-2.16981e-06	0.0014427	-2.79709	0.00515655	0.786095	1	RBPMS
ENSG00000197520	16.966	-7.02954e-06	0.0014427	-2.79665	0.00516357	0.786095	1	FAM177B
ENSG00000005381	64.3262	-6.25861e-06	0.0014427	-2.79222	0.00523483	0.786095	1	MPO
ENSG00000249129	9.10564	-6.88513e-06	0.00144269	-2.78914	0.00528484	0.786095	1	NA
ENSG00000166947	6.39688	-6.60034e-07	0.0014427	-2.78792	0.00530469	0.786095	1	EPB42
ENSG00000157423	9.49115	-1.80115e-06	0.0014427	-2.78755	0.00531086	0.786095	1	HYDIN
ENSG00000079385	16.4758	-5.11331e-06	0.0014427	-2.78497	0.00535329	0.786095	1	CEACAM1
ENSG00000211893	351.717	4.43749e-06	0.0014427	2.7849	0.00535447	0.786095	1	NA
ENSG00000228526	6.52351	-3.82266e-06	0.00144269	-2.78188	0.00540446	0.786095	1	MIR34AHG
ENSG00000146197	5.72768	-2.94729e-06	0.00144269	-2.78178	0.00540615	0.786095	1	SCUBE3
ENSG00000269937	2.10637	-2.34607e-06	0.00144269	-2.63245	0.0084772	0.786095	1.56193	NA
ENSG00000235947	2.56167	-3.22768e-06	0.00144269	-2.62554	0.00865124	0.797459	1.56193	EGOT
ENSG00000102010	2.63282	-1.50517e-06	0.00144269	-2.6234	0.00870563	0.797725	1.56193	BMX
ENSG00000252835	6384.34	1.25427e-05	0.00144269	2.76764	0.00564634	0.801146	1	SCARNA21
ENSG00000105205	8.22288	-3.20871e-06	0.0014427	-2.76664	0.0056638	0.801146	1	CLC
ENSG00000079156	8.45872	-3.69807e-06	0.00144269	-2.61196	0.00900252	0.810541	1.56193	OSBPL6
ENSG00000112972	790.749	-1.81902e-05	0.00144269	-2.75358	0.00589471	0.822147	1	HMGCS1
ENSG00000230076	141.335	5.03084e-07	0.0014427	2.75216	0.00592035	0.822147	1	NA
ENSG00000273972	17.9742	-8.23095e-06	0.00144269	-2.60117	0.00929069	0.822147	1.56193	NA
ENSG00000141161	19.511	-5.17384e-06	0.00144269	-2.74479	0.00605495	0.827737	1	UNC45B
ENSG00000213859	105.699	9.93076e-06	0.00144269	2.74305	0.00608715	0.827737	1	KCTD11
HLA-V	4.58195	-2.45798e-06	0.00144269	-2.74282	0.00609133	0.827737	1	NA
ENSG00000284324	2.41141	2.04159e-06	0.00144269	2.73738	0.006193	0.836851	1	MIR3175
ENSG00000213130	1.84809	-3.19652e-06	0.00144269	-2.72381	0.0064533	0.865578	1	NA
ENSG00000230021	7.01653	-4.95832e-06	0.00144269	-2.7221	0.00648688	0.865578	1	LOC101928626
ENSG00000236283	9.28753	-5.02496e-06	0.00144269	-2.71879	0.00655204	0.865578	1	NA
ENSG00000116857	208.528	1.3684e-05	0.00144269	2.71716	0.00658452	0.865578	1	TMEM9
ENSG00000174384	1.91319	2.4456e-06	0.00144269	2.56706	0.0102566	0.865578	1.56193	NA
ENSG00000278384	13.7386	-2.54452e-06	0.00144269	-2.56412	0.0103439	0.865867	1.56193	NA
ENSG00000140287	94.5221	-2.26104	1.05025	-2.7058	0.00681407	0.886122	1	HDC
ENSG00000171848	23.8896	-7.60221e-06	0.00144269	-2.69959	0.00694252	0.897998	1	RRM2
ENSG00000211896	386.42	4.49172e-06	0.00144269	2.69376	0.0070651	0.908958	1	NA
ENSG00000267532	3.44252	-2.66297e-06	0.00144269	-2.692	0.00710241	0.908958	1	MIR497HG
ENSG00000088340	13.9698	-5.60923e-06	0.00144269	-2.68276	0.00730175	0.920265	1	FER1L4
ENSG00000118473	5.27446	-2.89006e-06	0.00144269	-2.68268	0.00730349	0.920265	1	SGIP1
ENSG00000269925	34.4997	-1.06601e-05	0.00144269	-2.68262	0.0073049	0.920265	1	NA
ENSG00000171587	4.00888	-1.16848e-06	0.0014427	-2.68019	0.00735813	0.922168	1	DSCAM
ENSG00000271911	2.3097	-1.29934e-06	0.0014427	-2.67781	0.00741056	0.923952	1	NA
ENSG00000163751	7.62942	-3.1423e-06	0.0014427	-2.676	0.00745056	0.924175	1	CPA3
ENSG00000197191	5.83838	4.32758e-06	0.00144269	2.673	0.00751757	0.926404	1	CYSRT1
ENSG00000124217	128.602	1.44609e-05	0.00144269	2.6705	0.00757376	0.926404	1	MOCS3
ENSG00000188056	9.97712	-1.49158e-06	0.0014427	-2.67008	0.00758343	0.926404	1	TREML4
ENSG00000210107	75.0277	-2.23265e-06	0.0014427	-2.85621	0.00428733	0.927373	0.561926	NA
ENSG00000164066	14.6246	-5.71933e-06	0.00144269	-2.66181	0.00777228	0.935956	1	INTU
ENSG00000041988	170.385	1.22729e-05	0.00144269	2.6599	0.0078164	0.935956	1	THAP3
ENSG00000133863	3.60855	-1.37326e-06	0.00144269	-2.50623	0.0122025	0.935956	1.56193	TEX15
ENSG00000085276	7.34775	-2.73983e-06	0.00144269	-2.65522	0.00792565	0.936044	1	MECOM
ENSG00000260613	3.77707	-4.30075e-06	0.00144269	-2.65258	0.0079879	0.936044	1	NA
ENSG00000225578	26.2712	6.53515e-06	0.0014427	2.65063	0.0080342	0.936044	1	NA
ENSG00000141449	4.16424	-1.41198e-06	0.00144269	-2.64816	0.00809303	0.936044	1	GREB1L
ENSG00000176678	2.18005	-1.82441e-06	0.00144269	-2.64313	0.0082144	0.936044	1	FOXL1
ENSG00000252614	14.1115	-7.99494e-06	0.00144269	-2.6429	0.00821985	0.936044	1	NA
ENSG00000205885	238.581	-1.01344e-05	0.00144269	-2.64039	0.00828115	0.936044	1	C1RL-AS1
ENSG00000237039	7.53793	5.93e-06	0.00144269	2.64011	0.00828791	0.936044	1	NA
ENSG00000130479	652.538	6.96094e-06	0.00144269	2.63914	0.00831165	0.936044	1	MAP1S
ENSG00000211445	92.0901	5.75614e-06	0.00144269	2.63594	0.00839055	0.936044	1	GPX3
ENSG00000132958	3.36836	-1.96058e-06	0.00144269	-2.63262	0.0084729	0.936044	1	TPTE2
ENSG00000141519	9.06553	-4.33477e-06	0.00144269	-2.63082	0.00851791	0.936044	1	CCDC40
ENSG00000136367	6.92777	-3.77958e-06	0.00144269	-2.62769	0.00859664	0.936044	1	ZFHX2
ENSG00000117475	267.16	-1.6301e-05	0.00144269	-2.62506	0.0086634	0.936044	1	BLZF1
ENSG00000168785	76.1918	-7.80186e-06	0.00144269	-2.62468	0.00867316	0.936044	1	TSPAN5
ENSG00000212802	32.973	8.57337e-06	0.00144269	2.61854	0.00883068	0.936044	1	NA
ENSG00000157778	227.873	2.66887e-05	0.00144274	2.61796	0.00884577	0.936044	1	PSMG3
ENSG00000154721	5.15413	-3.04556e-06	0.00144269	-2.61737	0.00886112	0.936044	1	JAM2
ENSG00000077327	5.26601	-3.85679e-06	0.00144269	-2.61673	0.00887769	0.936044	1	SPAG6
ENSG00000129173	4.99192	-4.05046e-06	0.00144269	-2.61584	0.0089007	0.936044	1	E2F8
ENSG00000200243	10.9009	4.13754e-06	0.00144269	2.49484	0.0126012	0.936044	1.56193	NA
ENSG00000275029	8.97522	-4.36643e-06	0.00144269	-2.48771	0.0128568	0.936044	1.56193	NA
ENSG00000138759	9.80544	-1.62101e-06	0.00144269	-2.48537	0.0129418	0.936044	1.56193	FRAS1
ENSG00000227028	5.81769	-1.81959e-06	0.0014427	-2.47616	0.0132803	0.936044	1.56193	SLC8A1-AS1
ENSG00000213386	11.4895	3.05166e-06	0.00144269	2.47067	0.0134859	0.936044	1.56193	NA
ENSG00000129167	25.0054	-7.13346e-06	0.00144269	-2.46343	0.0137614	0.936044	1.56193	TPH1
ENSG00000254610	3.35222	2.92539e-06	0.00144269	2.46327	0.0137675	0.936044	1.56193	NA
ENSG00000245466	2.60063	-3.47265e-06	0.00144269	-2.46016	0.0138875	0.936044	1.56193	LOC101928075
ENSG00000122966	46.1826	-9.91175e-06	0.00144269	-2.77277	0.00555822	0.943177	0.561926	CIT
ENSG00000162437	154.875	-4.71612e-06	0.0014427	-2.72665	0.00639816	0.943177	0.561926	RAVER2
ENSG00000158423	14.4235	-6.65083e-06	0.00144269	-2.60914	0.00907708	0.943177	1	RIBC1
ENSG00000167658	45028.5	1.47833e-05	0.00144269	2.60521	0.00918166	0.943177	1	EEF2
ENSG00000132164	2.87719	-1.35471e-06	0.0014427	-2.60261	0.00925173	0.943177	1	SLC6A11
ENSG00000258657	2.85809	-3.84378e-06	0.00144269	-2.6014	0.00928448	0.943177	1	NA
ENSG00000267325	6.57998	-3.65996e-06	0.00144269	-2.59767	0.00938597	0.943177	1	NA
ENSG00000124107	3.30683	-2.82534e-06	0.00144269	-2.59545	0.00944677	0.943177	1	SLPI
C6orf10	8.44715	-4.27579e-06	0.00144269	-2.59481	0.00946446	0.943177	1	NA
ENSG00000260549	2.12644	-2.83663e-06	0.00144269	-2.5936	0.00949781	0.943177	1	MT1L
ENSG00000254858	115.058	9.54969e-06	0.00144269	2.59146	0.00955708	0.943177	1	MPV17L2
ENSG00000276045	832.139	1.57955e-05	0.00144269	2.59126	0.00956238	0.943177	1	ORAI1
ENSG00000160345	5.63558	4.50874e-06	0.00144269	2.58945	0.00961302	0.943177	1	C9orf116
ENSG00000211679	152.376	4.81494e-06	0.00144269	2.58875	0.00963251	0.943177	1	NA
ENSG00000100485	2664.37	1.43344e-05	0.00144269	2.58472	0.00974575	0.943177	1	SOS2
ENSG00000198010	4.60916	-1.5275e-06	0.0014427	-2.5846	0.00974921	0.943177	1	DLGAP2
ENSG00000132465	763.056	6.26934e-06	0.00144269	2.58362	0.00977705	0.943177	1	JCHAIN
ENSG00000109654	52.0179	-8.38257e-06	0.00144269	-2.58302	0.009794	0.943177	1	TRIM2
ENSG00000103528	47.8565	-8.08561e-06	0.00144269	-2.57845	0.00992443	0.943177	1	SYT17
ENSG00000180777	3.49026	-1.22921e-06	0.0014427	-2.57815	0.00993303	0.943177	1	ANKRD30B
ENSG00000243988	3.88255	3.69755e-06	0.00144269	2.57077	0.0101472	0.943177	1	NA
ENSG00000104368	6.1549	-1.98015e-06	0.00144269	-2.57006	0.010168	0.943177	1	PLAT
ENSG00000250331	1.80483	-1.94998e-06	0.00144269	-2.56989	0.010173	0.943177	1	LINC01340
ENSG00000168268	55.764	7.5118e-06	0.00144269	2.56843	0.010216	0.943177	1	NT5DC2
ENSG00000198695	287.418	-3.11142e-06	0.00144269	-2.56607	0.0102857	0.943177	1	ND6
ENSG00000241458	4.30677	3.00584e-06	0.00144269	2.56335	0.0103669	0.943177	1	NA
ENSG00000197312	1185.79	1.10165e-05	0.00144269	2.56203	0.0104063	0.943177	1	DDI2
ENSG00000078018	22.6199	-5.08958e-06	0.00144269	-2.56138	0.0104256	0.943177	1	MAP2
ENSG00000245970	5.74631	1.06034e-06	0.00144269	2.55982	0.0104727	0.943177	1	NA
ENSG00000216624	3.88493	3.34817e-06	0.00144269	2.55944	0.0104841	0.943177	1	NA
ENSG00000264745	16.9402	-5.86096e-06	0.00144269	-2.55862	0.0105088	0.943177	1	TTC39C-AS1
ENSG00000169750	13.8815	5.57434e-06	0.00144269	2.55693	0.0105601	0.943177	1	RAC3
ENSG00000237505	5.03514	-2.28152e-06	0.00144269	-2.55525	0.0106112	0.943177	1	PKN2-AS1
ENSG00000257880	1.93928	-2.56309e-06	0.00144269	-2.55335	0.0106691	0.943177	1	NA
ENSG00000215483	32.9313	-7.13172e-06	0.00144269	-2.55155	0.0107245	0.943177	1	LINC00548
ENSG00000237248	41.7667	-4.68038e-06	0.00144269	-2.55101	0.0107412	0.943177	1	LINC00987
ENSG00000189221	5.77915	-3.09952e-06	0.00144269	-2.55051	0.0107565	0.943177	1	MAOA
ENSG00000230870	2.64688	-3.32934e-06	0.00144269	-2.54988	0.0107759	0.943177	1	NA
ENSG00000211897	135.774	4.18656e-06	0.00144269	2.54965	0.010783	0.943177	1	NA
ENSG00000254290	2.14232	-2.10544e-06	0.00144269	-2.54956	0.0107858	0.943177	1	NA
ENSG00000110002	140.417	-1.19205e-05	0.00144269	-2.54668	0.0108752	0.943177	1	VWA5A
ENSG00000163050	1520.45	1.28656e-05	0.0014427	2.54564	0.0109077	0.943177	1	COQ8A
ENSG00000111802	691.715	1.38641e-05	0.00144269	2.54515	0.0109229	0.943177	1	TDP2
ENSG00000213700	10.2163	3.75647e-06	0.00144269	2.54241	0.0110091	0.943177	1	NA
ENSG00000261734	7.99961	-3.92782e-06	0.00144269	-2.54082	0.0110593	0.943177	1	NA
ENSG00000183833	9.23151	-3.48064e-06	0.00144269	-2.5361	0.0112094	0.943177	1	MAATS1
ENSG00000067798	6.4749	-1.73467e-06	0.00144269	-2.53523	0.0112373	0.943177	1	NAV3
ENSG00000180488	737.692	1.66535e-05	0.00144268	2.53254	0.0113239	0.943177	1	MIGA1
ENSG00000176124	71.318	-1.03081e-05	0.00144269	-2.53119	0.0113677	0.943177	1	DLEU1
ENSG00000166510	6.78653	-4.17561e-06	0.00144269	-2.43141	0.0150402	0.943177	1.56193	CCDC68
ENSG00000278896	13.2323	-5.86789e-06	0.00144269	-2.42942	0.0151232	0.943177	1.56193	NA
ENSG00000134042	3.44891	-1.69962e-06	0.00144269	-2.41364	0.0157942	0.943177	1.56193	MRO
ENSG00000204706	5.28911	-1.40014e-06	0.00144269	-2.39918	0.0164321	0.943177	1.56193	MAMDC2-AS1
ENSG00000124678	2.59499	-2.13424e-06	0.00144269	-2.39237	0.0167398	0.943177	1.56193	TCP11
ENSG00000166402	6.28805	-2.23606e-06	0.00144269	-2.38987	0.0168542	0.943177	1.56193	TUB
ENSG00000110076	13.0124	-4.31417e-06	0.00144269	-2.38718	0.0169784	0.943177	1.56193	NRXN2
ENSG00000254235	3.67912	-1.36106e-06	0.00144269	-2.38533	0.017064	0.943177	1.56193	NA
ENSG00000105929	3.27568	-1.75469e-06	0.00144269	-2.37999	0.017313	0.943177	1.56193	ATP6V0A4
OR2J3	2.35073	-1.13386e-06	0.0014427	-2.37918	0.0173511	0.943177	1.56193	NA
ENSG00000227688	2.93137	-2.37881e-06	0.00144269	-2.37882	0.0173683	0.943177	1.56193	NA
ENSG00000261218	7.44878	-3.73461e-06	0.00144269	-2.37484	0.0175567	0.943177	1.56193	NA
ENSG00000259030	6.12508	-4.14955e-06	0.00144269	-2.3723	0.0176776	0.943177	1.56193	FPGT-TNNI3K
ENSG00000242265	82.2186	-7.08764e-06	0.00144269	-2.71971	0.00653394	0.944495	0.561926	PEG10
ENSG00000181240	2.12513	-1.58273e-06	0.00144269	-2.52674	0.0115126	0.944495	1	SLC25A41
ENSG00000273374	2.71686	-1.99956e-06	0.00144269	-2.52412	0.0115987	0.944495	1	NA
ENSG00000075673	2.93619	-1.41663e-06	0.00144269	-2.52146	0.011687	0.944495	1	ATP12A
ENSG00000101400	98.1198	8.94599e-06	0.00144269	2.51972	0.011745	0.944495	1	SNTA1
ENSG00000273007	1.87911	-1.74078e-06	0.00144269	-2.51693	0.0118382	0.944495	1	NA
ENSG00000066468	8.83481	-4.10912e-06	0.00144269	-2.51539	0.0118902	0.944495	1	FGFR2
ENSG00000165996	9.26791	-5.71895e-06	0.00144269	-2.51477	0.0119111	0.944495	1	HACD1
ENSG00000278972	2.94451	-2.51339e-06	0.00144269	-2.51398	0.0119378	0.944495	1	NA
ENSG00000053900	612.878	-1.93104e-05	0.00144268	-2.5138	0.0119439	0.944495	1	ANAPC4
ENSG00000116668	199.509	-1.89854e-05	0.00144268	-2.51241	0.0119909	0.944495	1	SWT1
ENSG00000243064	7.68265	-9.7077e-07	0.0014427	-2.51141	0.0120249	0.944495	1	ABCC13
ENSG00000263327	29.4467	-8.00039e-06	0.00144269	-2.51136	0.0120268	0.944495	1	TAPT1-AS1
ENSG00000145451	2.77808	-1.46036e-06	0.00144269	-2.36457	0.0180512	0.944495	1.56193	GLRA3
ENSG00000174059	8.48458	-2.55934e-06	0.00144269	-2.35524	0.0185109	0.944495	1.56193	CD34
ENSG00000138315	2.39041	-1.13137e-06	0.00144269	-2.35412	0.0185666	0.944495	1.56193	OIT3
ENSG00000239920	8.14833	-5.00509e-06	0.00144269	-2.51013	0.0120687	0.94452	1	NA
ENSG00000279161	7.97995	-4.23926e-06	0.00144269	-2.50792	0.0121443	0.94452	1	NA
ENSG00000154269	17.8772	-4.18399e-06	0.00144269	-2.34698	0.0189264	0.94452	1.56193	ENPP3
ENSG00000166444	13.0322	-3.81831e-06	0.00144269	-2.5059	0.0122139	0.945293	1	DENND2B
ENSG00000237352	9.57	-3.60123e-06	0.00144269	-2.50537	0.0122324	0.945293	1	NA
ENSG00000137692	218.33	1.27193e-05	0.00144269	2.50398	0.0122805	0.945993	1	DCUN1D5
ENSG00000228486	59.5551	-9.72132e-06	0.00144269	-2.69973	0.00693961	0.948299	0.561926	C2orf92
ENSG00000170044	3.96395	-1.2304e-06	0.00144269	-2.49891	0.0124577	0.948905	1	ZPLD1
ENSG00000074621	65.8422	-1.03278e-05	0.00144269	-2.49823	0.0124815	0.948905	1	SLC24A1
ENSG00000267710	3.63077	-1.7344e-06	0.00144269	-2.49729	0.0125145	0.948905	1	EDDM13
ENSG00000239887	3.0366	-1.69172e-06	0.00144269	-2.33685	0.0194469	0.948905	1.56193	C1orf226
ENSG00000226853	1.98807	-2.95251e-06	0.00144269	-2.49361	0.0126451	0.95213	1	NA
ENSG00000204815	10.755	-4.06686e-06	0.00144269	-2.49071	0.0127488	0.95213	1	TTC25
ENSG00000164946	8.95634	-2.70322e-06	0.00144269	-2.49058	0.0127534	0.95213	1	FREM1
ENSG00000233927	4873.86	9.66464e-06	0.00144269	2.49007	0.0127717	0.95213	1	RPS28
ENSG00000230817	2.29228	-2.27424e-06	0.00144269	-2.48947	0.0127932	0.95213	1	LINC01362
ENSG00000118407	3.16141	-9.79804e-07	0.0014427	-2.33091	0.019758	0.95213	1.56193	FILIP1
ENSG00000155158	760.113	-8.99247e-06	0.00144269	-2.4871	0.0128791	0.955582	1	TTC39B
ENSG00000177600	16110.4	1.69663e-05	0.00144269	2.67185	0.00754341	0.955877	0.561926	RPLP2
ENSG00000173320	5.30946	-2.09467e-06	0.00144269	-2.47773	0.0132223	0.955877	1	STOX2
ENSG00000119698	14.5704	-5.02568e-06	0.00144269	-2.47743	0.0132331	0.955877	1	PPP4R4
ENSG00000170624	47.2122	-4.26288e-06	0.00144269	-2.47715	0.0132436	0.955877	1	SGCD
ENSG00000200783	108.041	6.85895e-06	0.00144269	2.47663	0.013263	0.955877	1	NA
ENSG00000236467	2.4741	-1.0894e-06	0.0014427	-2.47558	0.0133021	0.955877	1	KCNMA1-AS1
ENSG00000107186	8.31613	-9.64225e-07	0.0014427	-2.47527	0.0133136	0.955877	1	MPDZ
ENSG00000135842	1764.77	-1.08551e-05	0.00144269	-2.47491	0.0133268	0.955877	1	NIBAN1
ENSG00000007968	212.213	-7.17073e-06	0.00144269	-2.47468	0.0133357	0.955877	1	E2F2
TRIM31	3.30467	-1.73977e-06	0.00144269	-2.47347	0.013381	0.955877	1	NA
ENSG00000177469	5.6539	-4.60876e-06	0.00144269	-2.47021	0.0135034	0.955877	1	CAVIN1
ENSG00000173947	6.82042	-3.92354e-06	0.00144269	-2.46989	0.0135154	0.955877	1	PIFO
ENSG00000267858	15.2185	-4.66756e-06	0.00144269	-2.31516	0.0206043	0.955877	1.56193	MZF1-AS1
ENSG00000284391	2.4133	-2.78904e-06	0.00144269	-2.31297	0.0207245	0.955877	1.56193	LOC105373244
ENSG00000103534	4.58646	-1.54651e-06	0.00144269	-2.30794	0.0210024	0.955877	1.56193	TMC5
ENSG00000243352	5.91149	7.11032e-07	0.00144269	2.30662	0.021076	0.955877	1.56193	NA
ENSG00000134489	7.57993	-4.05066e-06	0.00144269	-2.46529	0.0136903	0.964659	1	HRH4
ENSG00000163618	6.51723	-1.17582e-06	0.00144269	-2.46354	0.0137572	0.964659	1	CADPS
ENSG00000263316	3.98836	-3.31901e-06	0.00144269	-2.29925	0.0214908	0.964659	1.56193	NA
ENSG00000272374	5.97494	-3.69706e-06	0.00144269	-2.45643	0.0140324	0.964952	1	NA
SAPCD1	6.95709	-4.49202e-06	0.00144269	-2.45516	0.014082	0.964952	1	NA
ENSG00000180035	101.888	1.20564e-05	0.00144269	2.45403	0.0141264	0.964952	1	ZNF48
ENSG00000130234	2.7633	-1.38351e-06	0.0014427	-2.45258	0.0141837	0.964952	1	ACE2
ENSG00000177427	124.538	1.39692e-05	0.00144268	2.45249	0.0141872	0.964952	1	MIEF2
ENSG00000228570	2.50896	-1.68404e-06	0.00144269	-2.45141	0.0142299	0.964952	1	NUTM2E
ENSG00000186501	411.216	1.17519e-05	0.00144269	2.45131	0.0142337	0.964952	1	TMEM222
ENSG00000238372	2.00353	-2.69021e-06	0.00144269	-2.45005	0.0142838	0.964952	1	NA
ENSG00000114737	271.805	8.97792e-06	0.00144269	2.44995	0.0142874	0.964952	1	CISH
ENSG00000243696	44.1051	-7.69432e-06	0.00144269	-2.44672	0.0144161	0.964952	1	NA
ENSG00000105640	12686.7	1.1942e-05	0.00144269	2.44112	0.0146416	0.964952	1	RPL18A
ENSG00000144229	3.93527	-9.8231e-07	0.00144269	-2.44038	0.0146718	0.964952	1	THSD7B
ENSG00000142025	2.63585	-1.404e-06	0.00144269	-2.43994	0.0146896	0.964952	1	DMRTC2
ENSG00000162496	1148.99	6.16325e-06	0.00144269	2.4399	0.0146914	0.964952	1	DHRS3
TRIM10	11.8146	-4.00886e-06	0.00144269	-2.43756	0.0147866	0.964952	1	NA
ENSG00000279253	41.859	-9.25818e-06	0.00144269	-2.43755	0.014787	0.964952	1	NA
ENSG00000168026	104.101	-1.23869e-05	0.00144269	-2.43598	0.0148514	0.964952	1	TTC21A
ENSG00000137831	76.2024	-7.21211e-06	0.00144269	-2.43571	0.0148627	0.964952	1	UACA
ENSG00000249936	7.36131	3.01912e-06	0.00144269	2.43554	0.0148696	0.964952	1	NA
ENSG00000274180	278.257	1.40003e-05	0.00144268	2.43506	0.0148892	0.964952	1	NATD1
ENSG00000088926	3.51711	-2.77604e-06	0.00144269	-2.4349	0.0148958	0.964952	1	F11
ENSG00000105419	3.94615	-2.41875e-06	0.00144269	-2.43431	0.0149203	0.964952	1	MEIS3
ENSG00000076716	13.5841	-4.15073e-06	0.00144269	-2.29803	0.0215598	0.964952	1.56193	GPC4
ENSG00000237978	2.02547	-1.59805e-06	0.00144269	-2.29544	0.0217081	0.964952	1.56193	NA
ENSG00000071282	10.9067	-4.25019e-06	0.00144269	-2.29235	0.0218854	0.964952	1.56193	LMCD1
ENSG00000166323	8.91557	-3.90152e-06	0.00144269	-2.28243	0.0224642	0.964952	1.56193	C11orf65
ENSG00000182752	3.64144	-1.44021e-06	0.00144269	-2.28105	0.0225457	0.964952	1.56193	PAPPA
ENSG00000268129	10.4941	4.72683e-06	0.00144269	2.28016	0.0225984	0.964952	1.56193	LOC100289361
ENSG00000170180	2.28577	-1.66956e-06	0.00144269	-2.26922	0.0232546	0.964952	1.56193	GYPA
ENSG00000185040	2.33306	-1.7055e-06	0.00144269	-2.43164	0.0150308	0.967729	1	SPDYE16
ENSG00000105877	10.1029	-2.37536e-06	0.00144269	-2.43128	0.0150457	0.967729	1	DNAH11
HLA-T	4.99144	3.76987e-06	0.00144269	2.26425	0.0235589	0.967729	1.56193	NA
ENSG00000173457	366.991	1.08688e-05	0.00144269	2.62543	0.00865388	0.977056	0.561926	PPP1R14B
ENSG00000115170	303.291	-1.42808e-05	0.00144269	-2.62171	0.00874887	0.977056	0.561926	ACVR1
ENSG00000113645	13.1479	-4.13084e-06	0.00144269	-2.42562	0.0152821	0.977056	1	WWC1
ENSG00000203801	2.82871	-2.15604e-06	0.00144269	-2.42274	0.0154041	0.977056	1	LINC00222
ENSG00000273245	42.2005	9.23279e-06	0.00144269	2.42017	0.0155131	0.977056	1	NA
ENSG00000197993	6.91795	-3.90861e-06	0.00144269	-2.41969	0.0155335	0.977056	1	KEL
ENSG00000256351	9.39197	-4.96185e-06	0.00144269	-2.41844	0.015587	0.977056	1	NA
ENSG00000134824	246.768	-4.22949e-06	0.00144269	-2.41829	0.0155936	0.977056	1	FADS2
ENSG00000107593	4.75449	-2.34527e-06	0.00144269	-2.25429	0.0241777	0.977056	1.56193	PKD2L1
ENSG00000118777	17.3158	-3.58338e-06	0.00144269	-2.2505	0.0244169	0.977056	1.56193	ABCG2
ENSG00000160993	133.871	9.714e-06	0.00144269	2.58136	0.00984123	0.977355	0.561926	ALKBH4
ENSG00000198876	357.142	-7.01886e-06	0.00144269	-2.55663	0.0105692	0.977355	0.561926	DCAF12
ENSG00000108828	552.636	1.00046e-05	0.00144269	2.51629	0.0118598	0.977355	0.561926	VAT1
ENSG00000180884	305.474	1.02849e-05	0.00144269	2.45651	0.0140293	0.977355	0.561926	ZNF792
ENSG00000139990	2152.83	2.13851e-05	0.00144267	2.45281	0.0141747	0.977355	0.561926	DCAF5
ENSG00000130811	2723.84	1.61478e-05	0.00144268	2.4522	0.0141987	0.977355	0.561926	EIF3G
ENSG00000273018	62.3807	-2.49419e-06	0.00144269	-2.44451	0.014505	0.977355	0.561926	FAM106A
ENSG00000122122	3673.13	1.41526e-05	0.00144268	2.44422	0.0145165	0.977355	0.561926	SASH3
ENSG00000223546	52.2913	-1.16737e-05	0.00144269	-2.42501	0.0153081	0.977355	0.561926	NA
ENSG00000169951	178.82	1.06674e-05	0.00144269	2.41849	0.015585	0.977355	0.561926	ZNF764
ENSG00000268392	2.9858	-3.23956e-06	0.00144269	-2.40704	0.0160823	0.977355	1	NA
ENSG00000149792	727.006	1.72842e-05	0.00144268	2.40507	0.0161693	0.977355	1	MRPL49
ENSG00000147168	325.344	-1.06393e-05	0.00144269	-2.40454	0.0161927	0.977355	1	IL2RG
ENSG00000175161	11.792	-2.56313e-06	0.00144269	-2.40179	0.0163149	0.977355	1	CADM2
ENSG00000255545	9.26395	-3.46836e-06	0.00144269	-2.40135	0.0163348	0.977355	1	LOC283177
ENSG00000109321	485.887	-7.73893e-06	0.00144269	-2.40126	0.0163388	0.977355	1	AREG
ENSG00000273674	4.27812	-4.25394e-06	0.00144269	-2.39855	0.0164601	0.977355	1	NA
ENSG00000175779	28.8534	-9.13636e-06	0.00144269	-2.39833	0.0164702	0.977355	1	NA
ENSG00000079974	150.251	-1.30098e-05	0.00144268	-2.39828	0.0164724	0.977355	1	RABL2B
ENSG00000171425	394.976	1.3628e-05	0.00144268	2.39567	0.0165901	0.977355	1	ZNF581
ENSG00000267328	2.61203	-1.59108e-06	0.00144269	-2.3913	0.016789	0.977355	1	NA
ENSG00000119121	16.2032	-2.15583e-06	0.00144269	-2.39101	0.016802	0.977355	1	TRPM6
ENSG00000151276	6.96703	-2.1288e-06	0.00144269	-2.39061	0.0168204	0.977355	1	MAGI1
ENSG00000079931	10.6244	-4.09087e-06	0.00144269	-2.3904	0.0168301	0.977355	1	MOXD1
ENSG00000147655	2.71017	-1.24084e-06	0.00144269	-2.39021	0.0168386	0.977355	1	RSPO2
ENSG00000173402	515.872	1.81481e-05	0.00144267	2.38942	0.0168752	0.977355	1	DAG1
ENSG00000120658	3.14343	-2.06054e-06	0.00144269	-2.38939	0.0168764	0.977355	1	ENOX1
ENSG00000276975	4.43216	-1.18431e-06	0.00144269	-2.38924	0.0168832	0.977355	1	NA
ENSG00000090432	642.166	1.32082e-05	0.00144268	2.38857	0.016914	0.977355	0.561926	MUL1
ENSG00000186628	2.65145	-1.54449e-06	0.00144269	-2.38805	0.016938	0.977355	1	FSD2
ENSG00000179299	26.8146	-6.24171e-06	0.00144269	-2.38568	0.0170476	0.977355	1	NSUN7
ENSG00000171962	4.04148	-2.60191e-06	0.00144269	-2.38554	0.0170541	0.977355	1	DRC3
ENSG00000189057	74.1283	-5.26081e-06	0.00144269	-2.38528	0.0170662	0.977355	1	FAM111B
ENSG00000259956	1679.61	-3.55853e-05	0.0014428	2.38483	0.017087	0.977355	1	RBM15B
ENSG00000005189	17.005	-7.33445e-06	0.00144269	-2.3843	0.0171115	0.977355	1	REXO5
ENSG00000142444	261.187	-2.52217e-06	0.00144265	2.38412	0.0171201	0.977355	1	TIMM29
ENSG00000236304	219.707	4.17102e-06	0.00144269	2.38343	0.0171521	0.977355	1	LOC107984360
ENSG00000198919	330.777	-9.3706e-06	0.00144269	-2.38254	0.0171939	0.977355	1	DZIP3
ENSG00000152133	349.307	8.9765e-06	0.00144269	2.38144	0.017245	0.977355	1	GPATCH11
ENSG00000225569	6.76354	-3.88144e-06	0.00144269	-2.38016	0.017305	0.977355	1	NA
ENSG00000170615	4.90076	-1.77034e-06	0.00144269	-2.38015	0.0173055	0.977355	1	SLC26A5
ENSG00000128683	2.77939	-1.85552e-06	0.00144269	-2.37789	0.0174121	0.977355	1	GAD1
ENSG00000091128	2.90612	-1.83051e-06	0.00144269	-2.37785	0.0174139	0.977355	1	LAMB4
ENSG00000251513	151.656	-6.38673e-06	0.00144269	-2.37673	0.0174669	0.977355	1	NA
ENSG00000182836	3.92617	-1.19825e-06	0.00144269	-2.37485	0.0175561	0.977355	1	PLCXD3
ENSG00000166347	91.2607	-8.08176e-06	0.00144269	-2.37228	0.0176785	0.977355	1	CYB5A
ENSG00000196517	3.79717	-2.87198e-06	0.00144269	-2.37031	0.0177733	0.977355	1	SLC6A9
ENSG00000164587	20722.3	1.67636e-05	0.00144267	2.36691	0.0179371	0.977355	1	RPS14
ENSG00000161981	123.74	7.48693e-06	0.00144269	2.36557	0.0180025	0.977355	1	SNRNP25
ENSG00000145757	2.21306	-1.68412e-06	0.00144269	-2.36546	0.0180076	0.977355	1	SPATA9
ENSG00000178053	48.0854	-4.88581e-06	0.00144269	-2.36521	0.0180199	0.977355	1	MLF1
ENSG00000264577	12.1332	2.04238e-06	0.00144269	2.36517	0.0180217	0.977355	1	NA
ENSG00000134160	4.44047	-1.57575e-06	0.00144269	-2.36466	0.0180467	0.977355	1	TRPM1
ENSG00000182771	3.77351	-1.34812e-06	0.00144269	-2.36391	0.018083	0.977355	1	GRID1
ENSG00000230637	1.97585	-1.08531e-06	0.0014427	-2.36285	0.0181351	0.977355	1	NA
ENSG00000204792	5.1001	-1.66782e-06	0.00144269	-2.36015	0.0182677	0.977355	1	LINC01291
ENSG00000111816	6.51454	-2.22314e-06	0.00144269	-2.35951	0.0182992	0.977355	1	FRK
ENSG00000137203	2.57909	-1.09855e-06	0.00144269	-2.35849	0.0183492	0.977355	1	TFAP2A
ENSG00000185614	25.8246	6.43615e-06	0.00144269	2.35679	0.0184334	0.977355	1	INKA1
ENSG00000135424	33.1123	-5.48325e-06	0.00144269	-2.35652	0.0184469	0.977355	1	ITGA7
ENSG00000178952	1525.85	1.67536e-05	0.00144267	2.35586	0.01848	0.977355	0.561926	TUFM
ENSG00000104783	327.458	7.74764e-06	0.00144269	2.3544	0.0185528	0.977355	0.561926	KCNN4
ENSG00000146166	3.1693	-1.92638e-06	0.00144269	-2.35379	0.0185833	0.977355	1	LGSN
ENSG00000253409	16.9607	-5.27166e-06	0.00144269	-2.35351	0.0185973	0.977355	1	NA
ENSG00000240535	6.85419	-3.04026e-06	0.00144269	-2.35254	0.0186456	0.977355	1	NA
ENSG00000166348	63.0997	-8.40429e-06	0.00144269	-2.35122	0.0187122	0.977355	1	USP54
ENSG00000092978	354.405	-2.07525e-05	0.00144266	-2.34598	0.0189772	0.977355	1	GPATCH2
ENSG00000156509	3.82563	-3.71348e-06	0.00144269	-2.3452	0.0190168	0.977355	1	FBXO43
ENSG00000114270	94.7019	5.20193e-06	0.00144269	2.34448	0.0190537	0.977355	1	COL7A1
ENSG00000229474	717.534	-6.88486e-06	0.00144269	-2.34361	0.0190979	0.977355	0.561926	PATL2
ENSG00000180116	4.28624	-2.37741e-06	0.00144269	-2.34346	0.019106	0.977355	1	C12orf40
ENSG00000213860	6.38801	4.54001e-06	0.00144269	2.34061	0.0192521	0.977355	1	NA
ENSG00000165895	54.0308	-5.83671e-06	0.00144269	-2.33974	0.0192973	0.977355	1	ARHGAP42
ENSG00000104679	419.782	1.31364e-05	0.00144268	2.33941	0.0193144	0.977355	1	R3HCC1
ENSG00000280007	6.10429	-1.74633e-06	0.00144269	-2.33795	0.01939	0.977355	1	NA
ENSG00000134874	2.56885	-1.03124e-06	0.0014427	-2.33773	0.0194013	0.977355	1	DZIP1
ENSG00000273196	3.31184	-3.21193e-06	0.00144269	-2.33767	0.0194045	0.977355	1	NA
ENSG00000124302	5.44908	-3.25499e-06	0.00144269	-2.33623	0.019479	0.977355	1	CHST8
ENSG00000283162	2.19712	-1.42145e-06	0.00144269	-2.33461	0.0195638	0.977355	1	NA
ENSG00000103995	317.753	-1.3381e-05	0.00144268	-2.33413	0.0195888	0.977355	0.561926	CEP152
ENSG00000250305	5.6134	-1.87121e-06	0.00144269	-2.33363	0.0196151	0.977355	1	TRMT9B
ENSG00000166104	3.30661	-1.31845e-06	0.0014427	-2.33339	0.0196277	0.977355	1	NA
ENSG00000114948	50.1059	-5.29366e-06	0.00144269	-2.3332	0.0196375	0.977355	1	ADAM23
ENSG00000177301	25.7772	-5.0286e-06	0.00144269	-2.33127	0.019739	0.977355	1	KCNA2
ENSG00000115648	4.74828	-9.85774e-07	0.0014427	-2.33098	0.0197546	0.977355	1	MLPH
ENSG00000278535	34.6237	-1.03881e-05	0.00144269	-2.33096	0.0197556	0.977355	1	DHRS11
ENSG00000161960	1218.35	-1.00723e-05	0.00144269	-2.33061	0.0197742	0.977355	1	EIF4A1
ENSG00000198939	7.88281	-4.32336e-06	0.00144269	-2.32956	0.0198292	0.977355	1	ZFP2
ENSG00000121270	4.28954	-2.73695e-06	0.00144269	-2.32787	0.0199188	0.977355	1	ABCC11
ENSG00000262074	684.997	3.87294e-06	0.00144269	2.32778	0.0199236	0.977355	1	SNORD3B-2
ENSG00000178297	2.54984	-1.98375e-06	0.00144269	-2.3264	0.0199972	0.977355	1	TMPRSS9
ENSG00000166188	359.5	1.44214e-05	0.00144268	2.32499	0.0200723	0.977355	1	ZNF319
ENSG00000260743	3.30357	-3.65237e-06	0.00144269	-2.32484	0.0200806	0.977355	1	NA
ENSG00000240682	431.746	1.51491e-05	0.00144268	2.32261	0.0202001	0.977355	0.561926	ISY1
ENSG00000206195	3.74532	-1.54178e-06	0.00144269	-2.32203	0.0202312	0.977355	1	DUXAP8
ENSG00000130413	17.6362	-3.67263e-06	0.00144269	-2.32086	0.0202946	0.977355	1	STK33
ENSG00000099954	17.8726	-4.14058e-06	0.00144269	-2.31931	0.020378	0.977355	1	CECR2
ENSG00000239466	2.93407	-2.47251e-06	0.00144269	-2.31903	0.0203933	0.977355	1	NA
ENSG00000248593	24.5583	-7.48736e-06	0.00144269	-2.31755	0.0204739	0.977355	1	DSTNP2
ENSG00000138696	3.22286	-1.75207e-06	0.00144269	-2.31442	0.0206447	0.977355	1	BMPR1B
ENSG00000086696	3.52592	-1.12357e-06	0.00144269	-2.31407	0.0206639	0.977355	1	HSD17B2
ENSG00000197238	42.9653	6.51874e-06	0.00144269	2.31376	0.0206807	0.977355	1	H4C11
ENSG00000225093	9.23392	4.85695e-06	0.00144269	2.313	0.0207225	0.977355	1	NA
ENSG00000154380	20.2908	-3.59579e-06	0.00144269	-2.31166	0.0207962	0.977355	1	ENAH
ENSG00000170417	19.0967	-3.9467e-06	0.00144269	-2.31001	0.0208876	0.977355	1	TMEM182
ENSG00000229956	6.77767	-1.79705e-06	0.00144269	-2.30921	0.0209317	0.977355	1	NA
ENSG00000152684	254.623	1.0887e-05	0.00144268	2.30921	0.0209321	0.977355	1	PELO
ENSG00000273091	2.2828	-2.49472e-06	0.00144269	-2.30914	0.020936	0.977355	1	NA
ENSG00000254226	3.58124	-2.6061e-06	0.00144269	-2.30645	0.0210854	0.977355	1	LINC01933
ENSG00000134897	52.177	-1.6414e-05	0.00144271	-2.30511	0.0211603	0.977355	1	BIVM
ENSG00000252481	7790.68	1.42049e-05	0.00144268	2.30347	0.0212522	0.977355	1	SCARNA13
ENSG00000124562	696.055	1.77193e-05	0.00144267	2.30107	0.0213878	0.977355	1	SNRPC
ENSG00000211745	42.0295	3.99162e-06	0.00144269	2.30094	0.0213948	0.977355	0.561926	NA
ENSG00000197506	15.9169	-4.48632e-06	0.00144269	-2.3004	0.0214253	0.977355	1	SLC28A3
ENSG00000105088	20.7339	4.55882e-06	0.00144269	2.29961	0.0214705	0.977355	1	OLFM2
ENSG00000210194	14.4774	-1.61771e-06	0.00144269	-2.29905	0.021502	0.977355	1	NA
ENSG00000100373	29.0892	7.01962e-06	0.00144269	2.29895	0.0215077	0.977355	1	UPK3A
ENSG00000180279	4.57937	-2.82536e-06	0.00144269	-2.29877	0.0215181	0.977355	1	LINC01869
ENSG00000261553	5.01277	-3.96775e-06	0.00144269	-2.29869	0.0215224	0.977355	1	NA
ENSG00000206120	2.86501	-1.81954e-06	0.00144269	-2.29866	0.021524	0.977355	1	NA
ENSG00000139725	2106.02	9.66369e-06	0.00144269	2.2982	0.0215507	0.977355	1	RHOF
ENSG00000142541	38860.4	1.88183e-05	0.00144266	2.29741	0.0215953	0.977355	1	RPL13A
ENSG00000128482	11.8049	-3.95486e-06	0.00144269	-2.29728	0.0216026	0.977355	1	RNF112
ENSG00000214783	108.843	7.74681e-06	0.00144269	2.29677	0.0216321	0.977355	1	POLR2J4
ENSG00000272509	8.72103	4.62252e-06	0.00144269	2.29637	0.021655	0.977355	1	NA
ENSG00000048052	707.981	-8.62991e-06	0.00144269	-2.29591	0.0216808	0.977355	1	HDAC9
ENSG00000154016	326.808	6.86531e-06	0.00144269	2.29567	0.0216945	0.977355	1	GRAP
ENSG00000254588	3.46919	-3.02958e-06	0.00144269	-2.29462	0.0217552	0.977355	1	ETS1-AS1
ENSG00000104221	347.814	1.4819e-05	0.00144268	2.29362	0.0218121	0.977355	0.561926	BRF2
ENSG00000140104	12.7003	-3.95886e-06	0.00144269	-2.2935	0.0218193	0.977355	1	CLBA1
ENSG00000204237	235.769	1.06624e-05	0.00144268	2.29265	0.0218683	0.977355	1	OXLD1
ENSG00000242019	2.64953	-1.08791e-06	0.0014427	-2.29074	0.0219785	0.977355	1	KIR3DL3
ENSG00000235445	6.49071	-3.36174e-06	0.00144269	-2.2894	0.0220563	0.977355	1	NA
ENSG00000164251	107.855	6.19803e-06	0.00144269	2.28876	0.022093	0.977355	1	F2RL1
ENSG00000276597	5.70127	-3.6271e-06	0.00144269	-2.28848	0.0221094	0.977355	1	NA
ENSG00000285219	30.383	-3.44888e-06	0.00144269	-2.28759	0.0221613	0.977355	1	LOC100506207
ENSG00000148219	39.4148	-7.52572e-06	0.00144269	-2.28757	0.0221623	0.977355	1	ASTN2
ENSG00000099385	396.137	1.13105e-05	0.00144268	2.28722	0.0221831	0.977355	1	BCL7C
ENSG00000110436	9.60667	-2.02542e-06	0.00144269	-2.28674	0.0222108	0.977355	1	SLC1A2
ENSG00000185046	7.97702	-2.18043e-06	0.00144269	-2.28642	0.0222296	0.977355	1	ANKS1B
ENSG00000187951	33.9193	-7.25891e-06	0.00144269	-2.28581	0.0222652	0.977355	0.561926	LOC100288637
ENSG00000170927	9.67516	-7.49179e-07	0.0014427	-2.28574	0.0222693	0.977355	1	PKHD1
HCG9	2.1004	-2.53854e-06	0.00144269	-2.28557	0.0222794	0.977355	1	NA
POU5F1	7.4521	-3.89044e-06	0.00144269	-2.28438	0.0223491	0.977355	1	NA
ENSG00000219102	4.01781	-2.04464e-06	0.00144269	-2.28279	0.022443	0.977355	1	NA
ENSG00000157827	110.019	-4.72731e-06	0.00144269	-2.28086	0.0225568	0.977355	1	FMNL2
ENSG00000063177	12433.7	1.44411e-05	0.00144267	2.28011	0.0226011	0.977355	0.561926	RPL18
ENSG00000168004	6.07377	-2.94809e-06	0.00144269	-2.28011	0.0226012	0.977355	1	PLAAT5
ENSG00000182132	2.19531	-1.43446e-06	0.00144269	-2.27973	0.0226235	0.977355	1	KCNIP1
ENSG00000120332	3.34255	-1.08543e-06	0.0014427	-2.27968	0.0226265	0.977355	1	TNN
ENSG00000183431	1784.37	1.09699e-05	0.00144268	2.27935	0.0226465	0.977355	1	SF3A3
ENSG00000136942	7303.47	1.32645e-05	0.00144268	2.27794	0.0227299	0.977355	1	RPL35
ENSG00000149488	2.9447	-1.34917e-06	0.00144269	-2.27604	0.0228435	0.977355	1	TMC2
ENSG00000276462	3.39194	-9.16368e-07	0.0014427	-2.27551	0.0228751	0.977355	1	LOC440896
ENSG00000280087	3.90092	-3.35441e-06	0.00144269	-2.27396	0.0229683	0.977355	1	NA
ENSG00000256590	2.39267	1.98477e-06	0.00144269	2.27357	0.0229921	0.977355	1	NA
ENSG00000153930	4.61598	-1.08837e-06	0.00144269	-2.2726	0.0230504	0.977355	1	ANKFN1
ENSG00000235552	96.9351	1.17784e-05	0.00144268	2.27252	0.0230549	0.977355	1	NA
ENSG00000137880	145.947	7.90265e-06	0.00144269	2.27244	0.0230598	0.977355	0.561926	GCHFR
ENSG00000243316	2.24459	-1.37099e-06	0.00144269	-2.27236	0.0230648	0.977355	1	GUCY2GP
ENSG00000149231	1025.48	-1.31545e-05	0.00144268	-2.27125	0.0231321	0.977355	1	CCDC82
ENSG00000153048	563.95	1.30768e-05	0.00144268	2.27121	0.0231345	0.977355	1	CARHSP1
ENSG00000141837	20.1316	-2.47346e-06	0.00144269	-2.27037	0.0231852	0.977355	1	CACNA1A
ENSG00000103202	161.71	8.4832e-06	0.00144269	2.27029	0.0231901	0.977355	0.561926	NME4
ENSG00000086570	4.04598	-1.0735e-06	0.00144269	-2.27011	0.0232011	0.977355	1	FAT2
ENSG00000165424	265.447	6.98145e-06	0.00144269	2.27004	0.0232054	0.977355	1	ZCCHC24
ENSG00000232677	22.717	-5.24731e-06	0.00144269	-2.26953	0.023236	0.977355	1	LINC00665
ENSG00000201772	202.328	7.2882e-06	0.00144269	2.26706	0.0233866	0.977355	1	SNORA5C
ENSG00000179409	465.463	1.8339e-05	0.00144267	2.26545	0.023485	0.977355	1	GEMIN4
ENSG00000124942	74462.3	-9.41819e-06	0.00144269	-2.26368	0.0235937	0.977355	1	AHNAK
ENSG00000073331	350.716	-8.38246e-06	0.00144269	-2.26362	0.0235975	0.977355	1	ALPK1
ENSG00000118997	8.87928	-2.48851e-06	0.00144269	-2.2626	0.0236601	0.977355	1	DNAH7
ENSG00000244313	58.8738	1.05063e-05	0.00144268	2.26185	0.0237065	0.977355	1	NA
ENSG00000153046	749.734	1.95002e-05	0.00144266	2.25986	0.0238301	0.977355	0.561926	CDYL
ENSG00000261512	44.9881	9.30469e-06	0.00144269	2.25428	0.0241789	0.977355	1	NA
ENSG00000163617	163.019	-9.30086e-06	0.00144269	-2.25335	0.0242371	0.977355	1	CCDC191
ENSG00000198216	10.9197	-2.51308e-06	0.00144269	-2.2528	0.0242718	0.977355	1	CACNA1E
ENSG00000183691	41.1103	3.58139e-06	0.00144269	2.2523	0.0243036	0.977355	1	NOG
ENSG00000187953	283.421	1.07977e-05	0.00144268	2.24969	0.0244689	0.977355	1	PMS2CL
XXbac-BPG308K3	2.92511	-1.48968e-06	0.00144269	-2.24779	0.0245898	0.977355	1	NA
ENSG00000107731	18.9114	3.31954e-06	0.00144269	2.24703	0.0246381	0.977355	1	UNC5B
ENSG00000173193	4187.48	-1.15187e-05	0.00144268	-2.24595	0.0247071	0.977355	1	PARP14
ENSG00000272799	8.34066	-5.30779e-06	0.00144269	-2.24584	0.0247143	0.977355	1.56193	NA
ENSG00000255129	2.40157	-1.07334e-06	0.0014427	-2.24536	0.0247451	0.977355	1	NA
ENSG00000233230	15.0746	-5.73292e-06	0.00144269	-2.2421	0.0249551	0.977355	1	NA
ENSG00000158125	4.94126	-1.08274e-06	0.00144269	-2.24175	0.0249774	0.977355	1	XDH
ENSG00000100336	8.51634	-2.28945e-06	0.00144269	-2.24141	0.0249992	0.977355	1	APOL4
ENSG00000071539	9.22033	-5.62356e-06	0.00144269	-2.24073	0.0250433	0.977355	1.56193	TRIP13
ENSG00000078747	3541.08	1.55679e-05	0.00144267	2.24019	0.0250787	0.977355	1	ITCH
ENSG00000188070	152.43	1.03111e-05	0.00144268	2.23949	0.0251243	0.977355	1	C11orf95
ENSG00000187626	44.9809	5.44966e-06	0.00144269	2.23943	0.0251278	0.977355	1	ZKSCAN4
ENSG00000270959	20.5835	-5.09647e-06	0.00144269	-2.23909	0.0251497	0.977355	1.56193	LPP-AS2
ENSG00000160188	7.24991	-2.88273e-06	0.00144269	-2.23864	0.0251793	0.977355	1	RSPH1
ENSG00000230364	6.44676	4.17795e-06	0.00144269	2.23842	0.0251936	0.977355	1	NA
ENSG00000276097	9.35064	-3.91948e-06	0.00144269	-2.23833	0.0251998	0.977355	1.56193	NA
ENSG00000137941	25.1161	-4.91427e-06	0.00144269	-2.23732	0.0252653	0.977355	1	TTLL7
ENSG00000185518	6.06252	-1.60499e-06	0.00144269	-2.23731	0.025266	0.977355	1	SV2B
ENSG00000146109	1122.17	1.57755e-05	0.00144267	2.23716	0.0252759	0.977355	1	ABT1
ENSG00000127329	12.5429	-3.83377e-06	0.00144269	-2.23681	0.0252989	0.977355	1	PTPRB
ENSG00000254528	41.9307	2.82416e-06	0.00144269	2.23673	0.0253041	0.977355	1	NA
ENSG00000270055	315.896	8.1657e-06	0.00144269	2.23619	0.0253391	0.977355	1	NA
ENSG00000257764	10.4272	1.1567e-06	0.00144269	2.23585	0.0253615	0.977355	1.56193	NA
ENSG00000183347	6.02179	-3.98795e-06	0.00144269	-2.23582	0.0253635	0.977355	1	GBP6
ENSG00000267193	2.08962	-1.76734e-06	0.00144269	-2.23555	0.0253813	0.977355	1	NA
ENSG00000165626	7.84466	-2.56784e-06	0.00144269	-2.23544	0.0253884	0.977355	1	BEND7
ENSG00000135778	127.408	-6.73867e-06	0.00144269	-2.23363	0.0255072	0.977355	1	NTPCR
ENSG00000137766	4.87812	-9.34485e-07	0.00144269	-2.23327	0.0255309	0.977355	1	UNC13C
ENSG00000226856	2.54836	-2.01654e-06	0.00144269	-2.23287	0.0255573	0.977355	1.56193	THORLNC
ENSG00000147642	7.13422	-2.84943e-06	0.00144269	-2.23255	0.0255785	0.977355	1	SYBU
ENSG00000137078	198.926	8.81997e-06	0.00144269	2.23227	0.0255971	0.977355	1	SIT1
ENSG00000245105	190.326	-4.76818e-06	0.00144269	-2.23132	0.0256601	0.977355	1	A2M-AS1
ENSG00000231340	7.80954	4.87673e-06	0.00144269	2.23035	0.0257245	0.977355	1	NA
ENSG00000186487	9.48453	-1.48572e-06	0.00144269	-2.22895	0.0258175	0.977355	1	MYT1L
ENSG00000162620	6.49549	-2.6056e-06	0.00144269	-2.22812	0.0258724	0.977355	1.56193	LRRIQ3
ENSG00000082293	297.398	-5.31091e-06	0.00144269	-2.22751	0.0259131	0.977355	0.561926	COL19A1
ENSG00000069696	6.06605	3.51623e-06	0.00144269	2.22697	0.0259495	0.977355	1	DRD4
ENSG00000075643	5.21093	-2.25087e-06	0.00144269	-2.22681	0.0259601	0.977355	1	MOCOS
ENSG00000163710	2.90828	-9.30602e-07	0.0014427	-2.22203	0.0262814	0.977355	1.56193	PCOLCE2
ENSG00000182667	5.30964	-1.37134e-06	0.00144269	-2.22178	0.0262983	0.977355	1.56193	NTM
ENSG00000134138	6.11224	-1.80649e-06	0.00144269	-2.22085	0.0263613	0.977355	1	MEIS2
ENSG00000117322	57.9575	-4.91613e-06	0.00144269	-2.22069	0.0263719	0.977355	1	CR2
ENSG00000162729	327.759	9.63662e-06	0.00144269	2.21986	0.026428	0.977355	0.561926	IGSF8
ENSG00000046889	5.23241	-1.56497e-06	0.00144269	-2.21951	0.0264518	0.977355	1	PREX2
ENSG00000077942	2.94478	-1.70501e-06	0.00144269	-2.21716	0.0266125	0.977355	1.56193	FBLN1
ENSG00000082515	311.764	1.29906e-05	0.00144268	2.21516	0.0267491	0.977355	1	MRPL22
ENSG00000272123	3.99867	3.51072e-06	0.00144269	2.21299	0.0268981	0.977355	1	NA
ENSG00000205037	6.78036	3.83197e-06	0.00144269	2.21291	0.0269036	0.977355	1	LOC400553
ENSG00000180934	3.203	-1.25845e-06	0.00144269	-2.21177	0.0269822	0.977355	1	OR56A1
ENSG00000256069	4.04834	-9.48178e-07	0.0014427	-2.21148	0.0270024	0.977355	1	A2MP1
ENSG00000166676	4.0126	-2.51382e-06	0.00144269	-2.21047	0.0270723	0.977355	1	TVP23A
ENSG00000144331	2.77548	-1.00303e-06	0.0014427	-2.20927	0.0271559	0.977355	1	ZNF385B
ENSG00000136828	168.728	-1.05169e-05	0.00144268	-2.20904	0.0271721	0.977355	1	RALGPS1
ENSG00000236552	109.308	1.11441e-05	0.00144268	2.20784	0.0272554	0.977355	1	RPL13AP5
ENSG00000198626	13.3386	-2.03556e-06	0.00144269	-2.2071	0.0273069	0.977355	1.56193	RYR2
ENSG00000166189	449.025	1.06072e-05	0.00144268	2.20697	0.0273161	0.977355	1	HPS6
ENSG00000197301	7.48745	-4.29969e-06	0.00144269	-2.20634	0.02736	0.977355	1	HMGA2-AS1
ENSG00000169989	2.20201	-2.89173e-06	0.00144269	-2.20615	0.0273736	0.977355	1	TIGD4
ENSG00000188039	5.79743	-2.59625e-06	0.00144269	-2.20581	0.0273973	0.977355	1	NWD1
ENSG00000100316	33495.8	1.88805e-05	0.00144265	2.20435	0.0274997	0.977355	1	RPL3
ENSG00000106258	4.23304	-1.31673e-06	0.00144269	-2.20375	0.027542	0.977355	1	CYP3A5
ENSG00000234130	2.04553	-1.76896e-06	0.00144269	-2.20269	0.0276163	0.977355	1	NA
ENSG00000171604	1380.74	6.31647e-06	0.00144269	2.20125	0.0277186	0.977355	1	CXXC5
ENSG00000105479	12.6475	-4.05185e-06	0.00144269	-2.19919	0.0278641	0.977355	1.56193	CCDC114
ENSG00000157429	36.9202	-7.90435e-06	0.00144269	-2.19913	0.0278685	0.977355	0.561926	ZNF19
ENSG00000273274	3.94706	-1.05724e-06	0.00144269	-2.19878	0.0278933	0.977355	1	ZBTB8B
ENSG00000206384	5.04696	-1.35764e-06	0.00144269	-2.19778	0.0279647	0.977355	1	COL6A6
ENSG00000225361	2.85082	-1.89143e-06	0.00144269	-2.19653	0.028054	0.977355	1.56193	PPP1R26-AS1
ENSG00000168314	5.55038	-1.04317e-06	0.00144269	-2.19584	0.0281031	0.977355	1	MOBP
ENSG00000185271	6.57165	-2.59537e-06	0.00144269	-2.1954	0.0281346	0.977355	1	KLHL33
ENSG00000229794	1.79627	-2.08909e-06	0.00144269	-2.19518	0.0281509	0.977355	1	NA
ENSG00000261645	6.95112	-4.22578e-06	0.00144269	-2.19465	0.0281887	0.977355	1	DISC1FP1
ENSG00000055732	16.3257	-6.09897e-06	0.00144269	-2.19391	0.0282417	0.977355	1	MCOLN3
ENSG00000130368	4.82466	-1.34907e-06	0.00144269	-2.19316	0.0282958	0.977355	1	MAS1
ENSG00000138172	320.015	8.60092e-06	0.00144269	2.19316	0.0282958	0.977355	0.561926	CALHM2
ENSG00000148082	5.65992	-1.92782e-06	0.00144269	-2.19291	0.0283138	0.977355	1	SHC3
ENSG00000272899	42.3606	8.34731e-06	0.00144269	2.19195	0.0283833	0.977355	0.561926	ATP6V1FNB
ENSG00000164078	5.42567	-4.27875e-06	0.00144269	-2.19082	0.0284645	0.977355	1	MST1R
ENSG00000162430	628.942	1.2733e-05	0.00144268	2.18944	0.0285649	0.977355	1	SELENON
ENSG00000239182	2.12513	-2.25666e-06	0.00144269	-2.18858	0.0286276	0.977355	1	NA
ENSG00000163607	244.932	1.21687e-05	0.00144268	2.18795	0.0286735	0.977355	1	GTPBP8
ENSG00000122566	10265.4	-2.13283e-05	0.00144264	-2.18571	0.028837	0.977355	0.561926	HNRNPA2B1
ENSG00000062725	688.919	1.09455e-05	0.00144268	2.18485	0.0289	0.977355	1	APPBP2
ENSG00000234902	7.73556	-5.02763e-06	0.00144269	-2.18441	0.0289322	0.977355	1.56193	NA
ENSG00000282961	50.6046	-5.64431e-06	0.00144269	-2.18389	0.0289703	0.977355	1	PRNCR1
ENSG00000143390	1326.46	-1.35027e-05	0.00144267	-2.18311	0.029028	0.977355	0.561926	RFX5
RF00100	5.67261	-2.02696e-06	0.00144269	-2.18288	0.0290447	0.977355	1	NA
ENSG00000247596	518.885	7.81754e-06	0.00144269	2.18174	0.0291289	0.977355	1	TWF2
ENSG00000150760	36.2211	-5.86154e-06	0.00144269	-2.18155	0.0291427	0.977355	1	DOCK1
ENSG00000160233	19.0572	-6.12914e-06	0.00144269	-2.18111	0.0291754	0.977355	1	LRRC3
ENSG00000145700	26.016	-6.35974e-06	0.00144269	-2.18087	0.029193	0.977355	1	ANKRD31
XXbac-BPG299F13	98.4132	-5.89431e-06	0.00144269	-2.1807	0.0292053	0.977355	1	NA
ENSG00000254929	9.0638	5.04026e-06	0.00144269	2.17984	0.0292696	0.977355	1	NA
ENSG00000187147	1557.33	4.88299e-06	0.0014426	2.1794	0.0293017	0.977355	0.561926	RNF220
ENSG00000162753	3.16551	-1.04535e-06	0.00144269	-2.17935	0.0293058	0.977355	1	SLC9C2
ENSG00000079337	23.6057	-4.30454e-06	0.00144269	-2.17895	0.0293356	0.977355	1	RAPGEF3
ENSG00000227436	6.97851	-3.25623e-06	0.00144269	-2.17847	0.0293709	0.977355	1	NA
ENSG00000187051	683.483	1.2216e-05	0.00144268	2.1782	0.0293909	0.977355	1	RPS19BP1
ENSG00000144730	3.17538	-1.25783e-06	0.00144269	-2.17656	0.0295138	0.977355	1	IL17RD
ENSG00000166250	5.54195	-2.26897e-06	0.00144269	-2.17655	0.0295141	0.977355	1	CLMP
ENSG00000147465	3.34583	2.3989e-06	0.00144269	2.17555	0.0295891	0.977355	1.56193	STAR
ENSG00000126062	395.685	1.02401e-05	0.00144268	2.17554	0.0295893	0.977355	1	TMEM115
ENSG00000157184	224.57	9.36263e-06	0.00144269	2.17516	0.0296182	0.977355	1	CPT2
ENSG00000154678	6.30669	-1.31077e-06	0.00144269	-2.17391	0.0297117	0.977355	1	PDE1C
ENSG00000136108	683.244	1.02157e-05	0.00144268	2.17291	0.0297867	0.977355	1	CKAP2
ENSG00000251432	28.4526	-7.12523e-06	0.00144269	-2.17218	0.0298424	0.977355	1	LINC02615
ENSG00000180815	5.50441	-2.58641e-06	0.00144269	-2.17148	0.0298949	0.977355	1.56193	MAP3K15
ENSG00000164237	4.54817	-2.90608e-06	0.00144269	-2.17055	0.029965	0.977355	1	CMBL
ENSG00000130165	602.135	1.25512e-05	0.00144268	2.17021	0.0299906	0.977355	1	ELOF1
ENSG00000119715	3.75962	-2.73179e-06	0.00144269	-2.17012	0.0299978	0.977355	1	ESRRB
ENSG00000206077	69.8157	-3.95014e-06	0.00144269	-2.17001	0.0300058	0.977355	1	ZDHHC11B
ENSG00000273149	152.512	3.77608e-06	0.00144269	2.16856	0.0301163	0.977355	1	NA
ENSG00000116183	9.01419	-1.4331e-06	0.00144269	-2.16764	0.0301858	0.977355	1	PAPPA2
ENSG00000239388	1.95569	-1.30739e-06	0.00144269	-2.16696	0.0302377	0.977355	1	ASB14
ENSG00000196693	463.77	-1.157e-05	0.00144268	-2.16693	0.0302406	0.977355	1	ZNF33B
ENSG00000217512	33.0479	-9.04673e-06	0.00144269	-2.16655	0.0302692	0.977355	1	NA
ENSG00000091181	18.5248	-4.33934e-06	0.00144269	-2.16507	0.030382	0.977355	1	IL5RA
ENSG00000133739	70.345	-6.19676e-06	0.00144269	-2.16432	0.0304399	0.977355	1	LRRCC1
ENSG00000181026	913.464	-1.40054e-05	0.00144267	-2.16379	0.0304808	0.977355	1	AEN
ENSG00000101457	249.823	9.80099e-06	0.00144268	2.16376	0.0304826	0.977355	1	DNTTIP1
ENSG00000109472	2.18399	-1.80176e-06	0.00144269	-2.16361	0.0304939	0.977355	1	CPE
ENSG00000165807	3.19614	-2.4552e-06	0.00144269	-2.16278	0.0305585	0.977355	1	PPP1R36
ENSG00000125675	5.71764	-1.56507e-06	0.00144269	-2.1622	0.0306029	0.977355	1	GRIA3
ENSG00000153558	2.43115	-9.01413e-07	0.00144269	-2.16196	0.0306211	0.977355	1.56193	FBXL2
ENSG00000272825	17.4125	-4.58461e-06	0.00144269	-2.16109	0.0306886	0.977355	1	NA
ENSG00000260852	17.1686	-6.7085e-06	0.00144269	-2.16094	0.0307	0.977355	1	FBXL19-AS1
ENSG00000168916	40.8918	-5.46141e-06	0.00144269	-2.16013	0.0307627	0.977355	0.561926	ZNF608
ENSG00000271394	144.321	7.12435e-06	0.00144269	2.15969	0.0307965	0.977355	1	NA
ENSG00000182168	4.58931	-1.23252e-06	0.00144269	-2.1589	0.0308582	0.977355	1	UNC5C
ENSG00000240509	12.3625	5.29547e-06	0.00144269	2.15813	0.0309176	0.977355	1	NA
ENSG00000153291	9.4199	-4.95929e-06	0.00144269	-2.15791	0.0309347	0.977355	1	SLC25A27
ENSG00000156219	2.27076	-1.09606e-06	0.00144269	-2.1579	0.0309358	0.977355	1	ART3
ENSG00000279554	15.7545	-5.08012e-06	0.00144269	-2.15697	0.0310083	0.977355	1.56193	NA
ENSG00000182871	406.153	1.90892e-06	0.00144269	2.15677	0.0310233	0.977355	1	COL18A1
ENSG00000132329	16.0977	4.35686e-06	0.00144269	2.15592	0.0310896	0.977355	1.56193	RAMP1
ENSG00000226849	4.25027	-3.07016e-06	0.00144269	-2.15571	0.0311061	0.977355	1.56193	NA
ENSG00000258651	2.36665	-2.65784e-06	0.00144269	-2.15513	0.0311515	0.977355	1	SEC23A-AS1
ENSG00000277053	26.0356	-4.47986e-06	0.00144268	-2.15259	0.0313508	0.977355	1	GTF2IP1
ENSG00000242371	4.6151	1.83645e-06	0.00144269	2.15259	0.0313511	0.977355	1	NA
ENSG00000227145	2.81634	-2.25618e-06	0.00144269	-2.15213	0.031387	0.977355	1	IL21-AS1
ENSG00000079150	7.07856	-4.0563e-06	0.00144269	-2.15205	0.0313931	0.977355	1	FKBP7
ENSG00000231508	21.366	-5.84676e-06	0.00144269	-2.15179	0.0314137	0.977355	1	NA
ENSG00000176601	4.41572	-9.43984e-07	0.00144269	-2.15131	0.0314518	0.977355	1.56193	MAP3K19
ENSG00000197763	15.7354	-6.0684e-06	0.00144269	-2.15093	0.0314814	0.977355	1	TXNRD3
ENSG00000258224	2.02697	-2.15718e-06	0.00144269	-2.14935	0.0316066	0.977355	1	NA
ENSG00000053747	7.22303	-1.58583e-06	0.00144269	-2.14846	0.0316772	0.977355	1	LAMA3
ENSG00000275842	1.97405	1.00368e-06	0.00144269	2.14799	0.0317146	0.977355	1	MIR941-5
ENSG00000226321	7.62873	-2.91872e-06	0.00144269	-2.14734	0.0317664	0.977355	1	CROCC2
ENSG00000089094	2011.4	1.10834e-05	0.00144268	2.1461	0.031865	0.977355	1	KDM2B
ENSG00000259370	3.06301	-9.21997e-07	0.00144269	-2.14568	0.0318983	0.977355	1	LOC105370854
ENSG00000254968	2.78772	-2.39288e-06	0.00144269	-2.14473	0.0319741	0.977355	1	LINC02763
ENSG00000204147	46.6959	5.76169e-06	0.00144269	2.14455	0.0319889	0.977355	1	ASAH2B
ENSG00000109927	13.3706	-4.85613e-06	0.00144269	-2.14451	0.0319924	0.977355	1	TECTA
ENSG00000135966	1253.23	2.23296e-05	0.00144273	2.14306	0.0321081	0.977355	1	TGFBRAP1
ENSG00000166833	30.5155	-4.81531e-06	0.00144269	-2.14294	0.0321182	0.977355	1	NAV2
ENSG00000243836	40.1081	-5.27269e-06	0.00144269	-2.14227	0.0321716	0.977355	1	WDR86-AS1
ENSG00000215883	38.9031	-5.63819e-06	0.00144269	-2.14118	0.0322598	0.977355	0.561926	CYB5RL
ENSG00000254126	12.9275	-2.7326e-06	0.00144269	-2.14055	0.0323099	0.977355	1	CD8B2
ENSG00000111799	9.69936	-1.73545e-06	0.00144269	-2.14027	0.0323333	0.977355	1	COL12A1
ENSG00000102078	119.069	-1.53287e-05	0.00144266	-2.13818	0.0325025	0.977355	0.561926	SLC25A14
ENSG00000188676	3.17597	-2.18467e-06	0.00144269	-2.1378	0.0325331	0.977355	1	IDO2
ENSG00000196549	43.1946	-3.47467e-06	0.00144269	-2.13725	0.0325781	0.977355	1	MME
ENSG00000260062	4.35347	-9.81476e-07	0.00144269	-2.13595	0.0326833	0.977355	1	NA
ENSG00000115705	2.37029	-1.5514e-06	0.00144269	-2.13492	0.0327677	0.977355	1	TPO
ENSG00000224843	2.71861	-1.1299e-06	0.00144269	-2.13444	0.0328067	0.977355	1	LINC00240
ENSG00000165891	10.3289	-4.57903e-06	0.00144269	-2.13353	0.0328815	0.977355	1	E2F7
ENSG00000154479	34.9069	-4.32087e-06	0.00144269	-2.13326	0.0329032	0.977355	1	CCDC173
ENSG00000070778	3.43599	-1.35479e-06	0.00144269	-2.13276	0.0329443	0.977355	1	PTPN21
ENSG00000168566	512.859	1.12168e-05	0.00144268	2.13137	0.0330589	0.977355	1	SNRNP48
ENSG00000140988	19756.4	1.41144e-05	0.00144267	2.13073	0.0331116	0.977355	1	RPS2
ENSG00000125818	1211.24	2.15294e-05	0.00144263	2.12947	0.0332153	0.977355	1	PSMF1
ENSG00000164241	60.399	-6.73298e-06	0.00144269	-2.12905	0.0332503	0.977355	0.561926	C5orf63
ENSG00000137821	8.25689	-2.12322e-06	0.00144269	-2.12875	0.0332753	0.977355	1	LRRC49
ENSG00000152672	29.7376	1.32753e-06	0.00144269	2.12834	0.0333093	0.977355	1	CLEC4F
ENSG00000104969	696.391	8.69152e-06	0.00144269	2.12831	0.0333115	0.977355	1	SGTA
ENSG00000182379	14.266	2.83569e-06	0.00144269	2.12709	0.0334124	0.977355	1	NXPH4
ENSG00000106366	128.231	2.91285e-06	0.00144269	2.12586	0.0335146	0.977355	1	SERPINE1
ENSG00000108578	563.615	1.18454e-05	0.00144268	2.12539	0.0335541	0.977355	1	BLMH
ENSG00000227288	3.14411	2.34045e-06	0.00144269	2.12535	0.0335573	0.977355	1	NA
ENSG00000163673	3.95069	-1.95861e-06	0.00144269	-2.12533	0.033559	0.977355	1	DCLK3
ENSG00000206932	12.5441	5.15284e-06	0.00144269	2.1236	0.0337035	0.977355	1	NA
ENSG00000204936	3.05358	-1.33734e-06	0.00144269	-2.12327	0.0337316	0.977355	1.56193	CD177
ENSG00000188585	4.82705	-2.08001e-06	0.00144269	-2.12239	0.0338052	0.977355	1	NA
ENSG00000148346	64.0137	-4.06102e-06	0.00144269	-2.12235	0.0338087	0.977355	1	LCN2
ENSG00000024526	5.62414	-2.62353e-06	0.00144269	-2.12225	0.0338165	0.977355	1	DEPDC1
ENSG00000162714	586.595	1.0705e-05	0.00144268	2.12191	0.0338456	0.977355	0.561926	ZNF496
ENSG00000100908	52.7713	8.05085e-06	0.00144269	2.12131	0.0338958	0.977355	1	EMC9
ENSG00000163746	6.6689	1.55693e-06	0.00144269	2.12091	0.0339293	0.977355	1	PLSCR2
ENSG00000168005	119.375	9.83768e-06	0.00144268	2.12041	0.0339716	0.977355	1	SPINDOC
ENSG00000258017	12.1861	5.91149e-06	0.00144269	2.11965	0.0340356	0.977355	1	LOC105369760
ENSG00000211772	2653.92	-9.20689e-06	0.00144268	-2.11888	0.0341009	0.977355	1	NA
ENSG00000233913	526.487	7.70352e-07	0.00144269	2.11882	0.0341054	0.977355	1	NA
ENSG00000187808	13.6982	4.14598e-06	0.00144269	2.11845	0.0341368	0.977355	1.56193	SOWAHD
ENSG00000118492	3.6729	-1.241e-06	0.00144269	-2.11815	0.0341619	0.977355	1	ADGB
ENSG00000172888	322.124	-1.12819e-05	0.00144268	-2.1177	0.0342003	0.977355	1	ZNF621
ENSG00000234961	12.6851	1.37317e-06	0.00144269	2.11642	0.0343091	0.977355	1	NA
ENSG00000148344	473.388	3.36366e-06	0.00144269	2.11411	0.034506	0.977355	0.561926	PTGES
ENSG00000002079	3.31423	-8.61553e-07	0.00144269	-2.11373	0.0345385	0.977355	1	NA
ENSG00000158023	15.8981	-3.91057e-06	0.00144269	-2.11371	0.0345401	0.977355	1	WDR66
ENSG00000277152	8.84155	-2.95719e-06	0.00144269	-2.11357	0.0345522	0.977355	1	NA
ENSG00000249459	63.3597	5.93181e-06	0.00144269	2.11343	0.0345638	0.977355	1	ZNF286B
ENSG00000240720	2.03774	-1.77918e-06	0.00144269	-2.11321	0.0345831	0.977355	1	LRRD1
ENSG00000125835	1686.2	1.22598e-05	0.00144268	2.11293	0.0346066	0.977355	0.561926	SNRPB
ENSG00000159217	2.4183	-8.53277e-07	0.0014427	-2.11207	0.0346805	0.977355	1	IGF2BP1
ENSG00000142623	3.12053	-9.81905e-07	0.00144269	-2.10971	0.0348832	0.977355	1	PADI1
ENSG00000176485	140.157	-5.64225e-06	0.00144269	-2.10926	0.0349225	0.977355	0.561926	PLAAT3
ENSG00000135148	839.703	1.67588e-05	0.00144266	2.10887	0.034956	0.977355	1	TRAFD1
ENSG00000144406	9.12843	-1.29032e-06	0.00144269	-2.10858	0.0349813	0.977355	1.56193	UNC80
ENSG00000127334	3901.17	9.30097e-06	0.00144268	2.10806	0.0350255	0.977355	1	DYRK2
ENSG00000177352	187.954	1.00161e-05	0.00144268	2.10785	0.0350438	0.977355	1	CCDC71
ENSG00000175416	592.331	1.12708e-05	0.00144268	2.10741	0.0350825	0.977355	1	CLTB
ENSG00000139187	333.483	-4.60254e-06	0.00144269	-2.10683	0.0351327	0.977355	1	KLRG1
ENSG00000154645	8.17071	-3.95409e-06	0.00144269	-2.10411	0.0353689	0.977355	1	CHODL
ENSG00000047056	1156.26	1.32544e-05	0.00144267	2.10359	0.0354142	0.977355	0.561926	WDR37
ENSG00000180720	32.8827	6.36616e-06	0.00144269	2.1035	0.0354222	0.977355	0.561926	CHRM4
ENSG00000174282	1902.3	1.48147e-05	0.00144266	2.10292	0.0354725	0.977355	1	ZBTB4
ENSG00000243517	21.8936	6.85664e-06	0.00144269	2.10237	0.0355208	0.977355	1	NA
ENSG00000021826	10.1923	-2.2028e-06	0.00144269	-2.10237	0.035521	0.977355	1	CPS1
ENSG00000119685	344.809	-1.46506e-05	0.00144267	-2.0992	0.0357994	0.977355	0.561926	TTLL5
ENSG00000120833	122.745	-6.63672e-06	0.00144269	-2.09911	0.0358075	0.977355	1	SOCS2
ENSG00000076321	583.212	1.17022e-05	0.00144268	2.09748	0.0359507	0.977355	1	KLHL20
ENSG00000197696	23.7791	6.57431e-06	0.00144269	2.09745	0.0359535	0.977355	1	NMB
ENSG00000174944	43.1961	-5.44387e-06	0.00144269	-2.09738	0.0359601	0.977355	1	P2RY14
ENSG00000231794	12.26	-3.13299e-06	0.00144269	-2.09709	0.0359858	0.977355	1	NA
ENSG00000033100	1284.07	1.39746e-05	0.00144268	2.09566	0.0361124	0.977355	1	CHPF2
ENSG00000167476	8.50209	2.85483e-06	0.00144269	2.09561	0.0361172	0.977355	1	JSRP1
ENSG00000179044	5.70514	-3.3646e-06	0.00144269	-2.09523	0.0361501	0.977355	1.56193	EXOC3L1
ENSG00000284697	9.59198	-5.06987e-06	0.00144269	-2.09462	0.0362049	0.977355	1	NA
ENSG00000142583	36.7536	-5.52238e-06	0.00144269	-2.09337	0.0363162	0.977355	1	SLC2A5
ENSG00000136149	97.9462	1.10302e-05	0.00144268	2.09329	0.0363235	0.977355	1	NA
ENSG00000146122	7.29558	-1.16721e-06	0.00144269	-2.09149	0.036484	0.977355	1	DAAM2
ENSG00000161016	11479.2	1.40028e-05	0.00144267	2.09134	0.0364979	0.977355	1	RPL8
ENSG00000256720	57.3618	-4.28377e-06	0.00144269	-2.09087	0.0365396	0.977355	0.561926	NA
ENSG00000188522	184.147	5.23583e-06	0.00144269	2.09058	0.0365661	0.977355	1	FAM83G
ENSG00000155754	3.01328	-1.91039e-06	0.00144269	-2.09041	0.0365809	0.977355	1.56193	C2CD6
ENSG00000251149	12.9986	-3.23604e-06	0.00144269	-2.09013	0.0366057	0.977355	1	NA
ENSG00000115268	6788.06	1.07171e-05	0.00144268	2.08996	0.036621	0.977355	0.561926	RPS15
ENSG00000238287	4.47306	-3.53782e-06	0.00144269	-2.08991	0.0366262	0.977355	1	NA
CSNK2B	208.852	-1.64212e-05	0.00144265	-2.08966	0.0366481	0.977355	1	NA
ENSG00000187134	33.0437	-5.56343e-06	0.00144269	-2.08864	0.0367406	0.977355	1	AKR1C1
ENSG00000060642	155.739	1.36849e-05	0.00144267	2.08855	0.0367485	0.977355	1	PIGV
ENSG00000116221	418.76	2.03269e-05	0.00144264	2.08849	0.036754	0.977355	0.561926	MRPL37
ENSG00000197410	9.59984	-1.88989e-06	0.00144269	-2.08841	0.0367612	0.977355	1	DCHS2
ENSG00000245869	27.9972	5.77441e-06	0.00144269	2.08804	0.0367943	0.977355	1	NA
ENSG00000215515	2.50204	-2.44695e-06	0.00144269	-2.08798	0.0367999	0.977355	1	NA
ENSG00000102554	103.016	-4.86926e-06	0.00144269	-2.08759	0.0368344	0.977355	1	KLF5
ENSG00000152894	99.1418	-7.4602e-06	0.00144269	-2.08748	0.0368445	0.977355	1	PTPRK
ENSG00000283384	2.55436	-1.75328e-06	0.00144269	-2.08711	0.0368781	0.977355	1.56193	NA
ENSG00000122674	369.448	1.47046e-05	0.00144267	2.08656	0.0369279	0.977355	1	CCZ1
ENSG00000142684	76.4393	6.35391e-06	0.00144269	2.08577	0.0369992	0.977355	1	ZNF593
ENSG00000139915	2.39056	-9.67607e-07	0.00144269	-2.08463	0.0371029	0.977355	1.56193	MDGA2
ENSG00000243004	2.39488	-1.23551e-06	0.00144269	-2.08462	0.0371041	0.977355	1.56193	NA
ENSG00000224950	13.0557	-4.82322e-06	0.00144269	-2.08396	0.0371639	0.977355	1	NA
ENSG00000198929	4.0108	-1.59443e-06	0.00144269	-2.08379	0.0371789	0.977355	1	NOS1AP
ENSG00000135905	4770.72	-1.4522e-05	0.00144267	-2.08162	0.0373776	0.977355	1	DOCK10
ENSG00000228393	65.9896	9.64933e-06	0.00144268	2.0809	0.0374426	0.977355	1	NA
ENSG00000161653	23.4747	5.42246e-06	0.00144269	2.07994	0.0375311	0.977355	1	NAGS
OR2I1P	3.20713	-1.54714e-06	0.00144269	-2.07931	0.0375885	0.977355	1.56193	NA
ENSG00000164161	2.9998	-1.49305e-06	0.00144269	-2.07914	0.0376041	0.977355	1.56193	HHIP
ENSG00000110080	235.713	1.07794e-05	0.00144268	2.07846	0.0376673	0.977355	1	ST3GAL4
ENSG00000260526	26.4082	-8.46615e-06	0.00144268	-2.07841	0.0376719	0.977355	1	NA
ENSG00000177370	282.677	1.18131e-05	0.00144268	2.07556	0.0379342	0.977355	1	TIMM22
ENSG00000235651	2.64392	-2.00004e-06	0.00144269	-2.07469	0.0380155	0.977355	1	NA
ENSG00000166736	8.70983	-5.07717e-06	0.00144269	-2.07393	0.0380858	0.977355	1	HTR3A
ENSG00000175505	282.217	8.9925e-06	0.00144268	2.0738	0.0380979	0.977355	1	CLCF1
ENSG00000145247	389.587	8.99187e-06	0.00144268	2.07202	0.0382639	0.977355	0.561926	OCIAD2
ENSG00000236700	9.71324	-3.50452e-06	0.00144269	-2.07158	0.0383044	0.977355	1.56193	LINC01010
ENSG00000131183	3.75167	-1.65978e-06	0.00144269	-2.07148	0.0383136	0.977355	1	SLC34A1
ENSG00000171747	19.2012	-5.2519e-06	0.00144269	-2.07148	0.0383142	0.977355	1	LGALS4
ENSG00000198125	2.34159	-1.22392e-06	0.00144269	-2.07138	0.0383234	0.977355	1	MB
ENSG00000138758	547.187	-8.78067e-06	0.00144268	-2.07126	0.0383349	0.977355	1	SEPTIN11
ENSG00000170473	202.637	9.63393e-06	0.00144268	2.07077	0.0383804	0.977355	0.561926	PYM1
ENSG00000167526	23907	1.29273e-05	0.00144267	2.07055	0.0384011	0.977355	0.561926	RPL13
ENSG00000257851	3.65339	-1.00024e-06	0.00144269	-2.07	0.0384527	0.977355	1	NA
ENSG00000158296	4.35275	-2.34056e-06	0.00144269	-2.06989	0.0384625	0.977355	1.56193	SLC13A3
ENSG00000205277	5.52072	-2.3036e-06	0.00144269	-2.06957	0.0384928	0.977355	1	MUC12
ENSG00000168502	26.6551	-6.25637e-06	0.00144269	-2.06953	0.0384964	0.977355	1	MTCL1
ENSG00000119650	70.264	-1.08278e-05	0.00144268	-2.06828	0.0386137	0.977355	1	IFT43
ENSG00000145817	1105.41	6.11043e-06	0.00144269	2.06538	0.0388872	0.977355	1	YIPF5
ENSG00000207523	24.5158	-6.58965e-06	0.00144269	-2.06534	0.0388904	0.977355	1	SNORA66
ENSG00000278546	3.24946	1.77981e-06	0.00144269	2.06503	0.0389203	0.977355	1	NA
ENSG00000152102	3533.29	8.82048e-06	0.00144268	2.06432	0.0389874	0.977355	1	FAM168B
ENSG00000106686	32.6828	-5.57457e-06	0.00144269	-2.06407	0.0390108	0.977355	1	SPATA6L
ENSG00000166387	856.071	7.33638e-06	0.00144269	2.06404	0.0390136	0.977355	1	PPFIBP2
ENSG00000237886	13.5636	4.97429e-06	0.00144269	2.06376	0.0390409	0.977355	1.56193	NA
ENSG00000284196	3.7194	-8.32665e-07	0.0014427	-2.06359	0.0390562	0.977355	1	NA
ENSG00000205593	175.068	7.15981e-06	0.00144269	2.06297	0.0391155	0.977355	1	DENND6B
ENSG00000101152	1988.65	8.0066e-06	0.00144268	2.06245	0.0391651	0.977355	0.561926	DNAJC5
ENSG00000138002	223.039	-1.23086e-05	0.00144267	-2.06201	0.0392072	0.977355	1	IFT172
ENSG00000088882	8.98616	-3.39532e-06	0.00144269	-2.06166	0.0392399	0.977355	1	CPXM1
ENSG00000127452	466.225	1.57994e-05	0.00144266	2.06162	0.0392444	0.977355	1	FBXL12
ENSG00000279400	2.32409	-1.82858e-06	0.00144269	-2.05991	0.0394074	0.977355	1	NA
ENSG00000160404	373.839	1.01791e-05	0.00144268	2.05915	0.0394799	0.977355	1	TOR2A
ENSG00000117707	3.92832	-2.17797e-06	0.00144269	-2.05867	0.0395255	0.977355	1	PROX1
ENSG00000211890	183.127	2.9352e-06	0.00144269	2.05843	0.0395493	0.977355	1	NA
ENSG00000148248	3430.71	1.21439e-05	0.00144267	2.05793	0.039597	0.977355	1	SURF4
ENSG00000143776	71.3378	-7.25875e-06	0.00144269	-2.05777	0.0396121	0.977355	1	CDC42BPA
ENSG00000088356	206.213	1.22067e-05	0.00144267	2.05768	0.0396211	0.977355	1	PDRG1
ENSG00000259384	2.73551	2.39432e-06	0.00144269	2.05636	0.0397483	0.977355	1	GH1
ENSG00000163395	14.9369	-5.04485e-07	0.0014427	-2.0561	0.0397726	0.977355	1	IGFN1
ENSG00000265195	14.8822	4.40662e-06	0.00144269	2.05588	0.039794	0.977355	1	MIR4312
ENSG00000161179	207.702	8.30041e-06	0.00144268	2.0556	0.0398209	0.977355	1	YDJC
ENSG00000232117	5.74031	-1.89313e-06	0.00144269	-2.05548	0.039833	0.977355	1	NA
ENSG00000237484	30.0183	-7.3468e-06	0.00144269	-2.055	0.0398791	0.977355	1	LINC01684
ENSG00000179348	78.2146	-4.6076e-06	0.00144269	-2.05485	0.0398934	0.977355	1	GATA2
ENSG00000142627	32.461	4.51049e-06	0.00144269	2.05448	0.0399288	0.977355	0.561926	EPHA2
ENSG00000196368	26.2466	4.46581e-06	0.00144269	2.05392	0.0399833	0.977355	1.56193	NUDT11
ENSG00000228791	3.76273	-1.1593e-06	0.00144269	-2.05363	0.0400114	0.977355	1	NA
ENSG00000111783	4.44296	-1.12031e-06	0.00144269	-2.05349	0.0400252	0.977355	1	RFX4
ENSG00000151320	110.37	-5.6837e-06	0.00144269	-2.05284	0.0400879	0.977355	1	AKAP6
ENSG00000197859	8.10971	2.61108e-06	0.00144269	2.05251	0.0401204	0.977355	1	ADAMTSL2
ENSG00000145246	323.174	-4.76632e-06	0.00144269	-2.05164	0.0402045	0.977355	1	ATP10D
ENSG00000110203	77.67	-3.19914e-06	0.00144269	-2.05093	0.0402742	0.977355	1	FOLR3
ENSG00000165566	2.44328	-1.33413e-06	0.00144269	-2.05092	0.0402743	0.977355	1.56193	AMER2
ENSG00000182585	6.44917	-3.21083e-06	0.00144269	-2.05054	0.0403123	0.977355	1	EPGN
ENSG00000267320	1.95151	-1.29076e-06	0.00144269	-2.04958	0.0404052	0.977355	1.56193	NA
ENSG00000272663	4.7653	-2.93915e-06	0.00144269	-2.04878	0.0404841	0.977355	1.56193	NA
ENSG00000276256	4.13998	-2.36026e-06	0.00144269	-2.04781	0.0405783	0.977355	1.56193	LOC389831
ENSG00000167751	3.35996	-1.06778e-06	0.00144269	-2.04747	0.0406121	0.977355	1	KLK2
ENSG00000087338	547.807	9.92506e-06	0.00144268	2.04729	0.0406293	0.977355	1	GMCL1
ENSG00000256723	5.90026	-2.48806e-06	0.00144269	-2.04688	0.0406694	0.977355	1.56193	NA
ENSG00000251141	3.1067	-2.83418e-06	0.00144269	-2.0438	0.0409732	0.977355	1	NA
ENSG00000257489	31.7262	6.09247e-06	0.00144269	2.04226	0.0411262	0.977355	1	NA
ENSG00000102870	282.514	5.6466e-06	0.00144269	2.04135	0.0412164	0.977355	1	ZNF629
ENSG00000124493	7.0481	-1.25792e-06	0.00144269	-2.0409	0.0412611	0.977355	1	GRM4
ENSG00000155066	5.50328	-2.56643e-06	0.00144269	-2.04087	0.0412636	0.977355	1	PROM2
ENSG00000169327	3.03613	-9.77054e-07	0.0014427	-2.04029	0.0413212	0.977355	1	OR5AU1
ENSG00000171320	6.97751	-2.92691e-06	0.00144269	-2.03959	0.0413909	0.977355	1	ESCO2
ENSG00000258551	3.98685	-2.43335e-06	0.00144269	-2.0395	0.0413997	0.977355	1	CRAT37
ENSG00000166317	3.45658	-9.65459e-07	0.00144269	-2.03915	0.041435	0.977355	1	SYNPO2L
ENSG00000129007	3.929	-3.49327e-06	0.00144269	-2.03904	0.0414459	0.977355	1	CALML4
ENSG00000177096	36.9953	7.30579e-06	0.00144269	2.03867	0.0414829	0.977355	1	PHETA2
ENSG00000174109	85.7216	8.93672e-06	0.00144268	2.03851	0.0414987	0.977355	1	C16orf91
ENSG00000179909	160.612	-5.42923e-06	0.00144269	-2.03811	0.0415386	0.977355	1	ZNF154
ENSG00000163138	104.934	-1.28692e-05	0.00144267	-2.03784	0.0415661	0.977355	0.561926	PACRGL
ENSG00000137309	1571.02	8.76303e-06	0.00144268	2.03763	0.0415866	0.977355	1	HMGA1
ENSG00000254016	2.64935	-1.34908e-06	0.00144269	-2.03546	0.0418045	0.977355	1	NA
ENSG00000254402	15.9566	4.75065e-06	0.00144269	2.03492	0.0418588	0.977355	1	LRRC24
ENSG00000089558	14.767	2.9608e-06	0.00144269	2.03485	0.0418659	0.977355	1	KCNH4
ENSG00000200674	3.11509	2.54701e-06	0.00144269	2.03451	0.0419007	0.977355	1	NA
ENSG00000058262	3039.92	1.95866e-05	0.00144263	2.03407	0.0419447	0.977355	1	SEC61A1
ENSG00000197183	1519.49	1.50284e-05	0.00144266	2.03342	0.0420101	0.977355	1	NOL4L
ENSG00000248318	2.64207	-1.70206e-06	0.00144269	-2.0334	0.0420121	0.977355	1	LOC101927543
ENSG00000183111	6.63736	-3.07218e-06	0.00144269	-2.0332	0.0420325	0.977355	1	ARHGEF37
ENSG00000160145	72.8687	-5.15913e-06	0.00144269	-2.0325	0.0421033	0.977355	1	KALRN
ENSG00000177374	268.841	5.53135e-06	0.00144269	2.03232	0.0421214	0.977355	1	HIC1
ENSG00000205138	85.7097	7.05052e-06	0.00144269	2.03168	0.0421863	0.977355	1	SDHAF1
ENSG00000280401	10.7636	-5.10018e-06	0.00144269	-2.03004	0.0423525	0.977355	1	NA
ENSG00000280650	5.04903	-1.78113e-06	0.00144269	-2.02934	0.0424236	0.977355	1	KCNIP4-IT1
ENSG00000106991	452.878	5.13725e-06	0.00144269	2.02867	0.0424921	0.977355	1	ENG
ENSG00000214013	561.627	-1.30392e-05	0.00144267	-2.02793	0.0425678	0.977355	1	GANC
ENSG00000205578	8.28669	2.76425e-06	0.00144269	2.02766	0.042595	0.977355	1	NA
ENSG00000164309	20.9402	-5.50649e-06	0.00144269	-2.02757	0.0426037	0.977355	1	CMYA5
ENSG00000163995	24.0453	-5.4449e-06	0.00144269	-2.02673	0.0426905	0.977355	1.56193	ABLIM2
ENSG00000211706	23.4085	-4.98152e-06	0.00144269	-2.02634	0.0427303	0.977355	1	NA
ENSG00000175445	15.4583	-2.24859e-06	0.00144269	-2.02574	0.0427913	0.977355	1.56193	LPL
ENSG00000215548	11.3682	-2.1688e-06	0.00144269	-2.02564	0.0428013	0.977355	1.56193	NA
ENSG00000235095	2.641	-1.60426e-06	0.00144269	-2.02555	0.0428108	0.977355	1	NA
ENSG00000164815	169.01	1.00173e-05	0.00144268	2.02514	0.0428534	0.977355	0.561926	ORC5
ENSG00000134077	902.748	9.81843e-06	0.00144268	2.02442	0.0429274	0.977355	0.561926	THUMPD3
ENSG00000211788	53.6868	5.65813e-06	0.00144269	2.02367	0.0430038	0.977355	1	NA
ENSG00000181220	1295.53	9.46797e-06	0.00144268	2.02362	0.0430088	0.977355	1	ZNF746
ENSG00000235770	4.28386	-1.80462e-06	0.00144269	-2.02359	0.0430126	0.977355	1	LINC00607
ENSG00000145934	5.0423	-1.09391e-06	0.00144269	-2.02329	0.0430437	0.977355	1	TENM2
ENSG00000188060	2.81117	-2.73825e-06	0.00144269	-2.02303	0.0430699	0.977355	1	RAB42
ENSG00000123143	3324.53	9.16897e-06	0.00144268	2.02294	0.0430793	0.977355	0.561926	PKN1
ENSG00000134201	6.04027	-1.71698e-06	0.00144269	-2.02263	0.043111	0.977355	1	GSTM5
ENSG00000222297	2.78923	-2.60599e-06	0.00144269	-2.02165	0.0432128	0.977355	1	NA
ENSG00000154114	145.579	-8.33624e-06	0.00144268	-2.02149	0.0432292	0.977355	1	TBCEL
ENSG00000163689	10.2993	-2.63975e-06	0.00144269	-2.02072	0.0433085	0.977355	1	C3orf67
ENSG00000229018	7.99024	-4.29963e-06	0.00144269	-2.02059	0.0433225	0.977355	1.56193	NA
ENSG00000133983	62.0996	1.14677e-05	0.00144267	2.02024	0.0433586	0.977355	1	COX16
ENSG00000148408	4.17504	-1.47837e-06	0.00144269	-2.01897	0.04349	0.977355	1.56193	CACNA1B
ENSG00000127957	228.466	1.25208e-05	0.00144267	2.01885	0.0435033	0.977355	1	PMS2P3
ENSG00000146267	3.82453	-8.63382e-07	0.00144269	-2.01879	0.0435089	0.977355	1	FAXC
ENSG00000272102	3.48858	-2.21285e-06	0.00144269	-2.01867	0.0435218	0.977355	1.56193	NA
ENSG00000197385	27.557	-4.45444e-06	0.00144269	-2.01835	0.0435549	0.977355	1	ZNF860
ENSG00000267526	7.59869	-3.35682e-06	0.00144269	-2.01747	0.0436467	0.977355	1	NA
ENSG00000279834	2.22322	-2.17324e-06	0.00144269	-2.01732	0.0436617	0.977355	1	NA
ENSG00000198088	13.4716	-5.1548e-06	0.00144269	-2.0169	0.0437061	0.977355	1	NUP62CL
ENSG00000215021	1979.08	1.72593e-05	0.00144264	2.01552	0.04385	0.977355	1	PHB2
ENSG00000123104	2529.08	-1.59718e-05	0.00144265	-2.01525	0.0438786	0.977355	1	ITPR2
ENSG00000119865	3.33595	-2.54165e-06	0.00144269	-2.01502	0.0439027	0.977355	1.56193	CNRIP1
ENSG00000227698	4.55113	-3.28366e-06	0.00144269	-2.0149	0.0439146	0.977355	1.56193	NA
ENSG00000225439	10.617	-5.35865e-06	0.00144269	-2.01483	0.0439222	0.977355	1	BOLA3-AS1
ENSG00000184640	11550.9	1.42517e-05	0.00144266	2.01447	0.0439597	0.977355	1	SEPTIN9
ENSG00000167977	726.646	7.34545e-06	0.00144269	2.01447	0.0439603	0.977355	1	KCTD5
ENSG00000128578	29.943	-5.45031e-06	0.00144269	-2.01414	0.043995	0.977355	0.561926	STRIP2
ENSG00000172828	17.7613	4.87618e-06	0.00144269	2.01392	0.0440175	0.977355	1	CES3
ENSG00000251161	20.0497	6.13035e-06	0.00144269	2.01276	0.0441395	0.977355	1	NA
ENSG00000006715	815.537	-9.25393e-06	0.00144268	-2.0127	0.0441464	0.977355	0.561926	VPS41
ENSG00000225614	198.744	5.51531e-06	0.00144269	2.01249	0.0441678	0.977355	1	ZNF469
ENSG00000271882	2.81371	-2.48479e-06	0.00144269	-2.01222	0.044197	0.977355	1	NA
ENSG00000269292	3.56565	-2.72402e-06	0.00144269	-2.01215	0.0442044	0.977355	1	NA
ENSG00000222588	17.5912	-6.00118e-06	0.00144269	-2.01143	0.0442801	0.977355	1	NA
ENSG00000215196	3.05598	-2.46696e-06	0.00144269	-2.0105	0.0443782	0.977355	1	BASP1-AS1
ENSG00000166582	99.6489	7.56981e-06	0.00144269	2.01034	0.0443949	0.977355	1	CENPV
ENSG00000196584	18.7004	-4.32504e-06	0.00144269	-2.01002	0.0444295	0.977355	1	XRCC2
ENSG00000253364	8.06513	2.85276e-06	0.00144269	2.00979	0.0444534	0.977355	1	COPDA1
ENSG00000235908	42.2739	-4.86446e-06	0.00144269	-2.00953	0.0444806	0.977355	1	NA
ENSG00000184785	2.97762	-2.17971e-06	0.00144269	-2.00926	0.04451	0.977355	1	SMIM10
ENSG00000103723	8.77771	-1.89542e-06	0.00144269	-2.00906	0.0445304	0.977355	1.56193	AP3B2
ENSG00000246863	2.29303	-1.52869e-06	0.00144269	-2.00891	0.0445462	0.977355	1.56193	NA
ENSG00000229569	2.4788	-2.29489e-06	0.00144269	-2.00848	0.0445919	0.977355	1	NA
ENSG00000165804	140.159	5.08681e-06	0.00144269	2.008	0.0446437	0.977355	0.561926	ZNF219
ENSG00000225101	34.8571	-3.57395e-06	0.00144269	-2.00755	0.0446907	0.977355	1	NA
ENSG00000006042	2.51482	-1.14692e-06	0.00144269	-2.00705	0.0447446	0.977355	1	TMEM98
ENSG00000224316	4.96653	-2.80753e-06	0.00144269	-2.00703	0.0447466	0.977355	1.56193	NA
ENSG00000157470	11.4434	-3.10405e-06	0.00144269	-2.0069	0.0447608	0.977355	1	FAM81A
HLA-A	16236.7	9.94028e-06	0.00144268	2.00667	0.0447849	0.977355	1	NA
ENSG00000133454	12.2547	-2.40159e-06	0.00144269	-2.00581	0.0448768	0.977355	1	MYO18B
ENSG00000119636	48.6746	-8.45224e-06	0.00144268	-2.00546	0.0449142	0.977355	1	BBOF1
ENSG00000108107	7885.49	1.07743e-05	0.00144267	2.00532	0.0449292	0.977355	1	RPL28
ENSG00000197442	1628.34	-1.61155e-05	0.00144265	-2.00429	0.0450392	0.977355	0.561926	MAP3K5
ENSG00000156453	80.258	5.80517e-06	0.00144269	2.00359	0.0451139	0.977355	1	PCDH1
[truncated: 23,207 more rows]
