# Supplementary material for: Haplotype-Specific Expression Analysis of MHC Class II Genes in Healthy Individuals and Rheumatoid Arthritis Patients
Source: Front Immunol. 2021 Aug 17;12:707217. doi: 10.3389/fimmu.2021.707217 (PMC8416041; doi:10.3389/fimmu.2021.707217)
Supplement: Supplementary file 3 [file DataSheet_3.xlsx]

## Sheet: S4
	baseMean	log2FoldChange	lfcSE	stat	pvalue	padj	weight	symbol
HLA-DRB4	143.266	8.08387	0.478033	16.8178	1.8077e-63	3.92577e-59	1	NA
HLA-DRB1	794.944	2.07338	0.201616	10.4879	9.82231e-26	1.06656e-21	1	NA
HLA-DQA1	514.58	1.43254	0.148802	9.99194	1.65311e-23	1.19669e-19	1	NA
HLA-DQA2	55.3067	2.41944	0.272921	9.25324	2.17791e-20	1.18244e-16	1	NA
HLA-DRB5	74.1443	-4.33102e-06	0.0014427	-6.91407	4.70956e-12	2.04555e-08	1	NA
HLA-DQB1	477.828	-1.24352	0.19883	-6.77374	1.25499e-11	4.54244e-08	1	NA
ENSG00000211782	84.3703	-0.557631	0.18408	-4.00292	6.25663e-05	0.194107	1	NA
ENSG00000274678	4.84642	-1.21269	0.4062	-3.81642	0.000135404	0.367572	1	NA
ENSG00000165948	76.725	-0.300934	0.112898	-3.68139	0.000231963	0.526049	1	IFI27L1
ENSG00000175164	17.0681	-1.11042e-06	0.00144269	-3.67034	0.000242229	0.526049	1	ABO
XXbac-BPG299F13	154.76	-0.621611	0.238327	-3.56744	0.000360485	0.711696	1	NA
ENSG00000100321	22.1972	0.859287	0.344615	3.53245	0.000411735	0.745137	1	SYNGR1
ENSG00000263417	37.2856	-0.822811	0.356154	-3.49477	0.000474476	0.748064	1	NA
ENSG00000206688	17.54	-1.92812	0.821529	-3.49043	0.000482244	0.748064	1	SNORD116-18
ENSG00000279656	8.08759	-1.11015e-05	0.0014427	-3.46947	0.000521496	0.755022	1	NA
ENSG00000211728	70.8687	-0.512682	0.220203	-3.41068	0.000648001	0.8369	1	NA
ENSG00000230076	280.925	1.61534e-06	0.00144269	3.39542	0.000685223	0.8369	1	NA
ENSG00000156414	31.0672	0.915744	0.432259	3.39207	0.000693659	0.8369	1	TDRD9
ENSG00000238039	26.3124	-0.593411	0.26099	-3.36574	0.000763384	0.872548	1	NA
ENSG00000144278	2.7117	-1.85643	0.79786	-3.34811	0.000813661	0.883514	1	GALNT13
ENSG00000211734	510.896	-2.33588e-05	0.00144272	-3.2926	0.000992656	0.994987	1	NA
ENSG00000183150	28.3302	-0.465549	0.224719	-3.2883	0.00100795	0.994987	1	GPR19
XXbac-BPG254F23	22.7499	-0.608822	0.308768	-3.24349	0.00118075	0.999593	1	NA
ENSG00000173198	577.083	-0.295612	0.153622	-3.18135	0.00146588	0.999593	1	CYSLTR1
ENSG00000167306	5.09643	-3.68962e-06	0.0014427	-3.14855	0.00164082	0.999593	1	MYO5B
ENSG00000127311	3138.03	-0.201645	0.120709	-3.14336	0.0016702	0.999593	1	HELB
ENSG00000259658	25.8189	-0.424185	0.267114	-3.08732	0.00201971	0.999593	1	LOC100128108
ENSG00000152463	2.81255	-4.05649e-06	0.0014427	-3.07001	0.00214053	0.999593	1	OLAH
ENSG00000148985	252.742	-0.218433	0.146471	-3.037	0.00238945	0.999593	1	PGAP2
ENSG00000132972	10.0241	-1.30273e-06	0.00144269	-3.02595	0.00247851	0.999593	1	RNF17
ENSG00000215417	184.284	-0.328784	0.21008	-3.00336	0.00267017	0.999593	1	MIR17HG
HCG20	3.65194	0.866487	0.545185	3.00236	0.00267892	0.999593	1	NA
ENSG00000084072	717.645	-0.28881	0.19809	-3.00096	0.00269128	0.999593	1	PPIE
ENSG00000197165	10.7602	0.862981	0.696498	2.996	0.00273547	0.999593	1	SULT1A2
ENSG00000256424	3.20852	-4.96968e-06	0.0014427	-2.9932	0.00276072	0.999593	1	NA
ENSG00000179934	58.2831	-0.596111	0.372404	-2.99153	0.00277583	0.999593	1	CCR8
HLA-DPB1	1627.69	0.352676	0.268579	2.97168	0.00296173	0.999593	1	NA
ENSG00000235897	9.61513	-0.630263	0.484882	-2.96842	0.00299339	0.999593	1	TM4SF19-AS1
ENSG00000228397	17.2307	-1.12005e-05	0.00144269	-2.9437	0.00324309	0.999593	1	LINC01635
ENSG00000196329	538.615	-0.280312	0.20557	-2.943	0.00325052	0.999593	1	GIMAP5
ENSG00000181444	89.8612	0.478491	0.391224	2.93281	0.00335904	0.999593	1	ZNF467
ENSG00000151338	7.34727	-0.748959	0.581938	-2.924	0.0034557	0.999593	1	MIPOL1
ENSG00000274370	33.8264	0.625294	0.510085	2.91042	0.00360944	0.999593	1	NA
ENSG00000078114	35.0853	4.30653e-06	0.0014427	2.90388	0.00368572	0.999593	1	NEBL
ENSG00000281649	3353.61	-0.121897	0.111182	-2.90238	0.00370342	0.999593	1	EBLN3P
ENSG00000175984	116.245	0.446052	0.38748	2.89867	0.00374754	0.999593	1	DENND2C
ENSG00000204118	4.83335	-0.889479	0.744624	-2.89392	0.00380464	0.999593	1	NAP1L6P
ENSG00000233355	1323.8	-0.291934	0.315975	-2.88407	0.00392576	0.999593	1	CHRM3-AS2
ENSG00000178053	73.2532	-0.567227	0.437778	-2.88306	0.00393836	0.999593	1	MLF1
ENSG00000260563	40.8506	-0.267534	0.282071	-2.88131	0.00396025	0.999593	1	NA
ENSG00000203327	2.25919	-1.01624	1.02166	-2.88066	0.00396846	0.999593	1	NA
ENSG00000141232	3047.16	-0.393557	0.290312	-2.8795	0.00398311	0.999593	1	TOB1
ENSG00000259445	16.8453	-2.99753e-06	0.0014427	-2.87629	0.00402378	0.999593	1	NA
ENSG00000269919	51.1207	-0.312456	0.364809	-2.87605	0.0040269	0.999593	1	NA
ENSG00000285159	20.3614	-0.554688	0.471998	-2.87357	0.00405859	0.999593	1	NA
ENSG00000200520	3.96163	-4.93378e-06	0.00144269	-2.87284	0.00406796	0.999593	1	NA
ENSG00000245954	212.152	-0.502094	0.660736	-2.87206	0.00407809	0.999593	1	LINC02273
ENSG00000278002	52.6967	-0.394124	0.429836	-2.87111	0.00409039	0.999593	1	NA
HLA-DPA1	3253.58	0.42528	0.435697	2.86258	0.00420206	0.999593	1	NA
ENSG00000166153	4.63574	-8.3578e-06	0.0014427	-2.86149	0.00421659	0.999593	1	DEPDC4
ENSG00000144381	2720.96	-0.272643	0.245911	-2.86137	0.00421814	0.999593	1	HSPD1
ENSG00000157514	31061.3	-0.435407	0.364438	-2.86045	0.00423045	0.999593	1	TSC22D3
OR2J4P	9.75989	0.559324	1.64039	2.85456	0.00430966	0.999593	1	NA
ENSG00000241343	193.006	-0.19622	0.22256	-2.85442	0.00431156	0.999593	1	RPL36A
ENSG00000187862	22.3991	0.478799	0.951586	2.85386	0.00431911	0.999593	1	TTC24
ENSG00000154479	40.479	-0.481083	0.486895	-2.84986	0.00437383	0.999593	1	CCDC173
ENSG00000177807	2.59572	6.02422e-06	0.0014427	2.84257	0.00447518	0.999593	1	KCNJ10
ENSG00000170684	14.274	0.517273	0.667702	2.83845	0.00453336	0.999593	1	ZNF296
ENSG00000249978	2.24768	4.06572e-06	0.0014427	2.83576	0.00457163	0.999593	1	NA
ENSG00000251888	1.87387	4.93485e-06	0.0014427	2.83237	0.0046204	0.999593	1	NA
ENSG00000259137	2.72013	5.96723e-06	0.0014427	2.82698	0.00469894	0.999593	1	NA
ENSG00000079263	1463.08	-0.124663	0.118728	-2.81778	0.00483568	0.999593	1	SP140
ENSG00000163754	743.942	2.13975e-05	0.0014427	2.81254	0.00491516	0.999593	1	GYG1
ENSG00000171595	22.4751	-0.340653	1.34121	-2.81084	0.00494119	0.999593	1	DNAI2
ENSG00000106665	143.963	-1.18492e-05	0.00144269	2.80464	0.00503733	0.999593	1	CLIP2
ENSG00000156639	1104.25	0.125788	0.172652	2.79377	0.0052097	0.999593	1	ZFAND3
ENSG00000130164	840.395	-0.490772	0.550532	-2.79358	0.00521277	0.999593	1	LDLR
ENSG00000273061	52.5311	-1.6777e-05	0.00144269	-2.79267	0.00522756	0.999593	1	CDC37L1-DT
ENSG00000133316	1674.88	-0.251102	0.271708	-2.79255	0.00522942	0.999593	1	WDR74
ENSG00000210196	17.6496	-1.14148e-05	0.0014427	-2.7906	0.00526098	0.999593	1	NA
ENSG00000184110	82.5931	-9.84591e-06	0.00144265	-2.79007	0.00526972	0.999593	1	EIF3C
ENSG00000105982	7.15958	-6.84785e-06	0.00144269	-2.78912	0.00528519	0.999593	1	RNF32
ENSG00000275832	14.629	9.64246e-06	0.0014427	2.77163	0.00557765	0.999593	1	ARHGAP23
ENSG00000202354	4.84733	6.37107e-06	0.00144269	2.76843	0.00563265	0.999593	1	RNY3
ENSG00000041515	110.508	4.80692e-06	0.0014427	2.76486	0.00569468	0.999593	1	MYO16
ENSG00000231663	108.501	-2.09485e-05	0.00144269	-2.76265	0.00573341	0.999593	1	COA6-AS1
ENSG00000233225	8.51409	9.74549e-06	0.0014427	2.75897	0.00579843	0.999593	1	NA
ENSG00000181798	7.43658	-9.89692e-06	0.00144269	-2.75781	0.00581897	0.999593	1	LINC00471
ENSG00000213235	8.68158	-7.05511e-06	0.00144269	-2.75593	0.00585255	0.999593	1	NA
ENSG00000282173	79.0664	-1.34064e-05	0.00144269	-2.75342	0.00589769	0.999593	1	NA
ENSG00000116285	89.4592	-1.34026e-05	0.00144267	-2.75139	0.00593426	0.999593	1	ERRFI1
ENSG00000230679	10.2365	-1.03045e-05	0.00144269	-2.74697	0.00601491	0.999593	1	ENO1-AS1
ENSG00000260135	6.95698	3.99457e-06	0.0014427	2.74233	0.00610044	0.999593	1	NA
ENSG00000231680	5.46582	9.4763e-06	0.0014427	2.73962	0.00615105	0.999593	1	NA
ENSG00000160094	434.629	2.66019e-05	0.00144271	2.73781	0.00618501	0.999593	1	ZNF362
ENSG00000245552	167.139	-9.11263e-06	0.00144267	-2.73716	0.00619726	0.999593	1	LOC101929295
ENSG00000065621	24.0091	-1.64353e-05	0.00144268	-2.73434	0.00625047	0.999593	1	GSTO2
ENSG00000188385	38.454	-9.89373e-06	0.00144269	-2.72859	0.0063605	0.999593	1	JAKMIP3
ENSG00000204850	17.9398	6.28013e-06	0.00144269	2.72764	0.00637889	0.999593	1	NA
ENSG00000117115	168.571	7.7085e-06	0.00144269	2.72464	0.00643708	0.999593	1	PADI2
XXbac-BPG248L24.1	6.40602	-5.7457e-06	0.00144269	-2.72415	0.0064467	0.999593	1	NA
HLA-K	46.1296	8.33249e-06	0.00144269	2.72324	0.00646445	0.999593	1	NA
ENSG00000223872	8.64117	-8.87181e-06	0.0014427	-2.71851	0.00655758	0.999593	1	NA
ENSG00000231840	4.03283	-6.65891e-06	0.00144269	-2.71458	0.00663598	0.999593	1	NA
ENSG00000123453	190.395	-1.35553e-05	0.00144269	-2.70872	0.00675427	0.999593	1	SARDH
ENSG00000262412	8.69881	-8.2125e-06	0.00144269	-2.70795	0.00677004	0.999593	1	NA
ENSG00000175489	424.887	8.42919e-06	0.00144269	2.70323	0.00686688	0.999593	1	LRRC25
ENSG00000169627	3.39602	5.00593e-06	0.00144269	2.70315	0.00686861	0.999593	1	BOLA2B
ENSG00000264994	5.69004	-8.01213e-06	0.00144269	-2.69843	0.00696682	0.999593	1	SNORD92
ENSG00000157240	53.9982	8.59189e-06	0.00144269	2.69135	0.0071163	0.999593	1	FZD1
ENSG00000133742	2.9198	-2.57893e-06	0.0014427	-2.68578	0.00723596	0.999593	1	CA1
ENSG00000233844	9.6968	-8.0469e-06	0.00144269	-2.68372	0.00728073	0.999593	1	KCNQ5-IT1
ENSG00000183813	3302.32	-1.43802e-05	0.00144269	-2.6828	0.0073009	0.999593	1	CCR4
ENSG00000273723	40.1829	-1.4194e-05	0.00144269	-2.67947	0.00737397	0.999593	1	NA
ENSG00000243742	2.3595	-5.05167e-06	0.00144269	-2.67832	0.00739932	0.999593	1	RPLP0P2
ENSG00000273374	2.47509	-5.96405e-06	0.00144269	-2.67452	0.00748356	0.999593	1	NA
ENSG00000198598	17.7972	7.51536e-06	0.00144269	2.67287	0.00752057	0.999593	1	MMP17
ENSG00000268903	7.01819	5.2415e-06	0.00144269	2.67267	0.00752498	0.999593	1	NA
ENSG00000138829	143.674	1.37156e-05	0.00144272	2.66918	0.00760376	0.999593	1	FBN2
ENSG00000215252	3076.39	-1.459e-05	0.00144269	-2.6664	0.00766676	0.999593	1	GOLGA8B
ENSG00000053900	810.845	-3.6771e-05	0.00144266	-2.6652	0.00769436	0.999593	1	ANAPC4
ENSG00000053747	2.16596	-5.164e-06	0.00144269	-2.66255	0.0077552	0.999593	1	LAMA3
ENSG00000127377	3.7436	-4.26441e-06	0.00144269	-2.65833	0.00785298	0.999593	1	CRYGN
ENSG00000245848	218.219	1.0305e-05	0.00144269	2.65813	0.00785748	0.999593	1	CEBPA
ENSG00000213260	2.78096	-5.97145e-06	0.00144269	-2.65777	0.007866	0.999593	1	NA
ENSG00000255158	2.03769	5.06129e-06	0.00144269	2.65588	0.00791012	0.999593	1	NA
ENSG00000115828	123.64	1.14083e-05	0.00144269	2.65572	0.00791399	0.999593	1	QPCT
ENSG00000166402	6.51086	-1.30679e-05	0.00144272	-2.65204	0.00800064	0.999593	1	TUB
ENSG00000268027	531.379	-2.4561e-05	0.00144267	-2.65091	0.00802749	0.999593	1	NA
ENSG00000259865	187.071	-1.57311e-05	0.0014427	-2.64491	0.00817136	0.999593	1	NA
ENSG00000251600	37.3047	5.86027e-06	0.00144269	2.64288	0.00822036	0.999593	1	LOC101927636
ENSG00000247624	11.6906	-4.66575e-06	0.00144268	-2.64064	0.00827501	0.999593	1	CPEB2-DT
ENSG00000282431	66.5876	-1.3604e-05	0.00144269	-2.63938	0.00830575	0.999593	1	NA
ENSG00000239218	14.7332	-1.39877e-05	0.00144271	-2.63652	0.00837605	0.999593	1	NA
ENSG00000183117	5.9078	4.30953e-06	0.00144269	2.63417	0.00843425	0.999593	1	CSMD1
ENSG00000089775	2515.74	-2.90838e-05	0.00144267	-2.63034	0.00853002	0.999593	1	ZBTB25
ENSG00000198695	85.2851	-1.13727e-05	0.00144269	-2.62637	0.00863006	0.999593	1	ND6
ENSG00000132196	162.833	-2.33583e-05	0.00144266	-2.61979	0.00879832	0.999593	1	HSD17B7
ENSG00000223138	2.93479	-4.85987e-06	0.00144269	-2.61594	0.00889809	0.999593	1	NA
ENSG00000160113	13.5096	8.05861e-06	0.00144269	2.6151	0.00892	0.999593	1	NR2F6
ENSG00000120694	2605.65	-1.23192e-05	0.00144269	-2.61395	0.00895028	0.999593	1	HSPH1
ENSG00000231105	84.4401	-1.99145e-05	0.00144269	-2.61158	0.00901255	0.999593	1	ECE1-AS1
ENSG00000254528	11.3324	4.90288e-06	0.00144269	2.60517	0.00918292	0.999593	1	NA
ENSG00000230074	36.4471	-1.72612e-05	0.00144271	-2.60395	0.00921553	0.999593	1	NA
ENSG00000162461	44.5398	1.3984e-05	0.00144269	2.59832	0.00936807	0.999593	1	SLC25A34
ENSG00000196456	6.09432	7.83524e-06	0.00144269	2.59467	0.00946819	0.999593	1	ZNF775
ENSG00000076067	222.604	1.29179e-05	0.00144269	2.59227	0.00953459	0.999593	1	RBMS2
ENSG00000212296	26.6912	-1.73024e-05	0.00144271	-2.59088	0.00957315	0.999593	1	SNORD72
ENSG00000165801	244.929	1.07147e-05	0.00144269	2.59066	0.00957912	0.999593	1	ARHGEF40
ENSG00000074660	66.7935	8.23461e-06	0.00144269	2.58653	0.00969473	0.999593	1	SCARF1
ENSG00000201098	325.45	9.03366e-06	0.00144269	2.5832	0.00978876	0.999593	1	RNY1
ENSG00000172590	226.15	-2.86391e-05	0.00144267	-2.58317	0.00978974	0.999593	1	MRPL52
ENSG00000225138	172.842	9.05252e-06	0.00144269	2.58078	0.00985787	0.999593	1	NA
ENSG00000167077	700.163	-2.55855e-05	0.00144266	-2.5805	0.00986572	0.999593	1	MEI1
ENSG00000171204	321.748	-2.60428e-05	0.00144262	-2.57087	0.0101443	0.999593	1	TMEM126B
ENSG00000203581	23.0456	-8.08163e-06	0.00144269	-2.56927	0.0101914	0.999593	1	OR1F2P
ENSG00000265982	3.11856	4.27707e-06	0.00144269	2.56684	0.0102631	0.999593	1	NA
ENSG00000272843	9.22251	-1.00158e-05	0.00144269	-2.56635	0.0102775	0.999593	1	NA
ENSG00000119715	4.69591	-3.43027e-06	0.00144269	-2.56281	0.0103828	0.999593	1	ESRRB
ENSG00000276651	23.6508	-9.29794e-06	0.00144269	-2.55837	0.0105165	0.999593	1	NA
ENSG00000165140	149.069	-3.76958e-05	0.00144291	2.55415	0.0106448	0.999593	1	FBP1
ENSG00000121067	735.86	-2.97881e-05	0.00144265	-2.55226	0.0107025	0.999593	1	SPOP
ENSG00000255248	2.02123	-4.75999e-06	0.00144269	-2.55082	0.0107469	0.999593	1	MIR100HG
ENSG00000137942	43.6605	-1.71783e-05	0.00144272	-2.55052	0.0107563	0.999593	1	FNBP1L
ENSG00000224034	16.3881	-1.76548e-05	0.00144272	-2.54995	0.0107738	0.999593	1	LINC02561
ENSG00000278993	6.6901	-7.84743e-06	0.00144269	-2.54936	0.0107922	0.999593	1	NA
ENSG00000273783	19.0697	-1.20027e-05	0.00144269	-2.54846	0.0108199	0.999593	1	NA
ENSG00000233913	670.67	2.39221e-06	0.00144269	2.54582	0.0109022	0.999593	1	NA
ENSG00000196993	2.07596	-4.69394e-06	0.00144269	-2.54476	0.0109352	0.999593	1	NPIPB9
ENSG00000250938	13.8418	-1.0101e-05	0.00144268	-2.54425	0.0109511	0.999593	1	NA
ENSG00000092931	616.096	-4.57869e-05	0.00144285	-2.54075	0.0110614	0.999593	1	MFSD11
ENSG00000178965	1.76465	-4.3588e-06	0.00144269	-2.53952	0.0111004	0.999593	1	ERICH3
ENSG00000253653	5.10124	-7.98012e-06	0.0014427	-2.53668	0.0111908	0.999593	1	NA
ENSG00000279161	8.16129	-6.42018e-06	0.00144269	-2.53641	0.0111995	0.999593	1	NA
ENSG00000213492	6.06171	7.49051e-06	0.00144269	2.53189	0.0113449	0.999593	1	NA
ENSG00000085276	2.56019	-2.67733e-06	0.00144269	-2.52169	0.0116793	0.999593	1	MECOM
ENSG00000010278	60.298	5.17021e-06	0.00144269	2.51895	0.0117706	0.999593	1	CD9
ENSG00000278600	254.378	-2.71517e-05	0.00144266	-2.51638	0.0118568	0.999593	1	NA
ENSG00000138411	16.7604	-1.10656e-05	0.00144269	-2.51623	0.0118617	0.999593	1	HECW2
ENSG00000278673	3.89654	4.43192e-06	0.00144269	2.5155	0.0118862	0.999593	1	NA
ENSG00000130584	32.7691	8.7127e-06	0.00144269	2.49965	0.0124316	0.999593	1	ZBTB46
ENSG00000241489	56.0308	-1.48663e-05	0.00144269	-2.49923	0.0124464	0.999593	1	NA
ENSG00000251442	7.96955	7.66166e-06	0.00144269	2.49709	0.0125217	0.999593	1	NA
ENSG00000205581	3137.11	-0.000389368	0.00147041	-2.49034	0.012762	0.999593	1	HMGN1
ENSG00000209482	26.3503	-1.09815e-05	0.00144269	-2.48983	0.0127803	0.999593	1	SNORD83A
ENSG00000180881	40.5544	-1.30584e-05	0.00144268	-2.48569	0.0129301	0.999593	1	CAPS2
ENSG00000011600	829.034	7.76306e-06	0.00144269	2.48548	0.0129377	0.999593	1	TYROBP
ENSG00000141505	36.0209	9.35948e-06	0.00144269	2.48465	0.0129677	0.999593	1	ASGR1
ENSG00000273472	3.6505	5.57118e-06	0.00144269	2.48438	0.0129778	0.999593	1	NA
ENSG00000007341	435.592	-2.41117e-05	0.00144267	-2.48403	0.0129904	0.999593	1	ST7L
ENSG00000228168	25.4589	-9.88403e-06	0.00144269	-2.48256	0.0130441	0.999593	1	NA
ENSG00000170819	5.70967	-7.30458e-06	0.00144269	-2.4815	0.0130831	0.999593	1	BFSP2
ENSG00000236438	36.7439	9.66516e-06	0.00144269	2.47933	0.0131628	0.999593	1	FAM157A
ENSG00000211816	34.0512	-1.237e-05	0.00144269	-2.47824	0.0132034	0.999593	1	NA
ENSG00000214029	459.298	-1.66411e-05	0.00144268	-2.4737	0.013372	0.999593	1	ZNF891
ENSG00000282870	5.89306	-5.39997e-06	0.00144269	-2.47367	0.0133735	0.999593	1	NA
ENSG00000139044	22.695	-1.06608e-05	0.00144269	-2.47238	0.0134217	0.999593	1	B4GALNT3
ENSG00000135709	595.563	1.26e-05	0.00144269	2.47107	0.0134708	0.999593	1	KIAA0513
ENSG00000259692	2.29314	-2.62773e-06	0.00144269	-2.46759	0.0136027	0.999593	1	NA
ENSG00000106686	74.0884	-1.26383e-05	0.00144269	-2.46576	0.0136724	0.999593	1	SPATA6L
ENSG00000188820	1.89127	3.82878e-06	0.00144269	2.46492	0.0137044	0.999593	1	CALHM6
ENSG00000211445	25.1771	8.20925e-06	0.00144269	2.46353	0.0137575	0.999593	1	GPX3
ENSG00000171604	346.938	8.36127e-06	0.00144269	2.46343	0.0137613	0.999593	1	CXXC5
ENSG00000284977	4.12308	-5.73035e-06	0.00144269	-2.46322	0.0137695	0.999593	1	NA
ENSG00000130881	22.271	6.05666e-06	0.00144269	2.46208	0.0138134	0.999593	1	LRP3
ENSG00000111674	933.493	-2.73212e-05	0.00144265	-2.46007	0.013891	0.999593	1	ENO2
ENSG00000059804	18207.4	-1.53698e-05	0.00144268	-2.45814	0.0139658	0.999593	1	SLC2A3
ENSG00000279407	41.2742	-1.36596e-05	0.00144268	-2.45795	0.0139732	0.999593	1	NA
ENSG00000187492	6.12552	7.92174e-06	0.00144269	2.45185	0.0142125	0.999593	1	CDHR4
ENSG00000233730	30.8961	-5.73358e-06	0.00144268	-2.45121	0.0142375	0.999593	1	NA
ENSG00000271938	66.3399	-1.29356e-05	0.00144269	-2.45011	0.0142812	0.999593	1	NA
ENSG00000255823	21.9967	5.68348e-06	0.00144269	2.44854	0.0143436	0.999593	1	MTRNR2L8
ENSG00000185745	170.33	8.06263e-06	0.00144269	2.44793	0.0143678	0.999593	1	IFIT1
ENSG00000151948	145.555	9.12208e-06	0.00144269	2.44638	0.0144299	0.999593	1	GLT1D1
ENSG00000055732	46.0073	-8.38656e-06	0.00144269	-2.44628	0.0144338	0.999593	1	MCOLN3
ENSG00000122043	24.0409	-9.53311e-06	0.00144269	-2.44578	0.0144539	0.999593	1	NA
ENSG00000135052	60.2672	9.86651e-06	0.00144269	2.44133	0.0146333	0.999593	1	GOLM1
ENSG00000271913	24.0836	-1.11043e-05	0.00144269	-2.43991	0.0146909	0.999593	1	LOC105378083
ENSG00000227077	16.6335	5.85469e-06	0.00144269	2.43838	0.0147533	0.999593	1	NA
ENSG00000227145	4.16523	-6.19757e-06	0.00144269	-2.43814	0.014763	0.999593	1	IL21-AS1
ENSG00000163554	2.26303	-3.41405e-06	0.00144269	-2.43776	0.0147785	0.999593	1	SPTA1
ENSG00000260428	5.40694	5.56079e-06	0.00144269	2.43676	0.0148196	0.999593	1	SCX
ENSG00000242861	136.816	-1.80444e-05	0.00144268	-2.43665	0.0148242	0.999593	1	NA
ENSG00000273381	8.60684	6.07494e-06	0.00144269	2.43655	0.0148283	0.999593	1	NA
ENSG00000266237	19.6622	-1.02698e-05	0.00144269	-2.42731	0.0152111	0.999593	1	NA
ENSG00000007237	1204.63	1.09392e-05	0.00144269	2.4273	0.0152119	0.999593	1	GAS7
ENSG00000255260	3.04691	-4.8118e-06	0.00144269	-2.42704	0.0152224	0.999593	1	NA
ENSG00000137267	191.898	-4.88713e-06	0.00144268	-2.42481	0.0153164	0.999593	1	TUBB2A
ENSG00000180574	64.5357	3.78495e-06	0.00144269	2.42084	0.0154848	0.999593	1	EIF2S3B
ENSG00000166033	3.20492	4.86752e-06	0.00144269	2.41903	0.015562	0.999593	1	HTRA1
ENSG00000153046	609.699	2.86042e-05	0.00144262	2.41651	0.0156699	0.999593	1	CDYL
ENSG00000279781	9.52023	-5.47983e-06	0.00144269	-2.41449	0.0157575	0.999593	1	NA
ENSG00000102096	4153.26	-2.06046e-05	0.00144267	-2.41357	0.015797	0.999593	1	PIM2
ENSG00000167525	39.6687	-1.59248e-05	0.00144267	-2.41284	0.0158286	0.999593	1	PROCA1
ENSG00000236866	4.92431	-5.99432e-06	0.00144269	-2.4128	0.0158305	0.999593	1	LOC100996263
ENSG00000185527	9.62863	8.75609e-06	0.00144269	2.40756	0.0160596	0.999593	1	PDE6G
ENSG00000006453	26.3526	-1.58708e-05	0.00144271	-2.40605	0.0161259	0.999593	1	BAIAP2L1
ENSG00000145050	260.03	-2.53133e-05	0.00144265	-2.40581	0.0161366	0.999593	1	MANF
ENSG00000070718	4125.47	-0.000123563	0.00144525	-2.4053	0.0161592	0.999593	1	AP3M2
ENSG00000110442	793.944	2.35392e-05	0.00144266	2.40505	0.0161702	0.999593	1	COMMD9
ENSG00000100599	1435.36	1.61242e-05	0.00144268	2.40073	0.0163624	0.999593	1	RIN3
ENSG00000104918	9.64012	6.08749e-06	0.00144269	2.40033	0.0163804	0.999593	1	RETN
ENSG00000258590	9.39845	5.44454e-06	0.00144269	2.4003	0.0163818	0.999593	1	NA
ENSG00000175029	146.919	7.59036e-06	0.00144269	2.39917	0.0164321	0.999593	1	CTBP2
ENSG00000281741	13.2561	-4.68008e-06	0.00144269	-2.39882	0.0164481	0.999593	1	NA
ENSG00000122122	1864.47	1.59385e-05	0.00144268	2.39871	0.0164532	0.999593	1	SASH3
ENSG00000186153	261.223	2.30668e-05	0.00144257	2.39737	0.0165131	0.999593	1	WWOX
ENSG00000222022	2.7122	4.7235e-06	0.00144269	2.39619	0.0165667	0.999593	1	NA
ENSG00000213366	157.5	-1.89108e-05	0.00144271	-2.39454	0.0166411	0.999593	1	GSTM2
ENSG00000136682	413.346	-2.18612e-05	0.00144265	-2.39431	0.0166517	0.999593	1	CBWD2
ENSG00000184612	40.2479	-6.34329e-06	0.00144269	-2.39423	0.0166553	0.999593	1	NA
ENSG00000224546	267.992	-1.19804e-05	0.00144268	-2.3941	0.0166611	0.999593	1	NA
ENSG00000264057	4.52175	4.12455e-06	0.00144269	2.39209	0.0167526	0.999593	1	NA
ENSG00000211679	8.03989	4.53606e-06	0.00144269	2.39071	0.0168159	0.999593	1	NA
ENSG00000227379	9.75617	8.31783e-06	0.00144269	2.39014	0.0168421	0.999593	1	NA
ENSG00000184949	4.74599	-6.88147e-06	0.00144269	-2.38962	0.016866	0.999593	1	FAM227A
ENSG00000221869	535.175	7.59407e-06	0.00144269	2.38868	0.0169091	0.999593	1	CEBPD
ENSG00000077585	222.911	-2.74674e-05	0.00144277	-2.38757	0.01696	0.999593	1	GPR137B
ENSG00000133246	172.418	8.46709e-06	0.00144269	2.38706	0.0169835	0.999593	1	PRAM1
ENSG00000250548	21.5811	5.77322e-06	0.00144268	2.38335	0.017156	0.999593	1	LINC01303
ENSG00000166025	26.6655	6.99396e-07	0.00144268	2.38283	0.0171803	0.999593	1	AMOTL1
ENSG00000276107	151.282	-1.94861e-05	0.00144276	2.38135	0.0172493	0.999593	1	NA
ENSG00000230148	42.6196	-9.67261e-06	0.00144269	-2.38106	0.017263	0.999593	1	HOXB-AS1
ENSG00000211749	99.3523	-1.56969e-05	0.00144265	-2.38004	0.0173107	0.999593	1	NA
ENSG00000244021	7.23818	-6.55414e-06	0.00144269	-2.37794	0.0174096	0.999593	1	NA
ENSG00000230225	3.13208	4.16441e-06	0.00144269	2.37693	0.0174576	0.999593	1	NA
ENSG00000188906	1018.89	8.64586e-06	0.00144269	2.37588	0.017507	0.999593	1	LRRK2
ENSG00000258404	11.5912	-8.5462e-06	0.00144269	-2.37447	0.0175739	0.999593	1	NA
ENSG00000160055	123.867	-2.32203e-05	0.00144267	-2.37339	0.0176254	0.999593	1	TMEM234
ENSG00000144847	8.73667	-8.27499e-06	0.00144269	-2.37319	0.017635	0.999593	1	IGSF11
ENSG00000214063	62.931	7.82724e-06	0.00144269	2.37305	0.0176418	0.999593	1	TSPAN4
ENSG00000101017	51.056	-3.08681e-06	0.00144266	2.37304	0.0176426	0.999593	1	CD40
ENSG00000205155	43.9488	-1.24588e-05	0.00144268	-2.37303	0.0176428	0.999593	1	PSENEN
ENSG00000131368	765.12	-2.91227e-05	0.00144265	-2.37295	0.0176466	0.999593	1	MRPS25
ENSG00000259330	474.336	1.59542e-05	0.0014427	2.37292	0.0176481	0.999593	1	INAFM2
ENSG00000101265	2990.95	1.52598e-05	0.00144268	2.37278	0.0176549	0.999593	1	RASSF2
ENSG00000235010	7.43872	-5.10641e-06	0.00144269	-2.37276	0.0176559	0.999593	1	NA
ENSG00000116791	162.124	-1.03713e-05	0.00144269	-2.37001	0.0177877	0.999593	1	CRYZ
ENSG00000178996	1176.72	2.14055e-05	0.00144273	2.36997	0.0177897	0.999593	1	SNX18
ENSG00000282320	26.1553	-9.51006e-06	0.00144268	-2.36947	0.0178137	0.999593	1	NA
ENSG00000179593	2.36188	3.95254e-06	0.00144269	2.36909	0.0178321	0.999593	1	ALOX15B
ENSG00000231409	7.2852	-7.12518e-06	0.00144269	-2.36897	0.0178377	0.999593	1	NA
ENSG00000175048	55.1614	1.02508e-05	0.00144268	2.36706	0.01793	0.999593	1	ZDHHC14
ENSG00000228914	3.04187	-3.11258e-06	0.00144269	-2.36459	0.01805	0.999593	1	NA
ENSG00000135966	1298.77	2.23237e-05	0.00144266	2.36381	0.018088	0.999593	1	TGFBRAP1
ENSG00000198053	566.898	8.83654e-06	0.00144269	2.36118	0.0182168	0.999593	1	SIRPA
ENSG00000067064	5052.97	-1.56016e-05	0.00144268	-2.36115	0.0182184	0.999593	1	IDI1
ENSG00000226856	2.4509	-7.49377e-07	0.00144269	-2.35967	0.0182914	0.999593	1	THORLNC
ENSG00000174130	150.572	2.11844e-05	0.00144274	2.3595	0.0182997	0.999593	1	TLR6
ENSG00000156427	3.38061	1.06092e-06	0.00144269	2.35926	0.0183112	0.999593	1	FGF18
ENSG00000213309	5.18764	-4.80928e-06	0.00144269	-2.35788	0.0183796	0.999593	1	NA
ENSG00000267212	14.2773	-8.3026e-06	0.00144269	-2.35615	0.0184656	0.999593	1	NA
ENSG00000064042	2.85751	-5.56123e-06	0.00144269	-2.3558	0.0184829	0.999593	1	LIMCH1
ENSG00000205746	78.3868	5.22993e-06	0.0014427	2.35129	0.0187084	0.999593	1	NA
ENSG00000134243	343.392	1.02636e-05	0.00144269	2.35009	0.0187689	0.999593	1	SORT1
ENSG00000152556	199.683	-2.24375e-05	0.00144265	-2.34942	0.0188025	0.999593	1	PFKM
ENSG00000183605	158.38	-2.54058e-05	0.00144264	-2.34779	0.0188852	0.999593	1	SFXN4
ENSG00000180279	4.20421	-6.69872e-06	0.00144269	-2.34461	0.0190471	0.999593	1	LINC01869
ENSG00000146453	3.25128	-3.08926e-06	0.00144269	-2.34394	0.0190813	0.999593	1	PNLDC1
ENSG00000136518	285.382	-1.43107e-05	0.00144263	-2.34316	0.0191214	0.999593	1	ACTL6A
ENSG00000184232	82.6154	9.69976e-06	0.00144268	2.3426	0.0191501	0.999593	1	OAF
ENSG00000156983	1391.96	7.17275e-06	0.0014426	2.34212	0.0191747	0.999593	1	BRPF1
ENSG00000257017	9.17647	6.3519e-06	0.00144269	2.33914	0.0193282	0.999593	1	HP
ENSG00000153933	1497.64	-2.84372e-05	0.0014426	-2.33867	0.0193527	0.999593	1	DGKE
ENSG00000164733	2771.93	1.61209e-05	0.00144267	2.33692	0.0194434	0.999593	1	CTSB
ENSG00000015475	537.964	1.11632e-05	0.00144267	2.33676	0.0194515	0.999593	1	BID
ENSG00000163221	205.052	9.66517e-06	0.00144269	2.33444	0.0195726	0.999593	1	S100A12
ENSG00000230162	8.40564	1.20076e-05	0.0014427	2.33396	0.0195976	0.999593	1	NA
ENSG00000146918	248.036	2.94159e-07	0.00144268	-2.33383	0.0196047	0.999593	1	NCAPG2
ENSG00000135046	7575.3	-1.06326e-05	0.00144269	-2.33367	0.0196132	0.999593	1	ANXA1
ENSG00000227189	9.01111	6.21318e-06	0.00144269	2.33049	0.0197804	0.999593	1	NA
ENSG00000174371	19.8809	-1.04488e-05	0.00144267	-2.3301	0.0198009	0.999593	1	EXO1
ENSG00000116830	776.308	2.65863e-05	0.00144267	-2.32952	0.0198314	0.999593	1	TTF2
ENSG00000179071	2.88154	3.09879e-06	0.00144269	2.32861	0.0198795	0.999593	1	CCDC89
ENSG00000092841	4855.03	-2.73469e-05	0.00144264	-2.32632	0.0200013	0.999593	1	MYL6
ENSG00000272986	5.41883	-7.34782e-06	0.00144269	-2.32461	0.0200928	0.999593	1	NA
ENSG00000226608	26.8143	1.00636e-05	0.00144269	2.32451	0.0200984	0.999593	1	NA
ENSG00000123384	4627.81	8.48792e-06	0.00144269	2.32291	0.0201838	0.999593	1	LRP1
ENSG00000243150	2.57592	-3.40424e-06	0.00144269	-2.32145	0.0202627	0.999593	1	LOC100996447
ENSG00000128487	416.104	1.19073e-05	0.00144268	2.31981	0.0203511	0.999593	1	SPECC1
ENSG00000224786	10.395	-9.8927e-06	0.00144269	-2.31861	0.020416	0.999593	1	NA
ENSG00000139160	20.181	-1.29593e-05	0.0014427	-2.31804	0.020447	0.999593	1	ETFBKMT
ENSG00000137494	210.412	-1.99351e-05	0.00144266	-2.31752	0.0204752	0.999593	1	ANKRD42
ENSG00000242899	10.0637	4.227e-06	0.00144268	2.3157	0.0205746	0.999593	1	NA
ENSG00000115137	420.046	-1.1082e-05	0.0014426	-2.31326	0.0207084	0.999593	1	DNAJC27
ENSG00000284052	53.5557	1.22216e-05	0.00144269	2.31319	0.0207119	0.999593	1	NA
ENSG00000172273	232.144	-1.74761e-05	0.00144262	-2.3096	0.0209102	0.999593	1	HINFP
ENSG00000164904	17.3397	-1.01479e-05	0.0014427	-2.30956	0.0209127	0.999593	1	ALDH7A1
ENSG00000169026	31.2795	7.70331e-06	0.00144269	2.30796	0.0210015	0.999593	1	SLC49A3
ENSG00000102524	292.015	4.41753e-05	0.001443	2.30785	0.0210074	0.999593	1	TNFSF13B
ENSG00000229358	39.1176	-1.9762e-06	0.00144269	2.30529	0.0211505	0.999593	1	NA
ENSG00000161955	32.5898	7.4867e-06	0.00144269	2.30481	0.0211773	0.999593	1	TNFSF13
ENSG00000010626	75.469	6.04308e-06	0.00144266	-2.3048	0.0211777	0.999593	1	LRRC23
ENSG00000109743	242.572	1.08182e-05	0.00144268	2.30425	0.0212084	0.999593	1	BST1
ENSG00000224616	12.8158	-8.68508e-06	0.00144268	-2.30382	0.0212325	0.999593	1	NA
ENSG00000171246	4.11564	-5.09529e-06	0.00144269	-2.29999	0.0214489	0.999593	1	NPTX1
ENSG00000172748	89.1052	1.84477e-05	0.00144267	2.29644	0.0216507	0.999593	1	ZNF596
ENSG00000096696	4.03459	-4.89279e-06	0.00144269	-2.29608	0.0216714	0.999593	1	DSP
ENSG00000108309	1.92073	3.72566e-06	0.00144269	2.29483	0.021743	0.999593	1	RUNDC3A
ENSG00000183638	2.48893	-3.81651e-06	0.00144269	-2.29409	0.0217854	0.999593	1	RP1L1
ENSG00000160999	47.6822	8.0177e-06	0.00144269	2.29359	0.0218142	0.999593	1	SH2B2
ENSG00000151474	31.7396	-2.10209e-05	0.00144272	-2.29314	0.0218398	0.999593	1	FRMD4A
ENSG00000146530	70.3038	-3.93991e-06	0.00144269	-2.29293	0.0218521	0.999593	1	VWDE
ENSG00000174776	42.4652	1.12218e-05	0.00144268	2.29284	0.0218572	0.999593	1	WDR49
ENSG00000196576	1316.53	7.36599e-06	0.00144269	2.29277	0.0218612	0.999593	1	PLXNB2
ENSG00000196372	124.939	1.1473e-05	0.00144268	2.29143	0.0219387	0.999593	1	ASB13
ENSG00000279050	4.0088	7.15584e-06	0.00144269	2.29025	0.0220067	0.999593	1	PWAR1
ENSG00000134184	53.9487	-1.79003e-06	0.00144269	-2.28988	0.0220281	0.999593	1	GSTM1
ENSG00000115541	257.599	-2.30462e-05	0.00144269	-2.2892	0.022068	0.999593	1	HSPE1
ENSG00000120699	615.854	0.000129994	0.00144529	-2.28849	0.0221088	0.999593	1	EXOSC8
ENSG00000204758	3.75856	-6.42487e-06	0.00144269	-2.28701	0.0221953	0.999593	1	LOC100268168
ENSG00000105355	600.913	1.5346e-05	0.00144267	2.28675	0.0222104	0.999593	1	PLIN3
ENSG00000092978	492.693	-3.68253e-05	0.00144256	-2.28592	0.0222592	0.999593	1	GPATCH2
ENSG00000120708	1687.51	9.86141e-06	0.00144269	2.28271	0.0224472	0.999593	1	TGFBI
ENSG00000229245	3.50828	-2.66243e-06	0.00144269	-2.28108	0.0225438	0.999593	1	NA
ENSG00000170458	764.651	6.7614e-06	0.00144269	2.28104	0.022546	0.999593	1	CD14
ENSG00000147408	1754.48	-1.56524e-05	0.00144267	-2.27761	0.0227497	0.999593	1	CSGALNACT1
ENSG00000268947	41.7882	-1.00607e-05	0.00144269	-2.27734	0.0227661	0.999593	1	NA
ENSG00000237651	4.70404	-6.9707e-06	0.00144269	-2.27649	0.0228164	0.999593	1	C2orf74
ENSG00000138640	1404.02	-6.86823e-06	0.00144269	-2.27619	0.0228345	0.999593	1	FAM13A
ENSG00000176845	658.656	1.80108e-05	0.00144273	2.27586	0.0228546	0.999593	1	METRNL
ENSG00000243101	16.0915	7.80636e-06	0.00144269	2.27522	0.022893	0.999593	1	NA
ENSG00000239335	7.12541	-7.95632e-06	0.00144269	-2.27238	0.0230635	0.999593	1	LLPH-DT
ENSG00000185168	2.89996	3.98728e-06	0.00144269	2.27102	0.0231457	0.999593	1	NA
ENSG00000269802	8.56758	-7.89418e-06	0.00144269	-2.27091	0.0231521	0.999593	1	NA
ENSG00000276231	33.3689	1.0174e-05	0.00144268	2.26573	0.023468	0.999593	1	PIK3R6
ENSG00000088992	85.5153	8.93831e-06	0.00144269	2.26544	0.0234857	0.999593	1	TESC
ENSG00000185760	130.957	2.05293e-05	0.00144275	-2.26086	0.0237678	0.999593	1	KCNQ5
ENSG00000165655	30.6978	6.05377e-06	0.00144269	2.26023	0.0238069	0.999593	1	ZNF503
ENSG00000211801	69.3553	-1.16268e-05	0.00144268	-2.26018	0.0238101	0.999593	1	NA
ENSG00000111321	178.967	8.5245e-06	0.00144269	2.25896	0.0238862	0.999593	1	LTBR
ENSG00000146166	3.84813	-3.43084e-06	0.00144269	-2.25881	0.0238954	0.999593	1	LGSN
ENSG00000224152	7.88018	7.71629e-06	0.00144269	2.2587	0.023902	0.999593	1	NA
ENSG00000189014	3.99363	6.1991e-06	0.00144269	2.25818	0.0239346	0.999593	1	NA
ENSG00000200376	2.33953	-3.99853e-06	0.00144269	-2.25639	0.0240461	0.999593	1	NA
ENSG00000135519	59.4648	9.88149e-06	0.00144269	2.2552	0.0241206	0.999593	1	KCNH3
ENSG00000147394	202.474	1.10728e-05	0.00144268	2.25161	0.0243469	0.999593	1	ZNF185
ENSG00000197622	13521.2	-3.03255e-05	0.0014426	-2.25023	0.0244345	0.999593	1	CDC42SE1
ENSG00000090554	94.3702	-1.1047e-05	0.00144268	-2.24917	0.0245019	0.999593	1	FLT3LG
ENSG00000248632	12.3218	-4.91211e-06	0.00144269	-2.24897	0.0245143	0.999593	1	NA
ENSG00000208028	53.3081	-8.78444e-06	0.00144269	-2.24853	0.0245424	0.999593	1	MIR616
ENSG00000196781	40.5436	9.06007e-06	0.00144269	2.24822	0.024562	0.999593	1	TLE1
ENSG00000180340	5.54173	5.77906e-06	0.00144269	2.24816	0.024566	0.999593	1	FZD2
ENSG00000204851	5.82144	9.52857e-06	0.0014427	2.24749	0.024609	0.999593	1	PNMA8B
ENSG00000105053	715.422	-4.29605e-05	0.00144279	-2.24725	0.0246239	0.999593	1	VRK3
ENSG00000213638	7.06086	5.75257e-06	0.00144269	2.24651	0.0246715	0.999593	1	ADAT3
ENSG00000244682	276.551	8.2215e-06	0.00144269	2.24511	0.0247613	0.999593	1	NA
ENSG00000260919	9.60025	-7.78265e-06	0.00144269	-2.24342	0.0248696	0.999593	1	NA
ENSG00000121316	631.815	8.55279e-06	0.00144269	2.24334	0.024875	0.999593	1	PLBD1
ENSG00000175003	11.7934	9.61533e-06	0.00144268	2.24294	0.0249005	0.999593	1	SLC22A1
ENSG00000012232	359.971	2.24734e-05	0.00144272	2.24261	0.0249218	0.999593	1	EXTL3
ENSG00000138061	175.218	7.31231e-06	0.00144269	2.24249	0.0249299	0.999593	1	CYP1B1
ENSG00000158457	203.891	8.13714e-06	0.00144269	2.24115	0.0250166	0.999593	1	TSPAN33
ENSG00000165633	1.82643	1.46743e-06	0.00144269	2.24086	0.0250352	0.999593	1	VSTM4
ENSG00000187796	68.1918	6.28129e-06	0.00144269	2.24076	0.0250414	0.999593	1	CARD9
ENSG00000198157	14.4817	-8.67098e-06	0.00144268	-2.24037	0.0250668	0.999593	1	HMGN5
ENSG00000166250	30.0886	-8.39078e-06	0.00144269	-2.23992	0.0250962	0.999593	1	CLMP
ENSG00000235016	1.93744	3.67871e-06	0.00144269	2.2398	0.0251042	0.999593	1	SEMA3F-AS1
ENSG00000213471	1.74649	3.90641e-06	0.00144269	2.23898	0.0251573	0.999593	1	TTLL13P
ENSG00000177917	271.056	-1.66673e-05	0.00144267	-2.23761	0.0252465	0.999593	1	ARL6IP6
ENSG00000251152	1.90395	-3.21049e-06	0.00144269	-2.23737	0.0252619	0.999593	1	NA
ENSG00000257923	1928.04	3.5443e-05	0.00144272	2.23634	0.0253294	0.999593	1	CUX1
ENSG00000281383	3.88362	-1.71308e-06	0.00144269	-2.23595	0.0253548	0.999593	1	NA
ENSG00000228839	172.695	-1.47442e-05	0.00144268	-2.23575	0.0253679	0.999593	1	PIK3IP1-AS1
ENSG00000237886	7.15404	6.77491e-06	0.00144269	2.23542	0.02539	0.999593	1	NA
ENSG00000189190	408.533	-1.27376e-05	0.00144268	-2.23434	0.0254609	0.999593	1	ZNF600
ENSG00000206066	2.33749	-1.03253e-06	0.00144269	-2.23357	0.0255116	0.999593	1	NA
ENSG00000262211	4.02943	3.01546e-06	0.00144269	2.23202	0.0256135	0.999593	1	NA
ENSG00000188011	3.41286	4.60983e-06	0.00144269	2.23195	0.0256182	0.999593	1	RTP5
ENSG00000010327	650.347	6.82963e-06	0.00144269	2.2318	0.025628	0.999593	1	STAB1
ENSG00000173702	7.32988	-7.01812e-06	0.00144269	-2.22929	0.0257944	0.999593	1	MUC13
ENSG00000187097	192.331	-1.69126e-05	0.00144267	-2.22898	0.0258155	0.999593	1	ENTPD5
ENSG00000232300	2.94916	-3.40583e-06	0.00144269	-2.2289	0.0258208	0.999593	1	NA
ENSG00000223822	8.51043	-5.53991e-06	0.00144269	-2.22836	0.0258562	0.999593	1	NA
ENSG00000139239	146.208	9.45447e-06	0.00144268	2.22794	0.0258845	0.999593	1	NA
ENSG00000168487	64.8125	1.41281e-05	0.00144268	2.22686	0.0259565	0.999593	1	BMP1
ENSG00000264292	3.0232	3.92304e-06	0.00144269	2.22671	0.0259666	0.999593	1	MIR2467
ENSG00000247121	39.2188	9.93711e-06	0.00144268	2.22644	0.0259845	0.999593	1	NA
ENSG00000115841	57.6366	1.51218e-05	0.00144269	2.22533	0.026059	0.999593	1	RMDN2
ENSG00000186074	235.308	8.41457e-06	0.00144269	2.22408	0.0261431	0.999593	1	CD300LF
ENSG00000199477	12.4105	-8.00801e-06	0.00144269	-2.22356	0.0261783	0.999593	1	SNORA31
ENSG00000254639	7.94187	5.35699e-06	0.00144269	2.22231	0.0262621	0.999593	1	NA
ENSG00000182791	3.07201	-2.70754e-06	0.00144269	-2.22221	0.0262693	0.999593	1	CCDC87
ENSG00000086189	446.996	-2.36103e-05	0.00144264	-2.22214	0.0262737	0.999593	1	DIMT1
ENSG00000136159	280.716	-1.73188e-05	0.00144266	-2.22211	0.0262758	0.999593	1	NUDT15
ENSG00000142405	69.2012	-5.74132e-06	0.00144268	2.22131	0.0263298	0.999593	1	NLRP12
ENSG00000116260	786.705	1.35287e-05	0.00144268	2.22114	0.0263412	0.999593	1	QSOX1
ENSG00000239998	268.431	3.91516e-05	0.00144294	2.2209	0.0263576	0.999593	1	LILRA2
ENSG00000111261	11.2052	1.27284e-05	0.0014427	2.22059	0.0263786	0.999593	1	MANSC1
ENSG00000235062	2.71188	-5.0774e-06	0.00144269	-2.22057	0.0263803	0.999593	1	NA
ENSG00000163600	3685.47	6.74285e-06	0.00144259	-2.21978	0.0264338	0.999593	1	ICOS
ENSG00000179909	159.002	-6.81228e-06	0.00144269	-2.21917	0.0264754	0.999593	1	ZNF154
ENSG00000267169	44.5526	1.35603e-05	0.00144268	2.2185	0.0265206	0.999593	1	LOC100507373
ENSG00000177685	5.15375	5.74381e-06	0.00144269	2.21849	0.0265216	0.999593	1	CRACR2B
ENSG00000182446	2200.78	3.97336e-05	0.00144252	2.21647	0.0266593	0.999593	1	NPLOC4
ENSG00000065357	6200.15	-0.00125447	0.00195539	-2.21559	0.0267193	0.999593	1	DGKA
ENSG00000143416	3.89253	-1.81737e-06	0.00144269	-2.21558	0.02672	0.999593	1	SELENBP1
ENSG00000084453	2.27926	-3.1003e-06	0.00144269	-2.21536	0.0267356	0.999593	1	SLCO1A2
ENSG00000101000	5.93538	6.98601e-06	0.00144269	2.21367	0.0268518	0.999593	1	PROCR
ENSG00000270231	1280.75	-1.34558e-05	0.00144267	-2.21144	0.0270054	0.999593	1	NBPF8
ENSG00000092529	34.961	-3.0078e-05	0.00144281	-2.21001	0.0271047	0.999593	1	CAPN3
ENSG00000150347	4920.5	-1.89217e-05	0.00144266	-2.20821	0.02723	0.999593	1	ARID5B
ENSG00000140104	9.96654	-6.34591e-06	0.00144269	-2.20579	0.0273988	0.999593	1	CLBA1
ENSG00000279086	202.457	-1.10397e-05	0.00144268	-2.20543	0.0274237	0.999593	1	NA
ENSG00000123689	1862.19	5.2467e-06	0.00144269	2.20525	0.0274366	0.999593	1	G0S2
ENSG00000139132	206.578	8.38527e-06	0.00144269	2.20511	0.0274465	0.999593	1	FGD4
ENSG00000237917	4.07973	4.05501e-06	0.00144269	2.20425	0.0275069	0.999593	1	NA
ENSG00000197279	114.298	-9.5714e-06	0.00144269	-2.20272	0.0276143	0.999593	1	ZNF165
ENSG00000113494	44.1793	1.06377e-05	0.0014427	2.20259	0.0276234	0.999593	1	PRLR
ENSG00000119922	1638.32	6.63209e-06	0.00144269	2.20001	0.0278059	0.999593	1	IFIT2
ENSG00000164953	97.5085	-1.67018e-05	0.00144267	-2.19933	0.0278542	0.999593	1	TMEM67
ENSG00000197620	345.851	-1.29518e-05	0.00144268	-2.19918	0.0278649	0.999593	1	CXorf40A
ENSG00000085514	361.282	9.6721e-06	0.00144269	2.19851	0.0279131	0.999593	1	PILRA
ENSG00000004399	1269.32	5.76525e-05	0.00144325	2.19817	0.027937	0.999593	1	PLXND1
ENSG00000172594	76.628	6.87097e-05	0.0014435	2.19763	0.0279756	0.999593	1	SMPDL3A
ENSG00000238121	218.327	-1.06696e-05	0.00144268	-2.19721	0.0280056	0.999593	1	LINC00426
ENSG00000253741	5.33377	5.85358e-06	0.00144269	2.19571	0.028113	0.999593	1	LNCOC1
ENSG00000172115	3121.33	-5.34977e-05	0.00144307	-2.19452	0.028198	0.999593	1	CYCS
ENSG00000115657	4.87943	-5.83579e-06	0.00144269	-2.19451	0.0281985	0.999593	1	ABCB6
ENSG00000198840	3255.8	3.00644e-05	0.00144282	-2.1923	0.028358	0.999593	1	ND3
ENSG00000168461	602.769	1.01664e-05	0.00144269	2.19105	0.0284479	0.999593	1	RAB31
ENSG00000175820	8.87781	-1.24555e-05	0.0014427	-2.19036	0.0284983	0.999593	1	CCDC168
ENSG00000228335	2.96223	-4.72604e-06	0.00144269	-2.19002	0.0285228	0.999593	1	NA
ENSG00000231473	26.9988	-9.0281e-06	0.00144268	-2.18968	0.0285474	0.999593	1	RB1-DT
ENSG00000183921	62.6735	-9.5239e-06	0.00144266	-2.1886	0.0286259	0.999593	1	SDR42E2
ENSG00000101883	5.44602	-3.11535e-06	0.00144269	-2.18761	0.0286979	0.999593	1	RHOXF1
ENSG00000244203	2.12197	-4.33856e-06	0.00144269	-2.18757	0.0287013	0.999593	1	FOXP1-AS1
ENSG00000261438	27.8446	-1.03769e-05	0.00144268	-2.18647	0.028781	0.999593	1	NA
ENSG00000184271	694.916	-2.00168e-05	0.00144265	-2.18629	0.0287943	0.999593	1	POU6F1
ENSG00000228293	15.7018	-1.09794e-05	0.00144268	-2.18577	0.0288327	0.999593	1	NA
ENSG00000261114	37.9848	-1.20866e-05	0.00144268	-2.18364	0.0289884	0.999593	1	NA
ENSG00000234936	23.9683	-1.36434e-05	0.00144267	-2.18272	0.0290564	0.999593	1	NA
ENSG00000281491	14.145	-6.6606e-06	0.00144269	-2.18194	0.0291142	0.999593	1	DNAJB5-DT
ENSG00000150672	49.3189	-1.48509e-05	0.00144267	-2.18116	0.0291714	0.999593	1	DLG2
ENSG00000131724	523.842	9.66316e-06	0.00144268	2.17891	0.0293381	0.999593	1	IL13RA1
ENSG00000197249	2117.85	1.15505e-05	0.0014427	2.17806	0.0294017	0.999593	1	SERPINA1
ENSG00000164535	334.862	-2.68045e-06	0.00144263	2.17788	0.029415	0.999593	1	DAGLB
ENSG00000169896	1145.87	7.36044e-06	0.00144268	2.17752	0.0294416	0.999593	1	ITGAM
ENSG00000284685	18.694	3.058e-05	0.00144283	2.17719	0.0294664	0.999593	1	NA
ENSG00000143420	2920.37	-3.48232e-05	0.00144255	-2.17664	0.0295075	0.999593	1	ENSA
ENSG00000074935	483.017	-2.43757e-05	0.00144266	-2.17321	0.0297644	0.999593	1	TUBE1
ENSG00000259345	7.38835	5.07211e-06	0.00144269	2.17188	0.0298649	0.999593	1	NA
ENSG00000187840	109.652	1.55835e-05	0.0014427	2.1714	0.0299008	0.999593	1	EIF4EBP1
ENSG00000197329	8195.4	-1.61241e-05	0.00144267	-2.17132	0.0299071	0.999593	1	PELI1
ENSG00000253250	19.3058	7.73685e-06	0.00144269	2.17108	0.0299254	0.999593	1	C8orf88
DPCR1	2.48946	-4.32939e-06	0.00144269	-2.17107	0.0299259	0.999593	1	NA
ENSG00000161912	280.823	-1.55624e-05	0.00144266	-2.17032	0.0299828	0.999593	1	ADCY10P1
ENSG00000150403	421.624	2.06337e-05	0.00144264	2.16814	0.0301477	0.999593	1	TMCO3
ENSG00000225431	3.42309	-5.14173e-06	0.00144269	-2.16814	0.0301483	0.999593	1	LINC01671
ENSG00000136828	144.203	-1.61217e-05	0.00144266	-2.16708	0.0302288	0.999593	1	RALGPS1
ENSG00000269930	1.8357	3.95233e-06	0.00144269	2.16419	0.0304497	0.999593	1	NA
ENSG00000105352	27.8387	8.15437e-06	0.00144269	2.16321	0.0305254	0.999593	1	CEACAM4
ENSG00000173269	2.16451	4.15081e-06	0.00144269	2.16282	0.030555	0.999593	1	MMRN2
ENSG00000134061	34.0817	-2.6801e-05	0.0014428	2.16274	0.0305614	0.999593	1	CD180
ENSG00000063438	10.0048	3.90961e-06	0.00144268	2.16199	0.0306191	0.999593	1	NA
ENSG00000113269	1098.12	1.25009e-05	0.00144268	2.16176	0.0306364	0.999593	1	RNF130
ENSG00000038210	240.721	-7.00271e-06	0.00144262	-2.16111	0.0306869	0.999593	1	PI4K2B
ENSG00000220744	1.78216	-3.35253e-06	0.00144269	-2.16046	0.030737	0.999593	1	NA
ENSG00000276103	7.12594	-7.41135e-06	0.00144269	-2.16035	0.0307459	0.999593	1	NA
ENSG00000255310	92.2383	-1.01076e-05	0.00144268	-2.15998	0.0307744	0.999593	1	NA
ENSG00000137801	6382.67	4.85681e-06	0.00144269	2.15899	0.0308511	0.999593	1	THBS1
ENSG00000175040	148.99	8.57871e-06	0.00144269	2.15831	0.0309041	0.999593	1	CHST2
ENSG00000146425	2397.61	-2.35825e-05	0.00144267	-2.15826	0.0309077	0.999593	1	DYNLT1
ENSG00000151498	396.477	-2.60626e-05	0.00144268	-2.15808	0.0309215	0.999593	1	ACAD8
ENSG00000145494	310.992	2.44058e-05	0.0014426	2.15791	0.030935	0.999593	1	NDUFS6
ENSG00000167703	1025.79	7.80367e-06	0.00144269	2.15783	0.0309409	0.999593	1	SLC43A2
ENSG00000214212	338.53	8.8913e-06	0.00144269	2.15763	0.0309568	0.999593	1	C19orf38
ENSG00000141179	66.0598	1.57737e-05	0.0014427	2.15685	0.0310171	0.999593	1	PCTP
ENSG00000232077	18.1279	7.17712e-06	0.00144268	2.15499	0.0311624	0.999593	1	LINC01031
ENSG00000095303	175.593	9.35728e-06	0.00144268	2.15496	0.0311646	0.999593	1	PTGS1
ENSG00000157343	17.3498	-1.07141e-05	0.00144268	-2.15487	0.0311717	0.999593	1	ARMC12
ENSG00000246228	3.3849	2.41133e-06	0.00144269	2.15482	0.0311759	0.999593	1	CASC8
ENSG00000134779	546.808	-1.806e-05	0.00144267	-2.15282	0.031333	0.999593	1	TPGS2
ENSG00000175985	24.8806	1.15488e-05	0.00144268	2.15161	0.0314277	0.999593	1	PLEKHD1
ENSG00000206633	25.8647	-8.17288e-06	0.00144269	-2.15155	0.031433	0.999593	1	SNORA80B
ENSG00000147231	301.56	-1.67645e-05	0.00144266	-2.15037	0.0315261	0.999593	1	RADX
ENSG00000073712	19.8585	2.1474e-05	0.00144276	2.15015	0.0315437	0.999593	1	FERMT2
ENSG00000237852	2.55521	4.75124e-06	0.00144269	2.14955	0.0315905	0.999593	1	NA
ENSG00000213512	7.56033	5.19982e-06	0.00144269	2.14918	0.0316202	0.999593	1	GBP7
ENSG00000132849	2759.36	-2.29767e-05	0.00144263	-2.14913	0.0316244	0.999593	1	PATJ
ENSG00000182606	1273.5	5.01424e-05	0.00144298	2.1489	0.031642	0.999593	1	TRAK1
ENSG00000196704	1146.17	-1.65399e-05	0.00144266	-2.14797	0.031716	0.999593	1	AMZ2
ENSG00000262089	28.0777	-1.42258e-05	0.00144269	-2.14796	0.0317167	0.999593	1	NA
ENSG00000166188	332.089	1.89096e-05	0.00144266	2.14532	0.0319272	0.999593	1	ZNF319
ENSG00000165115	153.298	-9.55455e-06	0.00144268	-2.14471	0.0319761	0.999593	1	KIF27
ENSG00000151882	259.371	-0.000133126	0.00144556	-2.14425	0.0320126	0.999593	1	CCL28
ENSG00000117984	561.357	1.01948e-05	0.00144269	2.14339	0.0320817	0.999593	1	CTSD
ENSG00000250896	4.97395	-5.60489e-06	0.00144269	-2.1433	0.0320886	0.999593	1	NA
ENSG00000105697	13.4626	7.60186e-06	0.00144269	2.14224	0.0321742	0.999593	1	HAMP
ENSG00000225756	100.201	-1.17723e-05	0.00144269	-2.14129	0.0322509	0.999593	1	DBH-AS1
ENSG00000157168	29.7924	5.12526e-06	0.00144269	2.1407	0.0322979	0.999593	1	NRG1
ENSG00000007384	3.83408	4.87416e-06	0.00144269	2.14035	0.0323263	0.999593	1	RHBDF1
ENSG00000210117	26.3268	1.31672e-05	0.0014427	2.13688	0.0326079	0.999593	1	NA
ENSG00000127838	294.076	1.16956e-05	0.00144268	2.13622	0.0326616	0.999593	1	PNKD
ENSG00000279392	2.63866	6.14429e-06	0.0014427	2.13613	0.032669	0.999593	1	NA
ENSG00000174004	344.174	6.67004e-06	0.00144268	2.13587	0.0326897	0.999593	1	NRROS
ENSG00000272742	1.77251	3.34885e-06	0.00144269	2.13431	0.0328177	0.999593	1	NA
ENSG00000179083	3.3685	-4.54784e-06	0.00144269	-2.13215	0.0329942	0.999593	1	FAM133A
ENSG00000146909	550.26	-2.45055e-05	0.0014426	-2.13202	0.0330055	0.999593	1	NOM1
ENSG00000218891	53.3664	1.29204e-05	0.00144268	2.13092	0.0330954	0.999593	1	ZNF579
ENSG00000176371	106.225	1.5081e-05	0.00144266	2.12815	0.0333246	0.999593	1	ZSCAN2
ENSG00000227477	4.61748	-4.4456e-06	0.00144269	-2.1267	0.0334453	0.999593	1	STK4-AS1
ENSG00000079974	179.122	-1.99547e-05	0.00144268	-2.12594	0.0335079	0.999593	1	RABL2B
ENSG00000106399	349.403	-1.47388e-05	0.00144262	-2.12515	0.033574	0.999593	1	RPA3
ENSG00000230817	9.24587	-4.85779e-06	0.00144269	-2.12413	0.033659	0.999593	1	LINC01362
ENSG00000167394	142.696	1.05827e-05	0.00144268	2.12252	0.0337942	0.999593	1	ZNF668
ENSG00000178464	71.9458	1.851e-06	0.00144266	-2.12244	0.0338006	0.999593	1	NA
ENSG00000260409	5.71441	3.64007e-06	0.00144269	2.12233	0.0338104	0.999593	1	NA
ENSG00000272030	5.73659	-6.32978e-06	0.00144269	-2.12193	0.033844	0.999593	1	NA
ENSG00000066336	835.308	7.08886e-06	0.00144269	2.12134	0.0338934	0.999593	1	SPI1
ENSG00000128805	9.34585	5.88521e-06	0.00144269	2.121	0.0339215	0.999593	1	ARHGAP22
ENSG00000135363	264.103	7.04731e-06	0.00144268	2.12015	0.033993	0.999593	1	LMO2
ENSG00000067715	2.55027	3.73418e-06	0.00144269	2.1193	0.0340654	0.999593	1	SYT1
ENSG00000136933	169.452	-3.07215e-05	0.00144273	-2.11846	0.0341362	0.999593	1	RABEPK
ENSG00000253764	9.34485	-8.44028e-06	0.00144269	-2.11841	0.0341405	0.999593	1	LOC101928058
ENSG00000051128	39.0678	1.01822e-05	0.00144269	2.11804	0.0341719	0.999593	1	HOMER3
ENSG00000143479	19.6962	-7.89783e-06	0.00144269	-2.11758	0.0342106	0.999593	1	DYRK3
ENSG00000166664	7.039	4.79274e-06	0.00144269	2.11683	0.0342744	0.999593	1	CHRFAM7A
ENSG00000167173	1450.76	8.69444e-06	0.00144269	2.11604	0.0343417	0.999593	1	C15orf39
ENSG00000235314	41.3995	8.99627e-06	0.00144267	2.11514	0.0344176	0.999593	1	NA
ENSG00000198677	2522.31	-2.0965e-05	0.00144263	-2.11497	0.0344326	0.999593	1	TTC37
ENSG00000170456	24.4829	8.79413e-06	0.00144268	2.11486	0.0344419	0.999593	1	DENND5B
ENSG00000273014	3.4943	2.40748e-06	0.00144269	2.11459	0.0344647	0.999593	1	NA
ENSG00000112812	5.06482	-2.47051e-06	0.00144269	-2.11424	0.0344946	0.999593	1	PRSS16
ENSG00000101220	198.334	9.95e-06	0.00144268	2.11406	0.03451	0.999593	1	C20orf27
ENSG00000174837	287.833	8.02644e-06	0.00144265	2.11387	0.0345268	0.999593	1	ADGRE1
ENSG00000272764	39.9504	-1.28891e-05	0.00144267	-2.11358	0.0345511	0.999593	1	NA
ENSG00000272288	31.4986	-1.41513e-05	0.00144267	-2.11347	0.0345608	0.999593	1	LOC101929243
ENSG00000185442	34.8024	-1.27418e-05	0.00144268	-2.11322	0.0345816	0.999593	1	FAM174B
ENSG00000096384	14457.9	-1.9932e-05	0.00144264	-2.11314	0.034589	0.999593	1	HSP90AB1
ENSG00000261371	2422.96	1.25538e-05	0.00144267	2.11214	0.0346746	0.999593	1	PECAM1
ENSG00000124782	2844.27	1.58169e-05	0.00144266	2.11159	0.0347216	0.999593	1	RREB1
ENSG00000075651	77.2769	9.90048e-06	0.00144268	2.11069	0.0347988	0.999593	1	PLD1
ENSG00000158825	65.775	9.65611e-06	0.00144269	2.11005	0.0348536	0.999593	1	CDA
ENSG00000136630	47.2306	5.25474e-06	0.00144269	2.10837	0.034999	0.999593	1	HLX
ENSG00000177125	565.264	1.41692e-05	0.00144267	2.10732	0.0350896	0.999593	1	ZBTB34
ENSG00000205837	3.29079	-3.95384e-06	0.00144269	-2.10613	0.0351928	0.999593	1	LINC00487
ENSG00000246582	54.0457	-7.81477e-06	0.00144267	-2.1053	0.0352648	0.999593	1	LOC389641
ENSG00000188157	63.9465	9.54644e-06	0.00144268	2.10508	0.0352844	0.999593	1	AGRN
ENSG00000237181	36.9621	-1.23762e-05	0.00144267	-2.10434	0.0353489	0.999593	1	NA
ENSG00000137726	23.2024	7.70852e-06	0.00144269	2.10428	0.0353541	0.999593	1	FXYD6
ENSG00000125741	148.009	-1.21694e-05	0.00144266	-2.10412	0.035368	0.999593	1	OPA3
ENSG00000183111	7.49475	-7.06518e-06	0.00144269	-2.10378	0.0353976	0.999593	1	ARHGEF37
ENSG00000270487	1.97623	-4.30504e-06	0.00144269	-2.10374	0.0354012	0.999593	1	NA
ENSG00000140612	1289.37	6.47395e-05	0.00144318	2.10321	0.0354477	0.999593	1	SEC11A
ENSG00000136231	15.1077	6.263e-06	0.00144269	2.10316	0.0354515	0.999593	1	IGF2BP3
ENSG00000224969	6.58771	5.19476e-06	0.00144269	2.10069	0.0356685	0.999593	1	NA
ENSG00000245849	182.18	-1.33076e-05	0.00144267	-2.10051	0.0356837	0.999593	1	RAD51-AS1
ENSG00000270972	10.0146	-5.9343e-06	0.00144269	-2.10044	0.0356898	0.999593	1	NA
ENSG00000214719	10.238	4.38462e-06	0.00144269	2.1004	0.0356938	0.999593	1	NA
ENSG00000175161	3.3809	-2.34917e-06	0.00144269	-2.09963	0.0357613	0.999593	1	CADM2
ENSG00000276405	46.522	-1.13488e-05	0.00144268	-2.09921	0.0357983	0.999593	1	NA
ENSG00000211688	6.11714	5.54912e-06	0.00144269	2.09899	0.0358176	0.999593	1	NA
ENSG00000284707	80.4507	-1.0969e-05	0.00144268	-2.09847	0.0358641	0.999593	1	NA
ENSG00000104870	979.342	1.02773e-05	0.00144268	2.098	0.0359051	0.999593	1	FCGRT
ENSG00000185829	68.5651	-4.51589e-06	0.00144269	-2.09786	0.0359175	0.999593	1	ARL17A
ENSG00000234816	18.5604	-8.48179e-06	0.00144269	-2.09641	0.0360461	0.999593	1	NA
ENSG00000263941	6.59114	3.83996e-06	0.00144269	2.09552	0.0361244	0.999593	1	NA
ENSG00000179604	142.592	8.2608e-06	0.00144269	2.09313	0.0363377	0.999593	1	CDC42EP4
ENSG00000108797	111.573	-9.03057e-06	0.00144268	-2.09301	0.0363482	0.999593	1	CNTNAP1
ENSG00000196517	1.99954	-4.02396e-06	0.00144269	-2.09273	0.0363735	0.999593	1	SLC6A9
ENSG00000099769	8.76985	6.82047e-06	0.00144269	2.09258	0.0363864	0.999593	1	IGFALS
ENSG00000151490	103.668	-1.41653e-05	0.00144267	-2.09144	0.0364884	0.999593	1	PTPRO
ENSG00000232952	7.34583	6.7936e-06	0.00144269	2.09094	0.0365333	0.999593	1	NA
ENSG00000120645	14.0414	4.43466e-06	0.00144269	2.09093	0.0365345	0.999593	1	IQSEC3
ENSG00000258427	3.75607	5.05954e-06	0.00144269	2.09064	0.0365599	0.999593	1	NA
ENSG00000100504	365.302	9.03181e-06	0.00144268	2.0906	0.0365641	0.999593	1	PYGL
XXbac-BPG248L24	2.54954	2.77112e-06	0.00144269	2.09055	0.0365684	0.999593	1	NA
ZDHHC20P1	4.61074	-5.26478e-06	0.00144269	-2.08982	0.036634	0.999593	1	NA
ENSG00000243819	2.8712	-4.39045e-06	0.00144269	-2.08891	0.036716	0.999593	1	RN7SL832P
ENSG00000279415	8.07841	-6.68561e-06	0.00144269	-2.08874	0.0367308	0.999593	1	NA
ENSG00000111328	69.9764	1.36962e-05	0.00144267	2.08823	0.0367774	0.999593	1	CDK2AP1
ENSG00000259316	11.521	7.4545e-06	0.00144269	2.08752	0.0368412	0.999593	1	NA
ENSG00000159131	484.202	-2.74357e-05	0.00144273	-2.0858	0.0369968	0.999593	1	GART
ENSG00000213071	25.5571	-7.10852e-06	0.00144269	-2.08568	0.0370076	0.999593	1	LPAL2
ENSG00000130479	250.198	1.06939e-05	0.00144269	2.0847	0.0370969	0.999593	1	MAP1S
ENSG00000146006	9.30073	4.53533e-06	0.00144268	2.08247	0.0372992	0.999593	1	LRRTM2
ENSG00000284324	1.78754	2.91295e-06	0.00144269	2.08168	0.0373719	0.999593	1	MIR3175
ENSG00000198912	451.034	2.42121e-05	0.00144261	2.0814	0.037397	0.999593	1	C1orf174
ENSG00000224897	21.5061	-9.47178e-06	0.00144268	-2.08082	0.0374501	0.999593	1	POT1-AS1
ENSG00000178951	677.088	1.06286e-05	0.00144268	2.08024	0.0375036	0.999593	1	ZBTB7A
ENSG00000101546	83.6435	-1.33803e-05	0.00144267	-2.07904	0.0376135	0.999593	1	RBFA
ENSG00000275703	3.24327	4.69701e-06	0.00144269	2.07842	0.0376705	0.999593	1	NA
ENSG00000128045	5.87608	-5.35776e-06	0.00144269	-2.07823	0.0376886	0.999593	1	RASL11B
ENSG00000159339	67.1021	3.90192e-06	0.00144268	2.07811	0.0376995	0.999593	1	PADI4
ENSG00000166428	76.2462	6.99279e-06	0.00144269	2.077	0.0378018	0.999593	1	PLD4
ENSG00000267452	5.35444	-5.77674e-06	0.00144269	-2.07596	0.0378974	0.999593	1	LINC02072
ENSG00000165480	31.4515	1.12701e-05	0.00144267	2.07506	0.0379813	0.999593	1	SKA3
ENSG00000258512	52.7775	-1.11307e-05	0.00144268	-2.07295	0.0381773	0.999593	1	LINC00239
ENSG00000253773	5.06691	-6.21273e-06	0.00144269	-2.07206	0.0382598	0.999593	1	C8orf37-AS1
ENSG00000197766	119.933	4.9705e-06	0.00144269	2.06833	0.0386094	0.999593	1	CFD
ENSG00000169246	42.105	-2.44895e-05	0.00144277	-2.06795	0.038645	0.999593	1	NPIPB3
ENSG00000110169	7.97854	-7.86491e-06	0.00144269	-2.0667	0.038762	0.999593	1	HPX
ENSG00000153823	261.311	7.18235e-06	0.00144269	2.06566	0.038861	0.999593	1	PID1
HLA-DMB	460.129	1.07094e-05	0.00144268	2.06349	0.0390659	0.999593	1	NA
ENSG00000249245	2.37163	4.35885e-06	0.00144269	2.06346	0.0390693	0.999593	1	NA
ENSG00000146221	63.0017	2.93131e-05	0.00144277	2.06306	0.0391067	0.999593	1	TCTE1
ENSG00000278965	13.7663	-5.66383e-06	0.00144269	-2.06285	0.0391271	0.999593	1	NA
ENSG00000279069	3.8118	-4.85739e-06	0.00144269	-2.06061	0.0393401	0.999593	1	NA
ENSG00000181026	1259.52	-1.77422e-05	0.00144269	-2.06031	0.039369	0.999593	1	AEN
ENSG00000230832	6.98798	-4.27732e-06	0.00144269	-2.05956	0.0394403	0.999593	1	NA
ENSG00000102349	101.733	-9.36672e-06	0.00144268	-2.05943	0.039453	0.999593	1	KLF8
ENSG00000147535	348.027	-1.82724e-05	0.00144259	-2.05895	0.0394988	0.999593	1	PLPP5
ENSG00000152518	18709.6	-1.44764e-05	0.00144266	-2.05866	0.0395273	0.999593	1	ZFP36L2
ENSG00000141854	8.19896	7.33317e-06	0.00144269	2.05769	0.0396201	0.999593	1	MISP3
ENSG00000273727	21.0001	-8.34856e-06	0.00144268	-2.05698	0.039688	0.999593	1	NA
ENSG00000121064	852.543	1.34028e-05	0.00144267	2.05685	0.0397005	0.999593	1	SCPEP1
ENSG00000281958	55.7068	-1.88881e-05	0.00144272	-2.05674	0.0397114	0.999593	1	NA
ENSG00000237772	20.7877	9.79672e-06	0.00144268	2.05649	0.0397353	0.999593	1	NA
ENSG00000102471	74.7638	-1.67331e-05	0.00144268	-2.05634	0.0397502	0.999593	1	NDFIP2
ENSG00000211683	3.49307	4.75311e-06	0.00144269	2.05631	0.0397528	0.999593	1	NA
ENSG00000128383	342.638	7.50334e-06	0.00144269	2.0556	0.0398212	0.999593	1	APOBEC3A
ENSG00000162702	2563.71	2.25902e-05	0.00144262	2.05544	0.0398369	0.999593	1	ZNF281
ENSG00000163220	3541.11	6.94285e-06	0.00144269	2.05474	0.0399037	0.999593	1	S100A9
ENSG00000104903	58.9593	7.78639e-06	0.00144269	2.05461	0.0399168	0.999593	1	LYL1
ENSG00000136371	9.85798	5.52509e-06	0.00144269	2.05298	0.0400749	0.999593	1	MTHFS
ENSG00000233276	925.137	8.53729e-06	0.00144268	2.05226	0.0401447	0.999593	1	GPX1
ENSG00000081320	30300.8	-2.17261e-05	0.00144262	-2.05158	0.0402101	0.999593	1	STK17B
ENSG00000141096	14.4552	1.1147e-05	0.00144269	2.04906	0.0404562	0.999593	1	DPEP3
ENSG00000101439	1481.11	7.74821e-06	0.00144269	2.04904	0.040458	0.999593	1	CST3
ENSG00000268471	150.614	-1.78792e-05	0.00144265	-2.04785	0.0405743	0.999593	1	MIR4453HG
ENSG00000038427	9270.58	7.93506e-06	0.00144269	2.04639	0.0407177	0.999593	1	VCAN
ENSG00000248449	3.04871	4.49208e-06	0.00144269	2.04532	0.0408234	0.999593	1	PCDHGB8P
ENSG00000205084	23.9621	-1.13943e-05	0.00144267	-2.04526	0.0408289	0.999593	1	TMEM231
ENSG00000212283	353.088	9.62109e-06	0.00144268	2.04436	0.040918	0.999593	1	SNORD89
ENSG00000169083	15.2647	-4.89385e-06	0.00144269	-2.04374	0.0409796	0.999593	1	AR
ENSG00000258702	3.74991	-4.01092e-06	0.00144269	-2.04349	0.0410036	0.999593	1	NA
ENSG00000137474	44.318	8.2219e-06	0.00144269	2.04345	0.0410075	0.999593	1	MYO7A
ENSG00000179241	35.512	7.83364e-06	0.00144269	2.04337	0.0410162	0.999593	1	LDLRAD3
ENSG00000154262	17.5952	9.77102e-06	0.00144268	2.04311	0.0410413	0.999593	1	ABCA6
ENSG00000182022	347.382	7.33932e-06	0.00144269	2.04307	0.0410452	0.999593	1	CHST15
ENSG00000116584	2146.78	1.81632e-05	0.00144264	2.04219	0.0411328	0.999593	1	ARHGEF2
ENSG00000023608	107.387	-1.10856e-05	0.00144268	-2.04209	0.041143	0.999593	1	SNAPC1
ENSG00000169253	2.17612	-4.50736e-06	0.00144269	-2.04192	0.0411591	0.999593	1	NA
ENSG00000065833	12.9865	6.62327e-06	0.00144269	2.03994	0.0413563	0.999593	1	ME1
ENSG00000174469	4.40746	-4.12134e-06	0.00144269	-2.0397	0.0413806	0.999593	1	CNTNAP2
ENSG00000077782	318.663	-9.96725e-06	0.00144268	-2.03942	0.0414084	0.999593	1	FGFR1
HLA-DRA	7296.83	9.57559e-06	0.00144268	2.03918	0.041432	0.999593	1	NA
ENSG00000112984	4.40371	5.33478e-06	0.00144269	2.03873	0.0414768	0.999593	1	KIF20A
ENSG00000199266	7.39709	-6.77321e-06	0.00144269	-2.03854	0.0414964	0.999593	1	SNORA60
ENSG00000101150	1042.38	1.79468e-05	0.00144267	2.03851	0.0414994	0.999593	1	TPD52L2
ENSG00000168268	22.2775	6.69349e-06	0.00144269	2.03821	0.0415285	0.999593	1	NT5DC2
ENSG00000085265	5576.79	7.66773e-06	0.00144269	2.03792	0.0415582	0.999593	1	FCN1
ENSG00000140548	192.348	1.10628e-05	0.00144268	2.03765	0.0415846	0.999593	1	ZNF710
ENSG00000154065	10.7857	-7.91462e-06	0.00144269	-2.03727	0.0416226	0.999593	1	ANKRD29
ENSG00000256274	87.6507	5.66207e-06	0.00144269	2.03694	0.0416559	0.999593	1	NA
ENSG00000273958	7.68216	-7.57549e-06	0.00144269	-2.0366	0.0416906	0.999593	1	NA
ENSG00000240563	4.35991	-3.34027e-06	0.00144269	-2.03586	0.0417646	0.999593	1	L1TD1
ENSG00000184221	18.1762	5.88642e-06	0.00144269	2.03459	0.0418923	0.999593	1	OLIG1
ENSG00000130702	8.12108	6.7739e-06	0.00144269	2.0341	0.0419411	0.999593	1	LAMA5
ENSG00000164114	272.988	-2.12122e-05	0.00144269	-2.0341	0.0419417	0.999593	1	MAP9
ENSG00000144040	171.721	-1.51597e-06	0.00144262	2.03393	0.0419591	0.999593	1	SFXN5
ENSG00000122126	150.186	-1.64159e-05	0.00144265	-2.03371	0.0419812	0.999593	1	OCRL
ENSG00000279923	13.3158	6.88218e-06	0.00144269	2.03344	0.0420082	0.999593	1	NA
ENSG00000115318	39.0048	2.4633e-06	0.00144268	2.03294	0.0420587	0.999593	1	LOXL3
ENSG00000148444	210.914	1.16499e-05	0.00144262	-2.03178	0.0421761	0.999593	1	COMMD3
ENSG00000178567	1994.18	-2.62332e-05	0.00144259	-2.03137	0.0422176	0.999593	1	EPM2AIP1
ENSG00000142409	170.494	9.3465e-06	0.00144268	2.03076	0.042279	0.999593	1	ZNF787
ENSG00000152213	26.7824	9.4797e-06	0.00144268	2.03044	0.0423115	0.999593	1	ARL11
ENSG00000102870	201.371	1.6058e-06	0.00144265	2.02835	0.0425249	0.999593	1	ZNF629
ENSG00000159128	1123.3	1.12376e-05	0.00144268	2.02705	0.0426573	0.999593	1	IFNGR2
ENSG00000261997	12.5698	5.82963e-06	0.00144269	2.0269	0.0426723	0.999593	1	NA
ENSG00000279748	18.4133	-5.09409e-06	0.00144268	-2.02665	0.0426983	0.999593	1	NA
ENSG00000182648	16.8476	-9.57983e-06	0.00144269	-2.02646	0.0427173	0.999593	1	LINC01006
ENSG00000123405	34.6127	6.66728e-06	0.00144269	2.02642	0.0427221	0.999593	1	NFE2
ENSG00000239332	1.96918	-3.50816e-06	0.00144269	-2.02593	0.0427722	0.999593	1	LINC01119
ENSG00000228002	3.1016	-4.1664e-06	0.00144269	-2.0252	0.0428463	0.999593	1	NA
ENSG00000270177	40.2494	-8.64723e-06	0.00144268	-2.02461	0.0429074	0.999593	1	NA
ENSG00000151650	54.8629	6.45573e-06	0.00144269	2.02441	0.0429283	0.999593	1	VENTX
ENSG00000272420	5.41282	-5.75612e-06	0.00144269	-2.0244	0.0429291	0.999593	1	NA
ENSG00000141665	19.2798	-1.41816e-05	0.00144269	-2.02399	0.0429712	0.999593	1	FBXO15
ENSG00000109189	660.118	-1.14767e-05	0.00144267	-2.02307	0.0430655	0.999593	1	USP46
ENSG00000210107	11.9937	-5.34456e-06	0.00144269	-2.02299	0.0430737	0.999593	1	NA
ENSG00000275888	97.3327	6.0459e-06	0.00144269	2.02239	0.0431362	0.999593	1	NA
ENSG00000197746	23555.3	1.04851e-05	0.00144268	2.02157	0.0432206	0.999593	1	PSAP
ENSG00000213598	49.1492	-5.23246e-06	0.00144269	-2.02107	0.0432722	0.999593	1	NA
ENSG00000272689	11.3464	-7.47006e-06	0.00144269	-2.02072	0.0433083	0.999593	1	NA
ENSG00000157017	27.7463	9.9231e-06	0.00144268	2.02	0.0433837	0.999593	1	GHRL
ENSG00000134825	483.2	-1.99985e-05	0.00144262	-2.01975	0.0434097	0.999593	1	TMEM258
ENSG00000182749	115.618	1.43736e-05	0.00144266	2.01927	0.0434593	0.999593	1	PAQR7
ENSG00000131016	30.4138	-2.11438e-06	0.00144269	-2.01821	0.0435693	0.999593	1	AKAP12
ENSG00000006534	168.339	7.44122e-06	0.00144269	2.01583	0.0438182	0.999593	1	ALDH3B1
ENSG00000254685	74.856	-1.35517e-05	0.00144268	-2.01473	0.0439326	0.999593	1	FPGT
ENSG00000161010	442.016	-1.28259e-05	0.00144267	-2.01446	0.0439611	0.999593	1	MRNIP
ENSG00000252585	3.28272	-5.24567e-06	0.00144269	-2.01428	0.0439801	0.999593	1	NA
ENSG00000175857	45.185	7.18632e-06	0.00144269	2.01364	0.0440474	0.999593	1	GAPT
ENSG00000173715	105.102	-2.71664e-06	0.00144262	-2.01307	0.0441074	0.999593	1	C11orf80
ENSG00000128203	83.4564	1.08369e-05	0.00144267	2.0124	0.0441776	0.999593	1	ASPHD2
ENSG00000076242	751.328	-2.60006e-05	0.00144245	-2.01105	0.0443198	0.999593	1	MLH1
ENSG00000178096	62.0211	1.17541e-05	0.00144266	2.01105	0.0443201	0.999593	1	BOLA1
ENSG00000196814	318.437	1.07336e-05	0.00144268	2.011	0.0443249	0.999593	1	MVB12B
ENSG00000163171	1412.01	4.5573e-06	0.00144266	2.01079	0.0443473	0.999593	1	CDC42EP3
ENSG00000230084	2.72085	3.7501e-06	0.00144269	2.01037	0.0443916	0.999593	1	NA
ENSG00000279720	2.66814	-2.03522e-06	0.00144269	-2.00872	0.044567	0.999593	1	NA
ENSG00000119535	1565.54	-2.78932e-06	0.00144268	2.00843	0.0445973	0.999593	1	CSF3R
ENSG00000104763	2596.59	3.60453e-05	0.00144287	2.00774	0.0446705	0.999593	1	ASAH1
ENSG00000273742	6.35485	5.95042e-06	0.00144269	2.00669	0.0447824	0.999593	1	MIR6075
ENSG00000247213	2.67463	3.80156e-06	0.00144269	2.00659	0.0447932	0.999593	1	LINC01498
ENSG00000244080	3.44559	-4.76369e-06	0.00144269	-2.00633	0.0448209	0.999593	1	NA
ENSG00000284669	2.95324	-4.52273e-06	0.00144269	-2.00621	0.0448335	0.999593	1	NA
ENSG00000248840	3.06608	-4.58142e-06	0.00144269	-2.00499	0.044964	0.999593	1	NA
ENSG00000223238	3.71558	-6.09918e-06	0.00144269	-2.00495	0.0449685	0.999593	1	NA
ENSG00000163794	8.31162	6.08203e-06	0.00144269	2.00442	0.0450254	0.999593	1	UCN
ENSG00000142185	74.423	6.78404e-06	0.00144269	2.00367	0.0451054	0.999593	1	TRPM2
ENSG00000267275	44.8147	-8.39027e-06	0.00144269	-2.00352	0.0451214	0.999593	1	NA
ENSG00000276241	2.05858	2.5672e-06	0.00144269	2.00327	0.0451488	0.999593	1	NA
ENSG00000152377	5.90437	5.33622e-06	0.00144269	2.00208	0.045276	0.999593	1	SPOCK1
ENSG00000026103	1155.97	-1.28648e-05	0.00144267	-2.00159	0.0453292	0.999593	1	FAS
ENSG00000144485	19.706	7.86195e-06	0.00144268	2.00146	0.0453425	0.999593	1	HES6
ENSG00000134028	3.26965	3.38697e-06	0.00144269	2.0014	0.0453489	0.999593	1	ADAMDEC1
ENSG00000220842	56.9964	-1.20601e-05	0.00144268	-2.0014	0.0453492	0.999593	1	NA
ENSG00000251922	2.96174	-4.4696e-06	0.00144269	-2.00122	0.0453683	0.999593	1	NA
ENSG00000137700	114.326	-1.05544e-05	0.00144265	-2.00068	0.0454266	0.999593	1	SLC37A4
ENSG00000151136	1556.76	1.18662e-05	0.00144267	2.00058	0.0454377	0.999593	1	BTBD11
ENSG00000172037	28.907	7.40067e-06	0.00144269	2.0005	0.0454461	0.999593	1	LAMB2
ENSG00000100427	14.9725	6.96184e-06	0.00144269	1.99973	0.0455291	0.999593	1	MLC1
ENSG00000278420	7.31984	-6.20025e-06	0.00144269	-1.99875	0.0456359	0.999593	1	MIR6819
ENSG00000235381	34.9422	-8.03913e-06	0.00144268	-1.99808	0.0457081	0.999593	1	NA
ENSG00000233296	7.85154	-5.5784e-06	0.00144269	-1.99679	0.0458483	0.999593	1	TMEM18-DT
ENSG00000144199	140.243	-2.34765e-05	0.00144261	-1.99608	0.0459253	0.999593	1	FAHD2B
ENSG00000224165	36.4644	-9.60425e-06	0.00144268	-1.99578	0.0459577	0.999593	1	DNAJC27-AS1
ENSG00000065911	821.336	-1.6422e-05	0.00144265	-1.99547	0.0459913	0.999593	1	MTHFD2
ENSG00000101916	265.695	6.51867e-06	0.00144269	1.99415	0.0461352	0.999593	1	TLR8
ENSG00000050730	26.6489	-7.83886e-06	0.00144268	-1.99405	0.0461471	0.999593	1	TNIP3
ENSG00000198870	9.0955	-7.56565e-06	0.00144268	-1.99402	0.0461502	0.999593	1	STKLD1
ENSG00000197380	7.36591	5.58293e-06	0.00144269	1.99393	0.0461594	0.999593	1	DACT3
ENSG00000074416	101.933	6.9595e-06	0.00144269	1.99356	0.0462002	0.999593	1	MGLL
ENSG00000280046	16.5223	-8.01782e-06	0.00144268	-1.99344	0.0462134	0.999593	1	NA
ENSG00000157445	25.2571	6.99455e-06	0.00144269	1.9928	0.0462829	0.999593	1	CACNA2D3
ENSG00000073605	381.935	-1.2927e-05	0.00144267	-1.9925	0.0463166	0.999593	1	GSDMB
ENSG00000230099	99.2744	-1.23674e-05	0.00144268	-1.9923	0.0463383	0.999593	1	NA
ENSG00000078124	417.302	2.03619e-05	0.00144262	1.99221	0.0463475	0.999593	1	ACER3
ENSG00000176289	34.877	-6.02088e-06	0.00144269	-1.99114	0.0464652	0.999593	1	NA
ENSG00000088986	132.159	-7.51293e-06	0.00144269	-1.99096	0.0464852	0.999593	1	DYNLL1
ENSG00000087086	19476	1.4439e-05	0.00144266	1.99002	0.0465883	0.999593	1	FTL
ENSG00000148158	1305.41	1.24548e-05	0.00144267	1.98975	0.0466187	0.999593	1	SNX30
ENSG00000238005	11.0081	2.24219e-05	0.00144277	1.98863	0.0467417	0.999593	1	LOC101927851
ENSG00000278250	4.89674	-5.14959e-06	0.00144269	-1.98792	0.0468201	0.999593	1	NA
ENSG00000163617	146.655	-1.51068e-05	0.00144266	-1.98787	0.0468263	0.999593	1	CCDC191
ENSG00000225067	20.5207	7.13799e-06	0.00144269	1.9874	0.0468786	0.999593	1	NA
ENSG00000204052	2.05758	4.20748e-06	0.00144269	1.98644	0.0469848	0.999593	1	LRRC73
ENSG00000182511	187.561	6.24809e-06	0.00144269	1.98483	0.0471633	0.999593	1	FES
ENSG00000162881	8.14778	3.42639e-06	0.00144269	1.98454	0.0471961	0.999593	1	OXER1
ENSG00000107796	31.501	-6.7812e-06	0.00144269	-1.98439	0.0472127	0.999593	1	ACTA2
ENSG00000167588	5.45055	-5.36569e-06	0.00144269	-1.98353	0.0473081	0.999593	1	GPD1
ENSG00000142694	23.69	6.47091e-06	0.00144269	1.98348	0.0473136	0.999593	1	EVA1B
ENSG00000237036	86.42	-9.7196e-06	0.00144261	-1.98312	0.0473541	0.999593	1	ZEB1-AS1
ENSG00000241431	10.3678	6.3361e-06	0.00144269	1.98289	0.0473802	0.999593	1	NA
ENSG00000236567	5.27511	4.6351e-06	0.00144269	1.98278	0.0473916	0.999593	1	NA
ENSG00000171044	100.116	-1.5683e-05	0.00144266	-1.98181	0.0475005	0.999593	1	XKR6
ENSG00000221716	35.9889	-7.1812e-06	0.00144269	-1.9818	0.0475011	0.999593	1	SNORA11
ENSG00000172058	2.09514	-2.40982e-06	0.00144269	-1.98168	0.0475156	0.999593	1	SERF1A
ENSG00000235225	8.62859	-4.95052e-06	0.00144269	-1.98126	0.0475623	0.999593	1	NA
ENSG00000229539	8.13768	-7.94791e-06	0.00144269	-1.97925	0.047788	0.999593	1	NA
RXRB	441.024	-2.39089e-05	0.00144267	-1.97872	0.0478474	0.999593	1	NA
ENSG00000199545	22.0123	-4.94531e-06	0.00144269	-1.97751	0.0479841	0.999593	1	NA
ENSG00000283023	12.4376	-6.58235e-06	0.00144269	-1.97708	0.0480321	0.999593	1	NA
ENSG00000184445	994.173	-2.88491e-05	0.00144254	-1.97698	0.048044	0.999593	1	KNTC1
ENSG00000166394	3.49334	3.06357e-06	0.00144269	1.97676	0.0480685	0.999593	1	CYB5R2
ENSG00000180422	49.403	9.26094e-06	0.00144267	1.97612	0.0481416	0.999593	1	LINC00304
ENSG00000072274	4118.22	-8.80197e-06	0.00144259	-1.97607	0.0481465	0.999593	1	TFRC
ENSG00000228477	4.40619	5.20265e-06	0.00144269	1.97583	0.0481743	0.999593	1	NA
ENSG00000284602	34.1802	-1.00922e-05	0.00144268	-1.97543	0.0482192	0.999593	1	NA
ENSG00000137948	2.19305	-3.98027e-06	0.00144269	-1.97431	0.048346	0.999593	1	BRDT
ENSG00000116871	2514.57	1.42832e-05	0.00144266	1.97372	0.0484139	0.999593	1	MAP7D1
ENSG00000129946	1.89703	-1.89921e-06	0.00144269	-1.97309	0.0484857	0.999593	1	SHC2
ENSG00000145362	3.66779	-4.99589e-06	0.00144269	-1.97304	0.0484912	0.999593	1	ANK2
ENSG00000165152	2.06219	-7.74429e-06	0.0014427	-1.97242	0.0485621	0.999593	1	PGAP4
ENSG00000207460	65.528	-1.45693e-05	0.00144269	-1.97171	0.0486422	0.999593	1	SNORD116-19
ENSG00000267871	22.0322	-9.60099e-06	0.00144268	-1.97096	0.0487285	0.999593	1	ZNF460-AS1
ENSG00000236304	5.64042	2.97502e-06	0.00144269	1.96954	0.0488906	0.999593	1	LOC107984360
ENSG00000245205	137.528	9.54981e-06	0.00144268	1.96953	0.0488921	0.999593	1	NA
ENSG00000281162	3.93757	4.41541e-06	0.00144269	1.96832	0.0490311	0.999593	1	NA
ENSG00000255605	2.78257	-4.25473e-06	0.00144269	-1.96816	0.0490491	0.999593	1	NA
ENSG00000244405	5.17863	4.85894e-06	0.00144269	1.96801	0.0490666	0.999593	1	ETV5
ENSG00000261499	9.29874	7.20539e-06	0.00144269	1.96775	0.0490973	0.999593	1	NA
ENSG00000270165	7.81602	-4.95454e-06	0.00144269	-1.96701	0.0491826	0.999593	1	NA
ENSG00000161547	5076.08	-1.95077e-05	0.00144263	-1.96636	0.0492572	0.999593	1	SRSF2
ENSG00000155962	42.4141	1.02101e-05	0.00144268	1.96598	0.0493007	0.999593	1	CLIC2
ENSG00000251578	70.6245	-7.69079e-06	0.00144265	-1.96461	0.0494591	0.999593	1	NA
ENSG00000113552	216.641	-1.26779e-05	0.00144267	-1.9645	0.0494716	0.999593	1	GNPDA1
ENSG00000126860	1308.64	-1.41949e-05	0.00144266	-1.96441	0.0494821	0.999593	1	EVI2A
ENSG00000279693	2.7722	-3.30533e-06	0.00144269	-1.96403	0.0495267	0.999593	1	NA
ENSG00000137094	66.4062	-7.34619e-06	0.00144269	-1.96389	0.0495425	0.999593	1	DNAJB5
ENSG00000186350	579.348	7.69019e-06	0.00144268	1.96266	0.0496856	0.999593	1	RXRA
ENSG00000174255	41.1362	-7.72002e-06	0.00144268	-1.96233	0.0497239	0.999593	1	ZNF80
ENSG00000143067	73.0391	6.04854e-06	0.00144269	1.96223	0.0497353	0.999593	1	ZNF697
ENSG00000154380	2.70188	-3.9727e-06	0.00144269	-1.96201	0.0497609	0.999593	1	ENAH
ENSG00000100399	21.6412	6.76105e-06	0.00144269	1.96114	0.0498628	0.999593	1	CHADL
ENSG00000226499	12.941	-7.98274e-06	0.00144269	-1.96099	0.0498804	0.999593	1	NA
ENSG00000114853	44.2322	8.65487e-06	0.00144268	1.96071	0.0499124	0.999593	1	ZBTB47
ENSG00000114268	162.24	8.26196e-06	0.00144268	1.96044	0.0499441	0.999593	1	PFKFB4
ENSG00000203711	61.1781	-6.06465e-06	0.00144269	-1.95967	0.0500343	0.999593	1	C6orf99
ENSG00000219355	7.64775	-5.67679e-06	0.00144269	-1.95929	0.0500785	0.999593	1	NA
ENSG00000183508	8512.31	-1.28587e-05	0.00144267	-1.95895	0.0501186	0.999593	1	TENT5C
ENSG00000170627	20.5534	9.92695e-07	0.00144268	-1.95866	0.0501525	0.999593	1	GTSF1
ENSG00000128891	356.85	-2.2855e-05	0.0014425	-1.95848	0.0501737	0.999593	1	CCDC32
ENSG00000257337	67.9191	1.02615e-05	0.00144267	1.95773	0.0502613	0.999593	1	LOC283335
ENSG00000154447	22.7151	1.52325e-05	0.00144271	1.95706	0.0503404	0.999593	1	SH3RF1
ENSG00000170209	31.3811	8.92042e-06	0.00144268	1.95675	0.0503774	0.999593	1	ANKK1
ENSG00000030582	1575.71	6.88481e-06	0.00144269	1.95595	0.0504709	0.999593	1	GRN
ENSG00000163131	12235.1	1.07738e-05	0.00144267	1.95542	0.050534	0.999593	1	CTSS
ENSG00000198892	3.80963	5.05146e-06	0.00144269	1.95534	0.0505429	0.999593	1	SHISA4
ENSG00000272417	1.88128	3.1264e-06	0.00144269	1.95433	0.0506617	0.999593	1	NA
ENSG00000143575	898.864	-2.06343e-05	0.00144262	-1.95406	0.0506942	0.999593	1	HAX1
ENSG00000102390	243.685	-1.56809e-05	0.00144265	-1.95297	0.0508226	0.999593	1	PBDC1
ENSG00000196588	1299.85	1.93654e-05	0.00144262	1.95204	0.0509332	0.999593	1	MRTFA
ENSG00000282133	77.9288	-1.27378e-05	0.00144267	-1.95121	0.0510325	0.999593	1	NA
ENSG00000076356	51.6777	5.39199e-06	0.00144268	1.95114	0.0510404	0.999593	1	PLXNA2
ENSG00000213542	21.6272	-9.86142e-06	0.00144268	-1.95099	0.0510581	0.999593	1	NA
ENSG00000284902	6.2505	-5.39504e-06	0.00144269	-1.95073	0.0510893	0.999593	1	NA
ENSG00000236312	38.8061	-5.49949e-06	0.00144268	-1.95069	0.0510937	0.999593	1	NA
ENSG00000212534	27.8238	-9.28585e-06	0.00144268	-1.95047	0.0511203	0.999593	1	SNORD70
ENSG00000035862	446.408	8.54477e-06	0.00144268	1.94959	0.0512245	0.999593	1	TIMP2
ENSG00000128165	13.5638	-7.92147e-06	0.00144268	-1.94955	0.0512302	0.999593	1	ADM2
ENSG00000150457	430.613	8.35726e-06	0.00144268	1.94863	0.0513399	0.999593	1	LATS2
ENSG00000092853	28.674	-1.16681e-05	0.00144268	-1.94821	0.0513903	0.999593	1	CLSPN
ENSG00000200243	12.2511	5.27881e-06	0.00144269	1.94782	0.0514364	0.999593	1	NA
ENSG00000224875	8.8754	7.77708e-06	0.00144268	1.94747	0.0514788	0.999593	1	NA
ENSG00000274220	10.4126	-7.89723e-06	0.00144268	-1.94642	0.0516039	0.999593	1	NA
ENSG00000102760	2866.86	-6.26155e-06	0.00144269	-1.94623	0.0516271	0.999593	1	RGCC
ENSG00000131507	5612.14	-2.24494e-05	0.00144272	-1.94448	0.0518372	0.999593	1	NDFIP1
ENSG00000207067	61.4456	-1.61634e-05	0.00144267	-1.94343	0.0519643	0.999593	1	SNORA72
ENSG00000141934	5.72442	-4.02326e-06	0.00144269	-1.94317	0.0519951	0.999593	1	PLPP2
ENSG00000100218	5.2587	-6.38246e-06	0.00144269	-1.94312	0.0520023	0.999593	1	RSPH14
ENSG00000203697	8.04854	-6.43808e-06	0.00144269	-1.94221	0.0521115	0.999593	1	CAPN8
ENSG00000183833	5.34185	-3.6052e-06	0.00144269	-1.94199	0.0521381	0.999593	1	MAATS1
ENSG00000266338	1600.23	-1.18775e-05	0.00144267	-1.94138	0.0522117	0.999593	1	NBPF15
ENSG00000070614	222.5	6.94032e-06	0.00144269	1.94123	0.0522308	0.999593	1	NDST1
ENSG00000119681	25.2519	6.34058e-06	0.00144266	1.94096	0.0522629	0.999593	1	LTBP2
ENSG00000196562	949.821	8.14189e-06	0.00144268	1.94056	0.0523114	0.999593	1	SULF2
ENSG00000154146	62.0192	5.78509e-06	0.00144269	1.94042	0.0523282	0.999593	1	NRGN
ENSG00000158517	101.849	5.26886e-06	0.00144269	1.94005	0.0523738	0.999593	1	NCF1
ENSG00000189221	3.37859	-5.529e-06	0.00144269	1.93899	0.0525029	0.999593	1	MAOA
ENSG00000116729	40.2393	6.30965e-06	0.00144269	1.93828	0.0525886	0.999593	1	WLS
ENSG00000236682	34.5164	-7.15614e-06	0.00144268	-1.93801	0.0526218	0.999593	1	MAP3K2-DT
ENSG00000110025	3.80969	-4.31064e-06	0.00144269	-1.93707	0.0527363	0.999593	1	SNX15
ZFP57	21.1798	-2.03636e-06	0.00144269	-1.93672	0.0527793	0.999593	1	NA
ENSG00000224769	11.978	4.60442e-06	0.00144269	1.9366	0.0527944	0.999593	1	NA
ENSG00000233006	46.4194	-1.13792e-05	0.00144267	-1.93596	0.0528728	0.999593	1	MIR3936HG
ENSG00000202058	2667.14	8.17846e-06	0.00144268	1.93477	0.053018	0.999593	1	NA
ENSG00000123901	3.09495	3.46771e-06	0.00144269	1.93472	0.0530242	0.999593	1	GPR83
ENSG00000151466	927.882	2.5465e-05	0.00144257	1.93448	0.0530543	0.999593	1	SCLT1
ENSG00000270175	26.1995	-7.81483e-06	0.00144268	-1.93445	0.0530573	0.999593	1	NA
ENSG00000232412	4.89419	-4.83881e-06	0.00144269	-1.93267	0.0532763	0.999593	1	LOC101928402
ENSG00000163347	7.05922	-4.17737e-06	0.00144269	-1.93267	0.0532767	0.999593	1	CLDN1
ENSG00000267432	6.954	3.77418e-06	0.00144269	1.93184	0.053379	0.999593	1	NA
ENSG00000085871	42.9788	9.88491e-06	0.00144268	1.93148	0.0534236	0.999593	1	MGST2
ENSG00000179141	6.98217	4.78307e-06	0.00144268	1.93131	0.0534446	0.999593	1	NA
ENSG00000261324	154.437	-2.01528e-05	0.00144269	-1.93027	0.0535738	0.999593	1	NA
ENSG00000271122	85.1424	-1.22817e-05	0.00144267	-1.92984	0.0536264	0.999593	1	LOC101930085
ENSG00000229980	24.3728	-6.7685e-06	0.00144269	-1.92934	0.0536882	0.999593	1	TOB1-AS1
ENSG00000084234	3989.16	1.1242e-05	0.00144267	1.92877	0.0537598	0.999593	1	APLP2
ENSG00000101160	1079.5	9.2338e-06	0.00144268	1.92767	0.0538968	0.999593	1	CTSZ
ENSG00000123219	300.299	-3.534e-06	0.00144269	-1.92674	0.0540122	0.999593	1	CENPK
ENSG00000223476	6.23786	5.97393e-06	0.00144269	1.92643	0.0540511	0.999593	1	NA
ENSG00000284664	3.81062	-5.31367e-06	0.00144269	-1.9264	0.054054	0.999593	1	NA
ENSG00000166881	396.771	-1.24736e-05	0.00144266	-1.92632	0.0540642	0.999593	1	NEMP1
ENSG00000101773	206.759	9.86368e-06	0.00144267	1.92625	0.0540727	0.999593	1	RBBP8
ENSG00000120162	50.9763	-2.05758e-06	0.00144268	1.92618	0.0540824	0.999593	1	MOB3B
ENSG00000116014	4.82277	-4.50774e-06	0.00144269	-1.92507	0.0542212	0.999593	1	KISS1R
ENSG00000122971	140.178	9.81264e-06	0.00144268	1.92438	0.0543064	0.999593	1	ACADS
ENSG00000064309	60.1688	-7.60777e-06	0.00144267	-1.92406	0.0543474	0.999593	1	CDON
ENSG00000196782	245.865	1.46968e-05	0.00144266	1.92361	0.054403	0.999593	1	MAML3
ENSG00000112773	722.603	-2.12897e-06	0.00144262	1.92322	0.0544528	0.999593	1	TENT5A
ENSG00000136940	606.241	-1.63521e-05	0.00144264	-1.92304	0.0544754	0.999593	1	PDCL
ENSG00000255374	32.878	2.63012e-06	0.00144269	1.92249	0.0545442	0.999593	1	TAS2R43
ENSG00000080503	9583.14	-0.000101105	0.00144407	-1.92235	0.0545614	0.999593	1	SMARCA2
ENSG00000171790	4.14988	3.98315e-06	0.00144269	1.92233	0.0545645	0.999593	1	SLFNL1
ENSG00000240449	13.6009	-6.48758e-06	0.00144269	-1.9222	0.05458	0.999593	1	NA
ENSG00000177614	1.92994	-2.45067e-06	0.00144269	-1.92206	0.0545981	0.999593	1	PGBD5
ENSG00000280407	109.449	-2.91181e-05	0.00144283	1.92122	0.0547036	0.999593	1	NA
ENSG00000109321	444.452	-1.07647e-05	0.00144267	-1.92117	0.0547097	0.999593	1	AREG
ENSG00000175202	5.13215	-1.73238e-05	0.00144274	-1.91992	0.0548675	0.999593	1	HIGD2B
ENSG00000187605	1868.5	1.05752e-05	0.00144261	1.91932	0.054944	0.999593	1	TET3
ENSG00000175701	60.0542	9.80467e-06	0.00144268	1.91864	0.0550305	0.999593	1	MTLN
ENSG00000101361	1309.09	-1.83866e-05	0.00144264	-1.91787	0.0551279	0.999593	1	NOP56
ENSG00000165972	2.58383	-3.79952e-06	0.00144269	-1.91763	0.0551575	0.999593	1	CCDC38
ENSG00000254275	18.9178	-4.56112e-06	0.00144269	-1.91748	0.0551774	0.999593	1	NA
ENSG00000182487	46.6224	6.81235e-06	0.00144269	1.91709	0.0552261	0.999593	1	NCF1B
ENSG00000087903	134.775	1.04409e-05	0.00144267	1.91689	0.0552514	0.999593	1	RFX2
ENSG00000249806	60.5376	-6.66827e-06	0.00144269	-1.91645	0.0553085	0.999593	1	NA
ENSG00000083444	166.547	1.09613e-05	0.00144269	1.91639	0.055316	0.999593	1	PLOD1
ENSG00000266618	21.4687	-9.18486e-06	0.00144269	-1.91587	0.0553823	0.999593	1	MIR4742
ENSG00000147140	7455.64	-0.00026226	0.00145445	-1.91577	0.0553945	0.999593	1	NONO
ENSG00000278238	40.6503	-8.4963e-05	0.00144391	-1.91468	0.0555335	0.999593	1	NA
ENSG00000283064	21.7448	-1.13905e-05	0.00144267	-1.91405	0.0556137	0.999593	1	NA
ENSG00000172780	55.1888	6.15327e-06	0.00144268	1.91371	0.0556568	0.999593	1	RAB43
ENSG00000134186	2641.27	-2.08607e-05	0.00144261	-1.91349	0.0556856	0.999593	1	PRPF38B
ENSG00000116990	61.3879	5.62437e-06	0.00144269	1.91333	0.0557056	0.999593	1	MYCL
ENSG00000281772	3.12381	-3.17727e-06	0.00144269	-1.9131	0.0557354	0.999593	1	NA
ENSG00000177885	3667.11	1.74376e-05	0.00144263	1.91275	0.05578	0.999593	1	GRB2
ENSG00000173436	317.072	-1.31681e-05	0.00144259	-1.91263	0.0557952	0.999593	1	MICOS10
ENSG00000207205	227.009	-1.08528e-05	0.00144267	-1.91262	0.0557966	0.999593	1	RNVU1-15
ENSG00000164292	78.1353	5.49316e-06	0.00144269	1.91252	0.05581	0.999593	1	RHOBTB3
ENSG00000265056	10.1907	-5.99307e-06	0.00144269	-1.91202	0.0558732	0.999593	1	MIR548S
ENSG00000225131	8.98622	8.5635e-06	0.00144269	1.91132	0.0559638	0.999593	1	NA
ENSG00000155875	6.75346	-5.80015e-06	0.00144269	-1.91059	0.0560579	0.999593	1	SAXO1
ENSG00000074964	145.947	6.12182e-06	0.00144269	1.91055	0.0560629	0.999593	1	ARHGEF10L
ENSG00000240014	3.33176	-7.72405e-06	0.0014427	-1.91023	0.0561037	0.999593	1	NA
ENSG00000232640	3.07753	3.84458e-06	0.00144269	1.9102	0.0561078	0.999593	1	NA
ENSG00000272334	7.14385	-5.80526e-06	0.00144269	-1.91002	0.056131	0.999593	1	NA
ENSG00000081189	222.343	8.41202e-06	0.00144268	1.90994	0.0561415	0.999593	1	MEF2C
ENSG00000275993	596.578	-6.72053e-06	0.00144269	-1.90981	0.0561574	0.999593	1	SIK1B
ENSG00000236278	3.50066	-4.08658e-06	0.00144269	-1.90928	0.0562261	0.999593	1	NA
ENSG00000218510	242.862	-1.12616e-05	0.00144266	-1.90917	0.0562404	0.999593	1	LINC00339
ENSG00000263740	909.836	4.59757e-06	0.00144269	1.90809	0.0563793	0.999593	1	NA
ENSG00000203819	7.64939	-5.31386e-06	0.00144269	-1.90777	0.0564208	0.999593	1	NA
ENSG00000111802	1024.67	1.55929e-05	0.00144266	1.90735	0.0564757	0.999593	1	TDP2
ENSG00000243156	365.327	-1.12776e-05	0.00144267	-1.90715	0.0565007	0.999593	1	MICAL3
ENSG00000108582	2572.91	2.33687e-05	0.00144264	1.90666	0.056564	0.999593	1	CPD
ENSG00000262497	2.95064	-4.39401e-06	0.00144269	-1.90664	0.0565671	0.999593	1	NA
ENSG00000260517	36.2279	6.89224e-06	0.00144268	1.90649	0.0565863	0.999593	1	NA
ENSG00000216490	199.887	6.8353e-06	0.00144269	1.90604	0.0566452	0.999593	1	IFI30
ENSG00000235568	344.749	1.19082e-05	0.0014427	1.90544	0.0567229	0.999593	1	NFAM1
ENSG00000272486	19.7945	7.699e-06	0.00144268	1.90525	0.0567473	0.999593	1	NA
ENSG00000284642	6.6826	6.83047e-06	0.00144269	1.90474	0.0568135	0.999593	1	NA
ENSG00000273319	16.4928	-7.39038e-06	0.00144268	-1.90441	0.0568574	0.999593	1	NA
ENSG00000231793	31.7108	-5.02683e-06	0.00144269	-1.90342	0.0569852	0.999593	1	NA
ENSG00000163746	4.26031	4.05357e-06	0.00144269	1.90244	0.0571133	0.999593	1	PLSCR2
ENSG00000188761	29.1684	-6.12094e-06	0.00144267	-1.90238	0.0571221	0.999593	1	BCL2L15
ENSG00000205056	1.82581	-3.247e-06	0.00144269	-1.90136	0.0572552	0.999593	1	NA
ENSG00000254588	4.72179	-4.86768e-06	0.00144269	-1.90113	0.0572845	0.999593	1	ETS1-AS1
ENSG00000175779	76.1874	-9.11055e-06	0.00144268	-1.90107	0.0572934	0.999593	1	NA
ENSG00000282772	8.2927	-6.0083e-06	0.00144269	-1.90029	0.0573951	0.999593	1	NA
ENSG00000171777	177.688	7.10921e-06	0.00144268	1.89963	0.0574812	0.999593	1	RASGRP4
ENSG00000169925	617.708	1.88034e-05	0.00144262	1.89963	0.0574819	0.999593	1	BRD3
ENSG00000169047	107.206	-9.06026e-06	0.00144267	-1.89931	0.057524	0.999593	1	IRS1
ENSG00000169071	7.8709	2.95274e-06	0.00144269	1.89874	0.0575988	0.999593	1	ROR2
ENSG00000183775	3.55169	-5.03992e-06	0.00144269	-1.89867	0.0576074	0.999593	1	KCTD16
ENSG00000131634	237.156	9.34335e-06	0.00144268	1.89855	0.0576239	0.999593	1	TMEM204
ENSG00000237436	6.2158	-6.02987e-06	0.00144269	-1.89807	0.0576873	0.999593	1	NA
ENSG00000181004	41.7725	-1.14178e-05	0.00144267	-1.8977	0.0577362	0.999593	1	BBS12
ENSG00000167995	79.4077	6.00958e-06	0.00144269	1.897	0.0578286	0.999593	1	BEST1
ENSG00000211809	45.5125	-9.58848e-06	0.00144268	-1.89674	0.0578616	0.999593	1	NA
ENSG00000233387	27.1215	-4.34317e-06	0.00144269	-1.89595	0.0579661	0.999593	1	NA
ENSG00000104427	116.366	-9.47785e-06	0.00144268	-1.89591	0.0579715	0.999593	1	ZC2HC1A
ENSG00000254402	16.8921	7.37123e-06	0.00144268	1.89559	0.0580144	0.999593	1	LRRC24
ENSG00000174946	275.87	-1.00339e-05	0.00144267	-1.89527	0.0580567	0.999593	1	GPR171
ENSG00000133121	6.45652	5.81347e-06	0.00144269	1.89485	0.0581121	0.999593	1	STARD13
ENSG00000197446	4.94287	-5.37698e-06	0.00144269	-1.89462	0.0581424	0.999593	1	CYP2F1
ENSG00000070540	131.272	8.81241e-06	0.00144268	1.89416	0.0582036	0.999593	1	WIPI1
ENSG00000204577	256.259	7.41044e-06	0.00144268	1.89376	0.0582569	0.999593	1	LILRB3
ENSG00000165092	114.717	2.43697e-06	0.00144268	1.89342	0.0583017	0.999593	1	ALDH1A1
ENSG00000206077	126.936	-6.49478e-06	0.00144269	-1.89341	0.0583036	0.999593	1	ZDHHC11B
ENSG00000120594	1123.88	8.16586e-06	0.00144268	1.89332	0.0583154	0.999593	1	PLXDC2
ENSG00000253893	4.96364	5.03433e-06	0.00144269	1.8921	0.0584771	0.999593	1	NA
ENSG00000154639	20.0371	-7.32957e-06	0.00144268	-1.89192	0.0585022	0.999593	1	CXADR
ENSG00000203756	5.63024	-4.95718e-06	0.00144269	-1.8913	0.058584	0.999593	1	TMEM244
ENSG00000115825	2051.64	1.3669e-05	0.00144265	1.8913	0.0585848	0.999593	1	PRKD3
ENSG00000182010	681.966	-1.20366e-05	0.00144267	-1.89034	0.058713	0.999593	1	RTKN2
ENSG00000198270	402.082	-1.43485e-05	0.00144265	-1.88949	0.0588267	0.999593	1	TMEM116
PRRT1	10.2046	-6.63703e-06	0.00144269	-1.88897	0.0588953	0.999593	1	NA
ENSG00000128253	9.83816	-4.88233e-06	0.00144269	-1.88897	0.0588955	0.999593	1	RFPL2
ENSG00000271888	5.09398	-4.90893e-06	0.00144269	-1.8881	0.0590122	0.999593	1	NA
ENSG00000256948	4.70693	2.77403e-06	0.00144269	1.88721	0.0591326	0.999593	1	NA
ENSG00000019582	14132.4	9.44318e-06	0.00144268	1.88718	0.0591363	0.999593	1	CD74
ENSG00000136295	433.39	6.30257e-06	0.00144269	1.88686	0.0591797	0.999593	1	TTYH3
ENSG00000109686	69.22	4.12501e-06	0.00144269	1.88513	0.0594121	0.999593	1	SH3D19
ENSG00000146038	2.80212	-4.17093e-06	0.00144269	-1.88502	0.0594265	0.999593	1	DCDC2
ENSG00000260479	5.05394	4.96579e-06	0.00144269	1.88466	0.0594759	0.999593	1	NA
ENSG00000144290	34.827	4.61203e-06	0.00144269	1.88372	0.0596031	0.999593	1	SLC4A10
ENSG00000235527	129.919	-6.49857e-06	0.00144269	-1.88325	0.0596667	0.999593	1	HIPK1-AS1
ENSG00000137513	234.634	-1.10425e-05	0.00144263	-1.88291	0.0597123	0.999593	1	NARS2
ENSG00000256006	27.164	-9.06564e-06	0.00144268	-1.88286	0.0597192	0.999593	1	NA
ENSG00000162444	52.6237	7.45487e-06	0.00144268	1.88281	0.0597257	0.999593	1	RBP7
ENSG00000165959	274.948	7.83853e-06	0.00144268	1.88269	0.0597418	0.999593	1	CLMN
ENSG00000038945	81.123	6.10045e-06	0.00144269	1.88268	0.0597432	0.999593	1	MSR1
ENSG00000267342	2.19579	-3.47561e-06	0.00144269	-1.88255	0.0597614	0.999593	1	NA
ENSG00000160345	4.20237	4.68169e-06	0.00144269	1.88227	0.0597988	0.999593	1	C9orf116
ENSG00000022567	322.955	1.85864e-05	0.00144263	1.88177	0.0598667	0.999593	1	SLC45A4
ENSG00000224977	7.5872	-4.71227e-06	0.00144269	-1.88124	0.0599387	0.999593	1	LINC02776
ENSG00000276649	7.63317	4.1661e-06	0.00144269	1.88115	0.0599521	0.999593	1	NA
ENSG00000266074	23.7768	7.12443e-06	0.00144269	1.88105	0.0599653	0.999593	1	BAHCC1
ENSG00000148411	283.87	8.62821e-06	0.00144268	1.88099	0.0599731	0.999593	1	NACC2
ENSG00000125505	393.993	1.39067e-05	0.00144269	1.88088	0.0599885	0.999593	1	MBOAT7
ENSG00000258820	121.103	-8.83401e-06	0.00144268	-1.88042	0.060051	0.999593	1	NA
ENSG00000178814	16.8041	6.0151e-06	0.00144269	1.87927	0.0602074	0.999593	1	OPLAH
ENSG00000241529	4.93009	5.85158e-06	0.00144269	1.87924	0.0602113	0.999593	1	NA
ENSG00000138435	3.28009	-4.2554e-06	0.00144269	-1.87917	0.0602208	0.999593	1	CHRNA1
ENSG00000175841	104.008	-9.27784e-06	0.00144268	-1.87915	0.0602241	0.999593	1	NA
ENSG00000124074	31.765	7.94141e-06	0.00144268	1.87912	0.0602282	0.999593	1	ENKD1
ENSG00000103066	194.845	0.000164968	0.0014474	1.87893	0.0602534	0.999593	1	PLA2G15
ENSG00000166896	80.3916	-1.06599e-05	0.00144267	-1.87892	0.0602558	0.999593	1	ATP23
ENSG00000169184	82.4226	4.67498e-06	0.00144269	1.87884	0.0602666	0.999593	1	MN1
ENSG00000235688	8.37889	-3.87103e-06	0.00144269	-1.87873	0.0602814	0.999593	1	NA
ENSG00000282988	17.2439	-8.76185e-06	0.00144268	-1.87821	0.0603521	0.999593	1	NA
ENSG00000279584	7.20627	-7.08662e-06	0.00144269	-1.87814	0.060362	0.999593	1	NA
ENSG00000275413	41.06	8.66444e-06	0.00144268	1.87758	0.0604386	0.999593	1	NA
ENSG00000165424	99.864	6.76199e-06	0.00144268	1.87716	0.0604955	0.999593	1	ZCCHC24
ENSG00000248874	8.56829	-2.51294e-06	0.00144269	-1.87711	0.0605033	0.999593	1	C5orf17
ENSG00000131149	569.283	1.22215e-05	0.00144266	1.87675	0.0605527	0.999593	1	GSE1
ENSG00000255135	57.4815	-1.09667e-05	0.00144267	-1.87665	0.0605666	0.999593	1	NA
ENSG00000147465	3.03268	3.65814e-06	0.00144269	1.87656	0.0605784	0.999593	1	STAR
ENSG00000238390	43.8196	-6.68421e-06	0.00144267	-1.87611	0.0606402	0.999593	1	NA
ENSG00000105556	197.242	1.30186e-05	0.00144266	1.87567	0.0607003	0.999593	1	MIER2
ENSG00000241769	93.136	-1.20492e-05	0.00144266	-1.87476	0.060826	0.999593	1	LINC00893
ENSG00000103202	172.322	1.04576e-05	0.00144267	1.87442	0.0608722	0.999593	1	NME4
ENSG00000076554	361.119	-1.50674e-05	0.00144264	-1.87436	0.060881	0.999593	1	TPD52
ENSG00000222365	90.9644	-9.81068e-06	0.00144265	-1.87413	0.0609128	0.999593	1	SNORD12B
ENSG00000178082	5.02527	4.50801e-06	0.00144269	1.87329	0.0610281	0.999593	1	NA
ENSG00000274092	5.34191	-3.91206e-06	0.00144269	-1.87283	0.0610923	0.999593	1	NA
ENSG00000233072	4.86065	4.4439e-06	0.00144269	1.87213	0.0611885	0.999593	1	NA
ENSG00000211644	8.38918	5.79886e-06	0.00144269	1.87185	0.0612271	0.999593	1	NA
ENSG00000248367	12.5868	-7.94281e-06	0.00144268	-1.87111	0.0613304	0.999593	1	NA
ENSG00000197093	115.792	-1.16111e-05	0.00144267	-1.87036	0.0614333	0.999593	1	GAL3ST4
ENSG00000185477	9106.76	-1.44486e-05	0.00144265	-1.86927	0.0615855	0.999593	1	GPRIN3
ENSG00000038382	607.048	1.83907e-05	0.00144272	1.86888	0.0616393	0.999593	1	TRIO
ENSG00000251417	9.85626	6.13691e-06	0.00144269	1.86851	0.0616908	0.999593	1	NA
ENSG00000179981	1036.66	1.4568e-05	0.00144265	1.86801	0.0617605	0.999593	1	TSHZ1
ENSG00000231887	123.878	-1.92655e-06	0.00144266	1.86786	0.061782	0.999593	1	PRH1
ENSG00000129757	57.3957	9.99284e-06	0.0014427	1.86769	0.0618058	0.999593	1	CDKN1C
ENSG00000153786	2638.78	1.08244e-05	0.00144267	1.86691	0.0619139	0.999593	1	ZDHHC7
ENSG00000186854	5448.93	-1.31771e-05	0.00144266	-1.8666	0.0619575	0.999593	1	TRABD2A
ENSG00000163354	17.2173	-8.01477e-06	0.00144268	-1.86551	0.06211	0.999593	1	DCST2
ENSG00000233903	4.97655	-5.28245e-06	0.00144269	-1.86506	0.0621727	0.999593	1	NA
ENSG00000264559	5.09694	-5.23072e-06	0.00144269	-1.86441	0.0622634	0.999593	1	MIR3162
ENSG00000163395	2.26335	-2.97823e-06	0.00144269	-1.86433	0.0622753	0.999593	1	IGFN1
ENSG00000177054	174.762	-1.38205e-05	0.00144266	-1.86372	0.0623613	0.999593	1	ZDHHC13
ENSG00000168040	358.656	1.39182e-05	0.00144266	1.86338	0.0624082	0.999593	1	FADD
ENSG00000130640	1630.41	1.58399e-05	0.00144264	1.86293	0.0624722	0.999593	1	TUBGCP2
ENSG00000170899	4.94839	4.69532e-06	0.00144269	1.86284	0.0624843	0.999593	1	GSTA4
ENSG00000126947	25.5227	7.88966e-06	0.00144268	1.86264	0.0625134	0.999593	1	ARMCX1
ENSG00000263515	2.97024	-4.00563e-06	0.00144269	-1.8626	0.0625187	0.999593	1	MIR548AN
ENSG00000100106	429.742	1.23596e-05	0.00144266	1.86206	0.0625943	0.999593	1	TRIOBP
ENSG00000063169	184.249	1.33683e-05	0.00144264	1.86199	0.0626044	0.999593	1	BICRA
ENSG00000138463	435.512	1.2783e-05	0.00144266	1.86186	0.0626229	0.999593	1	SLC49A4
ENSG00000175806	224.017	1.69397e-05	0.00144262	1.86147	0.0626775	0.999593	1	MSRA
ENSG00000148926	87.6977	6.57513e-06	0.00144269	1.86088	0.0627606	0.999593	1	ADM
ENSG00000272644	9.55006	-1.61172e-06	0.00144267	-1.86032	0.0628407	0.999593	1	NA
ENSG00000156976	17405.7	-1.68618e-05	0.00144263	-1.85966	0.0629342	0.999593	1	EIF4A2
ENSG00000102034	1440.24	1.11213e-05	0.00144267	1.8588	0.0630553	0.999593	1	ELF4
ENSG00000138161	24.0679	4.0341e-05	0.00144294	1.85843	0.0631074	0.999593	1	CUZD1
ENSG00000153815	888.796	1.17677e-05	0.00144266	1.85828	0.063129	0.999593	1	CMIP
ENSG00000279685	2.41161	-3.2219e-06	0.00144269	-1.85794	0.0631781	0.999593	1	MAPT-IT1
ENSG00000171067	72.4655	-1.21567e-05	0.00144266	-1.85767	0.0632158	0.999593	1	C11orf24
ENSG00000226243	3.82194	4.70654e-06	0.00144269	1.85736	0.06326	0.999593	1	NA
ENSG00000273270	108.798	-1.88442e-05	0.00144262	-1.85728	0.0632719	0.999593	1	NA
ENSG00000275613	3.88679	-4.22063e-06	0.00144269	-1.85724	0.0632771	0.999593	1	NA
ENSG00000104866	253.526	9.58831e-06	0.00144267	1.85716	0.0632891	0.999593	1	PPP1R37
ENSG00000224914	73.6041	1.02959e-05	0.00144267	1.85681	0.0633378	0.999593	1	LINC00863
ENSG00000115718	5.91341	4.82738e-06	0.00144269	1.85652	0.0633795	0.999593	1	PROC
ENSG00000196081	50.0149	1.283e-05	0.00144266	1.85648	0.0633845	0.999593	1	ZNF724
ENSG00000279495	25.9073	-7.71385e-06	0.00144268	-1.85643	0.0633918	0.999593	1	NA
ENSG00000179165	16.7936	-7.61345e-06	0.00144268	-1.85618	0.0634282	0.999593	1	PXT1
ENSG00000211456	1429.28	-1.5288e-05	0.00144264	-1.85606	0.0634451	0.999593	1	SACM1L
ENSG00000211803	69.9272	-9.85994e-06	0.00144267	-1.85591	0.0634663	0.999593	1	NA
ENSG00000268758	277.476	-9.45006e-06	0.00144267	-1.85548	0.0635284	0.999593	1	ADGRE4P
ENSG00000246067	114.311	-1.49925e-05	0.00144265	-1.855	0.0635967	0.999593	1	NA
ENSG00000197580	17.1101	1.83185e-05	0.00144272	1.85495	0.0636028	0.999593	1	BCO2
ENSG00000127220	70.7945	7.15604e-06	0.00144268	1.85404	0.0637331	0.999593	1	ABHD8
ENSG00000135424	16.673	-8.08628e-06	0.00144268	-1.8532	0.0638531	0.999593	1	ITGA7
ENSG00000177706	129.968	5.30724e-06	0.00144269	1.85282	0.0639081	0.999593	1	FAM20C
ENSG00000283674	37.2544	-7.91831e-05	0.00144376	-1.85251	0.0639531	0.999593	1	LOC729732
ENSG00000263717	5.53553	-4.27019e-06	0.00144269	-1.85175	0.064062	0.999593	1	NA
ENSG00000231682	215.811	-1.04992e-05	0.00144267	-1.85168	0.064072	0.999593	1	LINC01891
ENSG00000276953	55.2728	-9.74492e-06	0.00144268	-1.85128	0.0641287	0.999593	1	NA
ENSG00000185633	2.75368	4.32698e-06	0.00144269	1.85056	0.0642322	0.999593	1	NDUFA4L2
ENSG00000109971	23292.4	-1.36072e-05	0.00144265	-1.85005	0.0643066	0.999593	1	HSPA8
ENSG00000136932	959.332	-2.09653e-05	0.00144259	-1.85003	0.0643092	0.999593	1	TRMO
ENSG00000005469	208.576	-1.52435e-05	0.00144265	-1.84982	0.0643393	0.999593	1	CROT
ENSG00000162341	395.734	1.12422e-05	0.00144267	1.8486	0.0645151	0.999593	1	TPCN2
ENSG00000279672	25.8528	-8.0764e-06	0.00144268	-1.84843	0.0645402	0.999593	1	NA
ENSG00000126759	869.06	7.20085e-06	0.00144268	1.84821	0.0645723	0.999593	1	CFP
ENSG00000181524	62.3687	9.53291e-06	0.00144268	1.848	0.0646021	0.999593	1	NA
ENSG00000133019	8.12574	-6.66156e-06	0.00144268	-1.84663	0.0648011	0.999593	1	CHRM3
ENSG00000136250	1061.2	7.78318e-06	0.00144268	1.84624	0.0648571	0.999593	1	AOAH
ENSG00000119917	448.314	5.42057e-06	0.00144269	1.84581	0.0649201	0.999593	1	IFIT3
ENSG00000234618	17.2921	-7.38425e-06	0.00144268	-1.84526	0.0649999	0.999593	1	NA
ENSG00000145819	1581.46	1.46171e-05	0.00144265	1.84524	0.0650026	0.999593	1	ARHGAP26
ENSG00000272963	2.12062	-2.18242e-06	0.00144269	-1.84519	0.0650106	0.999593	1	NA
ENSG00000275939	5.05999	-4.42551e-06	0.00144269	-1.84493	0.0650481	0.999593	1	NA
ENSG00000108244	2.28091	3.42503e-06	0.00144269	1.84456	0.0651016	0.999593	1	KRT23
ENSG00000107819	706.002	-1.87317e-05	0.00144262	-1.84364	0.0652363	0.999593	1	SFXN3
ENSG00000230426	60.3949	-9.44441e-06	0.00144268	-1.84336	0.0652768	0.999593	1	LINC01036
ENSG00000228043	6.32514	-6.49297e-06	0.00144269	-1.84318	0.065303	0.999593	1	NA
ENSG00000130052	79.3465	6.07567e-06	0.00144269	1.84256	0.065394	0.999593	1	STARD8
ENSG00000256913	17.0134	9.33908e-06	0.00144267	1.84248	0.0654043	0.999593	1	NA
ENSG00000235605	13.6455	7.46001e-06	0.00144268	1.8403	0.0657242	0.999593	1	NA
ENSG00000110057	319.399	7.41705e-06	0.00144268	1.84003	0.0657641	0.999593	1	UNC93B1
ENSG00000100628	27.3724	8.74985e-06	0.00144268	1.83999	0.065769	0.999593	1	ASB2
ENSG00000187790	439.705	1.11653e-05	0.00144262	1.83947	0.0658464	0.999593	1	FANCM
ENSG00000237943	1837.83	-1.13901e-05	0.00144266	-1.83913	0.0658967	0.999593	1	PRKCQ-AS1
ENSG00000198626	3.56493	-3.7071e-06	0.00144269	-1.83854	0.0659831	0.999593	1	RYR2
ENSG00000197965	119.217	8.84215e-06	0.00144267	1.8377	0.0661073	0.999593	1	MPZL1
ENSG00000227799	8.86669	-7.02015e-06	0.00144268	-1.83703	0.0662061	0.999593	1	NA
ENSG00000166523	75.2849	5.727e-06	0.00144269	1.83697	0.0662147	0.999593	1	CLEC4E
ENSG00000134326	210.295	7.602e-06	0.00144268	1.83677	0.0662436	0.999593	1	CMPK2
ENSG00000257052	12.0005	-6.28307e-06	0.00144269	-1.83658	0.066272	0.999593	1	NA
ENSG00000225806	12.4685	-6.37914e-06	0.00144268	-1.83651	0.0662828	0.999593	1	NA
ENSG00000175697	6.73784	4.17691e-06	0.00144269	1.83581	0.0663854	0.999593	1	GPR156
ENSG00000226266	31.4109	-1.07895e-05	0.00144267	-1.83576	0.0663927	0.999593	1	BAZ2B
ENSG00000243477	185.742	-1.68185e-05	0.00144268	-1.83495	0.0665128	0.999593	1	NAA80
ENSG00000160050	31.8381	-1.12954e-05	0.00144267	-1.8347	0.0665507	0.999593	1	CCDC28B
ENSG00000115266	6.83639	5.27773e-06	0.00144269	1.83425	0.0666173	0.999593	1	APC2
ENSG00000224358	20.8739	-9.07686e-06	0.00144268	-1.8339	0.0666695	0.999593	1	NA
ENSG00000179029	147.805	-1.01992e-05	0.00144267	-1.83361	0.0667122	0.999593	1	TMEM107
ENSG00000119457	14.2941	4.45876e-06	0.00144269	1.83353	0.0667238	0.999593	1	SLC46A2
ENSG00000187037	25.7754	4.63155e-06	0.00144269	1.8335	0.066728	0.999593	1	GPR141
ENSG00000259544	3.87338	3.74038e-06	0.00144269	1.83322	0.0667706	0.999593	1	NA
ENSG00000183307	15.4929	9.45315e-06	0.0014427	1.83287	0.0668225	0.999593	1	TMEM121B
ENSG00000149798	35.5021	9.11074e-06	0.00144268	1.83084	0.0671247	0.999593	1	CDC42EP2
ENSG00000254671	8.74984	-5.42846e-06	0.00144269	-1.82817	0.0675239	0.999593	1	NA
ENSG00000223891	122.19	-1.0698e-05	0.00144269	-1.82811	0.0675332	0.999593	1	OSER1-DT
ENSG00000116032	4.80491	3.68218e-06	0.00144269	1.82722	0.0676661	0.999593	1	GRIN3B
ENSG00000243836	84.5446	-5.95874e-06	0.00144269	-1.82711	0.0676838	0.999593	1	WDR86-AS1
ENSG00000105251	3.17237	4.01117e-06	0.00144269	1.82707	0.0676887	0.999593	1	SHD
ENSG00000107872	111.525	7.02281e-06	0.00144268	1.82557	0.0679153	0.999593	1	FBXL15
ENSG00000136830	453.364	7.00498e-06	0.00144268	1.82554	0.06792	0.999593	1	NIBAN2
ENSG00000171462	4.82905	-5.19494e-06	0.00144269	-1.82495	0.0680087	0.999593	1	DLK2
ENSG00000236525	21.3193	4.67756e-06	0.00144269	1.82466	0.0680524	0.999593	1	NA
ENSG00000230333	2.64337	-4.17794e-06	0.00144269	-1.82453	0.068072	0.999593	1	NA
ENSG00000168297	736.274	1.78297e-05	0.00144262	1.82428	0.0681103	0.999593	1	PXK
ENSG00000158423	20.5126	-5.40261e-05	0.00144316	-1.82406	0.0681427	0.999593	1	RIBC1
ENSG00000242970	9.72062	6.08013e-06	0.00144269	1.8236	0.068212	0.999593	1	NA
ENSG00000243033	4.88954	-4.02305e-06	0.00144269	-1.82288	0.0683221	0.999593	1	NA
ENSG00000041988	205.847	1.11325e-05	0.00144267	1.82156	0.0685217	0.999593	1	THAP3
ENSG00000265458	18.7684	-8.88377e-06	0.00144268	-1.821	0.0686066	0.999593	1	NA
ENSG00000117481	462.053	-1.05912e-05	0.00144263	-1.82069	0.0686539	0.999593	1	NSUN4
ENSG00000163389	376.307	-1.54394e-05	0.00144264	-1.82051	0.0686821	0.999593	1	POGLUT1
ENSG00000169964	141.34	-1.13691e-05	0.00144267	-1.82026	0.0687196	0.999593	1	TMEM42
ENSG00000234432	2.49768	3.87249e-06	0.00144269	1.81907	0.0689	0.999593	1	LOC100129484
ENSG00000136960	101	-1.16953e-05	0.00144266	-1.81844	0.0689974	0.999593	1	ENPP2
ENSG00000271751	3.37655	-4.71255e-06	0.00144269	-1.81841	0.069002	0.999593	1	NA
NOL5BP	8.84941	6.2075e-06	0.00144268	1.81839	0.0690048	0.999593	1	NA
ENSG00000005102	49.7025	-2.49246e-05	0.00144278	-1.81836	0.0690093	0.999593	1	MEOX1
HLA-DMA	697.213	9.72919e-06	0.00144267	1.81836	0.0690094	0.999593	1	NA
ENSG00000160293	120.808	1.68351e-05	0.00144271	1.81776	0.0691013	0.999593	1	VAV2
ENSG00000184515	175.05	-1.10118e-05	0.00144267	-1.81715	0.0691947	0.999593	1	BEX5
ENSG00000258553	6.05434	-1.17178e-05	0.0014427	-1.81672	0.0692603	0.999593	1	NA
ENSG00000225614	67.2274	5.03026e-06	0.00144268	1.81626	0.0693302	0.999593	1	ZNF469
ENSG00000225217	108.516	5.87094e-06	0.00144269	1.81621	0.0693381	0.999593	1	NA
ENSG00000100865	250.841	1.67305e-05	0.00144263	1.81578	0.0694042	0.999593	1	CINP
ENSG00000011105	19.0933	8.14982e-06	0.00144269	1.81511	0.069507	0.999593	1	TSPAN9
ENSG00000110841	73.9782	-9.72489e-06	0.00144267	-1.81452	0.0695982	0.999593	1	PPFIBP1
ENSG00000280027	22.6513	-5.38851e-06	0.00144269	-1.81442	0.0696127	0.999593	1	NA
ENSG00000235092	5.73444	-4.67318e-06	0.00144269	-1.81415	0.0696542	0.999593	1	NA
ENSG00000215845	294.3	-9.94671e-06	0.00144267	-1.81362	0.0697357	0.999593	1	TSTD1
ENSG00000213280	4.36188	-5.18567e-06	0.00144269	-1.81343	0.0697649	0.999593	1	NA
ENSG00000282386	5.04001	-5.25715e-06	0.00144269	-1.81275	0.0698703	0.999593	1	NA
ENSG00000274180	240.264	2.16262e-05	0.00144272	1.81249	0.069911	0.999593	1	NATD1
ENSG00000165886	32.0382	6.15646e-06	0.00144269	1.81231	0.069939	0.999593	1	UBTD1
ENSG00000114670	70.6565	-8.52023e-06	0.00144266	-1.81222	0.0699516	0.999593	1	NEK11
ENSG00000260261	50.1464	4.83215e-06	0.00144266	-1.81213	0.0699661	0.999593	1	NA
ENSG00000120149	1.83403	-3.02362e-06	0.00144269	-1.81168	0.0700351	0.999593	1	MSX2
ENSG00000163492	1601.29	-1.19173e-05	0.00144266	-1.81162	0.0700443	0.999593	1	CCDC141
ENSG00000103196	243.7	6.83054e-06	0.00144268	1.8115	0.0700637	0.999593	1	CRISPLD2
ENSG00000102078	126.106	-1.96154e-05	0.0014426	-1.81058	0.0702055	0.999593	1	SLC25A14
ENSG00000198435	10.0544	5.33069e-06	0.00144269	1.81048	0.0702221	0.999593	1	NRARP
ENSG00000214273	3.42576	3.62487e-06	0.00144269	1.81042	0.0702304	0.999593	1	NA
ENSG00000123395	254.567	-1.18309e-05	0.00144266	-1.81026	0.0702555	0.999593	1	ATG101
ENSG00000122390	467.009	1.20802e-05	0.00144264	1.80996	0.0703022	0.999593	1	NAA60
ENSG00000258101	16.5309	5.21811e-06	0.00144269	1.80992	0.0703078	0.999593	1	NA
ENSG00000161642	295.705	6.50028e-06	0.00144269	1.80985	0.0703184	0.999593	1	ZNF385A
ENSG00000277662	12.7557	-7.29757e-06	0.00144268	-1.80873	0.0704927	0.999593	1	NA
ENSG00000282393	4.55471	4.22707e-06	0.00144269	1.80775	0.0706457	0.999593	1	NA
ENSG00000229893	2.79927	-3.87766e-06	0.00144269	-1.80761	0.0706676	0.999593	1	NA
ENSG00000023330	315.796	1.42284e-05	0.00144264	1.80748	0.0706877	0.999593	1	ALAS1
ENSG00000261061	6.3109	-5.97807e-06	0.00144269	-1.80744	0.0706945	0.999593	1	NA
ENSG00000283515	7.20026	-5.34834e-06	0.00144269	-1.80737	0.0707045	0.999593	1	NA
ENSG00000142512	181.814	6.49319e-06	0.00144268	1.8073	0.0707154	0.999593	1	SIGLEC10
ENSG00000274001	4.09322	4.57903e-06	0.00144269	1.80702	0.0707597	0.999593	1	NA
ENSG00000273151	12.8502	5.60236e-06	0.00144269	1.80657	0.0708298	0.999593	1	NA
ENSG00000219201	2.69333	-3.71345e-06	0.00144269	-1.80608	0.0709061	0.999593	1	NA
ENSG00000068724	1921.92	1.30867e-05	0.00144265	1.80565	0.0709725	0.999593	1	TTC7A
ENSG00000212978	24.4304	-6.89654e-06	0.00144268	-1.80553	0.0709918	0.999593	1	LOC339803
ENSG00000162779	10.2553	-5.40043e-06	0.00144268	-1.80501	0.0710739	0.999593	1	AXDND1
ENSG00000140563	544.472	1.2434e-05	0.00144265	1.80464	0.0711316	0.999593	1	MCTP2
PPP1R18	1530.15	1.39782e-05	0.00144265	1.80456	0.0711433	0.999593	1	NA
ENSG00000128408	7.89518	-3.82992e-06	0.00144269	-1.80449	0.071155	0.999593	1	RIBC2
ENSG00000173567	25.7978	-4.31311e-06	0.00144267	-1.80411	0.0712134	0.999593	1	ADGRF3
ENSG00000162222	101.733	1.53095e-05	0.00144263	1.80394	0.0712407	0.999593	1	TTC9C
ENSG00000271020	4.98625	-5.32362e-06	0.00144269	-1.80384	0.0712558	0.999593	1	NA
ENSG00000260886	3.08337	-4.09953e-06	0.00144269	-1.80365	0.0712866	0.999593	1	TAT-AS1
ENSG00000002016	119.054	-9.75819e-06	0.00144265	-1.80344	0.0713192	0.999593	1	RAD52
ENSG00000132329	4.81018	4.44264e-06	0.00144269	1.80293	0.0713998	0.999593	1	RAMP1
ENSG00000109047	5.4467	5.13967e-06	0.00144269	1.80286	0.0714097	0.999593	1	RCVRN
ENSG00000207525	18.9624	-6.88672e-06	0.00144268	-1.80229	0.0715	0.999593	1	NA
ENSG00000163138	143.359	4.59985e-06	0.0014426	-1.80226	0.0715047	0.999593	1	PACRGL
ENSG00000151458	119.164	6.51412e-06	0.00144268	1.80145	0.0716321	0.999593	1	ANKRD50
ENSG00000230417	1.87516	-2.82038e-06	0.00144269	-1.80134	0.0716489	0.999593	1	LINC00595
ENSG00000222588	25.7769	-8.06786e-06	0.00144268	-1.80131	0.0716533	0.999593	1	NA
ENSG00000116983	531.535	-7.24006e-06	0.00144268	-1.80087	0.0717226	0.999593	1	HPCAL4
ENSG00000030066	1319.5	-1.85362e-05	0.0014426	-1.80078	0.071738	0.999593	1	NUP160
LST1	630.466	8.2529e-06	0.00144268	1.80048	0.0717847	0.999593	1	NA
ENSG00000275418	12.7025	-8.46799e-06	0.00144268	-1.80047	0.0717864	0.999593	1	NA
ENSG00000105371	9.7208	1.40043e-05	0.00144272	1.80011	0.0718427	0.999593	1	ICAM4
ENSG00000234176	9.39535	-7.05307e-06	0.00144268	-1.80005	0.0718529	0.999593	1	NA
ENSG00000155465	669.076	7.45559e-06	0.00144268	1.7996	0.0719241	0.999593	1	SLC7A7
ENSG00000100124	172.789	-1.20628e-05	0.00144266	-1.7985	0.0720982	0.999593	1	ANKRD54
ENSG00000162714	466.943	1.55241e-05	0.00144263	1.79808	0.0721648	0.999593	1	ZNF496
ENSG00000250992	9.03631	-5.82784e-06	0.00144269	-1.79795	0.0721845	0.999593	1	NA
ENSG00000170409	3.90266	-4.10622e-06	0.00144269	-1.7978	0.072208	0.999593	1	NA
ENSG00000139842	1332.71	-2.02963e-05	0.00144259	-1.79701	0.0723341	0.999593	1	CUL4A
ENSG00000103249	1009.49	1.41239e-05	0.00144269	1.79699	0.0723379	0.999593	1	CLCN7
ENSG00000278133	314.924	-2.08961e-05	0.00144255	-1.79627	0.0724516	0.999593	1	NA
ENSG00000260923	6.66544	4.57681e-06	0.00144269	1.79614	0.072472	0.999593	1	NA
ENSG00000230928	20.8414	8.35829e-06	0.00144268	1.79604	0.0724881	0.999593	1	NA
ENSG00000180245	3.5817	4.48224e-06	0.00144269	1.79552	0.0725713	0.999593	1	RRH
ENSG00000160326	125.882	-1.05958e-07	0.00144268	1.79538	0.0725931	0.999593	1	SLC2A6
ENSG00000188981	27.2398	9.90213e-06	0.00144268	1.79537	0.0725955	0.999593	1	MSANTD1
ENSG00000267278	112.818	-1.36486e-05	0.00144266	-1.79497	0.0726588	0.999593	1	NA
ENSG00000207523	27.9224	-1.08364e-05	0.00144267	-1.79495	0.0726622	0.999593	1	SNORA66
ENSG00000196498	1783.87	1.01816e-05	0.00144267	1.79495	0.0726624	0.999593	1	NCOR2
ENSG00000258701	7.23288	-5.75361e-06	0.00144269	-1.79418	0.072785	0.999593	1	LINC00638
ENSG00000237039	13.1711	6.1163e-06	0.00144269	1.79411	0.0727959	0.999593	1	NA
ENSG00000233230	22.0421	-8.60373e-06	0.00144268	-1.79358	0.0728808	0.999593	1	NA
ENSG00000199035	5.07515	5.14945e-06	0.00144269	1.79357	0.0728812	0.999593	1	MIR103A1
ENSG00000096093	123.975	-0.000172139	0.00144784	-1.79325	0.0729332	0.999593	1	EFHC1
ENSG00000091436	257.416	7.58928e-06	0.00144268	1.79276	0.0730116	0.999593	1	MAP3K20
ENSG00000223284	2.07806	-3.14771e-06	0.00144269	-1.79251	0.0730514	0.999593	1	NA
ENSG00000221923	291.14	-1.27722e-05	0.00144265	-1.79233	0.0730793	0.999593	1	ZNF880
ENSG00000119655	753.119	1.05896e-05	0.00144266	1.79167	0.0731853	0.999593	1	NPC2
ENSG00000206603	3.70324	-4.07937e-06	0.00144269	-1.79139	0.0732306	0.999593	1	SNORA22B
ENSG00000174791	60.64	6.50785e-06	0.00144268	1.79113	0.0732725	0.999593	1	RIN1
ENSG00000227666	4.4454	-4.24937e-06	0.00144269	-1.79072	0.073339	0.999593	1	NA
ENSG00000088836	1.95716	-2.90562e-06	0.00144269	-1.78973	0.0734974	0.999593	1	SLC4A11
ENSG00000103313	307.069	5.5057e-06	0.00144268	1.78971	0.0735003	0.999593	1	MEFV
ENSG00000106066	1521.33	7.39903e-06	0.00144268	1.78944	0.0735434	0.999593	1	CPVL
ENSG00000184163	11.7151	5.08641e-06	0.00144269	1.78898	0.0736181	0.999593	1	C1QTNF12
ENSG00000134321	106.423	8.90137e-06	0.00144267	1.78818	0.0737473	0.999593	1	RSAD2
ENSG00000234492	28.2252	-1.7003e-05	0.00144272	-1.78736	0.0738798	0.999593	1	RPL34-AS1
ENSG00000215018	3.86812	-4.70339e-06	0.00144269	-1.7869	0.0739538	0.999593	1	COL28A1
ENSG00000259065	20.257	5.25067e-06	0.00144269	1.78626	0.0740577	0.999593	1	NA
ENSG00000196366	3.49417	-3.81949e-06	0.00144269	-1.7862	0.0740665	0.999593	1	C9orf163
ENSG00000157404	42.5144	4.30455e-06	0.00144269	1.78617	0.0740719	0.999593	1	KIT
ENSG00000233674	2.27556	-2.80883e-06	0.00144269	-1.78599	0.0741009	0.999593	1	NA
ENSG00000102796	145.944	-2.97568e-05	0.00144271	-1.7858	0.0741313	0.999593	1	DHRS12
ENSG00000262484	7.51711	5.95869e-06	0.00144269	1.78576	0.0741381	0.999593	1	CCER2
ENSG00000171298	596.293	7.24634e-06	0.00144268	1.78542	0.0741937	0.999593	1	GAA
ENSG00000180098	332.932	4.69822e-06	0.0014425	-1.78536	0.0742032	0.999593	1	TRNAU1AP
ENSG00000105784	4.97037	-3.88309e-06	0.00144269	-1.7843	0.0743746	0.999593	1	RUNDC3B
ENSG00000215154	25.4989	-2.50687e-05	0.00144277	-1.78423	0.0743862	0.999593	1	LOC652276
ENSG00000173535	5.84895	4.06239e-06	0.00144269	1.78412	0.0744045	0.999593	1	TNFRSF10C
ENSG00000130997	41.1854	1.39929e-05	0.00144265	1.78396	0.0744294	0.999593	1	POLN
ENSG00000113719	1549.39	2.28262e-05	0.00144256	1.78387	0.0744452	0.999593	1	ERGIC1
ENSG00000226312	3.84457	3.75009e-06	0.00144269	1.78372	0.0744698	0.999593	1	CFLAR-AS1
ENSG00000261269	2.70927	3.68127e-06	0.00144269	1.78355	0.0744963	0.999593	1	NA
ENSG00000196943	1026.37	-3.23953e-05	0.00144261	-1.78331	0.0745362	0.999593	1	NOP9
ENSG00000263712	15.1267	-4.31621e-06	0.00144268	-1.78318	0.0745578	0.999593	1	MIR4639
ENSG00000225779	4.63804	-3.33675e-06	0.00144269	-1.7828	0.074619	0.999593	1	NA
ENSG00000184060	138.383	5.47509e-06	0.00144268	1.78205	0.0747407	0.999593	1	ADAP2
ENSG00000167476	5.98992	4.78658e-06	0.00144269	1.78195	0.0747577	0.999593	1	JSRP1
ENSG00000068137	14.1158	1.00724e-05	0.0014427	1.78179	0.074783	0.999593	1	PLEKHH3
ENSG00000164199	8.65558	-6.00097e-06	0.00144269	-1.78173	0.0747935	0.999593	1	ADGRV1
ENSG00000252311	6.52886	-6.11055e-06	0.00144269	-1.78133	0.0748578	0.999593	1	NA
ENSG00000111752	803.784	-1.1591e-05	0.00144266	-1.78118	0.0748826	0.999593	1	PHC1
ENSG00000255438	3.91911	2.87679e-06	0.00144269	1.78107	0.0749014	0.999593	1	NA
ENSG00000100368	456.111	7.37088e-06	0.00144268	1.78013	0.0750541	0.999593	1	CSF2RB
ENSG00000171056	2.14829	-3.73385e-06	0.00144269	-1.77985	0.0751003	0.999593	1	SOX7
ENSG00000137693	2.36748	-2.73786e-06	0.00144269	-1.77978	0.0751117	0.999593	1	YAP1
ENSG00000162777	1599.36	-1.32597e-05	0.00144265	-1.77978	0.0751123	0.999593	1	DENND2D
ENSG00000234961	14.276	3.84997e-06	0.00144269	1.77944	0.075168	0.999593	1	NA
ENSG00000160703	133.584	-1.87893e-05	0.00144268	1.7792	0.0752074	0.999593	1	NLRX1
ENSG00000117475	332.991	-1.43792e-05	0.00144264	-1.77917	0.0752115	0.999593	1	BLZF1
ENSG00000151470	192.604	-1.36064e-05	0.00144265	-1.7784	0.0753375	0.999593	1	C4orf33
ENSG00000104774	1562.15	1.38244e-05	0.00144265	1.77765	0.0754616	0.999593	1	MAN2B1
ENSG00000160883	330.769	5.32934e-06	0.00144269	1.77756	0.0754766	0.999593	1	HK3
ENSG00000228071	8.93817	-2.41777e-05	0.00144278	1.77725	0.0755272	0.999593	1	NA
ENSG00000197381	836.53	-1.89767e-05	0.0014426	-1.77702	0.0755644	0.999593	1	ADARB1
ENSG00000140905	3.06984	-4.0836e-06	0.00144269	-1.77696	0.0755754	0.999593	1	GCSH
ENSG00000171155	106.315	-1.09274e-05	0.00144266	-1.77695	0.0755765	0.999593	1	C1GALT1C1
ENSG00000185432	174.486	9.36358e-06	0.00144268	1.77668	0.0756212	0.999593	1	METTL7A
ENSG00000163521	34.4812	5.85461e-06	0.00144269	1.77523	0.0758601	0.999593	1	GLB1L
ENSG00000198734	520.258	-9.28204e-06	0.00144267	-1.77514	0.0758746	0.999593	1	F5
ENSG00000258818	2.17137	4.07312e-06	0.00144269	1.77505	0.0758894	0.999593	1	RNASE4
ENSG00000187260	46.5579	-5.81596e-06	0.00144269	-1.775	0.0758979	0.999593	1	WDR86
ENSG00000244607	7.09874	5.59658e-06	0.00144269	1.77497	0.0759026	0.999593	1	CCDC13
ENSG00000250131	15.4916	-8.26304e-06	0.00144268	-1.77475	0.0759389	0.999593	1	NA
ENSG00000132646	382.455	-1.2092e-05	0.00144266	-1.77417	0.0760346	0.999593	1	PCNA
ENSG00000279207	134.242	-8.70953e-06	0.00144267	-1.77399	0.0760652	0.999593	1	NA
ENSG00000173809	19.8053	-4.68518e-06	0.00144269	-1.77384	0.0760904	0.999593	1	TDRD12
ENSG00000101901	1825.03	-1.87427e-05	0.0014426	-1.77364	0.0761222	0.999593	1	ALG13
ENSG00000123892	9.45278	3.23775e-06	0.00144269	1.77357	0.0761351	0.999593	1	RAB38
ENSG00000177374	89.6179	4.63372e-06	0.00144269	1.77347	0.0761505	0.999593	1	HIC1
ENSG00000169504	339.545	7.91092e-06	0.00144268	1.7734	0.0761626	0.999593	1	CLIC4
ENSG00000132780	1134.24	-1.59053e-05	0.00144263	-1.77321	0.0761938	0.999593	1	NASP
ENSG00000250222	7.94437	-6.63152e-06	0.00144268	-1.77282	0.0762593	0.999593	1	NA
ENSG00000180764	5.12836	-5.28518e-06	0.00144269	-1.77274	0.0762719	0.999593	1	PIPSL
ENSG00000111537	112.144	5.0669e-06	0.00144269	1.77238	0.0763318	0.999593	1	IFNG
ENSG00000276819	51.8631	-8.39817e-06	0.00144268	-1.7722	0.0763607	0.999593	1	NA
ENSG00000185049	490.724	1.03385e-05	0.00144267	1.77218	0.0763645	0.999593	1	NELFA
ENSG00000104043	89.179	7.09055e-06	0.00144268	1.77214	0.0763706	0.999593	1	ATP8B4
ENSG00000197599	25.7372	5.79166e-06	0.00144269	1.77202	0.076391	0.999593	1	CCDC154
ENSG00000154237	175.282	1.72545e-07	0.00144268	1.77168	0.076448	0.999593	1	LRRK1
ENSG00000111962	124.122	-9.42625e-06	0.00144268	-1.77166	0.0764506	0.999593	1	UST
ENSG00000259767	12.87	-6.89124e-06	0.00144268	-1.77149	0.076479	0.999593	1	NA
ENSG00000236423	2.70348	-3.7802e-06	0.00144269	-1.77134	0.0765046	0.999593	1	LINC01134
ENSG00000112799	184.794	8.21209e-06	0.00144268	1.7711	0.0765447	0.999593	1	LY86
ENSG00000251405	5.27914	4.0639e-06	0.00144269	1.77108	0.0765473	0.999593	1	NA
ENSG00000197557	40.4571	-5.95552e-06	0.00144269	-1.7709	0.0765775	0.999593	1	TTC30A
ENSG00000160818	345.935	-1.70194e-05	0.00144262	-1.77089	0.0765792	0.999593	1	GPATCH4
ENSG00000215883	49.2676	-7.08328e-06	0.00144268	-1.77079	0.0765964	0.999593	1	CYB5RL
ENSG00000166716	2151.83	1.7748e-05	0.00144261	1.77069	0.0766123	0.999593	1	ZNF592
ENSG00000196659	39.707	-7.1839e-06	0.00144268	-1.77066	0.0766164	0.999593	1	TTC30B
ENSG00000125351	181.605	-1.45068e-05	0.00144263	-1.77039	0.0766626	0.999593	1	UPF3B
ENSG00000196371	342.98	0.000130927	0.00144563	1.77034	0.0766711	0.999593	1	FUT4
ENSG00000249664	7.53938	-4.35395e-06	0.00144269	-1.77028	0.076681	0.999593	1	NA
ENSG00000249087	11.1557	-7.84971e-06	0.00144268	-1.77014	0.076703	0.999593	1	ZNF436-AS1
ENSG00000217241	5.96991	4.85184e-06	0.00144269	1.77013	0.0767062	0.999593	1	NA
ENSG00000130023	475.681	-5.1429e-06	0.00144252	-1.76988	0.0767469	0.999593	1	ERMARD
ENSG00000225190	1253.65	1.15298e-05	0.00144263	1.76962	0.0767897	0.999593	1	PLEKHM1
ENSG00000136026	729.13	1.2335e-05	0.00144266	1.76886	0.0769175	0.999593	1	CKAP4
ENSG00000075223	40.1594	6.93286e-06	0.00144268	1.76859	0.0769628	0.999593	1	SEMA3C
ENSG00000049089	105.08	5.63746e-06	0.00144268	1.76835	0.077003	0.999593	1	COL9A2
ENSG00000223799	14.8343	7.14489e-06	0.00144268	1.76811	0.0770432	0.999593	1	NA
ENSG00000147383	78.338	1.48342e-05	0.00144264	1.76806	0.0770514	0.999593	1	NSDHL
ENSG00000101421	1133.58	1.4245e-05	0.00144264	1.76802	0.0770574	0.999593	1	CHMP4B
ENSG00000104728	9.50901	-6.6309e-06	0.00144268	-1.76767	0.0771165	0.999593	1	ARHGEF10
ENSG00000114013	586.482	1.78994e-05	0.00144273	1.76647	0.0773166	0.999593	1	CD86
ENSG00000159208	19.4946	-7.84033e-06	0.00144268	-1.76585	0.0774212	0.999593	1	CIART
ENSG00000179954	4.59673	4.52447e-06	0.00144269	1.76527	0.0775182	0.999593	1	SSC5D
ENSG00000172985	119.09	1.03633e-05	0.00144267	1.76506	0.077553	0.999593	1	SH3RF3
ENSG00000164659	515.131	-9.36172e-06	0.00144269	-1.76497	0.0775696	0.999593	1	KIAA1324L
ENSG00000086730	248.781	7.10318e-06	0.00144268	1.76412	0.0777123	0.999593	1	LAT2
ENSG00000196074	169.901	-1.40929e-05	0.00144264	-1.76384	0.0777588	0.999593	1	SYCP2
ENSG00000269952	78.9241	-7.08003e-06	0.00144268	-1.76304	0.0778944	0.999593	1	NA
ENSG00000171132	596.227	1.84746e-05	0.0014426	1.76245	0.0779936	0.999593	1	PRKCE
ENSG00000229018	7.12739	-5.71734e-06	0.00144269	-1.76213	0.0780478	0.999593	1	NA
ENSG00000143552	9.63014	6.64852e-06	0.00144269	1.76191	0.0780848	0.999593	1	NUP210L
ENSG00000188693	7.96414	-5.60383e-06	0.00144269	-1.76172	0.0781168	0.999593	1	CYP51A1-AS1
ENSG00000188037	2.50038	-2.95001e-06	0.00144269	-1.76168	0.0781239	0.999593	1	CLCN1
ENSG00000135473	1455.5	-1.57404e-05	0.00144263	-1.76117	0.0782099	0.999593	1	PAN2
ENSG00000154328	211.435	-1.0547e-05	0.00144266	-1.76096	0.0782453	0.999593	1	NEIL2
ENSG00000090376	762.772	6.46524e-06	0.00144268	1.76057	0.0783119	0.999593	1	IRAK3
ENSG00000154803	300.021	-9.35651e-06	0.00144267	-1.76029	0.078358	0.999593	1	FLCN
ENSG00000261455	50.0676	2.98549e-07	0.00144265	-1.75958	0.0784786	0.999593	1	LINC01003
ENSG00000130598	21.7572	0.000113591	0.00144493	1.75935	0.0785173	0.999593	1	TNNI2
ENSG00000128604	286.291	6.8987e-06	0.00144268	1.75932	0.0785228	0.999593	1	IRF5
ENSG00000082074	13540.2	-1.31882e-05	0.00144265	-1.75913	0.0785547	0.999593	1	FYB1
ENSG00000214046	386.816	-1.88732e-05	0.0014426	-1.75868	0.0786324	0.999593	1	SMIM7
ENSG00000203667	605.658	-1.67876e-05	0.00144262	-1.75867	0.0786328	0.999593	1	COX20
ENSG00000171611	6.3109	4.46795e-06	0.00144269	1.75831	0.0786954	0.999593	1	PTCRA
ENSG00000120948	1103.49	-1.44748e-05	0.00144264	-1.75829	0.078699	0.999593	1	TARDBP
ENSG00000101255	68.3139	2.89044e-06	0.00144266	1.75828	0.0786996	0.999593	1	TRIB3
ENSG00000227825	33.0477	5.66724e-06	0.00144269	1.75807	0.0787359	0.999593	1	SLC9A7P1
ENSG00000186047	10.222	4.67697e-06	0.00144268	1.75799	0.0787494	0.999593	1	DLEU7
ENSG00000254087	1933.35	7.17177e-06	0.00144268	1.7578	0.0787822	0.999593	1	LYN
ENSG00000235330	2.25777	-2.93878e-06	0.00144269	-1.75774	0.0787913	0.999593	1	NA
ENSG00000197119	183.069	5.34304e-06	0.00144269	1.75762	0.0788122	0.999593	1	SLC25A29
ENSG00000177674	317.285	7.50901e-06	0.00144268	1.75716	0.0788898	0.999593	1	AGTRAP
ENSG00000116701	1617.81	7.23432e-06	0.00144268	1.75692	0.0789319	0.999593	1	NCF2
ENSG00000174500	252.599	-7.27556e-06	0.00144268	-1.75625	0.0790452	0.999593	1	GCSAM
ENSG00000143382	110.631	-3.47853e-06	0.00144268	1.75519	0.0792267	0.999593	1	ADAMTSL4
ENSG00000246323	5.55322	4.90262e-06	0.00144269	1.75508	0.0792461	0.999593	1	NA
OR2B4P	21.6272	3.72989e-06	0.00144269	1.75423	0.0793908	0.999593	1	NA
ENSG00000111052	86.4987	8.71379e-07	0.00144267	1.75422	0.0793925	0.999593	1	LIN7A
ENSG00000257681	4.9573	-4.72186e-06	0.00144269	-1.75353	0.0795108	0.999593	1	NA
ENSG00000103811	904.39	9.05301e-06	0.00144267	1.75314	0.0795788	0.999593	1	CTSH
ENSG00000269971	20.8424	-7.52814e-06	0.00144268	-1.75282	0.0796332	0.999593	1	NA
ENSG00000197943	344.515	1.78561e-05	0.00144272	1.75269	0.0796546	0.999593	1	PLCG2
ENSG00000233554	4.63798	4.80061e-06	0.00144269	1.75261	0.0796695	0.999593	1	NA
ENSG00000205664	505.642	-1.36423e-05	0.00144264	-1.7525	0.0796883	0.999593	1	NA
ENSG00000211957	19.9067	-6.13182e-06	0.00144269	-1.75152	0.0798568	0.999593	1	NA
ENSG00000170876	804.7	-1.2208e-05	0.00144265	-1.75147	0.0798643	0.999593	1	TMEM43
ENSG00000266980	4.4615	-4.32263e-06	0.00144269	-1.75025	0.080076	0.999593	1	NA
ENSG00000275700	1300.36	-3.48382e-05	0.00144254	-1.7498	0.0801526	0.999593	1	AATF
ENSG00000260565	696.68	-3.52997e-05	0.00144272	-1.74976	0.0801598	0.999593	1	NA
ENSG00000166323	12.6648	-7.18399e-06	0.00144268	-1.74961	0.0801855	0.999593	1	C11orf65
ENSG00000081087	742.004	-1.14429e-05	0.00144267	-1.74929	0.0802414	0.999593	1	OSTM1
ENSG00000260708	382.557	-7.64434e-06	0.00144267	-1.749	0.0802918	0.999593	1	NA
ENSG00000227268	8.60667	-5.749e-06	0.00144268	-1.74873	0.0803374	0.999593	1	KLLN
ENSG00000172403	33.4898	-8.90313e-06	0.00144267	-1.74806	0.0804532	0.999593	1	SYNPO2
ENSG00000266709	200.496	-1.14547e-05	0.00144266	-1.74805	0.0804554	0.999593	1	MGC12916
ENSG00000013441	14083.8	-1.34688e-05	0.00144265	-1.74791	0.0804796	0.999593	1	CLK1
ENSG00000212607	60.2456	-7.97459e-06	0.00144265	-1.74734	0.0805791	0.999593	1	SNORA3B
ENSG00000277948	14.4232	-6.52326e-06	0.00144268	-1.74733	0.0805801	0.999593	1	NA
ENSG00000214544	2.56162	3.7099e-06	0.00144269	1.74717	0.0806085	0.999593	1	NA
ENSG00000254681	96.6021	1.61359e-06	0.00144269	1.74698	0.0806404	0.999593	1	PKD1P5-LOC105376752
ENSG00000279483	9.26716	-6.88878e-06	0.00144268	-1.74693	0.0806494	0.999593	1	NA
ENSG00000164512	263.129	-5.89011e-06	0.00144269	-1.74654	0.0807177	0.999593	1	ANKRD55
ENSG00000186994	17.1411	9.20434e-06	0.00144268	1.74583	0.0808413	0.999593	1	KANK3
ENSG00000121152	111.19	-1.02056e-05	0.00144267	-1.74571	0.0808612	0.999593	1	NCAPH
ENSG00000185201	788.482	-1.13862e-05	0.00144268	-1.74564	0.0808737	0.999593	1	IFITM2
ENSG00000154928	11.5582	-5.22201e-07	0.00144268	-1.74556	0.0808879	0.999593	1	EPHB1
ENSG00000158639	5.05687	-2.03021e-06	0.00144269	-1.74554	0.0808911	0.999593	1	PAGE5
AIF1	859.243	8.81574e-06	0.00144267	1.7455	0.080897	0.999593	1	NA
ENSG00000146094	182.546	5.78163e-06	0.00144269	1.74512	0.0809633	0.999593	1	DOK3
ENSG00000253981	7.91391	2.61979e-05	0.0014428	1.74482	0.0810156	0.999593	1	NA
ENSG00000090674	153.241	7.85518e-06	0.00144268	1.74468	0.0810397	0.999593	1	MCOLN1
ENSG00000183527	146.176	-1.85734e-05	0.0014426	-1.74462	0.0810515	0.999593	1	PSMG1
ENSG00000259943	115.981	-1.99355e-05	0.0014427	-1.74446	0.0810792	0.999593	1	NA
ENSG00000135452	162.977	-3.6015e-07	0.00144262	-1.74405	0.0811508	0.999593	1	TSPAN31
ENSG00000108175	1408.81	1.22559e-05	0.00144268	1.74403	0.081153	0.999593	1	ZMIZ1
ENSG00000063245	684.866	6.31184e-06	0.00144265	1.74308	0.0813192	0.999593	1	EPN1
ENSG00000178922	168.52	-1.72733e-05	0.00144265	-1.74301	0.0813327	0.999593	1	HYI
ENSG00000143494	10.8058	-3.55506e-06	0.00144269	-1.74281	0.0813668	0.999593	1	VASH2
ENSG00000163050	1300.66	1.16748e-05	0.00144266	1.74264	0.0813974	0.999593	1	COQ8A
ENSG00000284543	4.90418	-1.59358e-06	0.00144269	-1.74212	0.0814881	0.999593	1	NA
ENSG00000197859	13.9871	5.29726e-06	0.00144269	1.7419	0.0815261	0.999593	1	ADAMTSL2
ENSG00000102858	819.001	1.13105e-05	0.00144266	1.74181	0.0815419	0.999593	1	MGRN1
ENSG00000258539	28.1211	6.71228e-06	0.00144269	1.74156	0.0815849	0.999593	1	NA
ENSG00000165685	14.8466	5.23683e-06	0.00144269	1.74152	0.0815924	0.999593	1	TMEM52B
ENSG00000259071	7.56887	-5.33862e-06	0.00144269	-1.74118	0.0816516	0.999593	1	NA
ENSG00000201302	11.3647	-6.37168e-06	0.00144268	-1.74096	0.08169	0.999593	1	SNORA65
ENSG00000201151	2.22691	2.64459e-06	0.00144269	1.74095	0.0816915	0.999593	1	NA
ENSG00000241014	7.99329	5.39457e-06	0.00144269	1.74036	0.081795	0.999593	1	LOC653160
ENSG00000072415	519.919	3.28568e-05	0.00144282	1.74002	0.0818548	0.999593	1	MPP5
ENSG00000163931	3743.29	1.03895e-05	0.00144267	1.73981	0.0818924	0.999593	1	TKT
ENSG00000230773	3.28716	-4.09214e-06	0.00144269	-1.73952	0.0819434	0.999593	1	NA
ENSG00000126351	1005.3	1.34382e-05	0.00144264	1.73912	0.0820143	0.999593	1	THRA
ENSG00000227888	6.81984	-3.14843e-06	0.00144269	-1.7389	0.0820517	0.999593	1	NA
ENSG00000012779	598.211	7.23513e-06	0.00144268	1.73874	0.0820806	0.999593	1	ALOX5
ENSG00000144120	56.7998	1.59187e-05	0.00144268	1.73858	0.082109	0.999593	1	TMEM177
ENSG00000169857	129.609	-1.54062e-05	0.00144263	-1.73845	0.0821316	0.999593	1	AVEN
ENSG00000197721	2.64191	3.13034e-06	0.00144269	1.73831	0.082157	0.999593	1	CR1L
ENSG00000255561	34.7832	-6.26559e-06	0.00144265	-1.7372	0.0823526	0.999593	1	FDXACB1
ENSG00000136048	95.6021	1.00473e-05	0.00144267	1.73706	0.0823764	0.999593	1	DRAM1
ENSG00000121089	19.0231	-4.36393e-06	0.00144269	-1.7365	0.0824755	0.999593	1	NA
ENSG00000258741	1.98937	-3.27851e-06	0.00144269	-1.73615	0.0825376	0.999593	1	NA
ENSG00000197451	733.773	-2.51841e-05	0.00144252	-1.73603	0.0825588	0.999593	1	HNRNPAB
ENSG00000278330	17.8015	2.60869e-06	0.00144268	1.73598	0.0825671	0.999593	1	NA
ENSG00000163956	1357.53	1.46974e-05	0.00144263	1.73584	0.0825913	0.999593	1	LRPAP1
ENSG00000256223	469.345	-1.10762e-05	0.00144266	-1.7358	0.0826	0.999593	1	ZNF10
ENSG00000143776	36.3137	-5.59167e-06	0.00144269	-1.73577	0.0826045	0.999593	1	CDC42BPA
ENSG00000273711	1.95223	-3.83814e-06	0.00144269	-1.73544	0.0826637	0.999593	1	NA
ENSG00000146535	784.105	1.18897e-05	0.00144265	1.73484	0.0827699	0.999593	1	GNA12
ENSG00000254929	10.2	7.04279e-06	0.00144269	1.73478	0.0827799	0.999593	1	NA
ENSG00000122012	3.71103	-4.35133e-06	0.00144269	-1.73475	0.0827859	0.999593	1	SV2C
ENSG00000219545	274.339	-1.66241e-05	0.00144261	-1.7341	0.0829004	0.999593	1	UMAD1
ENSG00000184787	2175.72	-2.31122e-05	0.00144254	-1.73366	0.0829778	0.999593	1	UBE2G2
ENSG00000135404	827.798	1.07873e-05	0.00144266	1.73357	0.0829949	0.999593	1	CD63
ENSG00000119900	1885.99	1.17922e-05	0.00144265	1.73349	0.0830091	0.999593	1	OGFRL1
ENSG00000008516	31.4603	6.92198e-06	0.00144268	1.73309	0.0830797	0.999593	1	MMP25
ENSG00000211745	91.6193	-4.17073e-06	0.00144269	-1.73294	0.0831057	0.999593	1	NA
ENSG00000109471	34.4393	-3.96395e-06	0.00144268	-1.73283	0.0831268	0.999593	1	IL2
ENSG00000215067	79.6442	-3.412e-06	0.0014426	-1.73167	0.0833321	0.999593	1	ALOX12-AS1
ENSG00000285215	12.3794	-6.77505e-06	0.00144268	-1.73134	0.0833919	0.999593	1	NA
ENSG00000269318	13.8033	6.52132e-06	0.00144268	1.73122	0.0834121	0.999593	1	NA
ENSG00000110719	1830.37	6.7472e-06	0.00144268	1.73106	0.0834409	0.999593	1	TCIRG1
ENSG00000182566	7.9183	4.33794e-06	0.00144269	1.73027	0.0835821	0.999593	1	CLEC4G
ENSG00000115138	17.7109	-4.06595e-06	0.00144269	-1.73022	0.0835904	0.999593	1	POMC
ENSG00000103490	156.252	7.51046e-06	0.00144268	1.72987	0.0836539	0.999593	1	PYCARD
ENSG00000142082	170.104	-1.60905e-05	0.00144262	-1.72822	0.0839481	0.999593	1	SIRT3
ENSG00000269755	3.88976	4.55242e-06	0.00144269	1.72805	0.0839788	0.999593	1	NA
ENSG00000138172	136.34	7.66069e-06	0.00144268	1.72683	0.0841974	0.999593	1	CALHM2
ENSG00000229754	32.987	3.88112e-06	0.00144269	1.72675	0.0842134	0.999593	1	NA
ENSG00000109654	109.035	-1.08643e-05	0.00144268	-1.72619	0.0843127	0.999593	1	TRIM2
ENSG00000230489	5.65015	-5.1356e-06	0.00144269	-1.72605	0.0843387	0.999593	1	VAV3-AS1
ENSG00000176953	1099.63	-1.7259e-05	0.00144261	-1.72595	0.0843563	0.999593	1	NFATC2IP
ENSG00000235672	5.92077	4.10717e-06	0.00144269	1.72555	0.0844282	0.999593	1	NA
ENSG00000116685	314.852	9.33854e-06	0.00144267	1.72487	0.0845514	0.999593	1	KIAA2013
ENSG00000178719	712.874	8.72245e-06	0.00144267	1.72465	0.0845902	0.999593	1	GRINA
ENSG00000163611	512.453	-1.6069e-05	0.00144266	-1.72436	0.0846428	0.999593	1	SPICE1
ENSG00000278743	140.719	-8.51548e-06	0.00144267	-1.72404	0.0847015	0.999593	1	NA
ENSG00000140538	2.0501	-3.22834e-06	0.00144269	-1.72394	0.0847193	0.999593	1	NTRK3
HLA-A	16830.4	1.06799e-05	0.00144266	1.72372	0.0847575	0.999593	1	NA
ENSG00000270765	3.17737	4.13825e-06	0.00144269	1.72372	0.0847587	0.999593	1	GAS2L2
ENSG00000166949	2115.41	1.46131e-05	0.00144263	1.72368	0.084766	0.999593	1	SMAD3
ENSG00000267002	82.5561	-1.2448e-05	0.00144266	-1.72367	0.0847672	0.999593	1	NA
ENSG00000272906	73.452	-1.04899e-05	0.00144267	-1.72331	0.0848329	0.999593	1	NA
ENSG00000107954	43.4015	7.02206e-06	0.00144268	1.72297	0.0848938	0.999593	1	NEURL1
ENSG00000134574	833.43	-1.87443e-05	0.00144259	-1.72259	0.0849622	0.999593	1	DDB2
ENSG00000093134	60.1321	4.81882e-06	0.00144269	1.72207	0.0850566	0.999593	1	VNN3
ENSG00000258424	4.22567	4.41582e-06	0.00144269	1.72161	0.0851407	0.999593	1	NA
ENSG00000241458	3.4262	-3.68587e-06	0.00144269	-1.72102	0.0852469	0.999593	1	NA
ENSG00000214756	45.4782	-7.42293e-06	0.00144268	-1.72078	0.0852904	0.999593	1	CSKMT
ENSG00000225932	2.53601	9.43309e-07	0.00144269	1.71992	0.0854471	0.999593	1	CTAGE4
ENSG00000261431	3.12947	-4.18492e-06	0.00144269	-1.71939	0.085543	0.999593	1	NA
ENSG00000138311	196.871	-6.81265e-06	0.00144268	-1.71931	0.085557	0.999593	1	ZNF365
ENSG00000210194	2.40243	-2.85205e-06	0.00144269	-1.71917	0.0855834	0.999593	1	NA
ENSG00000105991	16.8994	7.58875e-06	0.00144268	1.71915	0.0855871	0.999593	1	HOXA1
ENSG00000102024	8.19926	5.99948e-06	0.00144268	1.71788	0.0858178	0.999593	1	PLS3
ENSG00000274898	11.8099	-7.24744e-06	0.00144268	-1.7175	0.0858874	0.999593	1	NA
ENSG00000203780	17.1119	-6.13426e-06	0.00144268	-1.71691	0.0859965	0.999593	1	FANK1
ENSG00000180730	25.1367	-5.33857e-06	0.00144269	-1.71687	0.0860021	0.999593	1	SHISA2
ENSG00000205269	1337.31	7.58336e-06	0.00144268	1.7167	0.0860344	0.999593	1	TMEM170B
ENSG00000276831	14.2	-5.06368e-06	0.00144269	-1.71637	0.0860947	0.999593	1	NA
ENSG00000103326	714.699	6.00723e-06	0.00144268	1.71633	0.0861023	0.999593	1	CAPN15
ENSG00000142149	3.20799	-3.00846e-06	0.00144269	-1.71596	0.0861693	0.999593	1	HUNK
ENSG00000102575	246.962	9.11289e-06	0.00144266	1.71523	0.0863036	0.999593	1	ACP5
ENSG00000176428	6.93409	6.88495e-06	0.00144269	1.71513	0.0863209	0.999593	1	VPS37D
ENSG00000260519	6.2345	2.7484e-06	0.00144269	1.71512	0.0863223	0.999593	1	NA
ENSG00000119685	453.188	1.66771e-05	0.00144262	-1.71493	0.0863573	0.999593	1	TTLL5
ENSG00000116761	57.587	-1.04475e-05	0.00144267	-1.7142	0.0864914	0.999593	1	CTH
ENSG00000266751	2.16119	3.17669e-06	0.00144269	1.71414	0.0865033	0.999593	1	MIR3661
ENSG00000186205	41.5034	4.90057e-06	0.00144269	1.71412	0.0865058	0.999593	1	2001-03-01
ENSG00000181631	114.369	5.2074e-06	0.00144269	1.71368	0.0865875	0.999593	1	P2RY13
ENSG00000213199	41.1612	-1.05283e-05	0.00144266	-1.7135	0.0866207	0.999593	1	ASIC3
ENSG00000198933	120.389	8.09069e-06	0.00144268	1.71335	0.0866478	0.999593	1	TBKBP1
ENSG00000205542	28415.1	-1.35464e-05	0.00144264	-1.71328	0.0866616	0.999593	1	TMSB4X
ENSG00000238184	2.09423	3.20256e-06	0.00144269	1.71311	0.0866931	0.999593	1	CD81-AS1
ENSG00000252546	1.89196	-3.29291e-06	0.00144269	-1.71309	0.0866968	0.999593	1	NA
ENSG00000103254	28.6234	5.18214e-06	0.00144269	1.71307	0.0866993	0.999593	1	ANTKMT
ENSG00000230453	2.15647	-2.85399e-06	0.00144269	-1.71293	0.0867259	0.999593	1	ANKRD18B
ENSG00000132002	12163.6	-8.30815e-06	0.00144268	-1.71163	0.0869649	0.999593	1	DNAJB1
ENSG00000166197	979.71	-1.37656e-05	0.00144264	-1.7115	0.0869896	0.999593	1	NOLC1
ENSG00000234498	22.4724	8.68902e-06	0.00144267	1.71145	0.0869979	0.999593	1	RPL13AP20
ENSG00000106560	1905.59	-7.01634e-06	0.00144265	-1.71101	0.0870788	0.999593	1	GIMAP2
ENSG00000260339	13.5501	-7.18064e-06	0.00144268	-1.71084	0.0871099	0.999593	1	HEXA-AS1
ENSG00000128944	77.7156	8.10677e-06	0.00144265	1.71066	0.0871441	0.999593	1	KNSTRN
ENSG00000269918	43.3339	-7.91388e-06	0.00144268	-1.71059	0.0871571	0.999593	1	NA
ENSG00000140090	241.885	5.53897e-06	0.00144269	1.71037	0.0871967	0.999593	1	SLC24A4
ENSG00000274818	59.2891	-1.92358e-05	0.00144269	-1.71034	0.0872036	0.999593	1	NA
ENSG00000268849	18.5195	7.25838e-07	0.00144268	1.7102	0.0872292	0.999593	1	NA
ENSG00000137968	41.502	-1.72337e-06	0.00144269	-1.70932	0.0873919	0.999593	1	SLC44A5
ENSG00000260912	23.3076	-6.60149e-06	0.00144268	-1.70836	0.0875693	0.999593	1	NA
ENSG00000274425	15.845	7.31786e-06	0.00144268	1.70786	0.0876615	0.999593	1	NA
ENSG00000242067	10.5886	-5.17934e-06	0.00144269	-1.70786	0.0876628	0.999593	1	NA
ENSG00000140044	409.026	5.81439e-06	0.00144269	1.70779	0.0876758	0.999593	1	JDP2
ENSG00000123191	37.0526	-1.0538e-05	0.00144268	-1.7076	0.0877107	0.999593	1	ATP7B
ENSG00000139626	2320.71	-9.07067e-06	0.00144267	-1.70725	0.087776	0.999593	1	ITGB7
ENSG00000282885	19.8737	-7.58665e-06	0.00144268	-1.70715	0.0877949	0.999593	1	NA
ENSG00000166924	12.8524	5.39547e-06	0.00144269	1.70713	0.0877979	0.999593	1	NYAP1
ENSG00000254912	16.8249	-3.80174e-06	0.00144269	-1.70695	0.0878313	0.999593	1	NA
ENSG00000264006	12.1977	-5.70855e-06	0.00144268	-1.70658	0.0879005	0.999593	1	AKR1C8P
ENSG00000103199	239.267	1.14508e-05	0.00144266	1.7063	0.0879523	0.999593	1	ZNF500
ENSG00000162004	26.1549	3.10172e-06	0.00144267	1.70628	0.0879563	0.999593	1	CCDC78
ENSG00000081181	31.04	-6.56515e-06	0.00144269	-1.70617	0.0879764	0.999593	1	ARG2
ENSG00000260549	1.97951	2.98932e-06	0.00144269	1.70602	0.0880041	0.999593	1	MT1L
VARS2	366.276	1.22699e-05	0.00144265	1.7051	0.0881752	0.999593	1	NA
ENSG00000231128	6.04902	-4.02774e-06	0.00144269	-1.70508	0.088179	0.999593	1	NA
ENSG00000256862	76.2136	-1.0013e-05	0.00144267	-1.70488	0.0882168	0.999593	1	LOC105369609
ENSG00000140836	303.072	7.49789e-06	0.00144268	1.70454	0.0882802	0.999593	1	ZFHX3
ENSG00000269892	4.8086	-4.21824e-06	0.00144269	-1.70436	0.0883133	0.999593	1	NA
ENSG00000176102	228.539	-1.17441e-05	0.00144264	-1.70425	0.0883351	0.999593	1	CSTF3
ENSG00000090339	825.506	6.47719e-06	0.00144268	1.70411	0.0883604	0.999593	1	ICAM1
ETF1P1	6.07828	2.9749e-06	0.00144269	1.70401	0.0883796	0.999593	1	NA
ENSG00000231344	8.06187	-6.20499e-06	0.00144268	-1.70332	0.0885088	0.999593	1	NA
ENSG00000263120	3.93881	3.91706e-06	0.00144269	1.7028	0.0886051	0.999593	1	NA
ENSG00000205129	7.96376	-5.31465e-06	0.00144269	-1.70165	0.0888206	0.999593	1	C4orf47
ENSG00000145287	2474.73	-1.22066e-05	0.00144265	-1.70165	0.0888212	0.999593	1	PLAC8
ENSG00000143942	14.318	-9.65084e-06	0.00144268	-1.70144	0.0888603	0.999593	1	CHAC2
ENSG00000276916	1.84637	-2.96991e-06	0.00144269	-1.70108	0.0889285	0.999593	1	NA
ENSG00000117533	722.2	-1.83316e-05	0.00144259	-1.70091	0.0889601	0.999593	1	VAMP4
ENSG00000154898	18.8435	5.43718e-06	0.00144268	1.70083	0.0889744	0.999593	1	NA
ENSG00000166164	2365.26	-3.56861e-05	0.00144285	-1.70041	0.0890543	0.999593	1	BRD7
ENSG00000198106	10.6312	7.10993e-06	0.00144268	1.70026	0.0890824	0.999593	1	NA
ENSG00000159915	3.88342	-3.42358e-06	0.00144269	-1.70008	0.0891162	0.999593	1	ZNF233
ENSG00000259512	5.82381	3.22191e-06	0.00144269	1.69989	0.0891519	0.999593	1	NA
ENSG00000226950	665.039	-1.57999e-05	0.00144262	-1.69983	0.0891633	0.999593	1	DANCR
ENSG00000174370	4.92312	-4.60318e-06	0.00144269	-1.69956	0.0892137	0.999593	1	C11orf45
ENSG00000236565	2.04523	-2.97746e-06	0.00144269	-1.69951	0.0892233	0.999593	1	NA
ENSG00000005302	2320.99	-1.78136e-05	0.0014426	-1.69945	0.0892342	0.999593	1	MSL3
ENSG00000147168	401.993	-1.06491e-05	0.00144266	-1.69945	0.0892348	0.999593	1	IL2RG
ENSG00000111275	327.83	5.2496e-06	0.00144268	1.69914	0.0892922	0.999593	1	ALDH2
ENSG00000253159	2.31543	3.70913e-06	0.00144269	1.69889	0.0893406	0.999593	1	PCDHGA12
ENSG00000080823	31.5374	-1.1839e-05	0.00144265	-1.69882	0.0893537	0.999593	1	MOK
ENSG00000187624	10.0907	-6.0988e-06	0.00144269	-1.69844	0.0894247	0.999593	1	C17orf97
ENSG00000182481	1524.38	-1.15858e-05	0.00144266	-1.69769	0.0895661	0.999593	1	KPNA2
ENSG00000248956	2.13875	-3.30328e-06	0.00144269	-1.69672	0.0897504	0.999593	1	NA
ENSG00000201264	14.3177	-7.10758e-06	0.00144268	-1.69665	0.0897632	0.999593	1	SNORD73B
ENSG00000065989	161.86	7.79269e-06	0.00144268	1.69647	0.0897978	0.999593	1	PDE4A
ENSG00000108654	38361.7	-2.15913e-05	0.00144255	-1.69619	0.0898497	0.999593	1	DDX5
ENSG00000162997	56.629	-7.79979e-06	0.00144259	-1.69573	0.0899365	0.999593	1	PRORSD1P
ENSG00000131459	8.81603	3.3951e-06	0.00144269	1.69564	0.0899542	0.999593	1	GFPT2
ENSG00000274213	13.2202	4.94072e-06	0.00144269	1.69544	0.0899929	0.999593	1	NA
ENSG00000204949	4.22376	-4.12291e-06	0.00144269	-1.69398	0.0902695	0.999593	1	FAM83A-AS1
ENSG00000272482	15.7527	5.59824e-06	0.00144269	1.69397	0.0902714	0.999593	1	NA
ENSG00000163545	857.897	1.00594e-05	0.00144266	1.69368	0.0903268	0.999593	1	NUAK2
ENSG00000205740	24.1213	-9.04384e-06	0.00144267	-1.69326	0.0904053	0.999593	1	NA
ENSG00000279122	17.7017	-5.9465e-06	0.00144268	-1.69256	0.0905395	0.999593	1	NA
ENSG00000102003	9.5244	-5.57368e-06	0.00144269	-1.6919	0.0906653	0.999593	1	SYP
ENSG00000149639	129.012	8.70815e-06	0.00144269	1.69171	0.0907005	0.999593	1	SOGA1
ENSG00000271394	189.649	7.89144e-06	0.00144268	1.69037	0.090958	0.999593	1	NA
ENSG00000157796	440.863	-1.41086e-05	0.00144255	-1.69013	0.0910033	0.999593	1	WDR19
ENSG00000115414	7.86338	3.17635e-06	0.00144269	1.6896	0.0911042	0.999593	1	FN1
ENSG00000227855	2.26015	-2.66708e-06	0.00144269	-1.68951	0.0911226	0.999593	1	DPY19L2P3
ENSG00000225014	7.61358	3.87277e-06	0.00144269	1.68893	0.0912336	0.999593	1	NA
ENSG00000260742	4.59862	4.50007e-06	0.00144269	1.68884	0.0912495	0.999593	1	NA
ENSG00000104679	455.721	1.28807e-05	0.00144264	1.6887	0.091277	0.999593	1	R3HCC1
ENSG00000211696	2.88805	2.47838e-06	0.00144269	1.68854	0.0913081	0.999593	1	NA
ENSG00000235978	34.1301	-7.22404e-06	0.00144265	-1.68832	0.0913491	0.999593	1	NA
ENSG00000178562	8511.8	7.01417e-05	0.00144343	-1.688	0.0914114	0.999593	1	CD28
ENSG00000157954	1934.93	2.18667e-05	0.00144269	1.68768	0.0914725	0.999593	1	WIPI2
ENSG00000255847	89.689	-7.42238e-06	0.00144268	-1.68691	0.091621	0.999593	1	NA
ENSG00000110880	646.931	9.2044e-06	0.00144267	1.68612	0.0917732	0.999593	1	CORO1C
ENSG00000227081	168.558	-7.6036e-06	0.00144266	-1.68582	0.0918314	0.999593	1	NA
ENSG00000182585	19.2375	-5.46625e-06	0.00144269	-1.68497	0.0919953	0.999593	1	EPGN
ENSG00000089123	306.861	-1.03108e-05	0.00144253	-1.6844	0.0921049	0.999593	1	TASP1
ENSG00000124564	4.58757	-4.43262e-06	0.00144269	-1.6841	0.0921623	0.999593	1	SLC17A3
ENSG00000084112	1512.19	1.081e-05	0.00144266	1.68369	0.0922419	0.999593	1	SSH1
ENSG00000135049	3793.33	1.7773e-05	0.00144253	1.68366	0.0922471	0.999593	1	AGTPBP1
ENSG00000130529	10.4081	3.60654e-06	0.00144269	1.6836	0.0922599	0.999593	1	TRPM4
ENSG00000213214	9.54214	-1.66104e-06	0.00144268	-1.68309	0.0923574	0.999593	1	ARHGEF35
ENSG00000241666	5.97161	-5.23971e-06	0.00144269	-1.6829	0.0923951	0.999593	1	NA
ENSG00000134072	118.743	6.58938e-06	0.00144268	1.68192	0.0925846	0.999593	1	CAMK1
ENSG00000243422	11.4371	3.75305e-06	0.00144269	1.68097	0.0927684	0.999593	1	NA
ENSG00000283839	29.0671	5.99679e-06	0.00144268	1.68055	0.0928499	0.999593	1	LOC105373780
ENSG00000109066	353.029	8.8914e-06	0.00144267	1.68053	0.0928547	0.999593	1	TMEM104
ENSG00000253865	10.4989	-6.00168e-06	0.00144268	-1.68025	0.0929096	0.999593	1	NA
ENSG00000158828	302.398	3.35915e-05	0.00144273	1.67978	0.093001	0.999593	1	PINK1
ENSG00000255587	34.9843	4.72834e-06	0.00144269	1.6796	0.0930361	0.999593	1	RAB44
ENSG00000177721	596.349	-1.08902e-05	0.00144266	-1.67918	0.0931179	0.999593	1	ANXA2R
ENSG00000092820	11126.3	-1.06779e-05	0.00144266	-1.67882	0.0931875	0.999593	1	EZR
ENSG00000271398	3.45887	-3.00806e-06	0.00144269	-1.67869	0.0932134	0.999593	1	NA
ENSG00000142655	270.561	1.98231e-05	0.00144265	1.67868	0.0932148	0.999593	1	PEX14
ENSG00000101464	129.247	-3.09173e-05	0.00144278	-1.67856	0.0932376	0.999593	1	PIGU
ENSG00000007545	251.785	-1.57531e-05	0.00144257	-1.67855	0.0932402	0.999593	1	CRAMP1
ENSG00000202172	7.46128	-2.6731e-06	0.00144269	-1.67851	0.0932468	0.999593	1	NA
ENSG00000178977	68.2668	-8.45171e-06	0.00144266	-1.67837	0.0932746	0.999593	1	LINC00324
ENSG00000241399	700.3	8.00601e-06	0.00144268	1.67787	0.093372	0.999593	1	CD302
ENSG00000252452	7.31632	3.06074e-07	0.00144269	1.67694	0.0935547	0.999593	1	NA
ENSG00000234709	13.7195	6.52133e-06	0.00144268	1.67675	0.0935915	0.999593	1	NA
ENSG00000162174	28.6316	7.2914e-06	0.00144268	1.67621	0.0936974	0.999593	1	ASRGL1
ENSG00000227053	6.38945	-5.71927e-06	0.00144269	-1.67579	0.0937789	0.999593	1	MUC12-AS1
ENSG00000274349	54.8033	7.03096e-06	0.00144268	1.67533	0.093869	0.999593	1	ZNF658
ENSG00000276131	2.64068	-3.41732e-06	0.00144269	-1.67522	0.0938907	0.999593	1	NA
ENSG00000230291	12.9064	-3.45285e-06	0.00144269	-1.67497	0.0939392	0.999593	1	NA
ENSG00000212588	34.2054	-9.71344e-06	0.00144266	-1.67494	0.0939469	0.999593	1	SNORA26
ENSG00000233392	19.8024	4.86803e-06	0.00144269	1.67487	0.0939599	0.999593	1	LOC200772
ENSG00000185710	89.4536	3.00678e-06	0.00144269	1.67476	0.0939816	0.999593	1	NA
ENSG00000105851	1732.21	1.16826e-05	0.00144267	1.6736	0.0942095	0.999593	1	PIK3CG
ENSG00000196189	297.275	6.32506e-06	0.00144268	1.67359	0.0942111	0.999593	1	SEMA4A
ENSG00000134363	31.6692	3.02455	0.829003	1.67337	0.0942544	0.999593	1	FST
ENSG00000136689	115.508	6.07335e-06	0.00144268	1.67322	0.0942833	0.999593	1	IL1RN
ENSG00000089916	3638.9	-1.90171e-05	0.00144258	-1.67296	0.0943351	0.999593	1	GPATCH2L
ENSG00000135604	936.12	8.49897e-06	0.00144267	1.67278	0.0943708	0.999593	1	STX11
ENSG00000059145	499.879	1.05188e-05	0.00144266	1.67252	0.0944219	0.999593	1	UNKL
ENSG00000064225	47.8627	5.31919e-06	0.00144268	1.67251	0.0944241	0.999593	1	ST3GAL6
ENSG00000247131	2.75792	-3.5999e-06	0.00144269	-1.67251	0.0944245	0.999593	1	LOC101928002
ENSG00000077935	2.56405	-3.83918e-06	0.00144269	-1.67211	0.0945025	0.999593	1	SMC1B
ENSG00000163694	337.158	1.90525e-05	0.00144274	1.67189	0.0945457	0.999593	1	RBM47
ENSG00000230295	12.69	-7.60143e-06	0.00144268	-1.67158	0.094607	0.999593	1	NA
ENSG00000036828	2.10209	-1.94625e-06	0.00144269	-1.67137	0.0946483	0.999593	1	CASR
ENSG00000135074	1252.9	-7.84923e-06	0.00144268	-1.67068	0.0947857	0.999593	1	ADAM19
ENSG00000179163	153.933	1.25532e-05	0.00144264	1.66993	0.0949336	0.999593	1	FUCA1
ENSG00000122477	29.4652	-1.08537e-05	0.00144266	-1.66989	0.0949404	0.999593	1	LRRC39
ENSG00000197647	16.6661	3.788e-05	0.00144293	1.66971	0.0949773	0.999593	1	ZNF433
ENSG00000189046	90.7792	-9.25529e-06	0.00144265	-1.66923	0.0950728	0.999593	1	ALKBH2
ENSG00000198142	115.331	-7.09277e-06	0.00144268	-1.66865	0.0951861	0.999593	1	SOWAHC
ENSG00000227630	54.4727	-3.14186e-06	0.00144269	-1.66832	0.0952518	0.999593	1	LINC01132
ENSG00000226085	4.0602	4.62897e-06	0.00144269	1.66822	0.0952721	0.999593	1	NA
ENSG00000266931	40.0716	5.62186e-06	0.00144269	1.66727	0.0954603	0.999593	1	NA
ENSG00000232082	2.27766	-3.25337e-06	0.00144269	-1.66683	0.0955483	0.999593	1	RPS6KA2-IT1
ENSG00000276597	18.1051	-5.76843e-06	0.00144269	-1.66677	0.0955592	0.999593	1	NA
ENSG00000163001	693.108	-2.10106e-05	0.00144264	-1.66653	0.0956079	0.999593	1	CFAP36
ENSG00000117266	23.1232	6.82573e-06	0.00144268	1.66627	0.0956589	0.999593	1	CDK18
ENSG00000084207	1126.19	8.8193e-06	0.00144267	1.66601	0.0957122	0.999593	1	GSTP1
ENSG00000225292	5.70522	4.51264e-06	0.00144269	1.66569	0.0957747	0.999593	1	NA
ENSG00000196862	14.2535	-3.20449e-06	0.00144269	-1.66558	0.0957964	0.999593	1	RGPD4
ENSG00000140463	176.468	-1.08037e-05	0.00144265	-1.6651	0.0958932	0.999593	1	BBS4
ENSG00000211807	111.213	1.02905e-05	0.00144266	1.66505	0.0959026	0.999593	1	NA
ENSG00000113749	219.384	5.38582e-05	0.00144318	1.665	0.0959127	0.999593	1	HRH2
ENSG00000265421	5.53955	3.55407e-06	0.00144269	1.66493	0.0959274	0.999593	1	NA
ENSG00000123975	53.9015	-6.3857e-06	0.00144268	-1.6647	0.0959726	0.999593	1	CKS2
ENSG00000183914	1.90774	-2.61163e-06	0.00144269	-1.66459	0.0959951	0.999593	1	DNAH2
ENSG00000152804	153.228	6.91643e-06	0.00144268	1.66425	0.0960624	0.999593	1	HHEX
ENSG00000115875	7269.17	-1.24226e-05	0.00144265	-1.66403	0.0961062	0.999593	1	SRSF7
ENSG00000183426	104.036	-7.42212e-06	0.00144268	-1.6636	0.0961926	0.999593	1	NPIPA1
ENSG00000111554	357.328	-1.7965e-05	0.00144259	-1.66331	0.0962497	0.999593	1	MDM1
ENSG00000224003	36.9762	4.19821e-06	0.00144269	1.66285	0.096343	0.999593	1	NA
ENSG00000163453	37.8205	6.2288e-06	0.00144268	1.6628	0.0963532	0.999593	1	IGFBP7
ENSG00000279766	51.6248	-6.15971e-06	0.00144268	-1.66211	0.0964914	0.999593	1	NA
ENSG00000285331	13.4759	-7.44982e-06	0.00144268	-1.66185	0.0965434	0.999593	1	LOC145783
ENSG00000143537	489.618	9.01779e-06	0.00144267	1.66179	0.0965549	0.999593	1	ADAM15
ENSG00000213609	8.66768	-4.29323e-06	0.00144269	-1.66133	0.0966476	0.999593	1	NA
ENSG00000114450	412.391	5.99439e-06	0.00144268	1.66109	0.0966948	0.999593	1	GNB4
ENSG00000176868	8.49916	-6.95079e-06	0.00144269	-1.66074	0.0967647	0.999593	1	NA
ENSG00000261662	43.1123	6.6094e-06	0.00144268	1.66069	0.0967753	0.999593	1	NA
ENSG00000240350	9.95784	-6.58948e-06	0.00144268	-1.6603	0.0968538	0.999593	1	NA
ENSG00000134709	606.724	-2.69515e-05	0.00144271	-1.66002	0.0969098	0.999593	1	HOOK1
ENSG00000279803	8.75915	-1.16834e-05	0.0014427	-1.65998	0.0969178	0.999593	1	NA
ENSG00000157388	6.27087	4.96481e-06	0.00144269	1.65975	0.0969646	0.999593	1	CACNA1D
ENSG00000111817	1012.99	6.04246e-06	0.00144268	1.65969	0.0969772	0.999593	1	DSE
ENSG00000283063	112.792	-6.95274e-06	0.00144269	-1.65964	0.0969876	0.999593	1	NA
ENSG00000239246	12.2783	6.08527e-06	0.00144268	1.6596	0.0969955	0.999593	1	NA
ENSG00000173638	128.198	8.36129e-06	0.00144267	1.6594	0.0970354	0.999593	1	SLC19A1
ENSG00000140450	396.272	9.11202e-06	0.00144268	1.65871	0.0971741	0.999593	1	ARRDC4
ENSG00000107104	746.366	-5.09987e-06	0.00144269	-1.65867	0.0971831	0.999593	1	KANK1
ENSG00000104885	556.125	8.87909e-06	0.00144267	1.65858	0.0972006	0.999593	1	DOT1L
ENSG00000261003	6.50443	3.38115e-06	0.00144269	1.65848	0.0972209	0.999593	1	NA
ENSG00000261186	6.82201	5.37714e-06	0.00144269	1.65841	0.0972351	0.999593	1	NA
ENSG00000009724	2.55165	3.22555e-06	0.00144269	1.65834	0.0972494	0.999593	1	MASP2
ENSG00000178538	2.47322	-4.65663e-06	0.00144269	-1.65824	0.0972683	0.999593	1	CA8
ENSG00000207965	5.08197	3.70113e-06	0.00144269	1.65805	0.0973076	0.999593	1	MIR629
ENSG00000187987	6.32322	-5.0653e-06	0.00144269	-1.65771	0.0973755	0.999593	1	ZSCAN23
ENSG00000131389	1654.18	1.47672e-05	0.00144262	1.65725	0.0974697	0.999593	1	SLC6A6
ENSG00000219682	3.23583	4.00253e-06	0.00144269	1.65723	0.0974728	0.999593	1	NA
ENSG00000168026	61.3153	-1.12654e-05	0.00144265	-1.65709	0.0975006	0.999593	1	TTC21A
ENSG00000196526	763.823	8.9887e-06	0.00144267	1.65633	0.0976545	0.999593	1	AFAP1
ENSG00000181652	83.9008	-8.00915e-06	0.00144267	-1.65602	0.0977179	0.999593	1	ATG9B
ENSG00000198015	1243.44	-1.14005e-05	0.00144263	-1.65526	0.0978709	0.999593	1	MRPL42
ENSG00000214301	2.71219	-3.16653e-06	0.00144269	-1.65492	0.0979409	0.999593	1	NA
ENSG00000100916	146.686	-6.52407e-06	0.00144257	-1.65426	0.0980756	0.999593	1	BRMS1L
ENSG00000136205	243.305	3.68482e-06	0.00144268	1.65411	0.0981054	0.999593	1	TNS3
ENSG00000144959	104.327	5.25612e-06	0.00144269	1.65382	0.0981641	0.999593	1	NCEH1
ENSG00000167232	5590.98	1.48019e-05	0.00144262	1.6536	0.0982081	0.999593	1	ZNF91
ENSG00000130695	416.753	1.66378e-05	0.00144261	1.65347	0.0982353	0.999593	1	CEP85
ENSG00000060982	129.706	7.31711e-06	0.00144268	1.65324	0.0982814	0.999593	1	BCAT1
ENSG00000241511	3.86541	-3.82647e-06	0.00144269	-1.6528	0.098372	0.999593	1	NA
ENSG00000232858	3.3974	3.63126e-06	0.00144269	1.65263	0.0984068	0.999593	1	NA
ENSG00000169814	299.161	-1.08332e-05	0.0014426	-1.65202	0.0985309	0.999593	1	BTD
ENSG00000165632	631.212	2.09491e-05	0.00144255	1.65201	0.0985322	0.999593	1	TAF3
ENSG00000141293	1288.39	-1.3282e-05	0.00144264	-1.65182	0.0985709	0.999593	1	SKAP1
ENSG00000271268	4.38384	4.30811e-06	0.00144269	1.65082	0.0987763	0.999593	1	NA
ENSG00000151640	112.828	-3.99478e-06	0.00144269	-1.65057	0.0988256	0.999593	1	DPYSL4
ENSG00000099338	69.4286	-9.32203e-06	0.00144267	-1.65018	0.0989062	0.999593	1	CATSPERG
ENSG00000109667	76.4053	8.15863e-06	0.00144267	1.64993	0.0989565	0.999593	1	SLC2A9
ENSG00000198963	3.45345	-2.04864e-06	0.00144269	-1.64987	0.0989694	0.999593	1	RORB
ENSG00000100055	3231.05	1.15974e-05	0.00144265	1.64977	0.0989896	0.999593	1	CYTH4
ENSG00000172785	308.261	1.38743e-05	0.00144263	1.64942	0.099062	0.999593	1	CBWD1
ENSG00000249790	7.5873	2.92675e-06	0.00144269	1.64926	0.0990951	0.999593	1	NA
ENSG00000174007	19.6078	-7.46217e-06	0.00144268	-1.64905	0.0991368	0.999593	1	CEP19
ENSG00000140406	325.494	1.381e-05	0.00144263	1.64891	0.0991661	0.999593	1	TLNRD1
ENSG00000263235	8.55907	-5.35589e-06	0.00144268	-1.64859	0.0992311	0.999593	1	NA
ENSG00000116711	33.3256	4.9951e-06	0.00144269	1.64822	0.0993067	0.999593	1	PLA2G4A
ENSG00000198853	154.899	5.73919e-06	0.00144268	1.64807	0.099338	0.999593	1	RUSC2
ENSG00000205593	58.8001	7.57261e-06	0.00144267	1.64802	0.0993481	0.999593	1	DENND6B
ENSG00000070476	1714.48	2.59335e-05	0.00144247	1.64783	0.0993881	0.999593	1	ZXDC
ENSG00000268895	82.0081	1.97975e-06	0.00144265	-1.64765	0.0994237	0.999593	1	A1BG-AS1
ENSG00000088038	389.709	1.59426e-05	0.00144261	1.64673	0.0996133	0.999593	1	CNOT3
ENSG00000178623	196.315	5.15706e-06	0.00144268	1.64658	0.0996448	0.999593	1	GPR35
ENSG00000171467	1702.35	2.73085e-05	0.00144268	1.64636	0.0996901	0.999593	1	ZNF318
ENSG00000230539	7.76151	3.64507e-06	0.00144269	1.64627	0.0997079	0.999593	1	AOAH-IT1
ENSG00000160563	325.271	2.29615e-05	0.0014425	1.64623	0.0997165	0.999593	1	MED27
ENSG00000100605	818.963	1.08865e-05	0.00144266	1.64617	0.0997288	0.999593	1	ITPK1
ENSG00000187391	5.38968	-4.93428e-06	0.00144269	-1.64574	0.0998179	0.999593	1	MAGI2
ENSG00000099331	5436.62	-4.73657e-05	0.00144301	1.64565	0.0998351	0.999593	1	MYO9B
ENSG00000217835	4.61902	-4.81908e-06	0.00144269	-1.64562	0.0998415	0.999593	1	NA
ENSG00000196655	772.971	-1.44124e-05	0.00144262	-1.64543	0.0998813	0.999593	1	TRAPPC4
ENSG00000152953	7.48358	5.15196e-06	0.00144269	1.64536	0.0998966	0.999593	1	STK32B
ENSG00000254966	6.57614	-4.9345e-06	0.00144269	-1.64519	0.0999306	0.999593	1	NA
ENSG00000055044	4029.7	-1.56598e-05	0.00144261	-1.645	0.0999704	0.999593	1	NOP58
ENSG00000128606	3.81528	-3.42515e-06	0.00144269	-1.64499	0.0999716	0.999593	1	LRRC17
ENSG00000212493	30.1009	-5.96718e-06	0.00144268	-1.64493	0.0999851	0.999593	1	SNORD19
ENSG00000180304	495.278	1.17653e-05	0.00144265	1.64492	0.0999866	0.999593	1	OAZ2
ENSG00000275693	9.92172	-5.45006e-06	0.00144268	-1.6449	0.0999894	0.999593	1	NA
ENSG00000241282	4.11073	-4.13766e-06	0.00144269	-1.64411	0.100154	0.999593	1	NA
ENSG00000152475	14.1438	4.98725e-06	0.00144269	1.64377	0.100224	0.999593	1	ZNF837
ENSG00000219507	24.1183	7.24743e-06	0.00144268	1.64364	0.10025	0.999593	1	NA
ENSG00000177082	611.149	-3.23634e-05	0.00144268	-1.64351	0.100277	0.999593	1	WDR73
ENSG00000215267	40.6949	-8.32405e-06	0.00144267	-1.64349	0.100282	0.999593	1	NA
ENSG00000203485	667.391	6.93221e-06	0.00144268	1.64344	0.100292	0.999593	1	INF2
ENSG00000262420	21.0327	-1.4485e-05	0.00144271	-1.64328	0.100325	0.999593	1	NA
ENSG00000185359	1264.39	9.43859e-06	0.00144267	1.64172	0.100647	0.999593	1	HGS
ENSG00000119946	5.04323	-4.47137e-06	0.00144269	-1.64162	0.100669	0.999593	1	CNNM1
ENSG00000248283	88.3475	4.92426e-06	0.00144269	1.6407	0.100859	0.999593	1	NA
ENSG00000228486	85.3747	-2.01108e-05	0.00144272	-1.64054	0.100892	0.999593	1	C2orf92
ENSG00000264947	1.82624	2.42589e-06	0.00144269	1.64046	0.10091	0.999593	1	MIR3181
ENSG00000164024	686.929	-4.45125e-05	0.00144278	-1.64015	0.100973	0.999593	1	METAP1
ENSG00000199804	2.02921	-2.89412e-06	0.00144269	-1.63965	0.101077	0.999593	1	NA
ENSG00000166405	529.151	-9.73619e-06	0.00144266	-1.63959	0.10109	0.999593	1	RIC3
ENSG00000269028	62.2217	-7.75308e-06	0.00144267	-1.63958	0.101092	0.999593	1	MTRNR2L2
ENSG00000183691	107.871	6.04031e-06	0.00144268	1.63958	0.101092	0.999593	1	NOG
ENSG00000178404	62.0395	5.34437e-06	0.00144269	1.63955	0.1011	0.999593	1	CEP295NL
ENSG00000005075	332.52	9.85252e-06	0.00144265	1.63954	0.101101	0.999593	1	POLR2J
ENSG00000055332	2883.68	9.86136e-06	0.00144266	1.63921	0.10117	0.999593	1	EIF2AK2
ENSG00000277586	305.217	-5.7776e-06	0.00144268	-1.63919	0.101174	0.999593	1	NEFL
ENSG00000249492	45.3108	-1.00041e-05	0.00144265	-1.63896	0.101223	0.999593	1	NA
ENSG00000143499	503.862	1.67822e-05	0.00144269	-1.63855	0.101307	0.999593	1	SMYD2
ENSG00000281357	65.7344	-1.39702e-05	0.00144263	-1.63827	0.101365	0.999593	1	ARRDC3-AS1
ENSG00000276436	1.99997	-2.96238e-06	0.00144269	-1.63819	0.101383	0.999593	1	NA
ENSG00000132967	32.2625	-3.50804e-06	0.00144264	1.63793	0.101437	0.999593	1	NA
ENSG00000073756	407.015	4.43361e-06	0.00144269	1.63778	0.101467	0.999593	1	PTGS2
ENSG00000236287	1526.21	-1.78597e-05	0.00144258	-1.63742	0.101542	0.999593	1	ZBED5
ENSG00000100077	587.489	9.03602e-06	0.00144267	1.6373	0.101569	0.999593	1	GRK3
ENSG00000227671	1180.32	-1.93294e-05	0.00144257	-1.63716	0.101598	0.999593	1	NA
ENSG00000020922	857.582	-1.18711e-05	0.00144261	-1.6371	0.10161	0.999593	1	MRE11
ENSG00000200874	3.35427	3.30189e-06	0.00144269	1.6369	0.101652	0.999593	1	NA
ENSG00000057704	377.621	5.35774e-06	0.00144269	1.63675	0.101682	0.999593	1	TMCC3
ENSG00000183779	68.9398	4.47636e-06	0.00144269	1.63657	0.101721	0.999593	1	ZNF703
ENSG00000115956	2251.68	6.33106e-06	0.00144268	1.63635	0.101766	0.999593	1	PLEK
ENSG00000135677	2033.77	8.92611e-06	0.00144267	1.63635	0.101767	0.999593	1	GNS
ENSG00000148219	74.9521	-9.13652e-06	0.00144264	-1.63621	0.101797	0.999593	1	ASTN2
ENSG00000124257	16.4629	5.2575e-06	0.00144269	1.6362	0.101798	0.999593	1	NEURL2
ENSG00000198919	540.769	-8.81383e-06	0.00144265	-1.63595	0.101849	0.999593	1	DZIP3
ENSG00000244491	10.8109	5.52174e-06	0.00144269	1.63588	0.101866	0.999593	1	NA
ENSG00000160856	154.216	-5.40057e-06	0.00144269	-1.63584	0.101874	0.999593	1	FCRL3
ENSG00000135469	169.683	2.2344e-05	0.00144267	-1.63564	0.101915	0.999593	1	COQ10A
ENSG00000235085	2.08367	-3.00971e-06	0.00144269	-1.63535	0.101976	0.999593	1	NA
ENSG00000185215	1955.33	5.23775e-06	0.00144269	1.635	0.10205	0.999593	1	TNFAIP2
ENSG00000205078	20.5336	7.3453e-06	0.00144267	1.63475	0.102101	0.999593	1	SYCE1L
ENSG00000179406	154.824	-1.22421e-05	0.00144264	-1.63471	0.102109	0.999593	1	LINC00174
ENSG00000172367	4.88916	4.67357e-06	0.00144269	1.63443	0.102169	0.999593	1	PDZD3
ENSG00000167491	2705.79	1.25156e-05	0.00144264	1.63429	0.102198	0.999593	1	GATAD2A
ENSG00000225591	12.0455	5.39615e-06	0.00144268	1.63418	0.102221	0.999593	1	NA
ENSG00000279347	2.08416	-3.2553e-06	0.00144269	-1.6339	0.10228	0.999593	1	NA
ENSG00000185386	108.704	-9.28226e-06	0.00144267	-1.63314	0.102439	0.999593	1	MAPK11
ENSG00000134955	74.1793	6.13066e-06	0.00144269	1.63297	0.102475	0.999593	1	SLC37A2
ENSG00000261794	5.91291	4.26285e-06	0.00144269	1.63292	0.102486	0.999593	1	GOLGA8H
ENSG00000198883	3.40159	-2.85419e-06	0.00144269	-1.63246	0.102583	0.999593	1	PNMA5
ENSG00000197122	275.151	5.44747e-06	0.00144269	1.63186	0.102709	0.999593	1	SRC
ENSG00000278864	61.749	-1.00933e-05	0.00144266	-1.63176	0.102729	0.999593	1	NA
ENSG00000188010	14.9946	-6.93915e-06	0.00144268	-1.63173	0.102737	0.999593	1	MORN2
ENSG00000165171	9.75003	-3.2147e-06	0.00144269	-1.63128	0.102831	0.999593	1	METTL27
ENSG00000261740	5.53107	4.5023e-06	0.00144269	1.63052	0.102992	0.999593	1	BOLA2-SMG1P6
ENSG00000164253	215.19	1.06459e-05	0.00144266	1.6305	0.102995	0.999593	1	WDR41
ENSG00000169413	130.54	1.93635e-06	0.00144267	1.63001	0.1031	0.999593	1	RNASE6
ENSG00000258413	5.63517	3.25861e-06	0.00144269	1.62984	0.103135	0.999593	1	NA
ENSG00000273033	275.775	-6.72764e-05	0.00144342	1.6298	0.103144	0.999593	1	LINC02035
ENSG00000100084	159.694	1.25816e-05	0.00144264	1.62949	0.103209	0.999593	1	HIRA
ENSG00000102265	985.305	9.06206e-06	0.00144267	1.62846	0.103428	0.999593	1	TIMP1
ENSG00000273004	38.2729	-6.72423e-06	0.00144267	-1.62821	0.103481	0.999593	1	NA
ENSG00000222942	1.89679	-2.36372e-06	0.00144269	-1.62807	0.10351	0.999593	1	NA
ENSG00000242660	13.399	-5.02517e-06	0.00144268	-1.62781	0.103566	0.999593	1	NA
ENSG00000139547	22.1017	-7.92397e-06	0.00144267	-1.6277	0.103589	0.999593	1	RDH16
ENSG00000108774	480.882	1.71535e-05	0.0014426	1.62762	0.103605	0.999593	1	RAB5C
ENSG00000253696	14.4855	-4.23485e-06	0.00144268	-1.62728	0.103678	0.999593	1	KBTBD11-OT1
ENSG00000197296	120.193	-7.71001e-06	0.00144267	-1.62707	0.103721	0.999593	1	FITM2
ENSG00000205784	86.9961	-6.12804e-05	0.00144325	-1.62702	0.103733	0.999593	1	ARRDC5
ENSG00000211812	35.3897	-8.69097e-06	0.00144266	-1.62664	0.103814	0.999593	1	NA
ENSG00000167566	417.465	7.56435e-06	0.00144268	1.62655	0.103832	0.999593	1	NCKAP5L
ENSG00000169981	60.7458	7.09958e-06	0.00144268	1.6262	0.103906	0.999593	1	ZNF35
ENSG00000271789	13.7894	-6.5248e-06	0.00144268	-1.62612	0.103923	0.999593	1	NA
ENSG00000268066	2.23402	-2.30641e-06	0.00144269	-1.62601	0.103948	0.999593	1	FMR1-AS1
ENSG00000163625	437.057	7.37526e-06	0.00144269	1.62581	0.10399	0.999593	1	WDFY3
ENSG00000183562	4.43395	-4.13949e-06	0.00144269	-1.6258	0.103993	0.999593	1	NA
ENSG00000163702	20.6065	-1.17855e-06	0.00144268	1.62549	0.104057	0.999593	1	IL17RC
ENSG00000211800	40.7669	8.08226e-06	0.00144268	1.62517	0.104127	0.999593	1	NA
ENSG00000138079	38.409	5.89662e-06	0.00144268	1.625	0.104163	0.999593	1	SLC3A1
ENSG00000175602	86.368	5.02624e-06	0.00144269	1.6243	0.104311	0.999593	1	CCDC85B
ENSG00000278126	40.4725	-9.62133e-06	0.00144266	-1.62383	0.104411	0.999593	1	NA
ENSG00000275793	4.6916	-3.74235e-06	0.00144269	-1.62347	0.104488	0.999593	1	RIMBP3
ENSG00000169957	99.385	1.04869e-05	0.00144266	1.62326	0.104534	0.999593	1	ZNF768
ENSG00000137193	4557.04	-1.03419e-05	0.00144266	-1.62321	0.104544	0.999593	1	PIM1
ENSG00000123609	689.423	1.43505e-05	0.00144262	1.62306	0.104576	0.999593	1	NMI
ENSG00000174792	3.79749	3.5786e-06	0.00144269	1.62303	0.104582	0.999593	1	ODAPH
ENSG00000273350	26.1837	-5.89326e-06	0.00144268	-1.62262	0.104672	0.999593	1	NA
ENSG00000255836	2.78017	-3.80177e-06	0.00144269	-1.62196	0.104813	0.999593	1	NA
ENSG00000273428	139.946	-5.72181e-06	0.00144268	-1.62177	0.104853	0.999593	1	NA
ENSG00000069493	4233.53	-1.33996e-05	0.00144263	-1.62163	0.104883	0.999593	1	CLEC2D
ENSG00000170677	250.946	1.47621e-06	0.00144267	1.62157	0.104895	0.999593	1	SOCS6
ENSG00000269044	93.6457	-9.27002e-06	0.00144264	-1.62148	0.104915	0.999593	1	NA
ENSG00000112977	671.689	1.7443e-05	0.00144259	1.62126	0.104962	0.999593	1	DAP
ENSG00000279873	152.853	-9.11131e-06	0.00144267	-1.62094	0.105031	0.999593	1	LINC01126
ENSG00000032444	947.486	8.0214e-06	0.00144267	1.62077	0.105067	0.999593	1	PNPLA6
ENSG00000261096	23.717	6.3087e-06	0.00144268	1.61972	0.105293	0.999593	1	NA
ENSG00000254427	9.31535	-8.16534e-06	0.00144269	-1.61929	0.105384	0.999593	1	LINC02696
ENSG00000283602	4.5373	3.84864e-06	0.00144269	1.61899	0.105449	0.999593	1	NA
ENSG00000204634	226.015	6.72533e-06	0.00144268	1.61895	0.105459	0.999593	1	TBC1D8
ENSG00000265936	4.54885	3.61971e-06	0.00144269	1.61868	0.105517	0.999593	1	NA
ENSG00000070047	1235.32	9.04455e-06	0.00144267	1.6185	0.105555	0.999593	1	PHRF1
ENSG00000088826	85.3649	4.2769e-06	0.00144268	1.61824	0.10561	0.999593	1	SMOX
ENSG00000172031	5.85172	4.17192e-06	0.00144269	1.6181	0.105641	0.999593	1	EPHX4
ENSG00000119280	80.1196	1.02053e-05	0.00144263	1.61802	0.105658	0.999593	1	C1orf198
ENSG00000062282	66.4166	4.95314e-06	0.00144269	1.61738	0.105796	0.999593	1	DGAT2
ENSG00000135929	158.549	4.51831e-06	0.00144269	1.61734	0.105805	0.999593	1	CYP27A1
ENSG00000141384	735.4	-1.5426e-05	0.00144261	-1.61734	0.105806	0.999593	1	TAF4B
ENSG00000166347	76.3897	-6.81138e-06	0.00144268	-1.61664	0.105956	0.999593	1	CYB5A
ENSG00000237522	14.8818	-6.28597e-06	0.00144268	-1.61662	0.10596	0.999593	1	NA
ENSG00000187627	20.2244	4.44622e-06	0.00144269	1.61651	0.105983	0.999593	1	RGPD1
ENSG00000163689	6.99263	-5.01372e-06	0.00144269	-1.61648	0.10599	0.999593	1	C3orf67
ENSG00000238228	28.9891	-7.32576e-06	0.00144267	-1.61642	0.106004	0.999593	1	NA
ENSG00000145908	100.504	-8.43403e-06	0.00144267	-1.61631	0.106028	0.999593	1	ZNF300
ENSG00000167578	11.0899	-6.06395e-06	0.00144268	-1.61622	0.106048	0.999593	1	RAB4B
ENSG00000134262	750.334	-1.72388e-05	0.00144259	-1.61603	0.106087	0.999593	1	AP4B1
ENSG00000283667	3.36824	3.28584e-06	0.00144269	1.6159	0.106116	0.999593	1	NA
ENSG00000255045	8.48928	-5.313e-06	0.00144268	-1.6156	0.10618	0.999593	1	NA
ENSG00000259788	28.8614	-5.6129e-06	0.00144268	-1.61511	0.106286	0.999593	1	NA
ENSG00000175707	22.1575	8.9684e-06	0.00144268	1.61506	0.106297	0.999593	1	KDF1
ENSG00000088247	1365.33	1.65094e-05	0.0014426	1.61501	0.106308	0.999593	1	KHSRP
ENSG00000167216	15.488	7.3677e-06	0.00144267	1.61484	0.106345	0.999593	1	KATNAL2
ENSG00000137285	8.13638	-3.28802e-06	0.00144269	-1.61462	0.106392	0.999593	1	TUBB2B
ENSG00000138686	105.389	-1.06253e-05	0.00144265	-1.61446	0.106428	0.999593	1	BBS7
ENSG00000186704	3.26464	3.82237e-06	0.00144269	1.61373	0.106586	0.999593	1	NA
ENSG00000137070	949.646	-7.25597e-06	0.00144261	-1.61361	0.106613	0.999593	1	IL11RA
ENSG00000119574	70.881	7.14628e-06	0.00144268	1.61341	0.106655	0.999593	1	ZBTB45
ENSG00000189283	1268.5	-9.55504e-06	0.00144266	-1.61305	0.106734	0.999593	1	FHIT
ENSG00000254362	12.2206	-6.09873e-06	0.00144268	-1.61295	0.106755	0.999593	1	NA
ENSG00000272711	3.8327	-3.6264e-06	0.00144269	-1.61294	0.106758	0.999593	1	NA
ENSG00000180229	73.0061	5.32147e-06	0.00144269	1.61274	0.106801	0.999593	1	HERC2P3
ENSG00000082014	263.57	8.49573e-06	0.00144267	1.61269	0.106811	0.999593	1	SMARCD3
ENSG00000236512	2.69082	-1.7085e-06	0.00144269	-1.61267	0.106816	0.999593	1	NA
ENSG00000197006	2689.31	1.81996e-05	0.00144264	1.61266	0.106819	0.999593	1	METTL9
ENSG00000281903	2.28335	2.44737e-06	0.00144269	1.61225	0.106908	0.999593	1	NA
ENSG00000250462	54.8079	6.06986e-06	0.00144266	1.6122	0.106918	0.999593	1	NA
ENSG00000273175	30.078	-2.68751e-06	0.00144268	-1.61219	0.106921	0.999593	1	NA
ENSG00000236296	13.808	4.74949e-06	0.00144269	1.61213	0.106935	0.999593	1	GUSBP5
ENSG00000267416	3.90344	-4.16467e-06	0.00144269	-1.61198	0.106966	0.999593	1	LOC105371849
ENSG00000116521	491.454	1.45729e-05	0.00144259	1.61193	0.106976	0.999593	1	SCAMP3
ENSG00000229056	49.0715	-6.29198e-06	0.00144268	-1.61182	0.107	0.999593	1	NA
ENSG00000228696	56.9822	-4.33421e-06	0.00144269	-1.61137	0.107099	0.999593	1	ARL17A
ENSG00000143702	1203.94	1.21832e-05	0.00144264	1.61116	0.107144	0.999593	1	CEP170
ENSG00000178458	6.59497	4.79491e-06	0.00144269	1.61077	0.10723	0.999593	1	NA
ENSG00000116741	6242.46	9.71426e-06	0.00144266	1.61073	0.107239	0.999593	1	RGS2
ENSG00000137877	153.125	5.29887e-06	0.00144268	1.6106	0.107266	0.999593	1	SPTBN5
ENSG00000213930	612.811	-1.15962e-05	0.00144265	-1.61053	0.107283	0.999593	1	GALT
ENSG00000241634	10.1589	5.65304e-06	0.00144268	1.61049	0.10729	0.999593	1	NA
ENSG00000132286	1196.08	-1.54395e-05	0.00144261	-1.61027	0.107339	0.999593	1	TIMM10B
ENSG00000283125	2.86695	-2.92716e-06	0.00144269	-1.61018	0.107358	0.999593	1	NA
ENSG00000283084	3.4802	3.90917e-06	0.00144269	1.60996	0.107406	0.999593	1	NA
ENSG00000230359	14.9325	-2.84677e-06	0.00144267	-1.60985	0.10743	0.999593	1	TPI1P2
ENSG00000204778	7.25255	-4.56876e-06	0.00144269	-1.60983	0.107435	0.999593	1	NA
ENSG00000259867	2.3264	-3.20681e-06	0.00144269	-1.60978	0.107446	0.999593	1	NA
ENSG00000250608	6.8956	-3.57569e-06	0.00144268	-1.60931	0.107548	0.999593	1	LOC339874
ENSG00000163728	2812.81	-1.41331e-05	0.00144256	-1.60931	0.107548	0.999593	1	TTC14
ENSG00000198618	254.562	-1.10492e-05	0.00144265	-1.60865	0.107693	0.999593	1	NA
ENSG00000235954	279.046	-3.11466e-05	0.00144273	-1.60852	0.107722	0.999593	1	TTC28-AS1
ENSG00000263882	3.01983	3.14136e-06	0.00144269	1.60839	0.107751	0.999593	1	NA
ENSG00000167769	23.2588	-7.09142e-06	0.00144268	-1.60827	0.107777	0.999593	1	ACER1
ENSG00000091651	39.5492	-1.00307e-05	0.00144267	-1.60804	0.107826	0.999593	1	ORC6
ENSG00000266472	802.501	-1.50154e-05	0.00144261	-1.60766	0.107909	0.999593	1	MRPS21
ENSG00000243176	26.1389	-5.21519e-06	0.00144267	-1.60714	0.108024	0.999593	1	NA
ENSG00000100485	3505.6	9.73446e-06	0.00144266	1.60681	0.108095	0.999593	1	SOS2
ENSG00000005379	916.262	7.4111e-06	0.00144267	1.60643	0.10818	0.999593	1	TSPOAP1
ENSG00000111199	5.79968	3.01747e-06	0.00144269	1.60619	0.108233	0.999593	1	TRPV4
ENSG00000139531	41.0403	1.15807e-05	0.00144268	1.60562	0.108357	0.999593	1	SUOX
ENSG00000008853	79.5431	9.86637e-06	0.00144266	1.6055	0.108383	0.999593	1	RHOBTB2
ENSG00000166925	804.018	2.56439e-06	0.00144267	1.60537	0.108413	0.999593	1	TSC22D4
ENSG00000224781	2.63596	-3.26787e-06	0.00144269	-1.60531	0.108425	0.999593	1	NA
ENSG00000078902	331.418	1.1057e-05	0.00144265	1.60525	0.108438	0.999593	1	TOLLIP
ENSG00000155755	101.987	-1.00932e-05	0.00144266	-1.60491	0.108514	0.999593	1	TMEM237
ENSG00000220323	3.20093	-3.55297e-06	0.00144269	-1.60471	0.108558	0.999593	1	NA
ENSG00000151376	81.6152	-1.68769e-05	0.00144271	-1.60444	0.108616	0.999593	1	ME3
ENSG00000270393	10.1791	5.45422e-06	0.00144268	1.60421	0.108668	0.999593	1	NA
ENSG00000273129	5.12805	3.12085e-06	0.00144269	1.60394	0.108726	0.999593	1	PACERR
ENSG00000183155	180.494	-1.6985e-05	0.00144259	-1.60383	0.108752	0.999593	1	RABIF
ENSG00000011422	1590.57	6.05968e-06	0.00144268	1.6033	0.108868	0.999593	1	PLAUR
ENSG00000215187	2.00945	-3.12397e-06	0.00144269	-1.60297	0.108942	0.999593	1	FAM166B
ENSG00000172322	307.044	5.67988e-06	0.00144268	1.60277	0.108984	0.999593	1	CLEC12A
ENSG00000077152	14.3	-6.59422e-06	0.00144268	-1.60273	0.108995	0.999593	1	UBE2T
ENSG00000182774	430.779	-2.12584e-05	0.0014427	-1.60267	0.109009	0.999593	1	RPS17
ENSG00000282420	50.9645	-9.58925e-06	0.00144266	-1.60247	0.109051	0.999593	1	NA
ENSG00000132205	1045.94	6.66078e-06	0.00144268	1.60241	0.109064	0.999593	1	EMILIN2
ENSG00000251805	9.37215	-4.57714e-06	0.00144269	-1.60233	0.109083	0.999593	1	NA
ENSG00000260063	14.8636	1.23351e-05	0.0014427	1.60148	0.109271	0.999593	1	LOC101928728
ENSG00000207952	2.84439	-2.99371e-06	0.00144269	-1.60137	0.109294	0.999593	1	MIR624
ENSG00000147576	149.742	-2.00583e-05	0.00144269	-1.60095	0.109389	0.999593	1	ADHFE1
ENSG00000028137	4823.14	8.08408e-06	0.00144267	1.60079	0.109423	0.999593	1	TNFRSF1B
ENSG00000184206	3.32776	7.64957e-07	0.00144269	-1.60045	0.1095	0.999593	1	GOLGA6L4
ENSG00000067182	717.672	7.48865e-06	0.00144268	1.60019	0.109557	0.999593	1	TNFRSF1A
ENSG00000215548	18.3523	-2.39522e-06	0.00144269	-1.6001	0.109577	0.999593	1	NA
ENSG00000252021	12.4802	-4.80889e-06	0.00144269	-1.5996	0.109687	0.999593	1	NA
ENSG00000203761	119.557	-1.15658e-05	0.00144265	-1.59939	0.109734	0.999593	1	NA
ENSG00000250303	61.5899	-7.53717e-06	0.00144267	-1.59923	0.109769	0.999593	1	LINC02762
ENSG00000118495	96.2294	8.97966e-06	0.00144267	1.59906	0.109807	0.999593	1	PLAGL1
ENSG00000274020	192.087	-4.60574e-05	0.00144296	-1.59877	0.109872	0.999593	1	LINC01138
ENSG00000200312	289.702	1.83195e-05	0.00144273	1.59799	0.110045	0.999593	1	NA
ENSG00000172232	5.77328	3.70993e-06	0.00144269	1.59792	0.110061	0.999593	1	AZU1
ENSG00000215297	5.16115	-2.89806e-06	0.00144269	-1.59788	0.110069	0.999593	1	NA
ENSG00000226375	2.94948	3.60476e-06	0.00144269	1.59773	0.110104	0.999593	1	NA
ENSG00000164038	240.386	-1.35575e-05	0.0014426	-1.59716	0.11023	0.999593	1	SLC9B2
ENSG00000179051	1437.08	1.2516e-05	0.00144264	1.59686	0.110296	0.999593	1	RCC2
ENSG00000182372	409.414	1.00965e-05	0.00144266	1.59581	0.110531	0.999593	1	CLN8
ENSG00000197582	2.68321	2.59508e-06	0.00144269	1.59557	0.110584	0.999593	1	NA
ENSG00000222915	6.38091	-4.63919e-06	0.00144269	-1.59548	0.110604	0.999593	1	NA
ENSG00000130734	537.89	5.2923e-06	0.00144267	1.59548	0.110605	0.999593	1	ATG4D
ENSG00000149262	893.827	-1.93516e-05	0.00144255	-1.59538	0.110627	0.999593	1	INTS4
ENSG00000169330	23.5003	-7.48805e-06	0.00144267	-1.5949	0.110734	0.999593	1	MINAR1
ENSG00000279340	6.46855	-2.32412e-06	0.00144269	-1.59479	0.110759	0.999593	1	NA
ENSG00000105963	58.2463	4.28265e-06	0.00144268	1.59467	0.110785	0.999593	1	ADAP1
ENSG00000113811	3200.97	-1.04858e-05	0.00144266	-1.59379	0.110984	0.999593	1	SELENOK
ENSG00000021762	121.46	4.96116e-06	0.00144269	1.59343	0.111063	0.999593	1	OSBPL5
ENSG00000107738	3484.8	7.79978e-06	0.00144267	1.59339	0.111073	0.999593	1	VSIR
ENSG00000104081	744.969	6.45133e-06	0.00144268	1.59331	0.111091	0.999593	1	BMF
ENSG00000197530	310.782	5.99655e-06	0.00144268	1.5925	0.111272	0.999593	1	MIB2
ENSG00000231747	22.8821	-4.34776e-06	0.00144269	-1.59221	0.111338	0.999593	1	NA
ENSG00000106366	23.9855	2.41623e-06	0.00144269	1.592	0.111386	0.999593	1	SERPINE1
ENSG00000031823	1696.03	1.18149e-05	0.00144264	1.59172	0.111448	0.999593	1	RANBP3
ENSG00000283554	4.23088	4.69783e-06	0.00144269	1.59143	0.111514	0.999593	1	LINC02341
ENSG00000123329	2469.87	-1.10345e-05	0.00144265	-1.58973	0.111897	0.999593	1	ARHGAP9
ENSG00000278740	15.7652	-5.03288e-06	0.00144269	-1.58952	0.111943	0.999593	1	NA
ENSG00000184293	48.129	-7.17569e-06	0.00144268	-1.5893	0.111992	0.999593	1	CLECL1
B3GALT4	162.656	1.12727e-05	0.00144265	1.58885	0.112094	0.999593	1	NA
ENSG00000170604	306.077	7.70119e-06	0.00144267	1.58877	0.112111	0.999593	1	IRF2BP1
ENSG00000250155	12.3817	-3.93822e-06	0.00144269	-1.5885	0.112174	0.999593	1	LOC107986412
ENSG00000240038	527.504	-1.26546e-05	0.00144263	-1.58838	0.112199	0.999593	1	AMY2B
ENSG00000249859	541.492	-1.18133e-05	0.00144264	-1.58778	0.112336	0.999593	1	PVT1
ENSG00000037897	39.1755	2.47503e-05	0.00144276	-1.58741	0.11242	0.999593	1	METTL1
ENSG00000186162	215.307	1.20344e-05	0.00144264	1.58726	0.112453	0.999593	1	CIDECP1
ENSG00000211814	36.2986	-0.000118026	0.00144509	-1.58718	0.112472	0.999593	1	NA
ENSG00000160991	618.076	1.31863e-05	0.00144263	1.58697	0.112519	0.999593	1	ORAI2
ENSG00000160606	3.26493	-3.53217e-06	0.00144269	-1.58676	0.112567	0.999593	1	TLCD1
ENSG00000283288	2.92371	-3.40363e-06	0.00144269	-1.58646	0.112634	0.999593	1	SMIM33
ENSG00000115325	138.87	1.22989e-05	0.00144266	1.58572	0.112802	0.999593	1	DOK1
ENSG00000135821	3826.04	7.59676e-06	0.00144267	1.58554	0.112845	0.999593	1	GLUL
ENSG00000125885	181.887	-8.75167e-06	0.00144267	-1.58527	0.112906	0.999593	1	MCM8
ENSG00000103415	570.428	-1.23121e-05	0.00144264	-1.58526	0.112907	0.999593	1	HMOX2
[truncated: 19,718 more rows]

## Sheet: S5
	baseMean	log2FoldChange	lfcSE	stat	pvalue	padj	weight	symbol
HLA-DRB4	143.266	7.55308	0.507106	14.8297	9.41475e-50	2.0446e-45	1	NA
HLA-DQA1	514.58	1.2871	0.21762	6.33849	2.32023e-10	2.13293e-06	1	NA
HLA-DQA2	55.3067	2.29265	0.38728	6.30157	2.94644e-10	2.13293e-06	1	NA
HLA-DRB1	794.944	1.67299	0.285951	6.21732	5.05703e-10	2.74559e-06	1	NA
ENSG00000278771	1568.62	3.73101	0.708044	5.89181	3.81979e-09	1.65909e-05	1	RN7SL3
HLA-DRB5	74.1443	-0.0013391	0.0337266	-4.60281	4.16825e-06	0.015087	1	NA
XXbac-BPG299F13	154.76	-1.1579	0.321305	-4.44648	8.72879e-06	0.0199211	1.35938	NA
ENSG00000197989	744.764	2.28122	0.651505	4.45176	8.51696e-06	0.0231204	1	SNHG12
ENSG00000263417	37.2856	-0.00881935	0.0353834	-4.11824	3.81777e-05	0.0921227	1	NA
ENSG00000134363	64.071	4.50394	1.29298	4.03538	5.45137e-05	0.118387	1	FST
HLA-DQB1	477.828	-1.01987	0.316552	-4.16523	3.11035e-05	0.170868	0.359382	NA
ENSG00000230844	239.511	-0.533868	0.193305	-3.76433	0.000166994	0.278971	1	ZNF674-AS1
ENSG00000119782	2.97252	-0.00471892	0.0341562	-3.6901	0.000224167	0.278971	1.35938	FKBP1B
ENSG00000243023	2.81474	-0.00363902	0.0339666	-3.61529	0.000300009	0.342345	1.35938	NA
ENSG00000144134	82.0697	-0.610457	0.2433	-3.58327	0.000339317	0.361387	1.35938	RABL2A
ENSG00000134184	53.9487	-0.000881943	0.033704	-3.63055	0.000282823	0.383879	1	GSTM1
ENSG00000235897	9.61513	-0.00804612	0.035077	-3.6122	0.000303608	0.38785	1	TM4SF19-AS1
ENSG00000259865	187.071	-0.694294	0.321799	-3.44455	0.000572017	0.507685	1.35938	NA
ENSG00000181240	3.06263	-0.00295066	0.0338709	-3.49049	0.000482139	0.551085	1	SLC25A41
ENSG00000278600	254.378	-0.361712	0.154852	-3.45362	0.000553113	0.575095	1	NA
ENSG00000171595	22.4751	-0.0104053	0.0360079	-3.36843	0.000755963	0.575095	1.35938	DNAI2
ENSG00000250131	15.4916	-0.0125724	0.0371223	-3.39785	0.000679173	0.649861	1	NA
ENSG00000223705	318.479	-0.0129719	0.0373482	-3.38638	0.000708221	0.649861	1	NSUN5P1
ENSG00000129422	175.236	0.998153	0.478273	3.36239	0.000772717	0.649861	1	MTUS1
ENSG00000184208	177.396	-0.0125704	0.0371053	-3.36201	0.000773762	0.649861	1	C22orf46
ENSG00000211679	8.03989	1.83491	0.735936	3.35968	0.000780318	0.649861	1	NA
ENSG00000167769	23.2588	-0.0108568	0.0362178	-3.34213	0.000831381	0.649861	1	ACER1
ENSG00000213214	9.54214	-0.00687306	0.0346884	-3.33997	0.000837873	0.649861	1	ARHGEF35
ENSG00000236438	36.7439	0.894503	0.405311	3.27194	0.00106812	0.706365	1	FAM157A
ENSG00000065911	821.336	-0.0233343	0.0464655	-3.26952	0.00107728	0.706365	1	MTHFD2
ENSG00000155158	1503.6	-0.710971	0.412576	-3.26524	0.0010937	0.706365	1	TTC39B
ENSG00000169062	616.361	-0.0230988	0.0461252	-3.25515	0.00113334	0.706365	1	UPF3A
ENSG00000181026	1259.52	-0.518352	0.270934	-3.24587	0.00117093	0.706365	1	AEN
ENSG00000230679	10.2365	-0.010616	0.036087	-3.18756	0.00143477	0.706365	1.35938	ENO1-AS1
ENSG00000234327	28.5752	-0.0115613	0.0365406	-3.18253	0.00145995	0.706365	1.35938	LOC101928000
ENSG00000264292	3.0232	1.66702	0.829055	3.15798	0.00158866	0.706365	1.35938	MIR2467
ENSG00000076067	222.604	0.664818	0.333155	3.20495	0.00135088	0.776352	1	RBMS2
ENSG00000203760	13.8625	-0.979237	0.571501	-3.11385	0.00184665	0.776352	1.35938	CENPW
ENSG00000244327	15.2375	0.79786	0.408457	3.19406	0.00140289	0.781194	1	NA
ENSG00000143499	503.862	-0.487958	0.286761	-3.17162	0.00151589	0.823015	1	SMYD2
ENSG00000227379	9.75617	0.830888	0.486609	3.0608	0.00220746	0.852763	1.35938	NA
ENSG00000211445	25.1771	0.916493	0.500968	3.05426	0.00225618	0.852763	1.35938	GPX3
ENSG00000229427	25.2617	0.758307	0.434653	3.0491	0.0022953	0.852763	1.35938	NA
ENSG00000122043	24.0409	-0.00826902	0.0351245	-3.13139	0.00173983	0.858723	1	NA
ENSG00000203327	2.25919	-0.00366739	0.0339661	-3.12415	0.00178321	0.860578	1	NA
ENSG00000136997	1471.42	-0.0134157	0.0375552	-3.11433	0.00184365	0.904706	0.359382	MYC
ENSG00000198840	3255.8	-0.639842	0.440815	-3.09219	0.00198684	0.904706	1	ND3
ENSG00000127311	3138.03	-0.0340441	0.0645906	-3.08159	0.00205897	0.904706	1	HELB
ENSG00000264281	42.6065	-0.00683214	0.0346617	-3.06019	0.00221199	0.904706	1	NA
ENSG00000156535	121.886	0.6832	0.40087	3.05449	0.00225445	0.904706	1	CD109
ENSG00000269834	18.0832	-0.00900595	0.0353881	-3.04371	0.00233682	0.904706	1	ZNF528-AS1
ENSG00000211728	70.8687	-0.0113798	0.0364228	-3.03384	0.00241461	0.904706	1	NA
ENSG00000211782	84.3703	-0.458974	0.417825	-3.004	0.00266458	0.904706	1	NA
ENSG00000284052	53.5557	0.639046	0.378909	3.00329	0.00267078	0.904706	1	NA
ENSG00000092853	28.674	-0.0109622	0.0362118	-3.0028	0.00267512	0.904706	1	CLSPN
ENSG00000225192	5.16202	0.938558	0.732618	2.99932	0.00270579	0.904706	1	NA
ENSG00000279720	2.66814	-0.00153332	0.0337365	-2.99647	0.00273123	0.904706	1	NA
ENSG00000156414	31.0672	1.05525	0.625363	2.99623	0.00273338	0.904706	1	TDRD9
ENSG00000280010	19.3325	0.576987	0.36782	2.99479	0.00274632	0.904706	1.35938	NA
ENSG00000175164	27.1528	-0.00105967	0.0337107	-2.99294	0.00276303	0.904706	1	ABO
ENSG00000085998	403.588	-0.33225	0.245014	-2.98905	0.00279845	0.904706	1	POMGNT1
ENSG00000245954	212.152	-0.00601877	0.0344412	-2.98645	0.00282236	0.904706	1	LINC02273
ENSG00000102096	4153.26	-0.347934	0.260547	-2.97846	0.00289703	0.904706	1	PIM2
ENSG00000197296	120.193	-0.00988774	0.0357318	-2.97343	0.00294496	0.904706	1	FITM2
ENSG00000272144	10.9538	-0.00777297	0.0349507	-2.97191	0.00295951	0.904706	1.35938	NA
ENSG00000251807	24.0725	0.592399	0.397475	2.97176	0.00296098	0.904706	1	NA
ENSG00000180881	40.5544	-0.529576	0.449649	-2.97076	0.00297065	0.904706	1	CAPS2
ENSG00000245849	182.18	-0.422805	0.363813	-2.96255	0.00305107	0.904706	1.35938	RAD51-AS1
ENSG00000228839	172.695	-0.0137453	0.0377128	-2.96003	0.00307612	0.904706	1	PIK3IP1-AS1
ENSG00000268027	531.379	-0.0241982	0.0471773	-2.95944	0.00308198	0.904706	1	NA
ENSG00000229539	8.13768	-0.00725838	0.0347849	-2.95597	0.00311688	0.904706	1	NA
ENSG00000214087	231.562	-0.40111	0.343293	-2.93915	0.00329118	0.904706	1	ARL16
ENSG00000246067	114.311	-0.0194791	0.042032	-2.93694	0.00331465	0.904706	1	NA
ENSG00000259658	25.8189	-0.0110599	0.0362512	-2.93553	0.00332975	0.904706	1	LOC100128108
ENSG00000283064	21.7448	-0.510388	0.378678	-2.93437	0.00334221	0.904706	1	NA
ENSG00000231890	35.2336	-0.486066	0.399035	-2.93039	0.0033854	0.904706	1	DARS-AS1
ENSG00000143224	197.702	-0.0181643	0.0409022	-2.92587	0.0034349	0.904706	1	PPOX
ENSG00000231964	14.7844	0.807996	0.532223	2.92546	0.00343949	0.904706	1	LOC102724323
ENSG00000079974	179.122	-0.34573	0.297472	-2.92289	0.00346801	0.904706	1.35938	RABL2B
ENSG00000164512	263.129	-0.00625914	0.0344966	-2.91908	0.00351064	0.904706	1	ANKRD55
ENSG00000157954	1934.93	0.324431	0.228281	2.91265	0.00358373	0.904706	1	WIPI2
ENSG00000146909	550.26	-0.226632	0.176287	-2.91154	0.00359653	0.904706	0.359382	NOM1
ENSG00000243101	16.0915	0.752486	0.533186	2.90214	0.00370623	0.904706	1	NA
ENSG00000172794	589.895	-0.0112881	0.0363573	-2.88168	0.0039556	0.904706	1	RAB37
ENSG00000280135	374.798	-0.322798	0.509526	-2.87939	0.00398441	0.904706	0.359382	NA
ENSG00000189190	408.533	-0.0117245	0.0365501	-2.87527	0.00403676	0.904706	1	ZNF600
ENSG00000198015	1243.44	-0.00991617	0.0353554	-2.87464	0.00404493	0.904706	0.359382	MRPL42
ENSG00000205208	230.202	-0.295836	0.328265	-2.87223	0.00407586	0.904706	1	C4orf46
ENSG00000278126	40.4725	-0.0129224	0.0372023	-2.85986	0.00423833	0.904706	1	NA
ENSG00000228486	85.3747	-0.0112051	0.036305	-2.85266	0.00433556	0.904706	1	C2orf92
ENSG00000282431	66.5876	-0.00988085	0.0357187	-2.85127	0.00435446	0.904706	1	NA
ENSG00000173262	93.9217	-0.0012814	0.0337216	-2.84987	0.00437378	0.904706	1	SLC2A14
ENSG00000248508	47.2961	-0.0116243	0.0365135	-2.84959	0.00437762	0.904706	1.35938	SRP14-AS1
ENSG00000197555	1950.64	0.224463	0.165724	2.84702	0.00441312	0.904706	1	SIPA1L1
ENSG00000151136	1556.76	0.427706	0.349572	2.83821	0.00453671	0.904706	0.359382	BTBD11
ENSG00000117650	11.1805	-0.00701669	0.0347012	-2.83792	0.00454088	0.904706	1.35938	NEK2
ENSG00000225591	12.0455	0.639894	0.685359	2.83336	0.00460614	0.904706	1	NA
ENSG00000205464	16.5509	-0.00701731	0.0347036	-2.82818	0.00468127	0.904706	1	ATP6AP1L
ENSG00000175309	1133.03	-0.240148	0.360861	-2.82315	0.0047555	0.904706	1	PHYKPL
ENSG00000166575	465.541	-0.0141689	0.0379275	-2.82187	0.0047745	0.904706	0.359382	TMEM135
ENSG00000283537	27.8725	-0.00130701	0.033723	-2.81785	0.00483465	0.904706	1.35938	NA
ENSG00000201098	325.45	0.737445	0.580139	2.81779	0.00483551	0.904706	1	RNY1
ENSG00000212743	50.472	0.648373	0.506773	2.81466	0.00488293	0.904706	1	NA
ENSG00000171517	51.3234	-0.00481477	0.0341786	-2.81045	0.00494719	0.904706	1	LPAR3
ENSG00000274370	33.8264	0.86139	0.640137	2.80838	0.00497922	0.904706	1.35938	NA
ENSG00000269919	51.1207	-0.0109888	0.0361975	-2.80628	0.00501164	0.904706	1	NA
ENSG00000228071	8.93817	0.00774898	0.0349158	2.80537	0.00502585	0.904706	1	NA
ENSG00000137478	1203.4	-0.0210311	0.0434054	-2.80344	0.00505606	0.904706	1	FCHSD2
ENSG00000026950	3047.3	-0.0239599	0.0466633	-2.79894	0.00512711	0.904706	1	BTN3A1
ENSG00000258590	9.39845	0.00610032	0.0344488	2.79833	0.0051368	0.904706	1	NA
ENSG00000184220	267.63	0.248881	0.243034	2.7983	0.00513728	0.904706	1	CMSS1
ENSG00000141665	19.2798	-0.0106324	0.0360314	-2.79653	0.00516549	0.904706	1.35938	FBXO15
ENSG00000092330	1164.13	-0.0393104	0.0768545	-2.79219	0.00523532	0.904706	1	TINF2
ENSG00000247774	2386.07	-0.0160251	0.0391375	-2.78377	0.00537309	0.904706	1	PCED1B-AS1
ENSG00000227372	473.912	-0.0167377	0.0396558	-2.78202	0.0054022	0.904706	1	TP73-AS1
ENSG00000101265	2990.95	0.359686	0.407382	2.78107	0.00541808	0.904706	1	RASSF2
ENSG00000175287	8.76549	-0.00651187	0.0345587	-2.77895	0.00545345	0.904706	1.35938	PHYHD1
ENSG00000278416	4.14302	-0.0016759	0.0337446	-2.77486	0.00552262	0.904706	1	NA
ENSG00000259316	11.521	0.00824551	0.0350817	2.77356	0.00554472	0.904706	1	NA
ENSG00000073282	9.2077	-0.00436972	0.0340773	-2.77059	0.00559545	0.904706	1.35938	TP63
ENSG00000215845	294.3	-0.0104839	0.035954	-2.76893	0.00562409	0.904706	1	TSTD1
ENSG00000135778	156.901	-0.0069391	0.0346644	-2.76494	0.00569337	0.904706	1	NTPCR
ENSG00000159399	582.574	0.516134	0.495114	2.76077	0.00576645	0.904706	1	HK2
ENSG00000148814	37.4511	-0.00594995	0.0344129	-2.75687	0.00583573	0.904706	1	LRRC27
ENSG00000207248	10.8229	0.00824624	0.0350826	2.75079	0.00594516	0.904706	1.35938	NA
ENSG00000205155	43.9488	-0.0110533	0.0362152	-2.74599	0.00603291	0.904706	1	PSENEN
ENSG00000234912	117.501	-0.0165244	0.039472	-2.73935	0.00615604	0.904706	1	SNHG20
ENSG00000223478	34.933	-0.00670714	0.0346201	-2.73539	0.00623056	0.904706	1	LOC100506100
ENSG00000141161	24.2395	-0.00671381	0.0346075	-2.72473	0.00643532	0.904706	1	UNC45B
ENSG00000141469	171.793	-0.00848537	0.0351637	-2.72407	0.00644822	0.904706	1	SLC14A1
ENSG00000170819	5.70967	-0.00510212	0.0342161	-2.71618	0.00660397	0.904706	1	BFSP2
ENSG00000154127	1270.3	-0.0125342	0.0369288	-2.71235	0.0066807	0.904706	1	UBASH3B
ENSG00000176953	1099.63	-0.0238351	0.0463211	-2.71053	0.0067176	0.904706	1	NFATC2IP
ENSG00000272084	61.6408	0.0155087	0.038754	2.70641	0.00680145	0.904706	1.35938	NA
ENSG00000182165	112.222	-0.0110167	0.0361891	-2.70233	0.00688553	0.904706	1	NA
ENSG00000228168	25.4589	-0.00605274	0.0344293	-2.70214	0.00688944	0.904706	1	NA
ENSG00000154328	211.435	-0.011911	0.0366122	-2.6964	0.00700926	0.904706	1	NEIL2
ENSG00000186409	50.9602	-0.0115808	0.036455	-2.6955	0.00702827	0.904706	1	CCDC30
ENSG00000134278	85.2017	0.0108861	0.0361361	2.694	0.00705996	0.904706	1	SPIRE1
ENSG00000157570	527.08	-0.00824656	0.0350753	-2.69301	0.0070811	0.904706	1	TSPAN18
ENSG00000107672	546.363	-0.0193228	0.0417069	-2.69217	0.00709877	0.904706	0.359382	NSMCE4A
ENSG00000199035	5.07515	0.00664067	0.034585	2.68591	0.00723335	0.904706	1.35938	MIR103A1
ENSG00000218739	590.5	-0.0200147	0.0423086	-2.68451	0.0072637	0.904706	1	CEBPZOS
ENSG00000172301	48.0863	-0.0113929	0.0363618	-2.68135	0.00733262	0.904706	1	COPRS
ENSG00000169964	141.34	-0.0119271	0.0366192	-2.68042	0.00735287	0.904706	1.35938	TMEM42
ENSG00000201343	25.5869	0.00756101	0.0348502	2.67584	0.00745414	0.904706	1	NA
ENSG00000166275	293.074	-0.0175676	0.0402233	-2.67503	0.00747226	0.904706	1	BORCS7
ENSG00000183935	106.474	-0.0129047	0.0371224	-2.67459	0.00748216	0.904706	1.35938	HTR7P1
ENSG00000175575	133.927	-0.0219368	0.0440966	-2.67325	0.00751212	0.904706	1	PAAF1
ENSG00000237827	12.9806	0.00713719	0.034713	2.6728	0.00752214	0.904706	1	NA
ENSG00000116830	776.308	-0.0237849	0.0462279	-2.67258	0.00752714	0.904706	0.359382	TTF2
ENSG00000249476	202.855	0.012522	0.0369189	2.67001	0.00758479	0.904706	1	LOC285638
ENSG00000214046	386.816	-0.0257982	0.0486281	-2.66798	0.0076308	0.904706	1	SMIM7
ENSG00000148985	252.742	-0.0210824	0.0433453	-2.66708	0.00765144	0.904706	1	PGAP2
ENSG00000273148	207.752	-0.0115032	0.0363951	-2.6665	0.00766461	0.904706	1	NA
ENSG00000230162	8.40564	0.0077226	0.0348986	2.66486	0.00770198	0.904706	1	NA
ENSG00000134690	20.9119	-0.0115572	0.0364332	-2.66427	0.00771555	0.904706	1	CDCA8
ENSG00000198157	14.4817	-0.00804805	0.0350091	-2.66119	0.00778652	0.904706	1	HMGN5
ENSG00000145022	381.55	-0.0116323	0.036478	-2.66082	0.00779497	0.904706	1	TCTA
ENSG00000276597	18.1051	-0.00610836	0.0344512	-2.65968	0.00782146	0.904706	1	NA
ENSG00000274678	4.84642	-0.00565086	0.0343439	-2.65646	0.00789656	0.904706	1	NA
ENSG00000182372	409.414	0.0158929	0.0389966	2.65272	0.00798462	0.904706	1	CLN8
ENSG00000115459	392.554	-0.036167	0.0665303	-2.64905	0.00807181	0.904706	1	ELMOD3
ENSG00000111845	157.776	-0.0156177	0.0387533	-2.6442	0.00818839	0.904706	1.35938	PAK1IP1
ENSG00000125843	113.193	-0.0175437	0.0401692	-2.64038	0.00828124	0.904706	1	AP5S1
ENSG00000188242	2.00913	-0.00342487	0.0339281	-2.63825	0.00833341	0.904706	1	PP7080
ENSG00000175334	104.962	-0.0102612	0.0358366	-2.63817	0.00833538	0.904706	1	BANF1
ENSG00000269318	13.8033	0.00911691	0.0353861	2.63462	0.00842327	0.904706	1	NA
ENSG00000111206	23.7608	-0.0101496	0.0357913	-2.63296	0.00846451	0.904706	1.35938	FOXM1
ENSG00000116883	4.69859	-0.00526148	0.0342503	-2.63112	0.00851029	0.904706	1	NA
ENSG00000281383	3.88362	-0.000796457	0.0337003	-2.62822	0.0085832	0.904706	1.35938	NA
ENSG00000228716	232.009	-0.00969471	0.0355978	-2.62729	0.00860673	0.904706	1	DHFR
ENSG00000106133	247.823	-0.00933258	0.0354345	-2.62552	0.00865164	0.904706	1	NSUN5P2
ENSG00000258702	3.74991	-0.00354499	0.0339422	-2.62398	0.00869077	0.904706	1	NA
ENSG00000187097	192.331	-0.0149266	0.038308	-2.62205	0.00874038	0.904706	1	ENTPD5
ENSG00000230928	20.8414	0.010841	0.0360868	2.61843	0.00883363	0.904706	1	NA
ENSG00000231747	22.8821	-0.00462447	0.0341177	-2.6184	0.00883429	0.904706	1.35938	NA
ENSG00000255624	58.2086	-0.00704784	0.0346847	-2.61774	0.00885149	0.904706	1.35938	NA
ENSG00000143458	1209.21	-0.0156412	0.0387745	-2.61582	0.00890135	0.904706	0.359382	GABPB2
ENSG00000265479	7.37594	0.00768406	0.0348845	2.61501	0.00892245	0.904706	1	DTX2P1-UPK3BP1-PMS2P11
ENSG00000241657	90.564	-0.0069419	0.034666	-2.61396	0.00895005	0.904706	1	NA
ENSG00000251888	1.87387	0.00370712	0.0339645	2.60977	0.00906032	0.904706	1	NA
ENSG00000007384	3.83408	0.00535865	0.0342685	2.60938	0.00907063	0.904706	1	RHBDF1
ENSG00000134291	278.298	-0.0153593	0.0385855	-2.60782	0.00911221	0.904706	1	TMEM106C
ENSG00000100897	1232.5	-0.0207818	0.04291	-2.60409	0.00921175	0.904706	1	DCAF11
ENSG00000233184	142.308	-0.0138413	0.0376602	-2.60114	0.00929153	0.904706	1	LOC102606465
ENSG00000174306	232.927	-0.0130762	0.037198	-2.59875	0.00935635	0.904706	1.35938	ZHX3
ENSG00000279838	248.535	0.0190094	0.0413061	2.5986	0.00936043	0.904706	1.35938	NA
ENSG00000198873	890.286	0.0228289	0.0450286	2.5984	0.00936593	0.904706	1	GRK5
ENSG00000224430	12.3538	0.00729472	0.0347595	2.59769	0.00938543	0.904706	1	NA
ENSG00000160233	18.7531	-0.00767815	0.0348795	-2.5962	0.0094262	0.904706	1.35938	LRRC3
ENSG00000206195	4.1819	-0.00229944	0.0337948	-2.59603	0.00943085	0.904706	1	DUXAP8
ENSG00000118418	527.494	-0.0178808	0.040412	-2.59273	0.00952181	0.904706	1	HMGN3
ENSG00000275413	41.06	0.0106887	0.0360112	2.59042	0.00958603	0.904706	1	NA
ENSG00000272463	15.6046	-0.00644566	0.0345263	-2.58818	0.00964836	0.904706	1	NA
ENSG00000203497	157.534	-0.0162353	0.039175	-2.5875	0.00966746	0.904706	1	NA
ENSG00000166025	26.6655	0.00858681	0.0351808	2.58556	0.00972205	0.904706	1	AMOTL1
ENSG00000180425	162.788	-0.0217424	0.0438763	-2.58318	0.00978931	0.904706	1	C11orf71
ENSG00000167186	154.185	-0.0119514	0.0366038	-2.58255	0.00980726	0.904706	1	COQ7
ENSG00000253251	368.703	-0.0187708	0.0411377	-2.58183	0.00982771	0.904706	0.359382	SHLD3
ENSG00000250548	21.5811	0.00866811	0.0352121	2.58085	0.00985564	0.904706	1	LINC01303
ENSG00000105186	566.905	-0.0202983	0.0424499	-2.58032	0.00987077	0.904706	1	ANKRD27
ENSG00000137801	6382.67	0.00592312	0.0344015	2.57955	0.00989282	0.904706	1	THBS1
ENSG00000227189	9.01111	0.00630693	0.0344815	2.57919	0.0099032	0.904706	1	NA
ENSG00000129187	861.756	-0.0905903	0.233809	-2.57852	0.00992247	0.904706	1	DCTD
ENSG00000187627	20.2244	0.00664681	0.0345818	2.57372	0.0100613	0.904706	1	RGPD1
ENSG00000179934	58.2831	-0.00587851	0.0343837	-2.57222	0.0101048	0.904706	1	CCR8
ENSG00000284977	4.12308	-0.00368227	0.0339609	-2.57009	0.0101672	0.904706	1	NA
ENSG00000101849	1200.16	0.0161018	0.0390683	2.56679	0.0102643	0.904706	1	TBL1X
ENSG00000255135	57.4815	-0.0107449	0.0360415	-2.56428	0.0103391	0.904706	1.35938	NA
ENSG00000227082	14.4794	0.00718721	0.0347274	2.55834	0.0105174	0.904706	1	LINC02798
ENSG00000267278	112.818	-0.012831	0.0370529	-2.55771	0.0105362	0.904706	1	NA
ENSG00000253716	50.1019	-0.0146016	0.038091	-2.55702	0.0105573	0.904706	1.35938	MINCR
ENSG00000166349	6.00285	-0.00335099	0.0339055	-2.55584	0.0105931	0.904706	1	RAG1
ENSG00000276649	7.63317	0.00532686	0.0342574	2.55262	0.0106916	0.904706	1	NA
ENSG00000120162	50.9763	0.00835819	0.0351056	2.5525	0.0106953	0.904706	1	MOB3B
ENSG00000144847	8.73667	-0.00529307	0.0342523	-2.55153	0.0107252	0.904706	1.35938	IGSF11
ENSG00000253865	10.4989	-0.00696229	0.0346636	-2.55039	0.0107602	0.904706	1	NA
ENSG00000254681	96.6021	0.00245249	0.0338068	2.54993	0.0107744	0.904706	1	PKD1P5-LOC105376752
ENSG00000069869	151.243	-0.0077171	0.0348907	-2.549	0.0108033	0.904706	1	NEDD4
ENSG00000143184	7.55634	-0.0038949	0.0339937	-2.54653	0.01088	0.904706	1	XCL1
ENSG00000202354	4.84733	0.00507413	0.0342033	2.54609	0.0108937	0.904706	1	RNY3
ENSG00000116584	2146.78	0.0210145	0.0430736	2.54347	0.0109757	0.904706	1	ARHGEF2
ENSG00000183605	158.38	-0.0223926	0.0443478	-2.54299	0.0109907	0.904706	1	SFXN4
ENSG00000136770	521.562	0.0208079	0.0428933	2.54123	0.0110463	0.904706	1	DNAJC1
ENSG00000282978	34.8658	0.00780834	0.0349118	2.53817	0.0111434	0.904706	1	NA
ENSG00000159082	991.301	0.0166154	0.0394146	2.53249	0.0113257	0.904706	1	SYNJ1
ENSG00000235016	1.93744	0.00365428	0.0339525	2.53143	0.01136	0.904706	1	SEMA3F-AS1
ENSG00000213160	12.3711	-0.00451101	0.0341009	-2.53015	0.0114015	0.904706	1	KLHL23
ENSG00000278611	7.47729	-0.0055261	0.0343024	-2.52966	0.0114172	0.904706	1	ZNF426-DT
ENSG00000173209	2030.15	-0.0158535	0.0389489	-2.52645	0.0115222	0.904706	1	AHSA2P
ENSG00000163138	143.359	-0.0170702	0.0397333	-2.52619	0.0115309	0.904706	1	PACRGL
ENSG00000274471	37.2361	-0.0063675	0.0344925	-2.52535	0.0115583	0.904706	1	NA
ENSG00000134061	34.0817	0.00729175	0.0347529	2.52521	0.011563	0.904706	1.35938	CD180
ENSG00000110888	596.568	-0.0154812	0.0386242	-2.52361	0.0116157	0.904706	1	CAPRIN2
ENSG00000245556	152.61	-0.0232254	0.0452554	-2.52352	0.0116185	0.904706	1.35938	SCAMP1-AS1
ENSG00000180071	102.142	0.0122159	0.0367287	2.52118	0.0116961	0.904706	1.35938	ANKRD18A
ENSG00000173786	486.872	-0.0134863	0.0374029	-2.52031	0.011725	0.904706	1	CNP
ENSG00000173198	577.083	-0.0148534	0.0381698	-2.51998	0.0117361	0.904706	1	CYSLTR1
ENSG00000156639	1104.25	0.043517	0.089902	2.51958	0.0117496	0.904706	1	ZFAND3
ENSG00000233387	27.1215	-0.00353808	0.0339357	-2.51897	0.0117697	0.904706	1	NA
ENSG00000092010	3276.53	-0.0201459	0.0422319	-2.51862	0.0117816	0.904706	1	PSME1
ENSG00000143702	1203.94	0.0175121	0.0400437	2.51222	0.0119976	0.904706	1	CEP170
ENSG00000258731	41.1976	-0.012402	0.0368043	-2.5106	0.0120528	0.904706	1	LOC101927620
ENSG00000175730	7.72747	0.00717902	0.0347207	2.50996	0.0120745	0.904706	1	NA
ENSG00000121851	264.748	-0.0100499	0.0357214	-2.50954	0.0120888	0.904706	1	POLR3GL
ENSG00000140463	176.468	-0.0121723	0.0366624	-2.50671	0.012186	0.904706	1	BBS4
ENSG00000109083	348.795	-0.0271392	0.0499839	-2.50632	0.0121995	0.904706	1	IFT20
ENSG00000104325	553.444	-0.0180015	0.0403757	-2.50602	0.0122098	0.904706	1	DECR1
ENSG00000104970	4.26205	-0.0019734	0.033764	-2.50436	0.0122675	0.904706	1	KIR3DX1
ENSG00000113966	62.8448	-0.00713014	0.034704	-2.50155	0.0123651	0.904706	1.35938	ARL6
ENSG00000222255	11.8398	0.00779571	0.0349058	2.4991	0.012451	0.904706	1	NA
ENSG00000267871	22.0322	-0.00882673	0.0352507	-2.49719	0.0125182	0.904706	1	ZNF460-AS1
ENSG00000204104	153.682	-0.0117455	0.0364802	-2.49672	0.0125349	0.904706	1.35938	TRAF3IP1
ENSG00000250644	48.9287	0.00727468	0.0347658	2.49435	0.0126189	0.904706	1	NA
ENSG00000183495	2399.46	0.0263654	0.0489079	2.4937	0.0126419	0.904706	1	EP400
ENSG00000184787	2175.72	-0.047548	0.113425	-2.4921	0.012699	0.904706	1	UBE2G2
ENSG00000100321	22.1972	0.00706779	0.0346854	2.48849	0.0128287	0.904706	1	SYNGR1
ENSG00000276107	151.282	0.00481237	0.034155	2.48832	0.0128348	0.904706	1	NA
ENSG00000176148	307.456	0.0233149	0.0453515	2.4883	0.0128356	0.904706	1	TCP11L1
ENSG00000273014	3.4943	0.0028968	0.0338567	2.48644	0.012903	0.904706	1	NA
ENSG00000185722	1247.65	-0.0218813	0.043799	-2.48576	0.0129275	0.904706	1	ANKFY1
ENSG00000206828	115.334	-0.0127301	0.0369698	-2.4854	0.0129405	0.904706	1	RNVU1-30
ENSG00000200874	3.35427	0.00467095	0.0341245	2.48525	0.0129459	0.904706	1.35938	NA
ENSG00000177917	271.056	-0.0134833	0.0373684	-2.48306	0.0130258	0.904706	0.359382	ARL6IP6
ENSG00000125885	181.887	-0.0101227	0.0357607	-2.48275	0.0130372	0.904706	1	MCM8
ENSG00000182606	1273.5	0.0250996	0.0473169	2.48111	0.0130974	0.904706	1	TRAK1
ENSG00000110169	7.97854	-0.00691958	0.0346459	-2.48031	0.0131267	0.904706	1.35938	HPX
ENSG00000252452	7.31632	0.0051614	0.0342147	2.47561	0.013301	0.904706	1.35938	NA
ENSG00000260461	58.4206	-0.00782896	0.0349174	-2.47438	0.0133468	0.904706	1	NA
ENSG00000172590	226.15	-0.0224456	0.0443983	-2.47428	0.0133507	0.904706	1	MRPL52
ENSG00000166347	76.3897	-0.00671603	0.0345847	-2.47404	0.0133594	0.904706	1	CYB5A
ENSG00000137700	114.326	-0.0121917	0.0366886	-2.4737	0.0133724	0.904706	1	SLC37A4
ENSG00000151704	3.67253	-0.00426844	0.0340544	-2.47339	0.0133839	0.904706	1	KCNJ1
ENSG00000202058	2667.14	0.00947322	0.0354972	2.47133	0.013461	0.904706	1	NA
ENSG00000269938	18.0043	0.0100683	0.0357307	2.46698	0.0136256	0.904706	1	NA
ENSG00000213608	3.61493	0.004041	0.0340139	2.46591	0.0136667	0.904706	1	NA
ENSG00000207965	5.08197	0.00530418	0.0342479	2.46567	0.0136758	0.904706	1	MIR629
ENSG00000170959	11.0335	-0.00572554	0.0343374	-2.46544	0.0136843	0.904706	1	DCDC1
ENSG00000237082	3.1801	-0.00319163	0.0338927	-2.46226	0.0138066	0.904706	1.35938	NA
ENSG00000238039	26.3124	-0.00780454	0.0349021	-2.46165	0.0138298	0.904706	1	NA
ENSG00000221923	291.14	-0.0129126	0.0370492	-2.46083	0.0138614	0.904706	1	ZNF880
ENSG00000261474	12.7735	-0.00615571	0.034444	-2.45968	0.0139063	0.904706	1	NA
ENSG00000183570	38.0036	0.00901461	0.0353161	2.45954	0.0139113	0.904706	1	PCBP3
ENSG00000178149	246.18	-0.0169513	0.0395506	-2.45879	0.0139405	0.904706	1	DALRD3
ENSG00000027075	8467.29	0.0305718	0.0534208	2.45591	0.0140529	0.904706	1	PRKCH
ENSG00000278040	8.01614	-0.00598523	0.034401	-2.45569	0.0140614	0.904706	1	NA
ENSG00000226312	3.84457	0.00474804	0.0341357	2.45508	0.0140853	0.904706	1	CFLAR-AS1
ENSG00000172164	830.498	-0.0105703	0.0359099	-2.45388	0.0141325	0.904706	1	SNTB1
ENSG00000197928	94.8466	-0.00606431	0.0344097	-2.45376	0.0141372	0.904706	1	ZNF677
ENSG00000102781	289.565	-0.00648121	0.0345246	-2.45312	0.0141624	0.904706	1	KATNAL1
ENSG00000257337	67.9191	0.0111531	0.0361771	2.45308	0.014164	0.904706	1	LOC283335
ENSG00000111554	357.328	-0.0226077	0.0444782	-2.45209	0.0142029	0.904706	1	MDM1
ENSG00000110583	275.015	-0.0137108	0.0375047	-2.45129	0.0142345	0.904706	1	NAA40
ENSG00000124782	2844.27	0.0163157	0.0391302	2.45025	0.0142756	0.904706	1	RREB1
ENSG00000272764	39.9504	-0.0110774	0.0361408	-2.44958	0.0143024	0.904706	1.35938	NA
ENSG00000129480	142.262	-0.00756236	0.034825	-2.44939	0.01431	0.904706	1	DTD2
ENSG00000136940	606.241	-0.015778	0.0387659	-2.44806	0.0143629	0.904706	1	PDCL
RXRB	441.024	-0.0183919	0.0406656	-2.44421	0.0145169	0.904706	1	NA
ENSG00000172731	46.0582	-0.00533114	0.0342533	-2.44164	0.0146206	0.904706	1	LRRC20
ENSG00000134198	152.069	-0.0045091	0.0340924	-2.44129	0.014635	0.904706	1.35938	TSPAN2
ENSG00000224034	16.3881	-0.00749473	0.0348089	-2.4401	0.0146833	0.904706	1	LINC02561
ENSG00000233040	33.2284	0.00872734	0.0352141	2.43985	0.0146935	0.904706	1	NA
ENSG00000142892	704.792	-0.00617113	0.0344418	-2.4394	0.0147118	0.904706	1	PIGK
ENSG00000259544	3.87338	0.0046669	0.0341201	2.43918	0.0147205	0.904706	1	NA
ENSG00000179071	2.88154	0.00302316	0.0338676	2.43902	0.0147273	0.904706	1	CCDC89
ENSG00000166250	30.0886	-0.00638029	0.0344913	-2.43826	0.0147582	0.904706	1	CLMP
ENSG00000276953	55.2728	-0.00878592	0.0352351	-2.43724	0.0147997	0.904706	1	NA
OR2J4P	9.75989	0.00575839	0.0343453	2.43633	0.0148372	0.904706	1	NA
ENSG00000254231	16.4918	-0.00874951	0.0352131	-2.43592	0.014854	0.904706	1	LOC105375624
ENSG00000074621	76.6945	-0.0123813	0.0367678	-2.43546	0.0148727	0.904706	1	SLC24A1
ENSG00000065833	12.9865	0.00685746	0.0346241	2.4335	0.0149534	0.904706	1	ME1
ENSG00000261187	4.92186	-0.0044807	0.0340889	-2.43216	0.0150092	0.904706	1	NA
ENSG00000106479	946.12	-0.0111797	0.0361886	-2.4309	0.0150613	0.904706	0.359382	ZNF862
ENSG00000235225	8.62859	-0.00417597	0.0340317	-2.43089	0.0150619	0.904706	1	NA
ENSG00000172116	26.3939	-0.00458899	0.034105	-2.43028	0.015087	0.904706	1	CD8B
ENSG00000255081	11.1326	0.00630702	0.0344725	2.42897	0.0151419	0.904706	1	NA
ENSG00000262050	2.51007	-0.00356532	0.0339417	-2.42895	0.0151428	0.904706	1	LOC105371592
ENSG00000113494	44.1793	0.00681178	0.0346098	2.42876	0.0151504	0.904706	1	PRLR
ENSG00000171067	72.4655	-0.0113458	0.0362627	-2.42543	0.0152904	0.904706	1.35938	C11orf24
ENSG00000275491	28.4473	-0.00468895	0.0341237	-2.42357	0.0153688	0.904706	1.35938	LINC01730
ENSG00000137038	247.954	-0.012232	0.036681	-2.42192	0.0154387	0.904706	1	DMAC1
ENSG00000128335	494.164	-0.0172234	0.0397992	-2.42167	0.0154493	0.904706	1	APOL2
ENSG00000160803	262.962	-0.0118511	0.036489	-2.42041	0.0155029	0.904706	1	UBQLN4
ENSG00000119661	147.76	-0.0106859	0.0359428	-2.41976	0.0155306	0.904706	1	DNAL1
ENSG00000129173	5.09195	-0.00418668	0.0340348	-2.41754	0.0156258	0.904706	1	E2F8
ENSG00000280028	27.7867	0.0116334	0.036403	2.41404	0.0157769	0.904706	1	NA
ENSG00000123908	3781.61	0.0169119	0.0395245	2.414	0.0157785	0.904706	0.359382	AGO2
ENSG00000199477	12.4105	-0.00632258	0.0344863	-2.41301	0.0158212	0.904706	1	SNORA31
ENSG00000228939	62.1806	0.00809698	0.0349874	2.41301	0.0158215	0.904706	1.35938	NA
AGPAT1	96.3116	-0.00767831	0.0348546	-2.41236	0.0158497	0.904706	1	NA
ENSG00000232412	4.89419	-0.00423094	0.0340477	-2.41217	0.0158578	0.904706	1	LOC101928402
ENSG00000178761	526.928	-0.0124194	0.0367832	-2.40882	0.016004	0.904706	1	FAM219B
ENSG00000147168	401.993	-0.0108755	0.0360629	-2.40775	0.0160512	0.904706	1	IL2RG
ENSG00000185710	89.4536	0.0043912	0.0340685	2.40772	0.0160524	0.904706	1	NA
ENSG00000172403	33.4898	-0.00850223	0.0351182	-2.40674	0.0160957	0.904706	1	SYNPO2
ENSG00000233072	4.86065	0.00457548	0.0340999	2.40654	0.0161044	0.904706	1	NA
ENSG00000224165	36.4644	-0.00765484	0.0348517	-2.4055	0.0161504	0.904706	1	DNAJC27-AS1
ENSG00000234268	129.514	0.0125408	0.0368302	2.4052	0.0161638	0.904706	1	NA
ENSG00000225067	20.5207	0.00729409	0.0347342	2.40412	0.0162116	0.904706	1	NA
ENSG00000176593	93.2416	-0.0114248	0.0362874	-2.40292	0.016265	0.904706	1	LOC100128398
ENSG00000135473	1455.5	-0.0166066	0.0393062	-2.39901	0.0164397	0.904706	1	PAN2
ENSG00000159199	211.484	-0.0202696	0.0421462	-2.39809	0.016481	0.904706	1	ATP5MC1
ENSG00000279637	92.3704	0.00929675	0.0354121	2.39589	0.0165799	0.904706	1	NA
ENSG00000205746	78.3868	0.00378774	0.0339694	2.39578	0.016585	0.904706	1.35938	NA
ENSG00000120645	14.0414	0.00459472	0.0341009	2.3952	0.0166113	0.904706	1	IQSEC3
ENSG00000232442	298.828	-0.0168056	0.0394353	-2.39426	0.016654	0.904706	1	MHENCR
ENSG00000110497	1473.81	0.0229194	0.0446819	2.39225	0.0167454	0.904706	1	AMBRA1
ENSG00000109099	26.4499	0.00575661	0.0343385	2.38979	0.0168579	0.904706	1	PMP22
ENSG00000279796	52.73	0.00753929	0.0348138	2.38868	0.0169093	0.904706	1.35938	NA
ENSG00000188681	8.77432	-0.00234589	0.0337969	-2.38814	0.0169338	0.904706	1	TEKT4P2
ENSG00000184271	694.916	-0.0164857	0.0391842	-2.38761	0.0169584	0.904706	1	POU6F1
ENSG00000271398	3.45887	-0.00250461	0.033813	-2.38521	0.0170694	0.904706	1.35938	NA
ENSG00000222858	4.48677	0.00519241	0.034221	2.38433	0.0171104	0.904706	1	NA
ENSG00000131368	765.12	-0.0234856	0.0453068	-2.37985	0.0173198	0.904706	1	MRPS25
ENSG00000215883	49.2676	-0.00475357	0.0340778	-2.37801	0.0174062	0.904706	1	CYB5RL
ENSG00000114473	121.007	-0.0108176	0.0360147	-2.37728	0.0174408	0.904706	1	IQCG
ENSG00000132972	10.0241	-0.000717022	0.0336977	-2.37624	0.01749	0.904706	1	RNF17
ENSG00000125746	348.83	-0.0111882	0.0361569	-2.37586	0.0175082	0.904706	1	EML2
ENSG00000136159	280.716	-0.0131268	0.0371257	-2.37574	0.0175137	0.904706	1	NUDT15
ENSG00000114670	70.6565	-0.0100585	0.0357055	-2.37533	0.0175333	0.904706	1	NEK11
ENSG00000162241	558.235	-0.0113185	0.0362352	-2.37438	0.0175787	0.904706	1	SLC25A45
ENSG00000256424	3.20852	-0.0024763	0.033809	-2.37354	0.0176183	0.904706	1	NA
ENSG00000172058	2.09514	-0.00136473	0.0337231	-2.37107	0.0177367	0.904706	1	SERF1A
ENSG00000109323	1171.18	0.0255491	0.0474325	2.37047	0.0177654	0.904706	1	MANBA
ENSG00000171132	596.227	0.0231688	0.0448427	2.36941	0.0178164	0.904706	1	PRKCE
ENSG00000102100	286.484	-0.00902558	0.0353029	-2.36754	0.0179066	0.904706	1	SLC35A2
ENSG00000212535	4.4349	0.0048909	0.0341607	2.36647	0.0179587	0.904706	1.35938	NA
ENSG00000285159	20.3614	-0.00520951	0.0342227	-2.36645	0.0179597	0.904706	1.35938	NA
ENSG00000110841	73.9782	-0.00894554	0.035271	-2.36631	0.0179663	0.904706	1	PPFIBP1
ENSG00000280407	109.449	0.00648295	0.0345226	2.36455	0.0180522	0.904706	1	NA
ENSG00000230539	7.76151	0.00483483	0.0341445	2.36372	0.0180925	0.904706	1	AOAH-IT1
ENSG00000153815	888.796	0.0132134	0.0371881	2.36274	0.0181402	0.904706	1	CMIP
ENSG00000138442	150.615	-0.008498	0.0351114	-2.36203	0.0181751	0.904706	1	WDR12
ENSG00000238121	218.327	-0.00799449	0.0349509	-2.36098	0.0182265	0.904706	1	LINC00426
ENSG00000200269	7.75486	0.00543039	0.0342597	2.35962	0.0182939	0.904706	1	NA
ENSG00000281903	2.28335	0.00412957	0.0340232	2.35884	0.0183323	0.904706	1	NA
ENSG00000101773	206.759	0.0116471	0.0363905	2.35849	0.0183496	0.904706	1	RBBP8
ENSG00000136231	15.1077	0.00588404	0.0343634	2.35736	0.0184054	0.904706	1	IGF2BP3
ENSG00000125741	148.009	-0.0112298	0.0361913	-2.35701	0.0184228	0.904706	1	OPA3
ENSG00000260912	23.3076	-0.00611583	0.0344097	-2.35564	0.018491	0.904706	1	NA
ENSG00000100911	1045.05	-0.0132327	0.0371736	-2.3551	0.0185178	0.904706	1	PSME2
ENSG00000229591	43.3037	0.00923114	0.0353666	2.34614	0.0189689	0.904706	1.35938	NA
ENSG00000125246	117.235	-0.00824041	0.0350168	-2.34563	0.0189947	0.904706	1	CLYBL
ENSG00000168062	3.17768	-0.00196311	0.0337615	-2.34506	0.0190238	0.904706	1	BATF2
ENSG00000164074	510.782	-0.0194182	0.0412539	-2.34442	0.0190566	0.904706	1	ABHD18
ENSG00000171621	88.1953	0.00532282	0.0342415	2.34331	0.0191135	0.904706	1.35938	SPSB1
ENSG00000170312	51.9947	-0.00975593	0.0355378	-2.3432	0.0191191	0.904706	1	CDK1
ENSG00000275888	97.3327	0.00643427	0.0345082	2.34201	0.0191802	0.904706	1	NA
ENSG00000160179	1208.94	0.00785993	0.0348991	2.34073	0.0192463	0.904706	1	ABCG1
ENSG00000213235	8.68158	-0.0038245	0.0339762	-2.34026	0.0192702	0.904706	1	NA
ENSG00000184992	211.91	-0.00615997	0.0344334	-2.34009	0.019279	0.904706	1	BRI3BP
ENSG00000233820	4.43733	-0.00367825	0.0339571	-2.33901	0.0193349	0.904706	1	NA
ENSG00000103042	104.614	-0.0137877	0.0374728	-2.33715	0.0194315	0.904706	1	SLC38A7
ENSG00000065621	24.0091	-0.0119388	0.0365466	-2.33661	0.0194595	0.904706	1	GSTO2
ENSG00000197580	17.1101	0.00984631	0.035606	2.33475	0.0195563	0.904706	1	BCO2
ENSG00000130584	32.7691	0.00688387	0.0346156	2.33362	0.0196154	0.904706	1.35938	ZBTB46
ENSG00000185189	296.489	-0.0116031	0.0363531	-2.33339	0.0196279	0.904706	1	NRBP2
ENSG00000108797	111.573	-0.00654074	0.0345269	-2.33314	0.0196411	0.904706	1	CNTNAP1
ENSG00000031823	1696.03	0.0156062	0.0385808	2.33254	0.0196721	0.904706	1	RANBP3
ENSG00000238005	11.0081	0.00674834	0.034577	2.33033	0.0197889	0.904706	1.35938	LOC101927851
ENSG00000010278	60.298	0.00455509	0.0340946	2.32999	0.0198066	0.904706	1	CD9
ENSG00000237945	684.452	-0.00748569	0.034788	-2.32883	0.0198682	0.904706	1	LINC00649
ENSG00000163110	661.897	-0.0135924	0.0373657	-2.32845	0.0198882	0.904706	1	PDLIM5
ENSG00000230131	3.04305	0.00469375	0.0341206	2.32794	0.0199152	0.904706	1	NA
ENSG00000212978	24.4304	-0.00616252	0.0344308	-2.32769	0.0199286	0.904706	1.35938	LOC339803
ENSG00000237135	12.8543	0.00753361	0.0348009	2.32676	0.0199781	0.904706	1	NA
ENSG00000245498	36.9124	-0.00989801	0.0356205	-2.32349	0.020153	0.904706	1.35938	LOC100507283
ENSG00000160284	26.2177	-0.00443275	0.0340756	-2.32315	0.0201713	0.904706	1	SPATC1L
ENSG00000155265	229.4	-0.00686759	0.0346136	-2.32297	0.0201807	0.904706	1	GOLGA7B
ENSG00000224424	31.3435	-0.0112672	0.0361933	-2.32251	0.0202053	0.904706	1	PRKAR2A-AS1
ENSG00000241666	5.97161	-0.00503657	0.0341857	-2.32237	0.0202128	0.904706	1	NA
ENSG00000176845	658.656	0.00736163	0.0347575	2.32148	0.0202611	0.904706	0.359382	METRNL
ENSG00000128512	103.7	0.00694854	0.0346376	2.32074	0.0203007	0.904706	1.35938	DOCK4
ENSG00000137288	132.676	-0.00783589	0.0348901	-2.32023	0.0203282	0.904706	1.35938	UQCC2
ENSG00000261468	280.887	0.0128432	0.0369565	2.31963	0.0203609	0.904706	1	NA
ENSG00000259100	4.31812	0.00495114	0.0341674	2.3182	0.0204385	0.904706	1	NA
ENSG00000228397	17.2307	-0.00638467	0.0344876	-2.31794	0.0204525	0.904706	1	LINC01635
ENSG00000228477	4.40619	0.00507893	0.0341911	2.31735	0.0204847	0.904706	1.35938	NA
ENSG00000277406	49.5469	-0.00549401	0.034283	-2.31728	0.0204882	0.904706	1	NA
ENSG00000114395	140.877	-0.0128242	0.0369315	-2.31643	0.020535	0.904706	1	CYB561D2
ENSG00000251023	58.9389	0.00998677	0.035645	2.31627	0.0205436	0.904706	1	NA
ENSG00000159023	8836.59	-0.0150443	0.0381846	-2.31593	0.0205619	0.904706	0.359382	EPB41
ENSG00000139044	22.695	-0.00675583	0.0345832	-2.31369	0.0206845	0.904706	1	B4GALNT3
ENSG00000260000	17.6843	-0.00762744	0.0348073	-2.3135	0.0206953	0.904706	1	NA
ENSG00000106459	930.596	0.0183098	0.0404459	2.31224	0.0207645	0.904706	1	NRF1
ENSG00000167414	5.83084	-0.00297993	0.0338615	-2.31006	0.0208846	0.904706	1	GNG8
ENSG00000068366	1830.71	0.0116157	0.0363514	2.30936	0.0209234	0.904706	1	ACSL4
ENSG00000137563	20.7579	-0.00672531	0.0345705	-2.30911	0.0209372	0.904706	1	GGH
ENSG00000284685	18.694	0.0089486	0.0352575	2.30872	0.0209593	0.904706	1	NA
ENSG00000204852	85.4147	-0.0109194	0.0360403	-2.30813	0.0209921	0.904706	1	TCTN1
ENSG00000143420	2920.37	-0.0280422	0.0487045	-2.30781	0.0210097	0.904706	1	ENSA
ENSG00000244300	7.25068	0.00614428	0.0344296	2.3063	0.0210939	0.904706	1	NA
ENSG00000188596	8.71194	-0.00533469	0.0342441	-2.30625	0.0210966	0.904706	1	CFAP54
ENSG00000055609	12533.3	0.0120914	0.0365228	2.30574	0.0211251	0.904706	1	KMT2C
ENSG00000244242	35.3666	0.00733975	0.0347505	2.30509	0.0211618	0.904706	1	IFITM10
ENSG00000101916	265.695	0.00669846	0.0345624	2.30436	0.0212023	0.904706	0.359382	TLR8
ENSG00000231999	104.488	-0.0143317	0.0377961	-2.30113	0.0213843	0.904706	1	LRRC8C-DT
ENSG00000231663	108.501	-0.0122444	0.0366348	-2.30112	0.0213847	0.904706	1	COA6-AS1
ENSG00000187790	439.705	0.0161256	0.0388331	2.29953	0.0214748	0.904706	1	FANCM
ENSG00000267100	508.693	-0.0099835	0.0356385	-2.29941	0.0214815	0.904706	1	ILF3-DT
ENSG00000197451	733.773	-0.0303953	0.0533029	-2.29841	0.0215384	0.904706	1	HNRNPAB
ENSG00000276645	3.90874	0.0048351	0.0341437	2.29815	0.0215533	0.904706	1	NA
ENSG00000164114	272.988	-0.0127178	0.0368694	-2.29709	0.0216137	0.904706	0.359382	MAP9
ENSG00000171163	232.173	-0.00861285	0.0351519	-2.2968	0.0216299	0.904706	1	ZNF692
ENSG00000116285	89.4592	-0.0106119	0.0359173	-2.29609	0.0216709	0.904706	1	ERRFI1
ENSG00000204271	235.122	-0.00899085	0.0352684	-2.29487	0.0217405	0.904706	1	SPIN3
ENSG00000049768	80.1251	-0.00665958	0.0345449	-2.29459	0.0217565	0.904706	1	FOXP3
ENSG00000104447	1940	0.0133293	0.0372153	2.29442	0.0217666	0.904706	1	TRPS1
ENSG00000143786	19.9743	-0.0093359	0.0353931	-2.29423	0.0217773	0.904706	1	CNIH3
ENSG00000263717	5.53553	-0.0033972	0.0339141	-2.29367	0.0218092	0.904706	1	NA
ENSG00000128654	147.315	-0.0113095	0.0362026	-2.29345	0.0218219	0.904706	1	MTX2
ENSG00000226243	3.82194	0.00494264	0.0341668	2.29307	0.021844	0.904706	1	NA
ENSG00000273129	5.12805	0.00422543	0.0340355	2.29259	0.0218718	0.904706	1	PACERR
ENSG00000275700	1300.36	-0.0363936	0.0619155	-2.29248	0.0218777	0.904706	1	AATF
ENSG00000259445	16.8453	-0.00123387	0.0337177	-2.29247	0.0218784	0.904706	1.35938	NA
ENSG00000226696	117.589	-0.0125936	0.0368137	-2.29201	0.0219049	0.904706	1	LENG8-AS1
ENSG00000233730	30.8961	-0.00502246	0.0341764	-2.29091	0.0219684	0.904706	1	NA
ENSG00000111801	1174.63	-0.00833855	0.0350449	-2.28868	0.0220979	0.904706	0.359382	BTN3A3
ENSG00000238273	2.61854	0.00430416	0.0340487	2.28864	0.0221004	0.904706	1	NA
ENSG00000100425	3427.02	0.0130147	0.0370487	2.28851	0.0221078	0.904706	1	BRD1
ENSG00000243742	2.3595	-0.00276554	0.0338368	-2.28708	0.0221914	0.904706	1	RPLP0P2
ENSG00000089775	2515.74	-0.0229593	0.0450562	-2.28703	0.0221942	0.904706	1	ZBTB25
ENSG00000226479	334.27	-0.0185546	0.0405718	-2.28624	0.0222403	0.904706	1	TMEM185B
ENSG00000198807	3.47829	0.00419078	0.0340313	2.28374	0.0223867	0.904706	1	PAX9
ENSG00000218069	1.83964	0.00373598	0.0339595	2.28325	0.0224159	0.904706	1	NA
ENSG00000260517	36.2279	0.00732317	0.0347317	2.2832	0.0224187	0.904706	1.35938	NA
ENSG00000279344	26.5153	0.00831735	0.0350415	2.28307	0.0224264	0.904706	1	NA
ENSG00000207370	96.3457	0.0105125	0.0358624	2.28285	0.0224393	0.904706	1	NA
ENSG00000262412	8.69881	-0.00498608	0.0341725	-2.28267	0.02245	0.904706	1.35938	NA
ENSG00000174946	275.87	-0.00843629	0.0350923	-2.28144	0.0225224	0.904706	1	GPR171
ENSG00000284734	18.1646	-0.00664274	0.0345449	-2.28136	0.022527	0.904706	1	NA
ENSG00000243317	529.17	-0.0153667	0.0383725	-2.28108	0.0225438	0.904706	0.359382	STMP1
ENSG00000154269	14.1349	0.00842167	0.0350721	2.28103	0.0225467	0.904706	1	ENPP3
ENSG00000279819	183.497	0.0101168	0.0356862	2.28092	0.022553	0.904706	1	NA
ENSG00000167525	39.6687	-0.0114163	0.0362471	-2.28022	0.0225949	0.904706	1	PROCA1
ENSG00000033327	1775.61	0.00750861	0.0347934	2.27979	0.0226201	0.904706	1	GAB2
ENSG00000198513	28.3124	-0.0074593	0.0347691	-2.2795	0.0226374	0.904706	1	ATL1
ENSG00000132541	45.1449	-0.00408354	0.0340118	-2.27878	0.0226801	0.904706	1	RIDA
ENSG00000166295	2240.63	-0.0075929	0.0348111	-2.27878	0.0226802	0.904706	0.359382	ANAPC16
ENSG00000247092	68.2104	-0.0117403	0.0363978	-2.2783	0.0227087	0.904706	1.35938	NA
ENSG00000169710	2016.22	0.00738274	0.0347597	2.27744	0.0227601	0.904706	1	FASN
ENSG00000132341	3654.4	-0.0186204	0.0406309	-2.27737	0.0227641	0.904706	1	RAN
ENSG00000245205	137.528	0.00951246	0.0354656	2.27728	0.0227696	0.904706	1	NA
ENSG00000197992	3.55841	0.00345573	0.0339169	2.27726	0.0227708	0.904706	1	CLEC9A
ENSG00000102390	243.685	-0.0138199	0.0374918	-2.27584	0.0228555	0.904706	1	PBDC1
ENSG00000279981	51.4548	0.00798464	0.0349312	2.27512	0.0228987	0.904706	1	NA
ENSG00000129595	16.9699	-0.00411833	0.0340182	-2.2751	0.0228998	0.904706	1	EPB41L4A
ENSG00000213380	106.643	-0.00715078	0.0346859	-2.27488	0.0229129	0.904706	1	COG8
ENSG00000140265	336.433	-0.0109357	0.0360287	-2.2711	0.0231409	0.904706	1	ZSCAN29
ENSG00000128881	1572.47	-0.0113576	0.0362068	-2.27068	0.0231664	0.904706	1	TTBK2
ENSG00000221817	239.599	-0.00933206	0.035383	-2.27002	0.0232066	0.904706	1	PPP3CB-AS1
ENSG00000272843	9.22251	-0.00637884	0.03448	-2.26975	0.0232226	0.904706	1	NA
ENSG00000128951	573.717	-0.0132528	0.0371629	-2.26663	0.0234128	0.904706	1	DUT
ENSG00000164190	7437.41	0.0170015	0.0394373	2.26655	0.023418	0.904706	1	NIPBL
ENSG00000159267	340.147	-0.0110358	0.0359466	-2.26643	0.0234254	0.904706	1	HLCS
ENSG00000207460	65.528	-0.00907697	0.0352878	-2.26614	0.0234426	0.904706	1	SNORD116-19
ENSG00000257285	4.2896	-0.00265648	0.0338249	-2.26479	0.0235255	0.904706	1	LOC101926933
ENSG00000100714	346.179	-0.0115835	0.0363172	-2.26387	0.0235824	0.904706	1	MTHFD1
ENSG00000267432	6.954	0.00419031	0.0340313	2.26358	0.0236002	0.904706	1	NA
ENSG00000279407	41.2742	-0.00891289	0.0352359	-2.26302	0.0236347	0.904706	1	NA
ENSG00000182585	19.2375	-0.0043336	0.0340542	-2.26294	0.0236395	0.904706	1.35938	EPGN
ENSG00000235062	2.71188	-0.00359244	0.0339401	-2.26273	0.0236523	0.904706	1.35938	NA
ENSG00000175611	245.231	-0.0176424	0.0398876	-2.2622	0.0236848	0.904706	1.35938	LINC00476
ENSG00000173706	1260.41	0.0144233	0.0377904	2.26127	0.0237423	0.904706	1	HEG1
ENSG00000259660	58.2796	-0.00853277	0.0351091	-2.26049	0.0237908	0.904706	1	NA
ENSG00000279693	2.7722	-0.00250574	0.0338069	-2.26041	0.023796	0.904706	1	NA
ENSG00000096996	649.617	-0.0112948	0.0361815	-2.25957	0.0238478	0.904706	1	IL12RB1
ENSG00000009335	1971.34	-0.0147648	0.0378089	-2.25957	0.023848	0.904706	0.359382	UBE3C
ENSG00000229358	39.1176	0.00367111	0.0339535	2.25953	0.0238506	0.904706	1	NA
ENSG00000166033	3.20492	0.00340345	0.0339082	2.25933	0.0238629	0.904706	1	HTRA1
ENSG00000213471	1.74649	0.00326453	0.0338941	2.25928	0.0238663	0.904706	1	TTLL13P
ENSG00000259628	7.95462	0.00620616	0.0344391	2.25887	0.0238916	0.904706	1	NA
ENSG00000269930	1.8357	0.00335795	0.0339061	2.25863	0.0239066	0.904706	1.35938	NA
ENSG00000053900	810.845	-0.0243947	0.0454328	-2.25848	0.0239156	0.904706	0.359382	ANAPC4
ENSG00000161692	33.464	-0.00984259	0.0355733	-2.2583	0.023927	0.904706	1	DBF4B
ENSG00000243373	5.3859	0.00551071	0.0342736	2.25773	0.0239622	0.904706	1.35938	NA
ENSG00000154639	20.0371	-0.00583382	0.0343488	-2.2574	0.0239834	0.904706	1	CXADR
ENSG00000176894	7.69496	-0.00587616	0.0343598	-2.25727	0.0239915	0.904706	1	PXMP2
ENSG00000180423	152.415	-0.0118441	0.036427	-2.25643	0.024044	0.904706	1.35938	HARBI1
ENSG00000175048	55.1614	0.00855212	0.0351099	2.2563	0.0240518	0.904706	1	ZDHHC14
ENSG00000106086	304.504	0.0134044	0.0371944	2.25618	0.0240593	0.904706	0.359382	PLEKHA8
ENSG00000160584	2533.17	0.0167673	0.0392843	2.25608	0.0240658	0.904706	1	SIK3
ENSG00000273742	6.35485	0.00507891	0.0341919	2.25519	0.0241213	0.904706	1	MIR6075
ENSG00000223822	8.51043	-0.00491502	0.0341565	-2.25516	0.0241234	0.904706	1	NA
ENSG00000115137	420.046	-0.0154407	0.038386	-2.2546	0.0241587	0.904706	1	DNAJC27
ENSG00000206652	41.0989	-0.00766571	0.0348338	-2.25381	0.0242082	0.904706	1	RNU1-1
ENSG00000107796	31.501	-0.00504021	0.0341823	-2.25299	0.0242599	0.904706	1.35938	ACTA2
ENSG00000163807	1013.46	-0.0128893	0.0368954	-2.25274	0.0242758	0.904706	1	KIAA1143
ENSG00000261557	41.3192	-0.00573979	0.0343285	-2.25248	0.0242921	0.904706	1	NA
ENSG00000139190	495.727	-0.00974322	0.0355399	-2.25223	0.0243078	0.904706	0.359382	VAMP1
ENSG00000270781	3.67982	0.00418255	0.0340252	2.25013	0.0244407	0.904706	1	NA
ENSG00000273061	52.5311	-0.00959211	0.0354786	-2.24947	0.0244824	0.904706	1	CDC37L1-DT
ENSG00000280828	65.3672	0.0107406	0.0359411	2.24905	0.0245095	0.904706	1	NA
ENSG00000243005	19.2558	0.00882207	0.0352064	2.24824	0.0245607	0.904706	1	NA
ENSG00000270277	51.5382	0.00962098	0.0354863	2.24799	0.0245767	0.904706	1	NA
ENSG00000184557	8024.61	-0.00844515	0.0350789	-2.24708	0.0246349	0.904706	1	SOCS3
ENSG00000119778	2290.08	0.0142643	0.0376884	2.24656	0.0246679	0.904706	1	ATAD2B
ENSG00000135976	2853.1	0.0168169	0.0393089	2.24639	0.0246791	0.904706	1	ANKRD36
ENSG00000273344	209.639	-0.00911235	0.0352965	-2.24425	0.0248161	0.904706	1.35938	PAXIP1-AS1
ENSG00000226070	2.61518	-0.00199273	0.033763	-2.24372	0.0248507	0.904706	1	NA
ENSG00000279024	3.58565	-0.00375523	0.033964	-2.24258	0.0249237	0.904706	1	NA
ENSG00000133706	1505.05	-0.00510228	0.0341965	-2.24245	0.0249324	0.904706	0.359382	LARS1
ENSG00000170017	481.24	0.0151898	0.0382494	2.24192	0.0249665	0.904706	1	ALCAM
ENSG00000261888	47.5527	0.00612497	0.0344226	2.24155	0.0249908	0.904706	1	NA
ENSG00000094914	269.502	-0.0113461	0.036201	-2.24129	0.0250071	0.904706	1	AAAS
ENSG00000046653	4.22537	-0.00273776	0.0338339	-2.23866	0.025178	0.904706	1	GPM6B
ENSG00000207612	2.50588	0.00388523	0.0339785	2.23724	0.0252707	0.904706	1	MIR604
ENSG00000169184	82.4226	0.0051443	0.0342	2.23694	0.0252904	0.904706	1	MN1
ENSG00000111752	803.784	-0.00931289	0.0353158	-2.23556	0.0253807	0.904706	0.359382	PHC1
ENSG00000160654	2150.53	-0.00782723	0.0348723	-2.23521	0.0254038	0.904706	1	CD3G
ENSG00000184612	40.2479	-0.0038116	0.0339672	-2.23462	0.0254422	0.904706	1	NA
ENSG00000263882	3.01983	0.0039886	0.0339974	2.23459	0.0254444	0.904706	1	NA
ENSG00000282320	26.1553	-0.00778107	0.0348613	-2.23433	0.0254616	0.904706	1	NA
ENSG00000273374	2.47509	-0.00342012	0.0339147	-2.23426	0.0254662	0.904706	1.35938	NA
ENSG00000261534	22.0336	-0.00894674	0.035244	-2.23248	0.0255834	0.904706	1	NA
ENSG00000220848	48.8018	0.0121512	0.036572	2.23161	0.0256405	0.904706	1	NA
ENSG00000081087	742.004	-0.00923526	0.035327	-2.23066	0.0257039	0.904706	1	OSTM1
ENSG00000165819	674.188	-0.0126622	0.0368193	-2.22986	0.025757	0.904706	1	METTL3
ENSG00000275227	52.5743	0.0100843	0.0356549	2.22982	0.0257596	0.904706	1	NA
ENSG00000279161	8.16129	-0.00359393	0.0339372	-2.22907	0.0258093	0.904706	1.35938	NA
ENSG00000261096	23.717	0.00773679	0.0348496	2.2289	0.0258208	0.904706	1	NA
ENSG00000129103	1560.61	-0.0200603	0.0412643	-2.22828	0.025862	0.904706	1	SUMF2
ENSG00000106100	475.101	-0.0180617	0.040153	-2.22744	0.0259177	0.904706	0.359382	NOD1
ENSG00000169627	3.39602	0.00351399	0.0339265	2.22741	0.0259198	0.904706	1	BOLA2B
ENSG00000241490	52.5524	-0.00953631	0.0354557	-2.22724	0.0259316	0.904706	1.35938	LOC107986115
ENSG00000198963	3.45345	-0.00138036	0.0337249	-2.22589	0.0260218	0.904706	1	RORB
ENSG00000110455	272.89	-0.00619488	0.0344264	-2.22559	0.0260417	0.904706	0.359382	ACCS
ENSG00000160856	154.216	-0.00478869	0.0341355	-2.22556	0.0260435	0.904706	1	FCRL3
ENSG00000005469	208.576	-0.0132695	0.0371195	-2.22365	0.0261718	0.904706	1	CROT
ENSG00000135424	16.673	-0.00714464	0.0346739	-2.22344	0.0261865	0.904706	1	ITGA7
ENSG00000143079	38.5136	0.00746496	0.0347625	2.22191	0.0262896	0.904706	1	CTTNBP2NL
ENSG00000198001	1335.76	-0.0168321	0.0392332	-2.22162	0.0263089	0.904706	1	IRAK4
ENSG00000178965	1.76465	-0.00240926	0.0338004	-2.22141	0.0263232	0.904706	1	ERICH3
ENSG00000265413	6.82452	0.0056677	0.0343152	2.22066	0.0263742	0.904706	1	NA
ENSG00000271913	24.0836	-0.00699381	0.0346208	-2.21927	0.0264684	0.904706	1	LOC105378083
ENSG00000250602	5.34459	-0.0039294	0.0339859	-2.21842	0.0265264	0.904706	1.35938	NA
ENSG00000237181	36.9621	-0.00925461	0.0353455	-2.21788	0.0265631	0.904706	1	NA
ENSG00000073536	238.74	-0.0112966	0.036152	-2.21769	0.0265763	0.904706	1	NLE1
ENSG00000267737	8.20132	-0.00548946	0.0342709	-2.21752	0.0265877	0.904706	1.35938	NA
ENSG00000211816	34.0512	-0.00745814	0.0347633	-2.21722	0.0266079	0.904706	1	NA
ENSG00000021300	331.176	-0.0059383	0.03438	-2.21636	0.0266665	0.904706	1	PLEKHB1
ENSG00000259943	115.981	-0.0111803	0.0361128	-2.21613	0.0266829	0.904706	1.35938	NA
ENSG00000183889	2.06401	-0.0019669	0.0337602	-2.21609	0.0266856	0.904706	1	NA
ENSG00000100124	172.789	-0.0109274	0.0360168	-2.21608	0.0266863	0.904706	1	ANKRD54
ENSG00000166197	979.71	-0.0136491	0.0373785	-2.21597	0.0266938	0.904706	1	NOLC1
ENSG00000137133	118.488	-0.010964	0.0360371	-2.21517	0.0267481	0.904706	1	HINT2
ENSG00000177613	1550.43	-0.0152009	0.0382634	-2.21416	0.0268176	0.904706	1	CSTF2T
ENSG00000143434	40.95	-0.0085351	0.0351035	-2.21399	0.0268292	0.904706	1	SEMA6C
ENSG00000243836	84.5446	-0.00460234	0.034101	-2.21383	0.0268402	0.904706	1.35938	WDR86-AS1
ENSG00000089041	344.047	-0.00933952	0.0353765	-2.21253	0.0269304	0.904706	1	P2RX7
ENSG00000282173	79.0664	-0.00718825	0.0346865	-2.21001	0.0271044	0.904706	1	NA
ENSG00000237522	14.8818	-0.00607672	0.0343988	-2.20919	0.0271614	0.904706	1.35938	NA
ENSG00000103932	314.721	-0.0158743	0.0386695	-2.20661	0.0273415	0.904706	0.359382	RPAP1
ENSG00000155097	474.95	-0.00981907	0.0355517	-2.20577	0.0273998	0.904706	1	ATP6V1C1
ENSG00000264343	54.5706	0.00843551	0.0350516	2.20567	0.0274068	0.904706	1.35938	NOTCH2NLA
ENSG00000175787	169.624	-0.0156638	0.0384752	-2.20485	0.0274645	0.904706	1	ZNF169
ENSG00000231681	2.01859	-0.00246184	0.0338042	-2.20447	0.027491	0.904706	1	NA
ENSG00000100485	3505.6	0.0116777	0.0363237	2.20425	0.027507	0.904706	1	SOS2
ENSG00000158457	203.891	0.00682949	0.0345809	2.20397	0.0275265	0.904706	1	TSPAN33
ENSG00000128944	77.7156	0.0115834	0.036295	2.20369	0.0275461	0.904706	1	KNSTRN
ENSG00000272617	73.8543	-0.00693559	0.0346227	-2.20329	0.0275745	0.904706	1	NA
ENSG00000254362	12.2206	-0.00573314	0.0343222	-2.20299	0.0275958	0.904706	1	NA
ENSG00000082146	231.528	-0.00751594	0.0348044	-2.20131	0.0277138	0.904706	1.35938	STRADB
ENSG00000159579	755.939	0.0125408	0.0367488	2.19967	0.0278305	0.904706	1	RSPRY1
ENSG00000257803	11.9017	0.00631699	0.0344591	2.19929	0.0278571	0.904706	1	NA
ENSG00000230562	152.316	0.00913843	0.0353084	2.19924	0.0278611	0.904706	1	NA
ENSG00000106367	55.7029	-0.00471166	0.0341164	-2.19905	0.0278742	0.904706	1	AP1S1
ENSG00000227799	8.86669	-0.00593637	0.0343684	-2.1985	0.0279138	0.904706	1	NA
ENSG00000172594	76.628	0.00707279	0.0346518	2.19834	0.0279252	0.904706	1	SMPDL3A
ENSG00000273343	21.2124	0.00810098	0.0349539	2.19809	0.027943	0.904706	1	NA
ENSG00000117399	8.51008	-0.00505476	0.0341809	-2.19803	0.0279467	0.904706	1	CDC20
ENSG00000176289	34.877	-0.00386455	0.0339666	-2.19771	0.0279697	0.904706	1	NA
ENSG00000103657	17459.9	0.0133389	0.0371531	2.19726	0.0280017	0.904706	1	HERC1
ENSG00000125354	7196.94	-0.0141941	0.0376075	-2.19698	0.0280217	0.904706	0.359382	SEPTIN6
ENSG00000143994	11.8698	-0.005393	0.0342466	-2.1961	0.0280851	0.904706	1	ABHD1
ENSG00000261526	600.26	-0.00977217	0.0355059	-2.19591	0.0280983	0.904706	1	NA
ENSG00000143515	4493.27	-0.00763237	0.0348083	-2.19572	0.0281118	0.904706	1	ATP8B2
ENSG00000251495	4.25519	0.00434772	0.0340463	2.19523	0.0281473	0.904706	1.35938	NA
ENSG00000189014	3.99363	0.00441925	0.0340545	2.19452	0.0281978	0.904706	1	NA
ENSG00000233695	93.1771	-0.00431684	0.034045	-2.194	0.0282356	0.904706	1	NA
ENSG00000065526	6680.06	0.0159289	0.0386432	2.19324	0.0282901	0.904706	1	SPEN
ENSG00000197457	1063.1	-0.0085812	0.0351229	-2.19295	0.0283113	0.904706	1	STMN3
ENSG00000264204	8.25249	-0.00151852	0.0337331	-2.19182	0.0283925	0.904706	1	NA
ENSG00000146285	1065.67	-0.0124195	0.0366708	-2.19156	0.0284114	0.904706	1	SCML4
ENSG00000134824	103.828	-0.00175914	0.0337477	-2.19136	0.0284261	0.904706	1.35938	FADS2
ENSG00000277161	107.283	-0.0101456	0.0356728	-2.19007	0.0285188	0.904706	1	PIGW
ENSG00000214067	53.229	0.00964267	0.0354852	2.18901	0.0285962	0.904706	1.35938	NA
ENSG00000218730	41.8878	0.00642284	0.0344762	2.18893	0.0286019	0.904706	1	NA
ENSG00000248971	104.589	0.0110536	0.0360601	2.18877	0.0286137	0.904706	1	NA
ENSG00000198270	402.082	-0.0121138	0.0365299	-2.1879	0.0286768	0.904706	1	TMEM116
ENSG00000129521	38.8903	-0.00440864	0.0340569	-2.18776	0.0286869	0.904706	1	EGLN3
ENSG00000179943	58.4675	-0.00887775	0.0352059	-2.18768	0.0286926	0.904706	1	FIZ1
ENSG00000280161	12.9337	-0.00662091	0.0345309	-2.18755	0.0287022	0.904706	1	NA
ENSG00000279741	13.6415	-0.00286393	0.0338188	-2.18677	0.028759	0.904706	1	NA
ENSG00000198851	3904.61	-0.011658	0.0363149	-2.18634	0.0287909	0.904706	1	CD3E
ENSG00000177076	56.8745	-0.00953461	0.0354349	-2.18601	0.0288146	0.904706	1	ACER2
ENSG00000125247	264.654	-0.0138014	0.0374031	-2.185	0.0288886	0.904706	1	TMTC4
ENSG00000068383	372.304	0.0228204	0.0440403	2.18484	0.0289005	0.904706	0.359382	INPP5A
ENSG00000138286	269.947	-0.0118812	0.0364158	-2.18394	0.0289663	0.904706	0.359382	FAM149B1
ENSG00000213280	4.36188	-0.00441791	0.0340622	-2.18377	0.0289789	0.904706	1	NA
ENSG00000272990	58.2754	0.00708954	0.0346483	2.1834	0.029006	0.904706	1	NA
ENSG00000115170	494.008	-0.0086263	0.0351227	-2.18244	0.0290771	0.904706	1	ACVR1
ENSG00000219507	24.1183	0.00760054	0.0348022	2.18172	0.0291304	0.904706	1	NA
ENSG00000005102	49.7025	-0.00616635	0.0344156	-2.18144	0.0291513	0.904706	1.35938	MEOX1
ENSG00000135617	67.4395	-0.00841127	0.0350381	-2.1807	0.0292059	0.904706	1	PRADC1
ENSG00000165730	15.5336	0.0044995	0.0340711	2.18043	0.0292259	0.904706	1	STOX1
ENSG00000260479	5.05394	0.00503215	0.0341735	2.1798	0.0292723	0.904706	1	NA
ENSG00000247735	8.14323	-0.00505859	0.0341811	-2.17956	0.0292901	0.904706	1.35938	NA
ENSG00000156427	3.38061	0.0043189	0.034045	2.17779	0.0294214	0.904706	1	FGF18
ENSG00000212296	26.6912	-0.0081012	0.0349484	-2.17776	0.0294242	0.904706	1.35938	SNORD72
ENSG00000259940	15.367	-0.00465435	0.0340973	-2.17736	0.0294536	0.904706	1	NA
ENSG00000170615	3.6425	-0.000770582	0.0336989	-2.17711	0.0294722	0.904706	1	SLC26A5
ENSG00000259415	12.9984	0.00616562	0.0343996	2.17701	0.02948	0.904706	1	NA
ENSG00000212283	353.088	0.00868241	0.0351417	2.17674	0.0294998	0.904706	1	SNORD89
ENSG00000279656	8.08759	-0.00495618	0.0341598	-2.1766	0.0295101	0.904706	1	NA
ENSG00000257023	2.58428	-0.0026463	0.0338233	-2.17603	0.0295531	0.904706	1	NA
ENSG00000229474	640.576	-0.0132965	0.0371116	-2.1754	0.0296002	0.904706	1	PATL2
ENSG00000179029	147.805	-0.00834635	0.0350106	-2.17442	0.0296739	0.904706	1.35938	TMEM107
ENSG00000106785	633.819	-0.00776726	0.0348255	-2.1743	0.0296826	0.904706	1	TRIM14
ENSG00000235672	5.92077	0.00467451	0.0341018	2.17426	0.0296856	0.904706	1	NA
ENSG00000085491	575.897	-0.0101604	0.0356536	-2.17399	0.0297056	0.904706	0.359382	SLC25A24
ENSG00000111203	864.681	-0.0272722	0.0484344	-2.17331	0.0297571	0.904706	1	ITFG2
ENSG00000247095	6.80058	0.00507402	0.0341827	2.17236	0.0298281	0.904706	1.35938	MIR210HG
ENSG00000273183	8.3146	-0.00498074	0.0341639	-2.17191	0.0298626	0.904706	1	NA
ENSG00000169379	131.566	-0.0122877	0.0365981	-2.17037	0.0299787	0.904706	1	ARL13B
ENSG00000197102	14519.4	0.0210868	0.042463	2.17019	0.0299926	0.904706	1	DYNC1H1
ENSG00000139239	146.208	0.00785577	0.0348678	2.16941	0.0300512	0.904706	1	NA
ENSG00000160094	434.629	0.0220555	0.0443441	2.16874	0.0301028	0.904706	1	ZNF362
ENSG00000061676	187.238	0.0111264	0.0360796	2.16852	0.0301193	0.904706	1.35938	NCKAP1
ENSG00000028203	1308.03	0.0145166	0.0377829	2.16567	0.0303362	0.904706	0.359382	VEZT
ENSG00000010810	8157.57	0.0149245	0.0380185	2.1654	0.030357	0.904706	1	FYN
ENSG00000126602	734.286	-0.012309	0.0366071	-2.16507	0.0303826	0.904706	1	TRAP1
ENSG00000188227	115.461	-0.00932415	0.0353624	-2.16401	0.0304635	0.904706	1	ZNF793
ENSG00000230417	1.87516	-0.00278319	0.0338359	-2.16396	0.0304673	0.904706	1	LINC00595
ENSG00000133789	410.162	0.00834372	0.0350222	2.16374	0.0304846	0.904706	1	SWAP70
ENSG00000151498	396.477	-0.0164284	0.0389618	-2.16335	0.0305141	0.904706	1	ACAD8
ENSG00000204282	719.777	-0.00850542	0.0350767	-2.16273	0.0305622	0.904706	1	TNRC6C-AS1
ENSG00000272644	9.55006	-0.00666996	0.0345402	-2.16262	0.0305707	0.904706	1	NA
ENSG00000112812	5.06482	-0.00405238	0.0340001	-2.1618	0.0306332	0.904706	1	PRSS16
ENSG00000189136	121.963	0.0101947	0.0356831	2.16122	0.0306781	0.904706	1.35938	UBE2Q2P1
ENSG00000284324	1.78754	0.00279504	0.0338378	2.16119	0.0306804	0.904706	1.35938	MIR3175
ENSG00000093167	1122.99	0.0141059	0.0375504	2.16092	0.0307013	0.904706	1	LRRFIP2
ENSG00000255158	2.03769	0.00322835	0.0338862	2.16054	0.0307312	0.904706	1	NA
ENSG00000185304	144.99	0.00487861	0.0341451	2.1603	0.0307492	0.904706	1	RGPD2
ENSG00000147155	447.057	-0.0193652	0.0410119	-2.15887	0.0308604	0.904706	1	EBP
ENSG00000260719	55.685	-0.00575477	0.0343211	-2.15864	0.0308779	0.904706	1	NA
ENSG00000125375	524.302	-0.0155527	0.0383604	-2.15831	0.030904	0.904706	1	DMAC2L
ENSG00000199545	22.0123	-0.00369906	0.0339569	-2.1583	0.0309045	0.904706	1	NA
ENSG00000152128	7.23986	0.00506636	0.0341812	2.15714	0.0309945	0.904706	1	TMEM163
ENSG00000011405	2410.11	0.0123455	0.0366266	2.1571	0.0309979	0.904706	1	PIK3C2A
ENSG00000197892	1291.43	0.0205542	0.0419826	2.15665	0.0310327	0.904706	1	KIF13B
ENSG00000236977	555.314	0.00887109	0.0351878	2.15626	0.0310633	0.904706	1	ANKRD44-IT1
ENSG00000123739	184.395	-0.00937116	0.0353635	-2.15533	0.0311364	0.904706	1	PLA2G12A
ENSG00000242049	14.2482	0.00682496	0.0345788	2.15509	0.0311549	0.904706	1	DNAJB8-AS1
ENSG00000271862	94.2807	0.0107587	0.035907	2.15373	0.0312615	0.904706	1	NA
ENSG00000186073	106.396	-0.00768746	0.0348157	-2.1537	0.0312635	0.904706	1.35938	C15orf41
ENSG00000259071	7.56887	-0.00422226	0.0340289	-2.15325	0.0312989	0.904706	1	NA
ENSG00000164970	144.731	-0.0115887	0.0362464	-2.15285	0.0313307	0.904706	1	FAM219A
ENSG00000259768	27.7342	-0.00744838	0.0347429	-2.15115	0.0314643	0.904706	1	NA
ENSG00000196511	553.567	-0.0116503	0.0362906	-2.15058	0.0315097	0.904706	1	TPK1
ENSG00000161912	280.823	-0.0110946	0.036045	-2.15028	0.0315333	0.904706	1	ADCY10P1
ENSG00000226761	53.3254	0.00516225	0.0341936	2.14958	0.0315884	0.904706	1.35938	TAS2R46
ENSG00000199804	2.02921	-0.00248272	0.0338055	-2.14937	0.0316051	0.904706	1.35938	NA
ENSG00000255495	5.77842	-0.00384874	0.0339702	-2.14934	0.0316077	0.904706	1.35938	NA
ENSG00000157017	27.7463	0.0086634	0.0351169	2.14869	0.0316589	0.904706	1	GHRL
ENSG00000163235	26.0794	0.0061893	0.0344153	2.14835	0.0316857	0.904706	1	TGFA
ENSG00000140526	2468.43	0.0136302	0.0372639	2.14774	0.0317347	0.904706	1	ABHD2
ENSG00000196704	1146.17	-0.0107227	0.0358358	-2.14772	0.0317361	0.904706	1	AMZ2
ENSG00000266472	802.501	-0.0148474	0.0379165	-2.14692	0.0318	0.904706	0.359382	MRPS21
ENSG00000148516	6973.43	0.00876308	0.0351574	2.14586	0.0318841	0.904706	0.359382	ZEB1
ENSG00000111817	1012.99	0.0068024	0.0345749	2.14572	0.0318954	0.904706	1	DSE
ENSG00000007341	435.592	-0.0154403	0.0383045	-2.14547	0.0319155	0.904706	1	ST7L
ENSG00000280190	36.6143	0.00801759	0.0349201	2.14538	0.0319225	0.904706	1.35938	NA
ENSG00000169857	129.609	-0.0140571	0.037495	-2.1447	0.0319766	0.904706	1	AVEN
ENSG00000007129	231.9	-0.0126573	0.0367587	-2.1437	0.0320573	0.904706	1	CEACAM21
ENSG00000224707	11.0988	0.00595431	0.0343613	2.14366	0.0320602	0.904706	1	NA
ENSG00000188878	141.855	-0.0124624	0.0366623	-2.1423	0.0321697	0.904706	1	FBF1
ENSG00000130052	79.3465	0.00648193	0.0345051	2.14191	0.032201	0.904706	1	STARD8
ENSG00000133742	2.9198	-0.000762062	0.0336988	-2.14187	0.0322041	0.904706	1.35938	CA1
ENSG00000253558	31.6955	0.0069923	0.0346182	2.1418	0.0322095	0.904706	1	NA
ENSG00000101974	935.08	-0.00957994	0.0353906	-2.14169	0.0322184	0.904706	0.359382	ATP11C
ENSG00000183918	1640.77	0.010765	0.0359134	2.14153	0.0322312	0.904706	1	SH2D1A
ENSG00000154803	300.021	-0.00801866	0.0349168	-2.14152	0.0322325	0.904706	0.359382	FLCN
ENSG00000263740	909.836	0.00509667	0.0342026	2.14146	0.0322367	0.904706	1	NA
ENSG00000224358	20.8739	-0.00744977	0.0347423	-2.14102	0.0322721	0.904706	1	NA
ENSG00000262714	41.1851	-0.00458821	0.0340848	-2.1387	0.0324602	0.904706	1	NA
ENSG00000230099	99.2744	-0.00791508	0.0348852	-2.1382	0.0325009	0.904706	1	NA
ENSG00000188690	360.951	-0.0130101	0.0369274	-2.13814	0.0325053	0.904706	1	UROS
ENSG00000117707	1.94213	-0.00192181	0.0337574	-2.13812	0.032507	0.904706	1	PROX1
ENSG00000106366	23.9855	0.00322331	0.0338859	2.13766	0.032544	0.904706	1.35938	SERPINE1
ENSG00000185880	361.494	-0.00840362	0.0350343	-2.13734	0.0325707	0.904706	1	TRIM69
ENSG00000279059	30.2164	-0.00606386	0.0343892	-2.13618	0.0326646	0.904706	1.35938	NA
RGL2	462.287	-0.000733066	0.0333546	-2.13588	0.0326892	0.904706	1	NA
ENSG00000196420	8.1661	-0.00573121	0.0343194	-2.13581	0.0326953	0.904706	1.35938	S100A5
ENSG00000205581	3137.11	-0.0243858	0.0456624	-2.13444	0.0328069	0.904706	1	HMGN1
ENSG00000133466	199.273	-0.0129604	0.0369096	-2.13437	0.0328123	0.904706	1	C1QTNF6
ENSG00000112893	5943.42	0.0159239	0.0385755	2.13388	0.0328525	0.904706	1	MAN2A1
ENSG00000171155	106.315	-0.00937842	0.0353607	-2.13105	0.0330849	0.904706	1	C1GALT1C1
ENSG00000279672	25.8528	-0.00585115	0.0343419	-2.13092	0.0330955	0.904706	1	NA
ENSG00000274023	13.8226	0.00696156	0.0346137	2.13072	0.0331118	0.904706	1	NA
ENSG00000153823	261.311	0.0063957	0.0344595	2.1306	0.033122	0.904706	1	PID1
ENSG00000079308	86.1142	0.00534933	0.0342432	2.12802	0.0333354	0.904706	1.35938	TNS1
ENSG00000163528	36.6736	-0.00713745	0.0346519	-2.12792	0.0333436	0.904706	1	CHCHD4
ENSG00000146021	483.697	-0.0109718	0.0359977	-2.12765	0.0333658	0.904706	1	KLHL3
ENSG00000213598	49.1492	-0.00409315	0.0340136	-2.1272	0.0334031	0.904706	1	NA
ENSG00000223546	78.3177	0.0126651	0.0367496	2.12619	0.0334872	0.904706	1	NA
ENSG00000281649	3353.61	-0.0269286	0.0479213	-2.12504	0.0335831	0.904706	1	EBLN3P
ENSG00000276293	1108.78	-0.00742602	0.0347335	-2.12458	0.0336213	0.904706	1	PIP4K2B
ENSG00000160014	2866.17	-0.0108547	0.035936	-2.12428	0.0336472	0.904706	0.359382	CALM3
ENSG00000230606	34.4293	-0.00513713	0.0341896	-2.12298	0.0337557	0.904706	1	NA
ENSG00000226950	665.039	-0.0147101	0.0378267	-2.12212	0.0338278	0.904706	1	DANCR
ENSG00000115155	18.2264	-0.00502904	0.0341679	-2.12118	0.0339067	0.904706	1	OTOF
ENSG00000151458	119.164	0.00657485	0.034507	2.12103	0.0339192	0.904706	1	ANKRD50
ENSG00000259345	7.38835	0.0043312	0.0340445	2.11964	0.0340361	0.904706	1	NA
ENSG00000071575	2343.64	-0.010538	0.0358145	-2.11959	0.0340403	0.904706	1	TRIB2
ENSG00000225431	3.42309	-0.00349504	0.0339206	-2.11912	0.0340802	0.904706	1	LINC01671
ENSG00000157933	3087.51	0.00861933	0.0351074	2.11867	0.0341186	0.904706	1	SKI
ENSG00000114735	691.856	-0.0076633	0.0348012	-2.11715	0.0342471	0.904706	1	HEMK1
ENSG00000164626	22.6377	-0.00493617	0.0341513	-2.11699	0.034261	0.904706	1	KCNK5
ENSG00000160439	140.253	-0.00758582	0.0347845	-2.11665	0.0342897	0.904706	1.35938	RDH13
ENSG00000254272	46.7738	0.00938838	0.0353921	2.11642	0.0343095	0.904706	1	NA
ENSG00000267248	12.7446	-0.00689977	0.0345921	-2.11577	0.0343642	0.904706	1	NA
ENSG00000163608	1770.75	0.0136281	0.037243	2.11505	0.0344255	0.904706	1	NEPRO
ENSG00000168495	700.636	-0.013902	0.037465	-2.11486	0.0344415	0.904706	1	POLR3D
ENSG00000196449	630.282	-0.0173256	0.0395332	-2.1145	0.0344724	0.904706	1	YRDC
ENSG00000244582	3.84692	-0.00307923	0.0338685	-2.11389	0.0345247	0.904706	1	NA
ENSG00000198836	3726.67	0.0129462	0.0368915	2.11337	0.0345694	0.904706	0.359382	OPA1
ENSG00000211801	69.3553	-0.00760461	0.0347732	-2.11283	0.0346151	0.904706	1	NA
ENSG00000138604	148.679	-0.00721989	0.0346719	-2.11246	0.0346469	0.904706	1.35938	GLCE
ENSG00000206634	40.1782	0.0086123	0.0351081	2.11142	0.0347363	0.904706	1	SNORA22
ENSG00000188056	3.76165	-0.000920707	0.0337039	-2.11078	0.0347914	0.904706	1	TREML4
ENSG00000126709	254.016	-0.0124464	0.0366596	-2.10981	0.034875	0.904706	1	IFI6
ENSG00000089847	20.6531	-0.0060992	0.0343944	-2.1079	0.0350397	0.904706	1	ANKRD24
ENSG00000166716	2151.83	0.017754	0.0396926	2.10758	0.0350675	0.904706	0.359382	ZNF592
ENSG00000078319	262.34	-0.023319	0.044269	-2.10755	0.0350703	0.904706	1	NA
ENSG00000275291	52.435	-0.00655384	0.0344976	-2.10691	0.0351253	0.904706	1	RNVU1-26
ENSG00000143624	988.813	-0.0108353	0.035929	-2.10687	0.0351288	0.904706	0.359382	INTS3
ENSG00000105053	715.422	-0.0212016	0.0423417	-2.10682	0.0351334	0.904706	1	VRK3
ENSG00000167094	94.831	-0.00479738	0.0341254	-2.10676	0.0351385	0.904706	1	TTC16
ENSG00000185201	788.482	-0.00737079	0.0347223	-2.10642	0.0351679	0.904706	1	IFITM2
ENSG00000258430	16.4129	0.00644606	0.0344798	2.10618	0.0351889	0.904706	1.35938	NA
ENSG00000140455	9226.5	0.0139847	0.0374352	2.10572	0.0352284	0.904706	0.359382	USP3
ENSG00000234636	7.84667	-0.00488102	0.0341382	-2.10547	0.0352501	0.904706	1	MED14OS
ENSG00000270550	6.50354	-0.00301311	0.0338597	-2.10473	0.0353144	0.904706	1	NA
ENSG00000234816	18.5604	-0.00570603	0.0343066	-2.10456	0.0353296	0.904706	1	NA
ENSG00000249635	2.39111	-0.00215088	0.0337762	-2.10371	0.035404	0.904706	1.35938	LOC101929577
ENSG00000256019	36.2768	0.00487304	0.0341347	2.10316	0.0354517	0.904706	1	NA
ENSG00000142784	776.281	-0.00831279	0.0349975	-2.10306	0.0354608	0.904706	1	WDTC1
ENSG00000278673	3.89654	0.00318659	0.0338789	2.10291	0.0354735	0.904706	1	NA
ENSG00000196517	1.99954	-0.00281129	0.0338398	-2.10251	0.0355086	0.904706	1	SLC6A9
ENSG00000198133	167.885	-0.0101891	0.035651	-2.10237	0.0355205	0.904706	1	TMEM229B
ENSG00000213033	17.5792	0.00765411	0.034802	2.1019	0.035562	0.904706	1	NA
ENSG00000102349	101.733	-0.00611462	0.0344	-2.10107	0.0356346	0.904706	1	KLF8
ENSG00000214727	7.60242	0.0055666	0.0342753	2.10085	0.0356543	0.904706	1	NA
ENSG00000124374	172.109	-0.00584026	0.0343328	-2.09982	0.0357448	0.904706	1.35938	PAIP2B
ENSG00000114013	586.482	0.00607482	0.0343775	2.09977	0.0357494	0.904706	1	CD86
ENSG00000105639	4085.53	-0.0132199	0.0370251	-2.09976	0.0357498	0.904706	1	JAK3
ENSG00000120925	152.785	-0.00541168	0.0342351	-2.09891	0.0358253	0.904706	1	RNF170
ENSG00000271122	85.1424	-0.00934835	0.035342	-2.09847	0.0358634	0.904706	1	LOC101930085
ENSG00000232208	14.3383	-0.00302298	0.0338576	-2.09813	0.0358932	0.904706	1	NA
ENSG00000225079	17.51	-0.00417267	0.0340158	-2.09811	0.0358957	0.904706	1	NA
ENSG00000057657	2476.03	-0.0100453	0.03561	-2.09785	0.0359181	0.904706	1	PRDM1
ENSG00000108950	5.59054	0.00363332	0.0339355	2.097	0.0359934	0.904706	1.35938	FAM20A
ENSG00000134779	546.808	-0.0118793	0.0363677	-2.09674	0.0360166	0.904706	1	TPGS2
ENSG00000163319	362.585	0.013245	0.0370396	2.09667	0.0360231	0.904706	0.359382	MRPS18C
ENSG00000219665	456.611	0.0114086	0.0361589	2.09628	0.0360571	0.904706	1	ZNF433-AS1
ENSG00000103044	65.2346	-0.00935505	0.0353514	-2.09582	0.0360978	0.904706	1	HAS3
ENSG00000245532	33500.1	0.00759573	0.0347891	2.09546	0.0361305	0.904706	1	NEAT1
ENSG00000272114	1.87508	0.00274553	0.0338321	2.09481	0.0361877	0.904706	1	NA
ENSG00000130755	2751.85	-0.0207378	0.0424796	-2.09462	0.036205	0.904706	1	GMFG
ENSG00000232373	27.1335	0.00709969	0.034644	2.0939	0.0362689	0.904706	1	NA
ENSG00000230725	3.37776	-0.00327133	0.0338874	-2.09361	0.0362946	0.904706	1	LOC284798
ENSG00000105677	305.915	-0.0121654	0.0365035	-2.09354	0.0363013	0.904706	1	TMEM147
ENSG00000148290	496.462	-0.0170267	0.039216	-2.09351	0.0363035	0.904706	1	SURF1
ENSG00000225779	4.63804	-0.00273026	0.0338291	-2.09312	0.0363386	0.904706	1	NA
ENSG00000005339	6625.04	0.0203559	0.0416614	2.09274	0.036372	0.904706	1	CREBBP
ENSG00000117569	1702.41	0.0105311	0.0357922	2.09271	0.0363751	0.904706	1	PTBP2
ENSG00000106299	743.157	0.0131966	0.0369872	2.09184	0.0364528	0.904706	1	WASL
ENSG00000160075	1958.01	-0.0217424	0.0428927	-2.09176	0.0364603	0.904706	0.359382	SSU72
ENSG00000152556	199.683	-0.0150381	0.0379986	-2.09138	0.0364938	0.904706	1	PFKM
ENSG00000162063	52.7168	-0.00778982	0.0348333	-2.08998	0.0366194	0.904706	1	CCNF
ENSG00000130340	3627.44	0.00822127	0.034971	2.08945	0.0366676	0.904706	0.359382	SNX9
ENSG00000138617	323.469	-0.00913172	0.0352593	-2.08848	0.0367548	0.904706	1	PARP16
ENSG00000167995	79.4077	0.00516817	0.0341693	2.08845	0.0367573	0.904706	1	BEST1
ENSG00000197093	115.792	-0.00842521	0.0350204	-2.08835	0.0367664	0.904706	1	GAL3ST4
ENSG00000107014	7.28586	-0.00441048	0.0340552	-2.08795	0.036802	0.904706	1	RLN1
ENSG00000255320	2.66058	-0.00264461	0.0338219	-2.08782	0.0368144	0.904706	1	NA
ENSG00000166532	310.994	-0.016067	0.0385995	-2.08755	0.0368381	0.904706	1	RIMKLB
ENSG00000117419	305.191	-0.0125261	0.0366645	-2.08751	0.0368417	0.904706	0.359382	ERI3
ENSG00000239335	7.12541	-0.00494151	0.0341437	-2.08712	0.0368771	0.904706	1.35938	LLPH-DT
ENSG00000165948	76.725	-0.0168326	0.0390927	-2.08676	0.0369101	0.904706	1	IFI27L1
ENSG00000175985	24.8806	0.00899713	0.0352161	2.08557	0.0370177	0.904706	1	PLEKHD1
ENSG00000105519	554.446	-0.0105049	0.0357312	-2.0841	0.0371512	0.904706	0.359382	CAPS
ENSG00000257621	2394.96	-0.0181597	0.0402556	-2.08356	0.0372004	0.904706	1	PSMA3-AS1
ENSG00000271320	5.03707	-0.00395572	0.0339846	-2.08335	0.0372189	0.904706	1	NA
ENSG00000137267	191.898	-0.00524546	0.0342106	-2.08321	0.0372318	0.904706	1	TUBB2A
ENSG00000145439	171.873	-0.00896758	0.035205	-2.08292	0.0372582	0.904706	1	CBR4
ENSG00000270589	208.982	0.00846026	0.0350401	2.08238	0.0373074	0.904706	1	NA
ENSG00000147465	3.03268	0.00350481	0.0339188	2.08207	0.0373363	0.904706	1	STAR
ENSG00000102606	2589.26	0.011211	0.0360779	2.08143	0.0373945	0.904706	1	ARHGEF7
ENSG00000166801	1323.98	-0.00704493	0.0346204	-2.08059	0.0374711	0.904706	1	FAM111A
ENSG00000115008	7.51955	0.00304868	0.0338598	2.0804	0.0374889	0.904706	1	IL1A
ENSG00000168297	736.274	0.0172075	0.0393487	2.08038	0.0374907	0.904706	1	PXK
ENSG00000264006	12.1977	-0.00534625	0.0342284	-2.07982	0.0375421	0.904706	1	AKR1C8P
ENSG00000198830	2564.78	-0.0201769	0.0409318	-2.07938	0.0375828	0.904706	1	HMGN2
ENSG00000119772	1670.51	-0.0132487	0.0371096	-2.07905	0.0376127	0.904706	1	DNMT3A
ENSG00000197933	47.639	0.00776627	0.0348114	2.07859	0.0376552	0.904706	1.35938	ZNF823
ENSG00000214160	145.865	-0.0142087	0.0375105	-2.07848	0.0376651	0.904706	1.35938	ALG3
ENSG00000130164	840.395	-0.00515205	0.0342098	-2.07811	0.037699	0.904706	1	LDLR
ENSG00000240403	17.1405	-0.00308589	0.0338682	-2.07809	0.0377011	0.904706	1	KIR3DL2
ENSG00000233554	4.63798	0.00454828	0.0340785	2.07787	0.0377217	0.904706	1.35938	NA
ENSG00000260339	13.5501	-0.00565958	0.0342854	-2.07729	0.037775	0.904706	1	HEXA-AS1
ENSG00000115138	17.7109	-0.00289539	0.0338446	-2.07712	0.0377901	0.904706	1	POMC
ENSG00000279106	23.2484	0.00655184	0.0344943	2.07692	0.0378088	0.904706	1	NA
ENSG00000101888	252.551	-0.01049	0.0357564	-2.07549	0.0379408	0.904706	1	NXT2
ENSG00000077713	77.8303	-0.00746003	0.0347342	-2.07535	0.0379542	0.904706	1	SLC25A43
ENSG00000188738	17.0317	0.00432928	0.0340328	2.07522	0.0379666	0.904706	1.35938	FSIP2
ENSG00000227154	2.95925	0.00370225	0.033948	2.07494	0.0379921	0.904706	1	NA
ENSG00000197006	2689.31	0.0159093	0.0385177	2.07433	0.0380483	0.904706	1	METTL9
ENSG00000154839	15.582	-0.0065243	0.0344866	-2.0739	0.0380884	0.904706	1	SKA1
ENSG00000151148	697.675	-0.0135317	0.037155	-2.07372	0.0381058	0.904706	1	UBE3B
ENSG00000169598	150.464	-0.00794534	0.0348714	-2.07202	0.038264	0.904706	1.35938	DFFB
ENSG00000233093	41.6014	-0.00366044	0.0339414	-2.07163	0.0382997	0.904706	1	LINC00892
ENSG00000232077	18.1279	0.00686074	0.0345719	2.07129	0.0383313	0.904706	1	LINC01031
ENSG00000165029	1382.87	0.00620604	0.0344135	2.07069	0.0383875	0.904706	1	ABCA1
ENSG00000241431	10.3678	0.00536349	0.0342292	2.07024	0.0384302	0.904706	1	NA
ENSG00000269044	93.6457	-0.0111664	0.0360573	-2.07012	0.0384409	0.904706	1.35938	NA
ENSG00000096092	55.482	-0.0055851	0.0342717	-2.06966	0.0384838	0.904706	1.35938	TMEM14A
ENSG00000210117	26.3268	0.00655116	0.0344956	2.06881	0.0385639	0.904706	1	NA
ENSG00000246582	54.0457	-0.00711725	0.0346385	-2.0682	0.0386213	0.904706	1	LOC389641
ENSG00000225614	67.2274	0.00657712	0.0345022	2.06794	0.0386453	0.904706	1	ZNF469
ENSG00000008517	1203.54	-0.00422489	0.0340237	-2.06776	0.0386624	0.904706	1	IL32
ENSG00000273585	6.82992	0.00565541	0.0342891	2.06735	0.0387013	0.904706	1	NA
ENSG00000231312	30.8905	-0.0111136	0.0360267	-2.06735	0.0387015	0.904706	1	MAP4K3-DT
ENSG00000070540	131.272	0.00804772	0.0349112	2.06734	0.0387025	0.904706	1	WIPI1
ENSG00000101152	1796.37	0.0100389	0.0355871	2.06631	0.0387988	0.904706	1	DNAJC5
ENSG00000180304	495.278	0.0123385	0.0365314	2.06627	0.0388029	0.904706	1	OAZ2
ENSG00000119685	453.188	-0.014319	0.0375614	-2.06535	0.0388898	0.904706	0.359382	TTLL5
ENSG00000084112	1512.19	0.0112094	0.0360528	2.06514	0.0389096	0.904706	1	SSH1
ENSG00000148700	9446.81	-0.0131834	0.0369603	-2.06489	0.0389332	0.904706	1	ADD3
ENSG00000261159	4.48703	-0.00349491	0.0339185	-2.0643	0.0389892	0.904706	1	NA
ENSG00000124486	10742.2	0.0141127	0.0374607	2.06414	0.0390044	0.904706	1	USP9X
ENSG00000183690	89.3338	-0.00751663	0.0347517	-2.06372	0.0390441	0.904706	1	EFHC2
ENSG00000184575	2400.93	-0.0329247	0.0614501	-2.06345	0.03907	0.904706	1	XPOT
ENSG00000270742	2.69298	0.0032676	0.0338833	2.06239	0.0391711	0.904706	1.35938	NA
ENSG00000279841	41.9119	0.00512443	0.034184	2.06227	0.0391823	0.904706	1	NA
ENSG00000136383	15.4927	0.00786989	0.0348624	2.06063	0.0393385	0.904706	1.35938	ALPK3
ENSG00000203993	131.962	-0.0121504	0.036466	-2.05992	0.0394059	0.904706	1	ARRDC1-AS1
ENSG00000232065	2.58451	-0.00329183	0.0338925	-2.0597	0.0394273	0.904706	1	LINC01063
ENSG00000154813	322.334	-0.00945032	0.035352	-2.05938	0.0394582	0.904706	1	DPH3
ENSG00000269802	8.56758	-0.00496586	0.0341507	-2.05903	0.039491	0.904706	1	NA
ENSG00000197622	13521.2	-0.0217084	0.042612	-2.05892	0.039502	0.904706	1	CDC42SE1
ENSG00000264792	9.06273	0.00446414	0.0340643	2.05874	0.0395188	0.904706	1	MIR4637
ENSG00000141526	1035.13	0.00633621	0.03445	2.05865	0.0395278	0.904706	1	SLC16A3
ENSG00000276405	46.522	-0.00761612	0.034781	-2.05847	0.0395452	0.904706	1	NA
ENSG00000096384	14457.9	-0.016938	0.0395295	-2.05786	0.0396032	0.904706	1	HSP90AB1
ENSG00000208892	249.17	0.0083663	0.0349813	2.05766	0.0396231	0.904706	1	SNORA49
ENSG00000283084	3.4802	0.00420722	0.0340214	2.05664	0.039721	0.904706	1	NA
ENSG00000138741	6.27094	0.00472471	0.0341093	2.05662	0.0397232	0.904706	1	TRPC3
ENSG00000155875	6.75346	-0.00443675	0.0340576	-2.05659	0.0397257	0.904706	1	SAXO1
ENSG00000235330	2.25777	-0.00212548	0.0337727	-2.05601	0.0397818	0.904706	1.35938	NA
ENSG00000170917	17.9787	-0.00455389	0.0340772	-2.05438	0.0399391	0.904706	1	NUDT6
ENSG00000134452	1205.32	-0.0110177	0.036065	-2.05414	0.0399619	0.904706	1	FBH1
ENSG00000107960	575.691	-0.00686026	0.0345764	-2.05323	0.0400506	0.904706	1	STN1
ENSG00000255153	17.0652	-0.00612487	0.0344095	-2.05288	0.0400839	0.904706	1	TOLLIP-AS1
ENSG00000261061	6.3109	-0.00469829	0.0341032	-2.05257	0.040114	0.904706	1	NA
ENSG00000213371	2.13462	0.00342515	0.0339028	2.05169	0.0402002	0.904706	1	NA
ENSG00000272056	12.2831	0.00767628	0.0347937	2.0516	0.0402088	0.904706	1	NA
ENSG00000270177	40.2494	-0.0059256	0.03435	-2.05134	0.0402341	0.904706	1	NA
ENSG00000142632	63.9556	-0.00706543	0.0346241	-2.05123	0.0402442	0.904706	1	ARHGEF19
ENSG00000167522	4456.23	0.015936	0.0387396	2.05123	0.0402444	0.904706	0.359382	ANKRD11
ENSG00000158467	254.999	-0.00713214	0.0346448	-2.0511	0.0402575	0.904706	1.35938	AHCYL2
ENSG00000272668	32.3412	-0.00314702	0.0338722	-2.04925	0.0404379	0.904706	1	NA
ENSG00000229769	17.5027	-0.00468988	0.0340999	-2.04858	0.0405028	0.904706	1	NA
ENSG00000119487	1440.32	-0.00827768	0.0349748	-2.04787	0.0405726	0.904706	1	MAPKAP1
ENSG00000095303	175.593	0.00760464	0.0347725	2.04773	0.040586	0.904706	1	PTGS1
ENSG00000196715	135.127	-0.00571996	0.0342971	-2.04748	0.0406105	0.904706	1.35938	VKORC1L1
ENSG00000130702	8.12108	0.00528385	0.0342086	2.04681	0.040677	0.904706	1.35938	LAMA5
ENSG00000257242	1222.13	0.00807214	0.0349131	2.04618	0.0407387	0.904706	1	LINC01619
ENSG00000136932	959.332	-0.0177026	0.0395482	-2.04581	0.0407752	0.904706	1	TRMO
ENSG00000198556	159.575	-0.0125953	0.0366788	-2.04549	0.040807	0.904706	1	ZNF789
ENSG00000167272	189.893	-0.00628807	0.0344275	-2.04538	0.0408175	0.904706	1	POP5
ENSG00000059573	392.201	-0.00594074	0.0343484	-2.04501	0.040854	0.904706	1	ALDH18A1
ENSG00000127947	688.587	0.00964819	0.0354464	2.0446	0.0408941	0.904706	1	PTPN12
ENSG00000119698	38.4543	-0.00579435	0.034318	-2.04394	0.040959	0.904706	1	PPP4R4
ENSG00000111665	8.77056	-0.00527549	0.0342078	-2.04371	0.0409824	0.904706	1.35938	CDCA3
ENSG00000223855	2.56687	0.00304785	0.0338582	2.04363	0.0409905	0.904706	1	HRAT92
ENSG00000170776	13803.2	0.0290344	0.0497287	2.04225	0.0411272	0.904706	1	AKAP13
ENSG00000243609	141.028	0.00875097	0.0351308	2.04149	0.0412019	0.904706	1	NA
ENSG00000198771	2786.93	-0.0129395	0.0372768	-2.04146	0.0412048	0.904706	0.359382	RCSD1
ENSG00000169057	3860.48	0.0144271	0.0376326	2.04122	0.0412288	0.904706	1	MECP2
ENSG00000224738	7.95731	-0.00413089	0.034008	-2.0412	0.0412305	0.904706	1	NA
ENSG00000272288	31.4986	-0.00930078	0.035314	-2.04117	0.0412335	0.904706	1	LOC101929243
ENSG00000009830	87.7644	-0.0122239	0.0364694	-2.0411	0.041241	0.904706	1.35938	POMT2
ENSG00000137413	918.041	-0.0160011	0.0383565	-2.04099	0.0412514	0.904706	0.359382	TAF8
ENSG00000241511	3.86541	-0.00340594	0.0339054	-2.0406	0.0412908	0.904706	1	NA
ENSG00000272047	139.938	-0.00816471	0.0349204	-2.0403	0.04132	0.904706	1	GTF2H5
ENSG00000244491	10.8109	0.00571176	0.0342988	2.04021	0.0413297	0.904706	1	NA
ENSG00000255248	2.02123	-0.00248656	0.0338042	-2.04015	0.0413353	0.904706	1	MIR100HG
ENSG00000258427	3.75607	0.00394588	0.0339774	2.04	0.0413506	0.904706	1	NA
ENSG00000188897	122.793	0.00930755	0.0353111	2.03974	0.0413765	0.904706	1	LOC400499
ENSG00000171204	321.748	-0.0183469	0.0400241	-2.03929	0.0414211	0.904706	1	TMEM126B
ENSG00000116711	33.3256	0.00540349	0.0342255	2.03918	0.0414325	0.904706	1	PLA2G4A
ENSG00000114770	370.351	-0.00624624	0.0344023	-2.03767	0.0415826	0.904706	1	ABCC5
ENSG00000179588	252.11	0.00607546	0.0343849	2.03767	0.0415828	0.904706	1	ZFPM1
ENSG00000091651	39.5492	-0.00793862	0.0348617	-2.03746	0.041604	0.904706	1.35938	ORC6
ENSG00000279765	512.203	0.00980704	0.0355062	2.03654	0.0416964	0.904706	0.359382	NA
ENSG00000105982	7.15958	-0.00357279	0.0339288	-2.03638	0.0417124	0.904706	1	RNF32
ENSG00000141027	5085.22	0.0270274	0.0503441	2.03604	0.0417466	0.904706	1	NCOR1
ENSG00000225756	100.201	-0.00668694	0.0345286	-2.03492	0.041859	0.904706	1	DBH-AS1
ENSG00000157870	116.759	-0.00558509	0.0342461	-2.03465	0.0418858	0.904706	1	PRXL2B
ENSG00000154511	291.367	0.00738199	0.0346926	2.03462	0.0418887	0.904706	0.359382	DIPK1A
ENSG00000165171	9.75003	-0.00228409	0.0337866	-2.03438	0.0419134	0.904706	1	METTL27
ENSG00000114030	1507.94	0.0122573	0.0361462	2.03333	0.0420187	0.904706	1	KPNA1
ENSG00000270011	2.18792	-0.00253095	0.0338071	-2.0331	0.0420425	0.904706	1	ZNF559-ZNF177
ENSG00000264745	56.5216	-0.00366648	0.0339385	-2.03289	0.0420636	0.904706	1	TTC39C-AS1
ENSG00000178464	71.9458	-0.00706373	0.0346192	-2.03233	0.0421199	0.904706	1	NA
ENSG00000174500	252.599	-0.00553652	0.0342589	-2.03212	0.0421418	0.904706	1	GCSAM
ENSG00000182983	43.5354	-0.00633566	0.0344364	-2.0318	0.0421741	0.904706	1	ZNF662
ENSG00000148660	943.711	-0.0141996	0.0374642	-2.03148	0.0422059	0.904706	1	CAMK2G
ENSG00000155744	2234.97	0.0120587	0.0363991	2.03083	0.0422719	0.904706	1	FAM126B
ENSG00000258181	32.4975	-0.00488792	0.0341336	-2.03051	0.0423046	0.904706	1	NA
ENSG00000265972	72638.1	-0.00837356	0.0349954	-2.03036	0.0423199	0.904706	0.359382	TXNIP
ENSG00000147488	3.52419	0.00319949	0.0338761	2.02958	0.0423997	0.904706	1	ST18
ENSG00000244021	7.23818	-0.00356311	0.0339244	-2.02909	0.042449	0.904706	1	NA
ENSG00000258469	88.4453	0.00895434	0.0351973	2.02873	0.0424856	0.904706	1	NA
RF00003	4.26592	0.00430731	0.0340354	2.02862	0.0424973	0.904706	1	NA
ENSG00000142230	797.824	-0.00740792	0.034711	-2.02832	0.0425273	0.904706	1	SAE1
ENSG00000258102	8.5363	0.0056292	0.0342845	2.0269	0.0426724	0.904706	1.35938	MAP1LC3B2
ENSG00000257303	17.7508	-0.00783226	0.0348371	-2.02682	0.0426807	0.904706	1	NA
ENSG00000187260	46.5579	-0.00417854	0.034012	-2.026	0.0427652	0.904706	1	WDR86
ENSG00000223891	122.19	-0.00561803	0.0342929	-2.02561	0.0428045	0.904706	1	OSER1-DT
ENSG00000183150	28.3302	-0.00812725	0.0349272	-2.02485	0.0428827	0.904706	1	GPR19
ENSG00000106829	2622.15	0.0162745	0.0386599	2.02462	0.042906	0.904706	1	TLE4
ENSG00000169871	895.462	-0.010639	0.0358115	-2.02459	0.042909	0.904706	1	TRIM56
ENSG00000171790	4.14988	0.00378653	0.0339534	2.02441	0.0429285	0.904706	1	SLFNL1
ENSG00000164494	187.843	-0.00675638	0.034537	-2.02428	0.0429413	0.904706	1.35938	PDSS2
ENSG00000077152	14.3	-0.00587298	0.0343297	-2.02389	0.0429817	0.904706	1.35938	UBE2T
ENSG00000279781	9.52023	-0.00364467	0.0339364	-2.0235	0.0430217	0.904706	1	NA
ENSG00000067992	607.03	0.0164011	0.0387201	2.02309	0.0430636	0.904706	1	PDK3
ENSG00000179406	154.824	-0.0114	0.0361486	-2.02287	0.0430861	0.904706	1	LINC00174
ENSG00000156521	277.913	-0.00880158	0.0351131	-2.02267	0.0431068	0.904706	1	TYSND1
ENSG00000139160	20.181	-0.00585223	0.0343279	-2.02229	0.0431462	0.904706	1	ETFBKMT
ENSG00000182481	1524.38	-0.00961695	0.0354216	-2.02171	0.0432064	0.904706	1	KPNA2
ENSG00000279528	24.3156	-0.00710693	0.0346279	-2.02158	0.0432201	0.904706	1	NA
ENSG00000167578	11.0899	-0.00554506	0.0342621	-2.02035	0.0433473	0.904706	1	RAB4B
ENSG00000188419	331.147	-0.00604925	0.0343647	-2.01993	0.0433903	0.904706	1	CHM
ENSG00000227533	8.78466	-0.00553218	0.034267	-2.01989	0.0433949	0.904706	1	SLC2A1-AS1
ENSG00000254595	6.90421	0.00408125	0.0340006	2.01942	0.0434435	0.904706	1	NA
ENSG00000161010	442.016	-0.00935667	0.0353303	-2.01835	0.0435546	0.904706	1	MRNIP
ENSG00000213326	42.0364	0.00705262	0.0346114	2.01796	0.0435952	0.904706	1	NA
ENSG00000233355	1323.8	-0.00739269	0.0346467	-2.01794	0.0435978	0.904706	0.359382	CHRM3-AS2
ENSG00000157450	1090.04	0.0127915	0.036725	2.01791	0.043601	0.904706	1	RNF111
ENSG00000157764	4152.23	0.0206041	0.0434079	2.01781	0.043611	0.904706	1	BRAF
ENSG00000011143	79.2154	-0.00838628	0.0349971	-2.01679	0.0437176	0.904706	1.35938	MKS1
ENSG00000255004	11.5984	0.00512768	0.0341824	2.01624	0.0437747	0.904706	1.35938	NA
ENSG00000031003	2346.58	0.0223513	0.0430361	2.01567	0.043834	0.904706	1	FAM13B
ENSG00000279164	50.253	0.0052209	0.034196	2.01518	0.0438856	0.904706	1	NA
ENSG00000249245	2.37163	0.00321346	0.0338785	2.01421	0.0439871	0.904706	1	NA
ENSG00000198618	254.562	-0.00986604	0.0354961	-2.01289	0.0441259	0.904706	1	NA
ENSG00000159128	1123.3	0.00905135	0.0352052	2.01282	0.0441332	0.904706	0.359382	IFNGR2
ENSG00000145494	310.992	0.0194981	0.0407358	2.0124	0.0441779	0.904706	1	NDUFS6
ENSG00000156869	24.019	0.00678366	0.0345402	2.01143	0.04428	0.904706	1	FRRS1
ENSG00000040341	455.118	-0.00796036	0.0348615	-2.01125	0.0442992	0.904706	1	STAU2
PSMB8	1426.26	-0.0205147	0.0415844	-2.01124	0.0443005	0.904706	1	NA
ENSG00000111652	208.974	-0.0155709	0.0382302	-2.01003	0.0444278	0.904706	1	COPS7A
ENSG00000243477	185.742	-0.00987125	0.0355097	-2.0088	0.0445586	0.904706	1	NAA80
ENSG00000211706	66.2401	-0.0047034	0.0340993	-2.00794	0.04465	0.904706	1	NA
ENSG00000249850	216.113	0.00890576	0.0351451	2.00755	0.0446913	0.904706	1.35938	NA
ENSG00000199053	2.12543	-0.0015812	0.0337292	-2.00713	0.0447353	0.904706	1	MIR324
ENSG00000006459	4990.49	0.0100226	0.0355515	2.00687	0.0447632	0.904706	1	KDM7A
ENSG00000267731	53.4141	-0.00459166	0.0340797	-2.00687	0.0447632	0.904706	1	NA
ENSG00000075651	77.2769	0.00776753	0.0348208	2.0057	0.0448888	0.904706	1	PLD1
ENSG00000236144	155.356	-0.0097343	0.0354577	-2.00538	0.0449229	0.904706	1	TMEM147-AS1
ENSG00000172273	232.144	-0.0143589	0.037528	-2.00515	0.0449475	0.904706	1	HINFP
ENSG00000084636	2.2934	-0.00206922	0.0337679	-2.00488	0.0449755	0.904706	1	COL16A1
ENSG00000172613	139.299	-0.00796638	0.0348799	-2.0044	0.0450273	0.904706	1	RAD9A
ENSG00000204178	1618.59	0.00918337	0.0352569	2.00403	0.0450672	0.904706	1	MACO1
ENSG00000225434	5.2368	0.00421946	0.0340203	2.00364	0.0451085	0.904706	1	LINC01504
ENSG00000224786	10.395	-0.00615866	0.0343924	-2.00219	0.0452639	0.904706	1	NA
ENSG00000136243	283.358	-0.0185099	0.0397546	-2.00176	0.0453101	0.904706	1	NUP42
ENSG00000173757	5073.83	-0.0142408	0.0375036	-2.00175	0.045312	0.904706	1	STAT5B
ENSG00000277053	26.8029	-0.00651916	0.0344799	-2.00146	0.0453424	0.904706	1	GTF2IP1
ENSG00000183765	78.0786	-0.00758259	0.0347529	-1.99968	0.0455352	0.904706	1	CHEK2
ENSG00000167703	1025.79	0.00628457	0.0344302	1.99934	0.0455718	0.904706	0.359382	SLC43A2
ENSG00000153406	319.401	-0.0132565	0.036951	-1.99817	0.0456979	0.904706	1	NMRAL1
ENSG00000170417	35.5047	-0.00483549	0.0341221	-1.99762	0.045758	0.904706	1	TMEM182
ENSG00000107819	706.002	-0.0147294	0.0377196	-1.99726	0.0457973	0.904706	1	SFXN3
ENSG00000118596	1447.11	-0.00601594	0.0343545	-1.9967	0.0458582	0.904706	0.359382	SLC16A7
ENSG00000047056	1102.14	0.0182938	0.0398467	1.99587	0.0459486	0.904706	1	WDR37
ENSG00000164440	18.7264	-0.00486482	0.0341251	-1.99513	0.0460283	0.904706	1	TXLNB
ENSG00000160712	1905.87	-0.00793321	0.0349292	-1.99473	0.0460725	0.904706	1	IL6R
ENSG00000068885	269.95	-0.00831575	0.0349666	-1.99471	0.046075	0.904706	1	IFT80
ENSG00000237852	2.55521	0.00299637	0.0338465	1.99466	0.0460801	0.904706	1.35938	NA
ENSG00000158623	177.527	-0.00527895	0.0342052	-1.9946	0.0460867	0.904706	1	COPG2
ENSG00000267002	82.5561	-0.010098	0.0355894	-1.99457	0.0460893	0.904706	1	NA
ENSG00000254094	11.3057	0.00577468	0.0343069	1.99338	0.0462195	0.904706	1	NA
ENSG00000161921	628.664	0.00707652	0.0346221	1.99274	0.0462899	0.904706	1	CXCL16
ENSG00000132530	794.941	-0.00724968	0.0346588	-1.9923	0.0463386	0.904706	1	XAF1
ENSG00000106477	104.52	-0.00495894	0.0341412	-1.99147	0.0464287	0.904706	1	CEP41
ENSG00000274421	40.8997	0.00896753	0.0351871	1.99132	0.0464452	0.904706	1	NA
ENSG00000163013	432.871	-0.0120557	0.036437	-1.99129	0.0464487	0.904706	0.359382	FBXO41
ENSG00000111713	14.2146	-0.00549643	0.0342444	-1.99108	0.046472	0.904706	1	GYS2
ENSG00000125355	8.46603	-0.00223419	0.0337808	-1.99094	0.046488	0.904706	1	TMEM255A
ENSG00000133030	4693.15	-0.0129746	0.0368099	-1.99063	0.046522	0.904706	1	MPRIP
ENSG00000225345	52.5973	0.00811379	0.0349217	1.98816	0.0467942	0.904706	1	NA
ENSG00000181827	1421.99	0.0137576	0.037247	1.98776	0.0468384	0.904706	1	RFX7
ENSG00000236772	3.79391	0.00434459	0.0340367	1.98774	0.0468404	0.904706	1	NA
ENSG00000142528	75.7158	-0.00633245	0.0344238	-1.9877	0.0468447	0.904706	1	ZNF473
ENSG00000139626	2320.71	-0.00585865	0.0342749	-1.98746	0.0468719	0.904706	1	ITGB7
ENSG00000127952	110.556	-0.00755035	0.0347412	-1.98669	0.0469567	0.904706	1	STYXL1
ENSG00000163520	7.97458	0.00508518	0.0341656	1.98535	0.0471053	0.904706	1	FBLN2
ENSG00000162913	28.7061	-0.00751568	0.0347283	-1.98532	0.0471091	0.904706	1	OBSCN-AS1
ENSG00000181444	89.8612	0.00670227	0.0345225	1.98449	0.047201	0.904706	1	ZNF467
ENSG00000238184	2.09423	0.00296953	0.033849	1.98443	0.0472078	0.904706	1	CD81-AS1
ENSG00000189339	1378.3	-0.00863088	0.0350636	-1.98429	0.0472235	0.904706	0.359382	SLC35E2B
ENSG00000254859	7.10468	-0.0022973	0.0337857	-1.98427	0.0472256	0.904706	1	NA
ENSG00000197312	1525.14	0.00845762	0.0349844	1.98387	0.0472701	0.904706	1	DDI2
ENSG00000227145	4.16523	-0.00331527	0.0338921	-1.98363	0.0472972	0.904706	1	IL21-AS1
ENSG00000140511	1188.25	-0.00980906	0.0354731	-1.98347	0.0473153	0.904706	1	HAPLN3
ENSG00000110090	1206.18	-0.00472589	0.0341041	-1.9833	0.0473337	0.904706	1	CPT1A
ENSG00000196458	183.403	-0.00771825	0.0347657	-1.9833	0.047334	0.904706	1	ZNF605
ENSG00000158477	3.95336	-0.00345554	0.0339071	-1.98289	0.0473796	0.904706	1	CD1A
ENSG00000121486	163.395	-0.00762904	0.0347598	-1.98197	0.0474828	0.904706	1	TRMT1L
ENSG00000159063	240.297	-0.0133726	0.0369897	-1.98179	0.0475023	0.904706	1	ALG8
ENSG00000163393	94.7306	0.00613362	0.034381	1.98173	0.0475089	0.904706	1	SLC22A15
ENSG00000105559	15.8339	-0.00537409	0.0342221	-1.98153	0.0475315	0.904706	1	PLEKHA4
ENSG00000258768	32.003	-0.00635762	0.0344309	-1.98153	0.0475323	0.904706	1	NA
ENSG00000166965	61.2154	-0.00635982	0.0344345	-1.98118	0.0475716	0.904706	1	RCCD1
ENSG00000259330	474.336	0.0084001	0.0349801	1.97975	0.047732	0.904706	1	INAFM2
ENSG00000230291	12.9064	-0.002764	0.0338283	-1.97917	0.0477971	0.904706	1	NA
ENSG00000271855	20.5743	-0.00613282	0.0343869	-1.9791	0.0478049	0.904706	1.35938	NA
ENSG00000277548	6.44067	0.00480984	0.0341124	1.97865	0.0478552	0.904706	1	NA
ENSG00000196689	44.5014	-0.0103832	0.0356793	-1.97865	0.0478559	0.904706	1	TRPV1
ENSG00000131779	177.531	-0.0121204	0.0365193	-1.97838	0.0478862	0.904706	1	PEX11B
ENSG00000033178	2573.53	0.0149349	0.0378259	1.97824	0.0479012	0.904706	0.359382	UBA6
ENSG00000142920	58.7445	-0.00909205	0.0352161	-1.97796	0.0479331	0.904706	1	AZIN2
ENSG00000131323	1314.14	0.0146793	0.0376763	1.97771	0.0479611	0.904706	1	TRAF3
ENSG00000138443	718.913	-0.00902721	0.0351759	-1.97733	0.0480047	0.904706	1	ABI2
ENSG00000130813	888.4	-0.014574	0.0376489	-1.97723	0.0480155	0.904706	1	SHFL
ENSG00000237753	44.343	-0.00601322	0.0343569	-1.97714	0.0480262	0.904706	1	NA
ENSG00000095059	678.671	-0.0145825	0.0375902	-1.97693	0.0480496	0.904706	0.359382	DHPS
ENSG00000136111	3481.55	-0.0097508	0.0354372	-1.97686	0.0480575	0.904706	1	TBC1D4
ENSG00000279077	52.5198	0.00631895	0.0344214	1.9768	0.0480637	0.904706	1.35938	NA
ENSG00000108389	1204.39	-0.0154379	0.0380823	-1.97658	0.0480894	0.904706	1	MTMR4
ENSG00000106560	1905.59	-0.00843161	0.0349967	-1.97595	0.0481609	0.904706	1	GIMAP2
ENSG00000251442	7.96955	0.00476487	0.0341073	1.9759	0.0481662	0.904706	1	NA
ENSG00000163558	638.592	0.0123303	0.0365155	1.97571	0.0481878	0.904706	1	PRKCI
ENSG00000087903	134.775	0.00864728	0.0350678	1.97569	0.0481893	0.904706	1	RFX2
ENSG00000216331	4.45797	-0.00323925	0.0338778	-1.97515	0.048251	0.904706	1	NA
ENSG00000103489	2080.65	-0.0105062	0.035732	-1.97507	0.0482603	0.904706	0.359382	XYLT1
ENSG00000252494	2.13165	-0.00282622	0.0338356	-1.97484	0.0482864	0.904706	1	NA
ENSG00000131196	1101.62	0.0114712	0.0361309	1.9742	0.0483585	0.904706	1	NFATC1
ENSG00000147955	252.704	-0.0047081	0.0340951	-1.97322	0.0484701	0.904706	1.35938	SIGMAR1
ENSG00000060069	1433.62	0.0111658	0.0359997	1.97262	0.048539	0.904706	0.359382	CTDP1
ENSG00000235007	2.97823	-0.00274875	0.033829	-1.9726	0.0485414	0.904706	1	NA
ENSG00000115756	634.841	0.0128291	0.0367329	1.97188	0.0486229	0.904706	1	HPCAL1
ENSG00000100084	159.694	0.0125303	0.0365722	1.97103	0.0487202	0.904706	1.35938	HIRA
ENSG00000102034	1440.24	0.00977156	0.0354518	1.9703	0.0488041	0.904706	1	ELF4
ENSG00000175003	11.7934	0.00694205	0.0345778	1.9699	0.0488497	0.904706	1.35938	SLC22A1
ENSG00000206756	4.06285	0.00389817	0.0339671	1.96989	0.048851	0.904706	1	NA
ENSG00000148358	1405.09	0.0185271	0.0400636	1.9697	0.0488732	0.904706	1	GPR107
ENSG00000086666	2584.07	0.01121	0.0360083	1.96934	0.0489145	0.904706	1	ZFAND6
ENSG00000232031	10.9351	0.00609198	0.0343576	1.96925	0.0489239	0.904706	1	NA
ENSG00000145743	952.531	-0.0122958	0.0364638	-1.96882	0.0489737	0.904706	0.359382	FBXL17
ENSG00000013523	432.191	-0.0101967	0.0356126	-1.96823	0.0490415	0.904706	1	ANGEL1
ENSG00000176454	312.912	-0.0109394	0.0359522	-1.96775	0.0490966	0.904706	1	LPCAT4
ENSG00000118777	28.8164	-0.00287632	0.0338411	-1.96744	0.0491323	0.904706	1	ABCG2
ENSG00000038382	607.048	0.00851642	0.0350273	1.96712	0.0491693	0.904706	1	TRIO
ENSG00000241923	5.95736	0.00399932	0.0339832	1.96622	0.0492735	0.904706	1	NA
ENSG00000015475	537.964	0.00892963	0.0351601	1.96524	0.0493866	0.904706	0.359382	BID
ENSG00000108654	38361.7	-0.0195625	0.040689	-1.96453	0.0494685	0.904706	1	DDX5
ENSG00000261455	50.0676	-0.00747429	0.0347121	-1.96382	0.0495509	0.904706	1.35938	LINC01003
ENSG00000175105	1357.27	0.00880803	0.0351459	1.9638	0.0495527	0.904706	0.359382	ZNF654
ENSG00000267121	737.759	-0.0115394	0.0361362	-1.96323	0.0496194	0.904706	1	LOC339192
ENSG00000174165	431.718	-0.0171738	0.0390647	-1.96315	0.0496284	0.904706	1	ZDHHC24
ENSG00000173275	136.625	0.0132688	0.0369338	1.96313	0.0496305	0.904706	1.35938	ZNF449
ENSG00000068878	4852.58	0.00919438	0.0352476	1.96298	0.049649	0.904706	1	PSME4
ENSG00000231887	123.878	0.0087171	0.0350883	1.96248	0.0497062	0.904706	1.35938	PRH1
ENSG00000104517	8386.87	0.0136677	0.0371366	1.9623	0.0497273	0.904706	1	UBR5
ENSG00000213638	7.06086	0.00420102	0.0340152	1.96192	0.0497721	0.904706	1.35938	ADAT3
ENSG00000260816	84.7899	0.008376	0.0349795	1.9615	0.0498206	0.904706	1	NA
ENSG00000104738	286.471	-0.0100263	0.0355097	-1.96137	0.0498364	0.904706	1	MCM4
ENSG00000162733	47.0211	0.00800914	0.0348638	1.96104	0.0498744	0.904706	1.35938	DDR2
ENSG00000186470	1567.16	-0.00498212	0.0341399	-1.96087	0.0498946	0.904706	1	BTN3A2
ENSG00000148396	4447.22	0.0155998	0.0382061	1.96083	0.0498989	0.904706	1	SEC16A
ENSG00000166262	68.7014	-0.00715364	0.0346238	-1.96062	0.0499229	0.904706	1	FAM227B
ENSG00000266805	8.35675	0.00440463	0.0340445	1.96053	0.0499333	0.904706	1	NA
ENSG00000205352	809.45	-0.0203175	0.0411942	-1.96052	0.0499349	0.904706	1	PRR13
ENSG00000243819	2.8712	-0.00279615	0.0338328	-1.96046	0.049942	0.904706	1	RN7SL832P
ENSG00000244080	3.44559	-0.00310427	0.0338655	-1.95996	0.0500007	0.904706	1	NA
ENSG00000210100	4.48695	0.00301971	0.0338525	1.95946	0.0500594	0.904706	1	NA
ENSG00000206605	18.674	0.00636316	0.0344334	1.95938	0.0500685	0.904706	1	NA
ENSG00000028137	4823.14	0.00828643	0.0349584	1.9592	0.0500898	0.904706	1	TNFRSF1B
ENSG00000256448	13.3341	0.00658163	0.0344679	1.95898	0.0501151	0.904706	1	NA
ENSG00000236088	194.57	-0.00824806	0.0349332	-1.95804	0.0502259	0.904706	1	COX10-AS1
ENSG00000212549	2.86797	0.0034315	0.0339038	1.95798	0.0502329	0.904706	1.35938	NA
ENSG00000265458	18.7684	-0.00680194	0.0345466	-1.95762	0.0502747	0.904706	1	NA
ENSG00000218208	15.3836	0.00651453	0.0344693	1.95703	0.0503435	0.904706	1	NA
ENSG00000133460	105.581	-0.00972151	0.0354243	-1.95682	0.0503688	0.904706	1	SLC2A11
ENSG00000101052	269.9	-0.00900277	0.0351702	-1.95621	0.0504407	0.904706	1	IFT52
ENSG00000115306	24124.9	0.0135219	0.0370649	1.9555	0.0505241	0.904706	1	SPTBN1
ENSG00000127377	3.7436	-0.00196488	0.0337574	-1.95539	0.0505373	0.904706	1	CRYGN
ENSG00000168807	405.483	-0.00640889	0.0344415	-1.95538	0.0505377	0.904706	0.359382	SNTB2
ENSG00000172985	119.09	0.00939462	0.0353105	1.95525	0.0505536	0.904706	1	SH3RF3
ENSG00000166710	105650	-0.0134857	0.0370238	-1.95499	0.0505846	0.904706	1	B2M
ENSG00000153046	609.699	0.0196264	0.0406487	1.95463	0.0506271	0.904706	1	CDYL
ENSG00000196366	3.49417	-0.00273451	0.0338246	-1.95449	0.0506436	0.904706	1	C9orf163
ENSG00000231409	7.2852	-0.00393833	0.0339711	-1.95409	0.0506907	0.904706	1	NA
ENSG00000162600	788.869	-0.00755756	0.0347332	-1.95403	0.0506973	0.904706	1	OMA1
ENSG00000235453	95.2665	-0.0097526	0.0354154	-1.95392	0.0507106	0.904706	1	SMIM27
ENSG00000067182	717.672	0.00763486	0.0347623	1.95375	0.0507308	0.904706	0.359382	TNFRSF1A
ENSG00000139579	161.385	-0.0112677	0.0360285	-1.9534	0.0507727	0.904706	1	NABP2
ENSG00000074582	126.815	-0.00589955	0.0343165	-1.95313	0.0508042	0.904706	1	BCS1L
ENSG00000226976	6.41727	0.00512875	0.0341709	1.95236	0.0508951	0.904706	1	NA
ENSG00000130723	6361.29	0.0188998	0.0402318	1.95215	0.0509198	0.904706	1	PRRC2B
ENSG00000184465	393.227	-0.0122205	0.036563	-1.95208	0.0509287	0.904706	1	WDR27
ENSG00000228679	3.45702	-0.00295159	0.0338474	-1.95189	0.0509508	0.904706	1	NA
ENSG00000131089	453.314	-0.00966726	0.035383	-1.95166	0.0509784	0.904706	1	ARHGEF9
ENSG00000207392	10.558	0.00622849	0.0343994	1.95015	0.051158	0.904706	1	SNORA20
ENSG00000214029	459.298	-0.00911668	0.0352116	-1.9501	0.0511644	0.904706	1	ZNF891
ENSG00000107779	159.292	-0.00428948	0.0340226	-1.94947	0.0512392	0.904706	1	BMPR1A
ENSG00000105339	1979.29	0.00762334	0.0347629	1.94938	0.0512502	0.904706	1	DENND3
ENSG00000170242	6164.12	0.00934909	0.0352927	1.94937	0.051251	0.904706	1	USP47
ENSG00000137941	6.1871	-0.00326504	0.0338832	-1.94932	0.0512571	0.904706	1	TTLL7
ENSG00000176095	1210.25	0.00824369	0.0349323	1.94853	0.051352	0.904706	1	IP6K1
ENSG00000087338	947.987	0.010844	0.0358421	1.94773	0.0514469	0.904706	1	GMCL1
ENSG00000232098	42.9014	-0.00588349	0.0343204	-1.94768	0.0514533	0.904706	1.35938	NA
ENSG00000174080	275.616	-0.00883965	0.0351184	-1.94661	0.0515817	0.904706	1	CTSF
ENSG00000033050	105.589	-0.00947524	0.0353358	-1.94643	0.051603	0.904706	1	ABCF2
ENSG00000100450	325.941	-0.00102466	0.0337025	-1.94597	0.0516589	0.904706	0.359382	GZMH
ENSG00000253291	10.8333	-0.00477762	0.0341144	-1.94535	0.051733	0.904706	1	NA
ENSG00000157916	941.507	-0.0131226	0.036874	-1.94401	0.0518941	0.904706	1	RER1
ENSG00000258539	28.1211	0.0058125	0.0343119	1.94398	0.0518981	0.904706	1.35938	NA
ENSG00000073921	4547.13	0.0135792	0.0370708	1.94368	0.0519346	0.904706	1	PICALM
ENSG00000229917	15.322	0.00652231	0.034468	1.94363	0.0519396	0.904706	1.35938	NA
ENSG00000102870	201.371	0.00870045	0.0350645	1.94314	0.051999	0.904706	1.35938	ZNF629
ENSG00000206645	4.8596	0.00339908	0.0338984	1.94298	0.052018	0.904706	1	NA
ENSG00000262514	32.0146	0.00709225	0.03461	1.94285	0.052034	0.904706	1	NA
ENSG00000088888	1123.49	-0.00918282	0.0352319	-1.94225	0.0521065	0.904706	1	MAVS
ENSG00000275453	4.4213	0.00409927	0.0339958	1.94211	0.0521235	0.904706	1	MIR548O2
ENSG00000132646	382.455	-0.00950198	0.0353556	-1.94165	0.0521801	0.904706	1	PCNA
PPP1R11	449.757	-0.013701	0.0371145	-1.94087	0.0522741	0.904706	1	NA
ENSG00000273669	35.2083	-0.00756277	0.0347305	-1.94051	0.0523179	0.904706	1	NA
ENSG00000178404	62.0395	0.00551602	0.0342455	1.94039	0.0523328	0.904706	1	CEP295NL
ENSG00000272482	15.7527	0.00502685	0.0341536	1.9401	0.0523673	0.904706	1	NA
ENSG00000092841	4855.03	-0.0167799	0.0388241	-1.94002	0.0523778	0.904706	0.359382	MYL6
ENSG00000269514	90.4401	-0.00823343	0.0349288	-1.9398	0.0524039	0.904706	1	NA
ENSG00000148450	35.3164	-0.00732058	0.0346682	-1.93949	0.052442	0.904706	1	MSRB2
ENSG00000162384	345.417	-0.0136157	0.0370725	-1.93858	0.052553	0.904706	0.359382	CZIB
ENSG00000224977	7.5872	-0.00311313	0.033866	-1.93854	0.0525574	0.904706	1	LINC02776
ENSG00000196588	1299.85	0.0158775	0.0383128	1.93842	0.0525717	0.904706	1	MRTFA
ENSG00000225973	79.5339	-0.0104739	0.035652	-1.93813	0.0526079	0.904706	1.35938	PIGBOS1
ENSG00000279425	127.515	0.00698371	0.034581	1.93752	0.0526814	0.904706	1	NA
ENSG00000284642	6.6826	0.00454527	0.0340639	1.93709	0.052734	0.904706	1	NA
ENSG00000271394	189.649	0.00799992	0.0348943	1.93519	0.0529668	0.904706	1	NA
ENSG00000260274	28.3528	-0.00726698	0.0346578	-1.93515	0.0529723	0.904706	1.35938	NA
ENSG00000197646	9.95644	-0.00331764	0.0338942	-1.93512	0.0529755	0.904706	1	PDCD1LG2
ENSG00000185379	197.267	-0.00903939	0.0351795	-1.93507	0.0529815	0.904706	1	RAD51D
ENSG00000138463	435.512	0.0107946	0.0358131	1.93463	0.0530358	0.904706	1	SLC49A4
ENSG00000139625	299.756	-0.00759945	0.0347584	-1.93416	0.0530935	0.904706	0.359382	MAP3K12
ENSG00000257386	41.9426	-0.00820345	0.0349238	-1.9336	0.0531617	0.904706	1	NA
ENSG00000169519	250.774	-0.00671444	0.0345039	-1.93301	0.0532353	0.904706	1.35938	METTL15
ENSG00000265539	7.04642	0.00450986	0.0340526	1.9329	0.0532484	0.904706	1.35938	MIR3164
ENSG00000276103	7.12594	-0.00428969	0.0340227	-1.93266	0.0532784	0.904706	1	NA
ENSG00000205542	28415.1	-0.0108103	0.0358175	-1.9326	0.0532854	0.904706	0.359382	TMSB4X
ENSG00000111962	124.122	-0.00563019	0.0342697	-1.93234	0.053318	0.904706	1	UST
ENSG00000078081	55.5138	-0.00566299	0.0342704	-1.93225	0.0533292	0.904706	1	LAMP3
ENSG00000171943	220.024	-0.00995764	0.035471	-1.93158	0.0534119	0.904706	1.35938	SRGAP2C
ENSG00000102024	8.19926	0.00517466	0.0341676	1.93156	0.0534143	0.904706	1	PLS3
ENSG00000070047	1235.32	0.00873065	0.035072	1.93134	0.0534407	0.904706	0.359382	PHRF1
ENSG00000232587	245.794	0.00740148	0.0346998	1.93117	0.0534626	0.904706	1	NA
ENSG00000266980	4.4615	-0.00331273	0.0338895	-1.93098	0.0534856	0.904706	1	NA
ENSG00000160293	120.808	0.00828995	0.0349493	1.93096	0.0534878	0.904706	1	VAV2
ENSG00000257599	167.897	-0.00157035	0.0337306	-1.93094	0.0534901	0.904706	1	OVCH1-AS1
ENSG00000242970	9.72062	0.00511944	0.0341648	1.9307	0.0535198	0.904706	1	NA
ENSG00000188994	8524.47	0.0099611	0.0355038	1.93057	0.0535362	0.904706	1	ZNF292
ENSG00000164241	113.465	-0.00666227	0.0344929	-1.93046	0.0535497	0.904706	1	C5orf63
ENSG00000136918	7.65468	0.00452653	0.0340624	1.93003	0.0536029	0.904706	1	WDR38
ENSG00000218713	8.11166	0.00455989	0.0340658	1.92988	0.0536214	0.904706	1	NA
ENSG00000159079	30.4602	-0.00601165	0.0343465	-1.92849	0.0537944	0.904706	1	CFAP298
HCG20	3.65194	0.00365447	0.0339312	1.92838	0.0538084	0.904706	1.35938	NA
ENSG00000103047	722.497	-0.0072819	0.034649	-1.92796	0.0538599	0.904706	1	TANGO6
ENSG00000226608	26.8143	0.00659194	0.0344764	1.92782	0.0538775	0.904706	1	NA
ENSG00000102078	126.106	-0.0157386	0.038178	-1.92746	0.0539221	0.904706	1	SLC25A14
ENSG00000103248	143.052	-0.0115353	0.0361239	-1.92692	0.0539892	0.904706	1	MTHFSD
ENSG00000280202	88.2407	-0.00832321	0.034925	-1.92682	0.0540024	0.904706	1	NA
ENSG00000149136	1534.68	-0.0166189	0.0389854	-1.92666	0.0540216	0.904706	1	SSRP1
ENSG00000171224	42.5774	-0.009459	0.0353181	-1.9262	0.0540795	0.904706	1	FAM241B
ENSG00000149196	164.405	-0.00593921	0.034326	-1.92489	0.0542432	0.904706	1	HIKESHI
ENSG00000154710	96.4924	0.0112633	0.0360124	1.92487	0.0542451	0.904706	1	RABGEF1
ENSG00000260060	68.7221	0.00865933	0.0350714	1.92467	0.0542706	0.904706	1	NA
ENSG00000268903	7.01819	0.00317286	0.0338718	1.92459	0.0542809	0.904706	1	NA
ENSG00000111906	321.111	-0.0121949	0.0363824	-1.92317	0.0544592	0.904706	1	HDDC2
ENSG00000229954	5.75655	0.00428138	0.0340204	1.92286	0.0544972	0.904706	1	NA
ENSG00000277767	21.6395	0.00588953	0.0343164	1.92284	0.0545002	0.904706	1	NA
ENSG00000261801	102.727	-0.00880098	0.0350886	-1.92265	0.054524	0.904706	1	LOXL1-AS1
ENSG00000047346	4030.47	0.00959865	0.0353616	1.92253	0.0545393	0.904706	1	FAM214A
ENSG00000115825	2051.64	0.0114085	0.0360475	1.92198	0.0546083	0.904706	0.359382	PRKD3
ENSG00000115415	4381.93	-0.00742336	0.0346872	-1.92141	0.0546799	0.904706	1	STAT1
ENSG00000249492	45.3108	-0.00909517	0.0351801	-1.92123	0.0547024	0.904706	1	NA
ENSG00000213390	358.179	-0.0088129	0.035097	-1.92086	0.0547489	0.904706	1	ARHGAP19
ENSG00000258172	2.87759	-0.00224958	0.0337812	-1.92067	0.0547735	0.904706	1	NA
ENSG00000080815	1373.84	0.0148512	0.0376914	1.92055	0.0547889	0.904706	1	PSEN1
ENSG00000017483	154.272	-0.00707721	0.0346021	-1.92049	0.0547956	0.904706	1	SLC38A5
PSMB9	485.805	-0.0079528	0.0348294	-1.91958	0.0549115	0.904706	1	NA
ENSG00000258947	2.6839	-0.00295461	0.0338488	-1.91934	0.0549412	0.904706	1.35938	TUBB3
ENSG00000139517	460.31	0.0090138	0.0351596	1.91906	0.0549763	0.904706	0.359382	LNX2
ENSG00000162894	1961.97	-0.00970476	0.0353905	-1.91901	0.0549828	0.904706	1	FCMR
ENSG00000233230	22.0421	-0.00639655	0.0344352	-1.91889	0.0549985	0.904706	1	NA
ENSG00000236304	5.64042	0.00264313	0.0338146	1.91885	0.0550036	0.904706	1	LOC107984360
ENSG00000275993	596.578	-0.00400901	0.0339778	-1.91867	0.0550255	0.904706	0.359382	SIK1B
ENSG00000071537	2636.36	0.0105282	0.0357044	1.9184	0.0550602	0.904706	1	SEL1L
ENSG00000008083	3209.31	0.00790732	0.0348335	1.91721	0.055211	0.904706	1	JARID2
ENSG00000266947	183.649	-0.0107503	0.035756	-1.91664	0.0552838	0.904706	1	NA
ENSG00000118308	1239.96	0.0136423	0.0370807	1.91663	0.0552856	0.904706	1	LRMP
ENSG00000196998	712.574	-0.0169602	0.0389058	-1.91661	0.055287	0.904706	1	WDR45
ENSG00000100399	21.6412	0.00554841	0.034249	1.91572	0.0554008	0.904706	1	CHADL
XXbac-BPG248L24	2.54954	0.00231343	0.0337856	1.91568	0.055406	0.904706	1	NA
ENSG00000010626	75.469	-0.00750808	0.034711	-1.91564	0.0554114	0.904706	1	LRRC23
NCR3	56.1652	-0.0063919	0.034428	-1.91501	0.0554917	0.904706	1.35938	NA
ENSG00000242094	144	0.00754222	0.0347166	1.91497	0.0554959	0.904706	1	NA
ENSG00000211716	95.7185	-0.00587648	0.0343122	-1.91488	0.0555084	0.904706	1.35938	NA
ENSG00000169442	4692.1	-0.00653914	0.0344644	-1.9148	0.0555178	0.904706	1	CD52
ENSG00000279598	77.2285	0.00810046	0.0348818	1.91457	0.0555478	0.904706	1	NA
ENSG00000157600	588.264	-0.0152326	0.0378703	-1.91322	0.0557202	0.904706	1	TMEM164
ENSG00000133812	1044.47	0.0113368	0.035781	1.91304	0.0557433	0.904706	1	SBF2
ENSG00000258424	4.22567	0.00392374	0.0339645	1.91302	0.0557461	0.904706	1	NA
ENSG00000100218	5.2587	-0.00466822	0.0340931	-1.91292	0.055758	0.904706	1	RSPH14
ENSG00000080345	5563.47	0.00876299	0.0350788	1.91224	0.0558459	0.904706	1	RIF1
ENSG00000245164	1144.39	-0.00448838	0.0340513	-1.91221	0.0558493	0.904706	1	LINC00861
ENSG00000257169	80.3183	0.00632535	0.0344161	1.91158	0.0559307	0.904706	1.35938	NA
ENSG00000271133	2.11602	0.00340242	0.0339198	1.91106	0.0559964	0.904706	1	LOC101927811
ENSG00000217128	2477.11	0.00784893	0.0346546	1.91103	0.0560013	0.904706	0.359382	FNIP1
ENSG00000243176	26.1389	-0.0061965	0.0343851	-1.91077	0.0560336	0.904706	1.35938	NA
ENSG00000201376	10.9671	0.00628294	0.0344026	1.91077	0.0560343	0.904706	1	NA
ENSG00000259512	5.82381	0.00325828	0.0338777	1.9107	0.0560434	0.904706	1	NA
ENSG00000264559	5.09694	-0.00377249	0.0339469	-1.91067	0.0560473	0.904706	1.35938	MIR3162
ENSG00000181652	83.9008	-0.00617903	0.0343813	-1.91055	0.0560625	0.904706	1	ATG9B
ENSG00000189046	90.7792	-0.00882766	0.0351018	-1.91023	0.0561037	0.904706	1	ALKBH2
ENSG00000266835	3.39636	0.00357996	0.0339218	1.91002	0.0561307	0.904706	1	GAPLINC
ENSG00000198252	1860.03	-0.00961494	0.035349	-1.90971	0.0561702	0.904706	1	STYX
ENSG00000126456	922.983	-0.00863337	0.0350497	-1.90965	0.0561777	0.904706	0.359382	IRF3
ENSG00000175662	628.307	-0.00650776	0.0344555	-1.90952	0.0561947	0.904706	0.359382	TOM1L2
ENSG00000177875	5.47344	-0.00239565	0.0337944	-1.90898	0.0562649	0.904706	1	CCDC184
ENSG00000279020	27.923	0.00447009	0.0340503	1.90868	0.0563033	0.904706	1	C18orf15
ENSG00000141499	129.027	-0.0122766	0.0364399	-1.9079	0.0564047	0.904706	1.35938	WRAP53
ENSG00000172007	1149.91	-0.010522	0.0356882	-1.90758	0.0564454	0.904706	1	RAB33B
ENSG00000183337	1681.21	0.00723444	0.0346338	1.90733	0.0564781	0.904706	1	BCOR
ENSG00000175029	146.919	0.00572907	0.0342859	1.90694	0.0565284	0.904706	1	CTBP2
ENSG00000105483	1673.2	-0.00656062	0.0344649	-1.90678	0.0565489	0.904706	1	CARD8
ENSG00000278002	52.6967	-0.0057589	0.0342919	-1.9063	0.0566112	0.904706	1	NA
ENSG00000151229	122.489	-0.00906547	0.0351745	-1.90577	0.05668	0.904706	1	SLC2A13
ENSG00000270393	10.1791	0.00550699	0.0342369	1.90553	0.0567108	0.904706	1	NA
ENSG00000265713	17.3224	0.00556839	0.0342513	1.90493	0.0567889	0.904706	1	NA
ENSG00000114631	43.9622	-0.0056076	0.0342552	-1.90466	0.0568246	0.904706	1	PODXL2
ENSG00000177853	896.265	-0.00609101	0.0343467	-1.90274	0.0570741	0.904706	1	ZNF518A
ENSG00000169629	361.448	0.00807894	0.0348424	1.90256	0.0570977	0.904706	1	RGPD8
ENSG00000144681	2.22607	-0.00188413	0.0337515	-1.90222	0.0571418	0.904706	1	STAC
ENSG00000156052	2942.72	-0.0166427	0.038547	-1.90065	0.0573485	0.904706	1	GNAQ
ENSG00000080802	1089.58	0.0127897	0.0366423	1.90063	0.0573499	0.904706	1	CNOT4
ENSG00000198142	115.331	-0.00523122	0.034186	-1.90021	0.0574054	0.904706	1	SOWAHC
ENSG00000236035	2.17689	-0.0026364	0.033815	-1.90006	0.0574256	0.904706	1	NA
ENSG00000169814	299.161	-0.0125933	0.0365357	-1.89994	0.0574415	0.904706	1	BTD
ENSG00000223872	8.64117	-0.00346593	0.0339059	-1.89951	0.0574968	0.904706	1.35938	NA
ENSG00000156500	218.339	-0.00952649	0.0353308	-1.89893	0.0575733	0.904706	1	FAM122C
ENSG00000073417	1082.46	0.0131353	0.0368161	1.89892	0.0575753	0.904706	1	PDE8A
ENSG00000103160	378.779	-0.0134796	0.036958	-1.89879	0.0575927	0.904706	0.359382	HSDL1
ENSG00000255655	8.41698	0.00581582	0.0343019	1.89827	0.0576607	0.904706	1	NA
ENSG00000092529	34.961	-0.00718753	0.0346154	-1.89789	0.0577103	0.904706	1	CAPN3
ENSG00000130640	1630.41	0.0130508	0.0367857	1.89785	0.0577162	0.904706	1	TUBGCP2
ENSG00000148225	9.25484	-0.00419164	0.0340066	-1.89776	0.0577281	0.904706	1	WDR31
ENSG00000141098	127.794	-0.00702399	0.0345646	-1.89677	0.0578579	0.904706	1.35938	GFOD2
ENSG00000187951	56.9443	-0.00948071	0.0353096	-1.89612	0.0579445	0.904706	1.35938	LOC100288637
ENSG00000224152	7.88018	0.00415303	0.0339956	1.89608	0.0579497	0.904706	1.35938	NA
ENSG00000108773	489.218	-0.0094576	0.035289	-1.89587	0.0579778	0.904706	1	KAT2A
ENSG00000163681	1782.7	0.0195944	0.0405519	1.89521	0.0580639	0.904706	1	SLMAP
ENSG00000235706	48.7376	-0.00726172	0.0346393	-1.89521	0.0580644	0.904706	1.35938	DICER1-AS1
ENSG00000000460	110.451	-0.00800166	0.03484	-1.89505	0.0580861	0.904706	1	C1orf112
ENSG00000236866	4.92431	-0.0034812	0.0339094	-1.89461	0.0581447	0.904706	1.35938	LOC100996263
ENSG00000137936	36.1364	0.00590263	0.0343137	1.8941	0.0582123	0.904706	1	BCAR3
ENSG00000240634	3.68859	0.00401062	0.0339799	1.89385	0.0582449	0.904706	1	NA
ENSG00000283063	112.792	-0.00458456	0.0340646	-1.89385	0.0582455	0.904706	1	NA
ENSG00000169967	7872.42	0.00899703	0.0351496	1.89381	0.0582496	0.904706	1	MAP3K2
ENSG00000228970	3.76545	0.0029252	0.0338354	1.89363	0.0582745	0.904706	1.35938	NA
ENSG00000148840	559.305	-0.0121544	0.0363665	-1.8935	0.058292	0.904706	1	PPRC1
ENSG00000261324	154.437	-0.00984065	0.0354407	-1.89325	0.058324	0.904706	1	NA
ENSG00000216990	5.56224	0.00422567	0.0340175	1.89283	0.0583807	0.904706	1	NA
ENSG00000165476	499.757	-0.00638193	0.0344233	-1.89263	0.0584077	0.904706	1	REEP3
ENSG00000197880	106.139	-0.00722035	0.0346259	-1.89237	0.0584418	0.904706	1	MDS2
ENSG00000165185	320.419	0.00964222	0.0353508	1.89218	0.0584665	0.904706	1	KIAA1958
ENSG00000197165	10.7602	0.00397607	0.033985	1.89185	0.0585113	0.904706	1	SULT1A2
ENSG00000232184	41.6028	0.00560713	0.0342417	1.89178	0.0585198	0.904706	1	NA
ENSG00000262803	45.8104	0.00646063	0.0344441	1.89135	0.0585771	0.904706	1.35938	NA
ENSG00000249240	3.95924	0.00369936	0.0339353	1.89122	0.0585947	0.904706	1.35938	NA
ENSG00000160752	571.023	-0.0170067	0.038848	-1.89096	0.0586297	0.904706	1	FDPS
ENSG00000071994	1277.53	-0.0149706	0.0379648	-1.89016	0.0587363	0.904706	1	PDCD2
ENSG00000226942	11.0712	0.00506663	0.0341518	1.88885	0.0589114	0.904706	1	NA
ENSG00000169398	474.344	0.00923892	0.035235	1.88811	0.0590117	0.904706	1	PTK2
ENSG00000234073	19.3801	0.00556929	0.0342389	1.88731	0.0591189	0.904706	1	NA
ENSG00000232573	180.79	0.00969711	0.0353848	1.88702	0.0591574	0.904706	1	NA
ENSG00000144476	40.9435	0.00553481	0.0342463	1.88629	0.0592559	0.904706	1	ACKR3
ENSG00000178700	68.7186	-0.00856064	0.0350084	-1.88607	0.0592859	0.904706	1	DHFR2
ENSG00000106344	420.005	-0.00908636	0.03516	-1.88533	0.0593853	0.904706	1	RBM28
ENSG00000139508	392.844	-0.010367	0.0356216	-1.88532	0.0593868	0.904706	1	SLC46A3
ENSG00000197043	3906.05	-0.00493684	0.0341266	-1.88512	0.0594141	0.904706	1	ANXA6
ENSG00000201367	46.141	0.00498698	0.0341361	1.88502	0.0594273	0.904706	1	NA
ENSG00000231006	10.4367	-0.00374918	0.033937	-1.88494	0.0594377	0.904706	1.35938	NA
ENSG00000260804	133.509	-0.00392453	0.0339545	-1.88432	0.0595212	0.904706	1.35938	LINC01963
ENSG00000187605	1868.5	0.0130337	0.0367374	1.88417	0.0595415	0.904706	1	TET3
ENSG00000013573	571.439	-0.00444217	0.0340404	-1.88393	0.0595739	0.904706	1	DDX11
ENSG00000273723	40.1829	-0.0067515	0.0345106	-1.88388	0.0595813	0.904706	1	NA
ENSG00000153551	664.729	-0.00946845	0.0352962	-1.88354	0.0596269	0.904706	1	CMTM7
ENSG00000211772	6015.46	-0.00841255	0.0349645	-1.88303	0.0596958	0.904706	1	NA
ENSG00000196814	318.437	0.00834925	0.0349516	1.88284	0.0597218	0.904706	1	MVB12B
ENSG00000149582	205.905	-0.0109274	0.0358094	-1.88282	0.0597241	0.904706	1	TMEM25
ENSG00000189079	4105.42	0.0114602	0.0360479	1.88067	0.0600172	0.904706	1	ARID2
ENSG00000137504	2053.27	-0.0143923	0.037467	-1.88001	0.0601067	0.904706	1	CREBZF
ENSG00000054965	1187.07	-0.0155317	0.0379294	-1.87993	0.0601181	0.904706	1	FAM168A
HLA-F	1906.39	-0.0115987	0.0361176	-1.87926	0.0602094	0.904706	1	NA
ENSG00000269974	17.701	0.00646488	0.0344396	1.87833	0.0603361	0.904706	1	NA
ENSG00000276809	87.0162	0.00810818	0.0348685	1.87812	0.0603643	0.904706	1	NA
ENSG00000226240	2.65094	-0.00159965	0.0337344	-1.87786	0.060401	0.904706	1	LINC00381
ENSG00000132570	200.611	-0.0102535	0.0355845	-1.8778	0.0604092	0.904706	1	PCBD2
ENSG00000186301	37.8158	-0.00673748	0.0345031	-1.87774	0.0604163	0.904706	1	NA
ENSG00000185306	3.92539	-0.00321831	0.0338762	-1.87762	0.0604338	0.904706	1	C12orf56
ENSG00000155506	3049.95	-0.011678	0.0361333	-1.87742	0.0604599	0.904706	1	LARP1
ENSG00000215030	641.692	-0.002228	0.0337756	-1.87738	0.0604662	0.904706	1	NA
ENSG00000140750	1082.62	0.0104786	0.0356673	1.8771	0.0605051	0.904706	1	ARHGAP17
ENSG00000122696	258.436	-0.0140618	0.0372322	-1.87706	0.0605093	0.904706	1	SLC25A51
ENSG00000259305	7.30431	0.00509725	0.0341543	1.877	0.0605179	0.904706	1	ZHX1-C8orf76
ENSG00000101898	32.139	0.00874347	0.0350625	1.87669	0.0605602	0.904706	1	NA
ENSG00000182512	278.287	-0.011341	0.0359896	-1.87659	0.0605745	0.904706	1	GLRX5
ENSG00000232858	3.3974	0.00332559	0.0338852	1.87627	0.0606184	0.904706	1	NA
ENSG00000267257	31.383	0.00434587	0.0340268	1.87624	0.0606228	0.904706	1.35938	NA
ENSG00000225187	27.3476	0.00611125	0.0343629	1.8761	0.0606413	0.904706	1	NA
ENSG00000174792	3.79749	0.00376117	0.0339467	1.87552	0.0607206	0.904706	1	ODAPH
ENSG00000250988	17.5076	-0.00678103	0.0345162	-1.87484	0.0608146	0.904706	1	SNHG21
ENSG00000102265	985.305	0.00853607	0.035008	1.87471	0.0608326	0.904706	1	TIMP1
ENSG00000272417	1.88128	0.00238598	0.0337889	1.87454	0.0608555	0.904706	1	NA
ENSG00000035862	446.408	0.00682582	0.0345273	1.87383	0.0609532	0.904706	0.359382	TIMP2
ENSG00000239151	4.62191	0.00396863	0.0339723	1.87304	0.0610632	0.904706	1	NA
ENSG00000185453	27.8565	-0.00713969	0.0346091	-1.87239	0.0611524	0.904706	1	ZSWIM9
ENSG00000187994	247.78	-0.00560451	0.0342484	-1.87237	0.0611554	0.904706	1	RINL
ENSG00000225092	59.8873	0.00677485	0.034512	1.87187	0.0612244	0.904706	1	NA
ENSG00000164506	1828.07	-0.0102723	0.0355609	-1.87178	0.0612364	0.904706	1	STXBP5
ENSG00000109686	69.22	0.00390265	0.0339648	1.87175	0.0612415	0.904706	1	SH3D19
ENSG00000116791	162.124	-0.00503189	0.0341104	-1.87166	0.0612539	0.904706	1.35938	CRYZ
ENSG00000111667	784.43	-0.00741635	0.034676	-1.87159	0.0612637	0.904706	1	USP5
ENSG00000260563	40.8506	-0.00882458	0.0350803	-1.87104	0.0613397	0.904706	1	NA
ENSG00000276819	51.8631	-0.00589245	0.0343131	-1.87068	0.0613897	0.904706	1	NA
ENSG00000161800	118.012	-0.00646667	0.0344322	-1.87034	0.0614359	0.904706	1	RACGAP1
ENSG00000284664	3.81062	-0.0036966	0.0339339	-1.86946	0.0615589	0.904706	1	NA
ENSG00000160753	112.128	-0.0109145	0.0358618	-1.86891	0.0616355	0.904706	1.35938	RUSC1
ENSG00000119711	316.007	-0.00616195	0.0343663	-1.86886	0.0616417	0.904706	1	ALDH6A1
ENSG00000170606	1740.26	0.0120747	0.0363017	1.86852	0.0616903	0.904706	0.359382	HSPA4
ENSG00000196456	6.09432	0.00422836	0.0340074	1.86791	0.0617748	0.904706	1	ZNF775
ENSG00000164327	12614.4	0.00779137	0.0347787	1.86789	0.0617774	0.904706	1	RICTOR
ENSG00000201012	2.49149	0.00287985	0.0338349	1.86751	0.0618307	0.904706	1.35938	NA
ENSG00000237576	9.2406	-0.00442285	0.0340398	-1.8673	0.0618599	0.904706	1	NA
ENSG00000083123	224.252	-0.0057858	0.0342872	-1.86699	0.0619032	0.904706	1.35938	BCKDHB
ENSG00000139436	2511.4	0.0165028	0.0385038	1.86686	0.0619214	0.904706	1	GIT2
ENSG00000166436	423.962	-0.00595579	0.03433	-1.86651	0.0619698	0.904706	1	TRIM66
ENSG00000117593	79.8833	-0.00570818	0.0342708	-1.86625	0.0620064	0.904706	1	DARS2
ENSG00000200376	2.33953	-0.00232729	0.033786	-1.86503	0.0621771	0.904706	1	NA
PAIP1P1	31.5661	0.00701322	0.0345727	1.86497	0.0621851	0.904706	1	NA
ENSG00000279235	101.91	0.00847428	0.0349793	1.86476	0.0622154	0.904706	1	NA
ENSG00000015171	1155.31	-0.00668969	0.0344895	-1.86426	0.0622848	0.904706	1	ZMYND11
ENSG00000249055	6.31221	0.00426132	0.034016	1.86422	0.0622906	0.904706	1	NA
ENSG00000185650	4801.42	0.00875236	0.0350666	1.86371	0.0623621	0.904706	1	ZFP36L1
ENSG00000269997	15.4725	0.00699313	0.0345659	1.86322	0.062431	0.904706	1	NA
ENSG00000156504	684.921	-0.0126381	0.0365153	-1.86312	0.0624452	0.904706	1	FAM122B
ENSG00000256625	19.1687	0.00702822	0.03458	1.8629	0.0624764	0.904706	1	NA
ENSG00000165923	49.8861	-0.00784106	0.0347892	-1.86267	0.0625084	0.904706	1	AGBL2
ENSG00000247950	27.7701	-0.00614684	0.0343538	-1.8626	0.0625186	0.904706	1	SEC24B-AS1
ENSG00000112531	3737.7	0.0138957	0.0371381	1.86254	0.0625267	0.904706	1	QKI
ENSG00000274425	15.845	0.00569907	0.0342656	1.86248	0.062536	0.904706	1	NA
ENSG00000068724	1921.92	0.0109827	0.0358474	1.86177	0.0626359	0.904706	1	TTC7A
ENSG00000139990	2576.28	0.0237635	0.0440253	1.86122	0.0627124	0.904706	1	DCAF5
ENSG00000156587	845.317	-0.013383	0.036871	-1.86107	0.0627341	0.904706	1	UBE2L6
ENSG00000165283	465.448	-0.0166958	0.0384363	-1.86084	0.0627668	0.904706	0.359382	STOML2
ENSG00000279544	103.309	0.00660455	0.0344653	1.8608	0.0627725	0.904706	1	NA
ENSG00000124613	19.9092	-0.00381919	0.033948	-1.8607	0.0627871	0.904706	1	ZNF391
ENSG00000215244	74.9012	0.00648841	0.0344512	1.86053	0.0628099	0.904706	1	LINC02649
ENSG00000227258	2.18553	-0.00235365	0.0337882	-1.86029	0.0628442	0.904706	1	SMIM2-AS1
ENSG00000064115	313.109	-0.0082247	0.0348813	-1.86004	0.0628793	0.904706	1	TM7SF3
ENSG00000266368	7.40787	-0.00464481	0.0340751	-1.85995	0.0628926	0.904706	1	NA
ENSG00000023287	6118.14	0.00791003	0.0348083	1.85984	0.0629076	0.904706	1	RB1CC1
ENSG00000174130	150.572	0.00754139	0.034705	1.85961	0.0629403	0.904706	1	TLR6
ENSG00000272143	2.39719	-0.00238436	0.0337906	-1.85941	0.0629685	0.904706	1	FGF14-AS2
ENSG00000122779	558.975	0.0138548	0.0370823	1.8593	0.062985	0.904706	1	TRIM24
ENSG00000271646	126.898	-0.0107445	0.0357588	-1.85909	0.0630139	0.904706	1	NA
ENSG00000136010	2.84359	-0.00301854	0.033853	-1.85894	0.063036	0.904706	1	ALDH1L2
ENSG00000101361	1309.09	-0.0123089	0.0364272	-1.85891	0.0630405	0.904706	1	NOP56
ENSG00000058091	89.32	0.00844072	0.0349657	1.85885	0.063049	0.904706	1	CDK14
ENSG00000145949	37.1144	-0.00659302	0.0344679	-1.85868	0.0630719	0.904706	1	MYLK4
ENSG00000272382	11.5592	-0.00488227	0.0341145	-1.85847	0.0631018	0.904706	1	NA
ENSG00000253981	7.91391	0.00434048	0.0340342	1.85807	0.0631597	0.904706	1	NA
ENSG00000167323	2363.11	-0.0145066	0.0369669	-1.85756	0.0632314	0.904706	1	STIM1
ENSG00000128040	10.5525	-0.00319191	0.0338595	-1.85756	0.0632317	0.904706	1.35938	SPINK2
ENSG00000256862	76.2136	-0.00683686	0.0345272	-1.85691	0.0633234	0.904706	1	LOC105369609
ENSG00000263731	86.8083	-0.0078274	0.0347347	-1.8569	0.0633249	0.904706	1	NA
ENSG00000224969	6.58771	0.00469835	0.0340842	1.85687	0.0633302	0.904706	1.35938	NA
ENSG00000163171	1412.01	0.00862823	0.0350225	1.8566	0.0633675	0.904706	1	CDC42EP3
ENSG00000230311	4.69431	0.00448572	0.0340497	1.85659	0.0633701	0.904706	1	NA
ENSG00000274213	13.2202	0.00457375	0.0340659	1.85651	0.0633809	0.904706	1	NA
ENSG00000172115	3121.33	-0.013449	0.0370683	-1.85637	0.0634014	0.904706	1	CYCS
ENSG00000275302	62.2122	-0.00216744	0.0337742	-1.85624	0.0634194	0.904706	1	CCL4
ENSG00000166896	80.3916	-0.00721147	0.034616	-1.85588	0.0634703	0.904706	1.35938	ATP23
ENSG00000152766	5.67425	-0.00283498	0.0338322	-1.85584	0.0634765	0.904706	1	ANKRD22
ENSG00000143493	141.063	-0.00517525	0.0341735	-1.85572	0.0634942	0.904706	1	INTS7
ENSG00000167083	26.5924	-0.00567715	0.0342691	-1.85548	0.0635271	0.904706	1	GNGT2
ENSG00000180574	64.5357	0.00298867	0.0338524	1.85529	0.063555	0.904706	1.35938	EIF2S3B
ENSG00000272486	19.7945	0.0058408	0.034293	1.85488	0.0636127	0.904706	1	NA
ENSG00000114529	15.325	-0.00440885	0.0340351	-1.85438	0.0636845	0.904706	1	C3orf52
ENSG00000181804	582.727	-0.0102305	0.0355592	-1.85433	0.0636918	0.904706	0.359382	SLC9A9
ENSG00000163468	1609.45	-0.0100914	0.0355019	-1.85388	0.0637569	0.904706	1	CCT3
ENSG00000025796	1678.68	0.0133191	0.0368407	1.85355	0.0638034	0.904706	1	SEC63
ENSG00000201644	2.46489	0.0029217	0.0338416	1.85351	0.0638094	0.904706	1.35938	NA
ENSG00000007968	125.136	-0.00574217	0.0342736	-1.85347	0.0638155	0.904706	1	E2F2
ENSG00000273415	4.54068	-0.0035336	0.0339089	-1.85287	0.0639011	0.904706	1	NA
ENSG00000234882	24.3918	-0.00553876	0.0342333	-1.85275	0.0639188	0.904706	1	NA
ENSG00000163864	35.2188	-0.00578914	0.0342769	-1.85269	0.0639271	0.904706	1	NMNAT3
ENSG00000166402	6.51086	-0.00287983	0.0338381	-1.85249	0.0639554	0.904706	1	TUB
ENSG00000213983	1630.96	-0.00628931	0.0341851	-1.85244	0.0639624	0.904706	1	AP1G2
ENSG00000229245	3.50828	-0.00116346	0.0337121	-1.85239	0.0639695	0.904706	1	NA
ENSG00000169189	452.895	-0.00635244	0.034409	-1.85222	0.0639948	0.904706	1	NSMCE1
ENSG00000232859	171.717	-0.00958288	0.0353146	-1.85214	0.0640057	0.904706	1.35938	LYRM9
ENSG00000101546	83.6435	-0.00853963	0.0350012	-1.852	0.0640257	0.904706	1	RBFA
ENSG00000255097	20.5393	0.00474467	0.0340887	1.85142	0.0641098	0.904706	1	NA
ENSG00000176973	41.6308	-0.00488311	0.0341209	-1.85108	0.064158	0.904706	1	FAM89B
ENSG00000240853	80.4819	0.00638647	0.0344245	1.85094	0.0641784	0.904706	1	NA
ENSG00000078967	212.291	-0.0152783	0.0378245	-1.85074	0.0642065	0.904706	1	UBE2D4
ENSG00000147526	5545.84	0.0132188	0.0368011	1.85027	0.0642747	0.904706	1	TACC1
ENSG00000183617	493.577	-0.00884273	0.0350716	-1.8502	0.0642854	0.904706	1	MRPL54
ENSG00000146166	3.84813	-0.00209141	0.033765	-1.84981	0.0643416	0.904706	1	LGSN
ENSG00000157322	10.6075	-0.00456176	0.0341021	-1.84966	0.064362	0.904706	1	CLEC18A
ENSG00000042980	182.048	0.0053495	0.0341995	1.84952	0.0643824	0.904706	1.35938	ADAM28
ENSG00000117448	441.794	-0.010511	0.035681	-1.84948	0.0643885	0.904706	0.359382	AKR1A1
ENSG00000101464	129.247	-0.0100635	0.0354921	-1.84916	0.0644354	0.904706	1	PIGU
ENSG00000107130	12.2177	0.00307524	0.0338571	1.84886	0.0644774	0.904706	1	NCS1
ENSG00000200897	10.5309	0.00558319	0.0342487	1.84853	0.0645263	0.904706	1	NA
ENSG00000257681	4.9573	-0.00354322	0.0339127	-1.84817	0.0645773	0.904706	1	NA
ENSG00000258365	20.4975	-0.00752476	0.034698	-1.84813	0.064583	0.904706	1	NA
ENSG00000139218	8303.99	0.0145082	0.0374169	1.84807	0.0645917	0.904706	1	SCAF11
ENSG00000163840	2024.04	-0.00877174	0.0350205	-1.84786	0.0646225	0.904706	0.359382	DTX3L
ENSG00000173567	25.7978	-0.00588155	0.0343053	-1.84773	0.0646415	0.904706	1.35938	ADGRF3
ENSG00000279600	18.2214	0.00523194	0.0341745	1.84746	0.0646803	0.904706	1	NA
ENSG00000164344	30.4292	-0.00562327	0.0342484	-1.84745	0.0646825	0.904706	1	KLKB1
ENSG00000200783	154.595	0.00500705	0.0341503	1.84727	0.064708	0.904706	1	NA
ENSG00000197386	3819.58	0.0119851	0.0362459	1.84721	0.0647174	0.904706	1	HTT
ENSG00000159208	19.4946	-0.00587814	0.0343156	-1.84694	0.0647553	0.904706	1	CIART
ENSG00000241596	2.29764	0.00312364	0.0338691	1.8469	0.064762	0.904706	1.35938	NA
ENSG00000100181	11.1229	0.00353408	0.0339108	1.84687	0.0647653	0.904706	1	TPTEP1
ENSG00000104365	1378.05	-0.0121001	0.0362779	-1.84604	0.0648863	0.904706	0.359382	IKBKB
ENSG00000153982	41.0653	-0.00780724	0.0347665	-1.84593	0.0649031	0.904706	1	GDPD1
ENSG00000250317	159.042	-0.00973339	0.035368	-1.84539	0.0649813	0.904706	1	SMIM20
ENSG00000204946	531.732	-0.0173115	0.0389573	-1.8452	0.0650088	0.904706	1	ZNF783
ENSG00000241014	7.99329	0.00468054	0.0340752	1.84504	0.0650317	0.904706	1	LOC653160
ENSG00000236948	4.19944	-0.00205311	0.0337642	-1.84467	0.0650857	0.904706	1	NA
ENSG00000138399	222.277	-0.00921368	0.035194	-1.84437	0.0651298	0.904706	1	FASTKD1
ENSG00000123444	1214.15	-0.0135834	0.0371012	-1.84397	0.065187	0.904706	1	KBTBD4
ENSG00000260920	28.7984	0.00910434	0.0351555	1.84372	0.0652238	0.904706	1	NA
ENSG00000163617	146.655	-0.0098919	0.0354321	-1.84327	0.0652893	0.904706	1	CCDC191
ENSG00000255310	92.2383	-0.00619275	0.0343789	-1.84296	0.0653347	0.904706	1	NA
ENSG00000166260	674.002	-0.00852341	0.0349713	-1.8429	0.0653436	0.904706	0.359382	COX11
ENSG00000113648	5519.7	0.0114666	0.0360399	1.84266	0.065379	0.904706	0.359382	MACROH2A1
ENSG00000227077	16.6335	0.00304015	0.0338287	1.84166	0.0655249	0.904706	1	NA
ENSG00000164323	1416.67	-0.00904104	0.0351362	-1.84147	0.0655532	0.904706	0.359382	CFAP97
ENSG00000234737	53.2168	0.00669723	0.034495	1.84143	0.0655585	0.904706	1	NA
ENSG00000233593	10.7398	0.00464532	0.0340695	1.84139	0.0655637	0.904706	1.35938	LINC02609
ENSG00000260452	43.5986	0.00797288	0.0348255	1.84139	0.0655637	0.904706	1	NA
ENSG00000196781	40.5436	0.00593955	0.0343166	1.84137	0.0655677	0.904706	1	TLE1
ENSG00000228782	81.5561	-0.0104357	0.0356327	-1.8413	0.0655772	0.904706	1	NA
ENSG00000242861	136.816	-0.0092143	0.0351685	-1.84122	0.065589	0.904706	1	NA
ENSG00000141294	3.53187	0.0036692	0.0339278	1.84116	0.0655975	0.904706	1.35938	LRRC46
ENSG00000267152	21.6468	-0.00388927	0.0339547	-1.84055	0.0656877	0.904706	1	NA
ENSG00000141013	57.972	-0.0102163	0.0355241	-1.84045	0.0657018	0.904706	1	GAS8
ENSG00000148680	14.2291	0.00516541	0.0341603	1.8397	0.0658118	0.904706	1	HTR7
ENSG00000236312	38.8061	-0.00517259	0.0341625	-1.83963	0.0658231	0.904706	1	NA
ENSG00000221439	17.0615	0.00591222	0.0343124	1.8395	0.0658413	0.904706	1	NA
ENSG00000179456	2160.12	0.0131671	0.0367534	1.83908	0.0659029	0.904706	0.359382	ZBTB18
ENSG00000124299	372.992	-0.00681534	0.0345099	-1.83908	0.065903	0.904706	1	PEPD
ENSG00000239899	16.3566	0.00673074	0.034501	1.83876	0.0659508	0.904706	1	NA
ENSG00000196975	135.881	-0.00475598	0.0340887	-1.83863	0.0659697	0.904706	1	ANXA4
ENSG00000170581	1872.83	-0.00987972	0.0354208	-1.83854	0.0659822	0.904706	1	STAT2
ENSG00000225138	172.842	0.00554436	0.0342427	1.83852	0.0659862	0.904706	1	NA
ENSG00000226266	31.4109	-0.00777818	0.0347644	-1.83818	0.0660357	0.904706	1	BAZ2B
ENSG00000248734	62.2984	0.00755101	0.0347072	1.83787	0.0660809	0.904706	1	NA
ENSG00000197461	7.13625	0.00343578	0.0338938	1.83693	0.0662207	0.904706	1	PDGFA
ENSG00000211677	17.6758	0.00398713	0.0339753	1.83686	0.0662299	0.904706	1	NA
ENSG00000165689	375.56	-0.00827202	0.0349024	-1.83686	0.066231	0.904706	0.359382	ENTR1
ENSG00000162341	395.734	0.00914748	0.035185	1.8367	0.0662546	0.904706	1	TPCN2
ENSG00000128165	13.5638	-0.00535597	0.0341973	-1.8363	0.0663136	0.904706	1	ADM2
ENSG00000099804	276.036	0.00737307	0.0346186	1.83605	0.0663499	0.904706	1	CDC34
ENSG00000266237	19.6622	-0.00582675	0.0342958	-1.83602	0.0663542	0.904706	1	NA
ENSG00000012822	1294.45	-0.0165278	0.0384383	-1.83591	0.0663705	0.904706	0.359382	CALCOCO1
ENSG00000173575	15765.8	0.0102256	0.0355489	1.83582	0.0663838	0.904706	1	CHD2
ENSG00000177225	289.773	-0.00533074	0.0341939	-1.83573	0.066397	0.904706	1	GATD1
ENSG00000166845	23.177	-0.00524919	0.0341882	-1.83555	0.0664238	0.904706	1	C18orf54
ENSG00000108518	5474	-0.00861748	0.0350085	-1.83498	0.0665088	0.904706	1	PFN1
ENSG00000272086	33.9435	-0.00856454	0.0349904	-1.83487	0.0665248	0.904706	1	NA
ENSG00000269246	14.1401	-0.00581271	0.03429	-1.83442	0.0665914	0.904706	1	NA
ENSG00000033122	100.618	0.00200668	0.0337566	1.83417	0.0666288	0.904706	1	LRRC7
ENSG00000152133	504.147	0.00822099	0.0348799	1.83365	0.0667055	0.904706	1	GPATCH11
ENSG00000138092	100.964	-0.0139984	0.037151	-1.83323	0.0667685	0.904706	1	CENPO
ENSG00000157168	29.7924	0.00378299	0.0339413	1.83253	0.0668726	0.904706	1	NRG1
ENSG00000112715	1324.76	0.00535975	0.0342061	1.83235	0.0669	0.904706	1	VEGFA
ENSG00000156564	6.28411	-0.00175744	0.0337444	-1.83198	0.0669538	0.904706	1.35938	LRFN2
ENSG00000108666	176.646	-0.0117681	0.0361024	-1.83191	0.0669655	0.904706	1	C17orf75
ENSG00000111802	1024.67	0.0112799	0.0359427	1.8318	0.0669818	0.904706	1	TDP2
ENSG00000139718	2766.31	0.0122953	0.036366	1.83121	0.0670685	0.904706	1	SETD1B
ENSG00000115718	5.91341	0.00385263	0.0339518	1.83104	0.0670948	0.904706	1	PROC
ENSG00000162620	9.93899	-0.00314229	0.0338703	-1.83066	0.0671519	0.904706	1	LRRIQ3
ENSG00000151131	293.691	-0.00925404	0.0351741	-1.83044	0.0671836	0.904706	1	C12orf45
ENSG00000071205	411.95	0.00876585	0.0350698	1.83038	0.0671937	0.904706	1	ARHGAP10
ENSG00000198561	606.586	0.0078793	0.0347892	1.82946	0.0673301	0.904706	1	CTNND1
ENSG00000100599	1435.36	0.0098281	0.0353991	1.82921	0.0673679	0.904706	1	RIN3
ENSG00000217767	11.1612	0.00417143	0.033997	1.82906	0.0673909	0.904706	1.35938	NA
ENSG00000236263	1.81751	-0.00217118	0.0337713	-1.82892	0.0674122	0.904706	1	NA
ENSG00000230918	8.51756	-0.00335266	0.0338881	-1.82865	0.0674526	0.904706	1.35938	DPP4-DT
ENSG00000211749	99.3523	-0.0109935	0.0358704	-1.82754	0.067619	0.904706	1	NA
ENSG00000158201	631.62	-0.0163019	0.0384702	-1.82731	0.0676525	0.904706	1	ABHD3
ENSG00000151694	1409.22	0.0112671	0.035943	1.82676	0.0677359	0.904706	1	ADAM17
ENSG00000143217	13.8553	0.00378164	0.0339382	1.82666	0.0677514	0.904706	1	NECTIN4
ENSG00000108523	630.982	-0.00777358	0.0347531	-1.82649	0.067777	0.904706	0.359382	RNF167
ENSG00000235106	130.52	-0.00525745	0.0341763	-1.82629	0.067807	0.904706	1	BRD3OS
ENSG00000108239	127.033	0.00576843	0.0342778	1.82564	0.0679045	0.904706	1	TBC1D12
ENSG00000213261	63.9313	0.00767768	0.0347337	1.82525	0.0679626	0.904706	1	NA
ENSG00000129167	43.8175	-0.00734256	0.0346336	-1.82483	0.0680269	0.904706	1	TPH1
ENSG00000248150	9.29214	0.00559671	0.0342538	1.82433	0.068102	0.904706	1	LINC02150
ENSG00000258352	197.641	-0.0113882	0.0359866	-1.82364	0.0682069	0.904706	1.35938	NA
ENSG00000058799	245.528	-0.0142743	0.0373526	-1.8235	0.0682275	0.904706	1	YIPF1
ENSG00000127080	273.045	0.011568	0.0360784	1.8217	0.0685001	0.904706	1	IPPK
ENSG00000260428	5.40694	0.00350019	0.0339067	1.82132	0.0685589	0.904706	1	SCX
ENSG00000108854	1271.32	0.00931977	0.0352547	1.82116	0.0685825	0.904706	0.359382	SMURF2
ENSG00000274525	4.00906	0.00292284	0.0338253	1.82083	0.0686328	0.904706	1	NA
ENSG00000266589	10.0591	-0.00483929	0.0341075	-1.82074	0.0686459	0.904706	1	MIR4512
ENSG00000073712	19.8585	0.00458448	0.0340627	1.82006	0.0687497	0.904706	1	FERMT2
ENSG00000186026	24.3709	-0.00443913	0.034033	-1.82005	0.0687511	0.904706	1	ZNF284
ENSG00000141696	21.3978	-0.00362086	0.0339231	-1.81957	0.0688248	0.904706	1	P3H4
ENSG00000166323	12.6648	-0.00432472	0.0339861	-1.81944	0.0688448	0.904706	1	C11orf65
ENSG00000197965	119.217	0.0078747	0.0347853	1.81929	0.0688669	0.904706	1	MPZL1
ENSG00000234498	22.4724	0.00717735	0.0345971	1.81925	0.068873	0.904706	1	RPL13AP20
ENSG00000148444	210.914	-0.0106443	0.0356733	-1.81888	0.0689299	0.904706	1.35938	COMMD3
ENSG00000184863	5937.19	0.0153949	0.0377282	1.81876	0.0689482	0.904706	0.359382	RBM33
ENSG00000173744	4192.29	0.0100868	0.0354973	1.81859	0.0689734	0.904706	1	AGFG1
ENSG00000144283	416.701	-0.00863906	0.0350036	-1.81844	0.0689966	0.904706	1	PKP4
ENSG00000204650	202.745	-0.00893125	0.0350932	-1.81797	0.0690683	0.904706	1	LINC02210
ENSG00000088812	604.843	-0.0074579	0.034657	-1.81796	0.0690709	0.904706	1	ATRN
ENSG00000156958	331.026	-0.00562194	0.0342429	-1.81706	0.0692081	0.904706	1	GALK2
ENSG00000122122	1864.47	0.00959057	0.0353107	1.81635	0.069317	0.904706	1	SASH3
ENSG00000085276	2.56019	-0.00226857	0.0337799	-1.81625	0.0693324	0.904706	1	MECOM
ENSG00000213309	5.18764	-0.00267793	0.0338126	-1.81602	0.0693678	0.904706	1	NA
ENSG00000143207	1840.07	0.013151	0.0365525	1.81591	0.0693837	0.904706	1	COP1
ENSG00000100836	838.001	-0.0126429	0.0365046	-1.81587	0.0693897	0.904706	1	PABPN1
ENSG00000270605	37.2942	-0.00613553	0.0343541	-1.81528	0.0694803	0.904706	1	NA
ENSG00000166147	12.8226	-0.00400608	0.0339714	-1.81503	0.0695187	0.904706	1	FBN1
ENSG00000231105	84.4401	-0.00971259	0.0353582	-1.81485	0.069547	0.904706	1	ECE1-AS1
ENSG00000252367	1.92659	-0.00255488	0.033809	-1.81479	0.0695558	0.904706	1	NA
ENSG00000259635	9.92034	-0.0045677	0.0340561	-1.81447	0.0696052	0.904706	1	NA
ENSG00000248121	4.55545	0.00405501	0.0339805	1.81442	0.0696128	0.904706	1	NA
ENSG00000215252	3076.39	-0.00711133	0.0345808	-1.8143	0.0696322	0.904706	1	GOLGA8B
ENSG00000220563	4.99372	-0.00402493	0.0339748	-1.81424	0.0696405	0.904706	1	NA
ENSG00000109684	11.5032	-0.00362927	0.0339205	-1.81409	0.0696644	0.904706	1	CLNK
ENSG00000189184	9.26436	-0.0030065	0.0338457	-1.81398	0.069681	0.904706	1	PCDH18
ENSG00000249138	69.7714	0.00566142	0.0342608	1.81382	0.0697053	0.904706	1	SLED1
ENSG00000009790	2787.72	-0.0112887	0.0359244	-1.81339	0.0697716	0.904706	1	TRAF3IP3
ENSG00000039319	704.581	0.0102092	0.035532	1.81296	0.0698384	0.904706	1	ZFYVE16
ENSG00000101574	305.273	-0.00798244	0.0348153	-1.81266	0.0698842	0.904706	1	METTL4
ENSG00000231467	10.1917	-0.00390632	0.0339599	-1.8124	0.0699243	0.904706	1	NA
ENSG00000128596	110.779	-0.00663215	0.0344626	-1.81144	0.0700727	0.904706	1.35938	CCDC136
ENSG00000272516	3.29106	0.00331312	0.0338806	1.81104	0.070134	0.904706	1	NA
ENSG00000156253	48.4088	-0.00475498	0.0340832	-1.81099	0.0701418	0.904706	1	RWDD2B
ENSG00000115705	6.65677	-0.00151693	0.0337284	-1.80976	0.0703326	0.904706	1	TPO
ENSG00000266965	72.1304	0.00703272	0.0345719	1.80971	0.0703405	0.904706	1	NA
ENSG00000106991	160.903	0.00538769	0.0342012	1.80953	0.0703694	0.904706	1	ENG
ENSG00000122126	150.186	-0.0103701	0.0355778	-1.80925	0.0704121	0.904706	1.35938	OCRL
ENSG00000259592	1.96149	0.00281996	0.0338267	1.80913	0.0704312	0.904706	1	NA
ENSG00000110002	146.626	-0.0101412	0.0354936	-1.80874	0.0704915	0.904706	1.35938	VWA5A
ENSG00000138190	432.642	-0.0103536	0.0355843	-1.80867	0.0705027	0.904706	1	EXOC6
ENSG00000275106	28.1431	0.00848957	0.0349473	1.80853	0.0705247	0.904706	1.35938	NA
ENSG00000115355	1219.27	0.00953814	0.0352879	1.80847	0.0705337	0.904706	1	CCDC88A
ENSG00000011105	19.0933	0.00559125	0.0342407	1.80845	0.0705358	0.904706	1	TSPAN9
ENSG00000171462	4.82905	-0.00343197	0.0338981	-1.80832	0.0705568	0.904706	1	DLK2
ENSG00000167778	322.44	-0.0117205	0.0361138	-1.80814	0.0705841	0.904706	1	SPRYD3
ENSG00000156050	46.4923	-0.00754522	0.0346905	-1.80797	0.0706106	0.904706	1.35938	FAM161B
ENSG00000135094	20.024	0.00402648	0.0339819	1.80797	0.0706107	0.904706	1	SDS
ENSG00000134057	29.1023	-0.00714991	0.0345934	-1.8077	0.0706525	0.904706	1	CCNB1
ENSG00000265018	8.01888	-0.00204572	0.0337618	-1.80734	0.0707095	0.904706	1.35938	AGAP12P
ENSG00000162976	364.888	-0.00719638	0.0346067	-1.80714	0.0707409	0.904706	1	SLC66A3
ENSG00000123453	190.395	-0.00613029	0.0343629	-1.80633	0.0708663	0.904706	1	SARDH
ENSG00000186231	68.8047	-0.00566509	0.0342442	-1.80615	0.0708947	0.904706	1	KLHL32
ENSG00000147400	118.16	-0.00671773	0.03448	-1.80602	0.0709151	0.904706	1	CETN2
ENSG00000112033	659.013	0.0113217	0.0359482	1.80592	0.070931	0.904706	1	PPARD
ENSG00000132256	159.74	-0.00616816	0.0343535	-1.80457	0.0711415	0.904706	1	TRIM5
ENSG00000136811	636.448	-0.00801921	0.034822	-1.80455	0.0711458	0.904706	1	ODF2
ENSG00000105784	4.97037	-0.00248353	0.0337955	-1.80394	0.071241	0.904706	1	RUNDC3B
ENSG00000187801	65.1374	0.0094847	0.0352818	1.80389	0.0712492	0.904706	1	ZFP69B
ENSG00000156795	72.7604	-0.00844887	0.0349117	-1.80341	0.0713246	0.904706	1.35938	WDYHV1
ENSG00000203780	17.1119	-0.00423407	0.0340054	-1.80335	0.071333	0.904706	1	FANK1
ENSG00000108515	141.76	-0.0088418	0.0350621	-1.80328	0.0713444	0.904706	1	ENO3
ENSG00000159176	910.142	-0.0136453	0.0367363	-1.80309	0.0713745	0.904706	1	CSRP1
ENSG00000184163	11.7151	0.00429787	0.0340163	1.80226	0.0715038	0.904706	1	C1QTNF12
ENSG00000023902	2453.26	0.00832653	0.034904	1.80206	0.0715366	0.904706	1	PLEKHO1
ENSG00000152207	218.76	-0.00801772	0.0348153	-1.80203	0.071541	0.904706	1	CYSLTR2
ENSG00000163170	87.4655	-0.00695327	0.0345456	-1.80197	0.0715498	0.904706	1	BOLA3
ENSG00000134802	144.63	0.00843024	0.0349632	1.80145	0.0716312	0.904706	1	SLC43A3
ENSG00000148484	1137.87	-0.00631703	0.0343041	-1.80144	0.071633	0.904706	1	RSU1
ENSG00000224769	11.978	0.00366744	0.0339284	1.80107	0.0716913	0.904706	1	NA
ENSG00000243508	81.1926	0.00568636	0.0342576	1.80074	0.0717444	0.904706	1.35938	NA
ENSG00000235532	668.07	-0.00602732	0.0343257	-1.80046	0.0717875	0.904706	1	LINC00402
ENSG00000118965	189.556	-0.00904857	0.0351467	-1.80044	0.0717908	0.904706	1.35938	WDR35
ENSG00000130177	644.314	-0.00693232	0.0344847	-1.80009	0.0718457	0.904706	1	CDC16
ENSG00000207233	29.1019	0.00726489	0.0346201	1.79999	0.0718623	0.904706	1	SNORA37
ENSG00000247345	2.16781	0.00296187	0.0338426	1.79988	0.0718792	0.904706	1	NA
ENSG00000239280	102.386	0.00684396	0.0345197	1.79986	0.0718834	0.904706	1	NA
ENSG00000227946	40.4802	-0.00824938	0.0348805	-1.79955	0.0719318	0.904706	1	NA
ENSG00000250896	4.97395	-0.00329148	0.0338798	-1.79937	0.0719601	0.904706	1	NA
ENSG00000227329	10.4518	0.00551806	0.03422	1.79888	0.0720376	0.904706	1	NA
ENSG00000227161	28.412	0.00878193	0.0350471	1.79869	0.0720676	0.904706	1	NA
ENSG00000163814	20.1961	0.00465107	0.0340729	1.79861	0.0720801	0.904706	1	CDCP1
ENSG00000187815	71.732	-0.00487865	0.0341094	-1.79826	0.0721359	0.904706	1	ZFP69
ENSG00000146535	784.105	0.00986477	0.0353939	1.79822	0.0721427	0.904706	1	GNA12
ENSG00000272030	5.73659	-0.00368093	0.033929	-1.79783	0.0722036	0.904706	1	NA
ENSG00000250654	8.6284	-0.00467914	0.0340744	-1.79771	0.0722228	0.904706	1	LOC100240735
ENSG00000176208	389.244	0.0118092	0.0361486	1.79766	0.0722304	0.904706	1	ATAD5
ENSG00000223799	14.8343	0.0058427	0.0342894	1.79765	0.0722332	0.904706	1	NA
ENSG00000181036	67.5332	-0.00148596	0.0337274	-1.79761	0.0722384	0.904706	1	FCRL6
ENSG00000106327	20.7636	-0.00533671	0.0341946	-1.79753	0.0722517	0.904706	1.35938	TFR2
ENSG00000188659	8.54616	-0.00234102	0.0337824	-1.79737	0.0722764	0.904706	1.35938	SAXO2
ENSG00000100427	14.9725	0.00483015	0.0340956	1.79737	0.0722772	0.904706	1	MLC1
ENSG00000214249	3.84282	0.00354238	0.0339119	1.79737	0.0722775	0.904706	1	CTAGE11P
ENSG00000184949	4.74599	-0.00338481	0.0338887	-1.79684	0.0723616	0.904706	1	FAM227A
ENSG00000117139	1762.69	0.00653922	0.0340136	1.79675	0.0723747	0.904706	1	KDM5B
ENSG00000170260	320.631	0.00845762	0.0349666	1.79669	0.0723844	0.904706	1	ZNF212
ENSG00000243033	4.88954	-0.0025439	0.0338008	-1.79636	0.0724367	0.904706	1	NA
ENSG00000072803	1519.33	0.00769596	0.034724	1.79615	0.0724704	0.904706	1	FBXW11
ENSG00000162739	430.039	-0.00358829	0.033912	-1.79595	0.0725031	0.904706	1	SLAMF6
ENSG00000230063	46.3122	0.0059455	0.0343028	1.79548	0.0725769	0.904706	1	NA
ENSG00000242818	3.61499	0.00367103	0.0339253	1.79543	0.0725847	0.904706	1	NA
ENSG00000134490	53.4046	-0.00997457	0.0354375	-1.79527	0.0726105	0.904706	1	TMEM241
ENSG00000262503	6.95479	0.00471992	0.034078	1.79514	0.0726311	0.904706	1	NA
ENSG00000278740	15.7652	-0.00386517	0.0339528	-1.79511	0.0726369	0.904706	1	NA
ENSG00000138459	227.032	-0.00885122	0.0350455	-1.79504	0.072647	0.904706	1	SLC35A5
ENSG00000269958	216.953	0.0111776	0.035877	1.79483	0.07268	0.904706	1	NA
ENSG00000184117	367.782	-0.0073029	0.0345894	-1.79454	0.0727274	0.904706	1	NIPSNAP1
ENSG00000108469	260.993	-0.00760261	0.0346909	-1.79453	0.0727281	0.904706	1	RECQL5
ENSG00000169116	10.0629	0.00436409	0.0340203	1.79446	0.0727392	0.904706	1.35938	PARM1
ENSG00000134489	16.1931	-0.00409729	0.0339842	-1.7936	0.0728765	0.904706	1	HRH4
ENSG00000188352	746.09	-0.00802491	0.0348086	-1.79352	0.0728901	0.904706	1	FOCAD
ENSG00000197054	14.864	0.00635091	0.0343974	1.79238	0.0730715	0.904706	1	ZNF763
ENSG00000143387	255.566	0.011596	0.0360406	1.79204	0.0731273	0.904706	1.35938	CTSK
ENSG00000116353	62.8682	-0.00606164	0.034334	-1.79176	0.0731708	0.904706	1.35938	MECR
ENSG00000143437	1079.19	0.0163243	0.0382232	1.79164	0.0731904	0.904706	1	ARNT
ENSG00000064309	60.1688	-0.00582976	0.0342822	-1.79164	0.0731909	0.904706	1	CDON
ENSG00000205740	24.1213	-0.00677953	0.0344971	-1.79161	0.0731951	0.904706	1	NA
ENSG00000154645	6.60972	-0.00313355	0.0338616	-1.79108	0.0732801	0.904706	1	CHODL
ENSG00000230084	2.72085	0.00268363	0.0338127	1.78998	0.0734566	0.904706	1.35938	NA
ENSG00000266993	104.879	0.00635075	0.0343958	1.78974	0.0734959	0.904706	1	LOC105378721
ENSG00000148488	27.9005	-0.0047161	0.0340769	-1.78956	0.0735244	0.904706	1	ST8SIA6
ENSG00000107290	7497.2	0.0190891	0.0406048	1.78931	0.0735651	0.904706	1	SETX
ENSG00000243960	42.1496	0.00884184	0.0350648	1.78922	0.0735799	0.904706	1	NA
ENSG00000116260	786.705	0.00879435	0.0350501	1.78872	0.0736604	0.904706	1	QSOX1
ENSG00000121067	735.86	-0.0156865	0.0379069	-1.78863	0.0736743	0.904706	1	SPOP
ENSG00000279689	18.1056	0.00772982	0.0347363	1.78861	0.073677	0.904706	1	NA
ENSG00000177614	1.92994	-0.00148378	0.0337264	-1.7884	0.0737108	0.904706	1	PGBD5
ENSG00000259651	7.50117	0.0039016	0.0339567	1.78726	0.073896	0.904706	1	NA
ENSG00000018869	50.8021	-0.009109	0.0351295	-1.78723	0.0739004	0.904706	1	ZNF582
ENSG00000127481	13246.5	0.0122034	0.0362858	1.78688	0.0739573	0.904706	1	UBR4
ENSG00000160818	345.935	-0.0127111	0.0365021	-1.78624	0.074061	0.904706	1	GPATCH4
ENSG00000136824	212.618	-0.00621951	0.0343631	-1.78597	0.0741047	0.904706	1.35938	SMC2
ENSG00000247271	72.5307	-0.00509511	0.0341351	-1.78581	0.0741292	0.904706	1	ZBED5-AS1
ENSG00000103550	186.992	-0.00727488	0.0346175	-1.78561	0.074163	0.904706	1	KNOP1
ENSG00000200882	19.0938	0.00493352	0.0341097	1.78553	0.0741759	0.904706	1	NA
ENSG00000170236	4.5625	0.0039953	0.0339665	1.78513	0.0742403	0.904706	1	USP50
ENSG00000109066	353.029	0.00779339	0.0347547	1.78486	0.0742839	0.904706	1	TMEM104
ENSG00000158552	662.161	-0.0104406	0.035585	-1.78462	0.0743237	0.904706	1	ZFAND2B
ENSG00000168615	591.794	0.00753405	0.0347422	1.78408	0.0744105	0.904706	1	ADAM9
ENSG00000175779	76.1874	-0.0060537	0.0343402	-1.78353	0.0745003	0.904706	1.35938	NA
ENSG00000211734	510.896	-0.00906082	0.0351317	-1.78274	0.0746288	0.904706	1	NA
ENSG00000264357	15.6082	0.00552813	0.0342256	1.78269	0.0746362	0.904706	1	MIR4648
ENSG00000164398	472.755	-0.00568286	0.0342506	-1.78241	0.0746827	0.904706	1	ACSL6
ENSG00000223476	6.23786	0.00434268	0.0340171	1.78163	0.0748094	0.904706	1	NA
ATP6V1G2	9.35708	-0.00527236	0.0341985	-1.78155	0.0748229	0.904706	1.35938	NA
ENSG00000234961	14.276	0.00350752	0.0339062	1.78142	0.074844	0.904706	1	NA
ENSG00000171984	72.3723	-0.00692202	0.0344997	-1.78133	0.0748593	0.904706	1	SHLD1
ENSG00000115053	6894.25	-0.017452	0.0388701	-1.78126	0.07487	0.904706	1	NCL
ENSG00000181555	9023.39	0.012677	0.0364765	1.78044	0.0750043	0.904706	1	SETD2
ENSG00000249936	4.00171	0.0038056	0.033945	1.77917	0.0752114	0.904706	1	NA
ENSG00000101442	384.768	-0.0106727	0.0356744	-1.77895	0.0752486	0.904706	1	ACTR5
ENSG00000091409	3985.63	-0.00651003	0.0344257	-1.77888	0.0752589	0.904706	1	ITGA6
ENSG00000210196	17.6496	-0.00488438	0.0341069	-1.77808	0.0753914	0.904706	1	NA
ENSG00000255358	18.2991	0.00438016	0.0340175	1.77747	0.0754903	0.904706	1	NA
ENSG00000162909	5539.78	-0.0251495	0.048801	-1.77738	0.0755061	0.904706	1	CAPN2
ENSG00000087995	109.027	-0.00822282	0.0348673	-1.77717	0.0755398	0.904706	1	METTL2A
ENSG00000197721	2.64191	0.00279403	0.0338281	1.77716	0.0755423	0.904706	1	CR1L
ENSG00000223599	121.625	0.00610113	0.0343392	1.77696	0.075575	0.904706	1	NA
HLA-DMB	460.129	0.00711021	0.0345764	1.77681	0.075599	0.904706	1	NA
ENSG00000265982	3.11856	0.00253253	0.0338024	1.77674	0.0756103	0.904706	1	NA
ENSG00000279098	40.365	0.0067322	0.0344827	1.77666	0.0756239	0.904706	1	NA
ENSG00000163785	1886.01	0.0101328	0.0354716	1.77595	0.0757411	0.904706	1	RYK
ENSG00000145819	1581.46	0.0112894	0.0359045	1.77586	0.0757563	0.904706	1	ARHGAP26
ENSG00000260496	59.6618	-0.00646305	0.0344136	-1.77581	0.0757637	0.904706	1	NA
ENSG00000182325	112.408	-0.00677913	0.0344914	-1.77509	0.0758827	0.904706	1	FBXL6
ENSG00000010319	35.5558	-0.00462043	0.0340795	-1.775	0.0758985	0.904706	1	SEMA3G
ENSG00000051382	906.55	0.0104414	0.0355709	1.7745	0.0759812	0.904706	1	PIK3CB
ENSG00000186074	235.308	0.00542025	0.0341896	1.77393	0.0760739	0.904706	1.35938	CD300LF
ENSG00000162078	7.97396	-0.0027797	0.0338277	-1.77393	0.0760749	0.904706	1	ZG16B
ENSG00000165972	2.58383	-0.00245355	0.0337983	-1.77356	0.0761359	0.904706	1	CCDC38
ENSG00000229980	24.3728	-0.00399333	0.0339689	-1.77302	0.0762251	0.904706	1.35938	TOB1-AS1
ENSG00000171604	346.938	0.005078	0.0341383	1.77276	0.0762692	0.904706	1	CXXC5
ENSG00000215267	40.6949	-0.0064108	0.0344099	-1.77273	0.0762732	0.904706	1	NA
ENSG00000153560	2044.86	0.0168323	0.0379498	1.77265	0.076286	0.904706	1	UBP1
ENSG00000274104	99.3248	-0.00804805	0.034812	-1.7725	0.076312	0.904706	1	NA
ENSG00000136828	144.203	-0.00927394	0.0351853	-1.77234	0.0763378	0.904706	1.35938	RALGPS1
ENSG00000211832	3.53879	0.00353943	0.033905	1.77233	0.076339	0.904706	1	NA
ENSG00000159131	484.202	-0.0103628	0.0355028	-1.77196	0.0764008	0.904706	1	GART
ENSG00000249806	60.5376	-0.00425327	0.0340093	-1.77188	0.0764137	0.904706	1	NA
ENSG00000141576	1032.67	-0.00752536	0.0346694	-1.77169	0.0764465	0.904706	1	RNF157
ENSG00000273381	8.60684	0.00384099	0.0339428	1.77158	0.0764636	0.904706	1	NA
ENSG00000081913	424.511	0.00976329	0.0353734	1.77146	0.0764842	0.904706	1	PHLPP1
ENSG00000104814	1103.01	-0.00945101	0.0352224	-1.77135	0.0765017	0.904706	1	MAP4K1
ENSG00000227051	94.3641	-0.00299001	0.0338421	-1.7712	0.0765279	0.904706	1	C14orf132
ENSG00000247213	2.67463	0.00273198	0.033817	1.77057	0.0766329	0.904706	1	LINC01498
ENSG00000172757	6098.79	-0.00826412	0.0348765	-1.77046	0.0766511	0.904706	1	CFL1
ENSG00000079257	62.4332	0.0100018	0.0354116	1.76945	0.0768192	0.904706	1	LXN
ENSG00000219712	51.5729	0.00650894	0.0344274	1.76942	0.0768231	0.904706	1	NA
ENSG00000152223	3199.71	0.00978257	0.0353552	1.76931	0.0768424	0.904706	1	EPG5
ENSG00000041515	110.508	0.00297616	0.033845	1.7693	0.0768436	0.904706	1	MYO16
ENSG00000239557	61.9356	0.0092824	0.0351922	1.76925	0.0768517	0.904706	1	NA
ENSG00000052126	210.291	-0.00615243	0.0343468	-1.76874	0.0769374	0.904706	1	PLEKHA5
ENSG00000112062	1601.43	0.0117889	0.0360833	1.76867	0.0769491	0.904706	1	MAPK14
ENSG00000166233	5672.3	0.00951425	0.0352622	1.76851	0.0769765	0.904706	1	ARIH1
ENSG00000139610	21.2548	-0.0036836	0.0339233	-1.7684	0.0769937	0.904706	1	CELA1
ENSG00000127337	616.784	-0.0107071	0.0356673	-1.76821	0.0770255	0.904706	1	YEATS4
ENSG00000185760	130.957	-0.00455059	0.0340433	-1.76761	0.0771257	0.904706	1	KCNQ5
ENSG00000280274	8.86604	0.00511582	0.0341474	1.76718	0.0771973	0.904706	1.35938	NA
ENSG00000112078	4497.71	0.00898716	0.0350891	1.76647	0.0773173	0.904706	1	KCTD20
ENSG00000116106	1413.62	0.00699733	0.0345444	1.76599	0.0773973	0.904706	1	EPHA4
ENSG00000197448	4607.82	-0.0097851	0.0353542	-1.76585	0.0774216	0.904706	1	GSTK1
ENSG00000186222	410.117	-0.0109143	0.0357436	-1.76568	0.0774489	0.904706	1	BLOC1S4
ENSG00000167065	114.228	-0.00698147	0.034533	-1.76554	0.0774726	0.904706	1	DUSP18
ENSG00000271938	66.3399	-0.00616771	0.0343495	-1.76549	0.0774811	0.904706	1	NA
ENSG00000179165	16.7936	-0.00486765	0.0340993	-1.76486	0.077587	0.904706	1	PXT1
ENSG00000244405	5.17863	0.00362036	0.0339167	1.76469	0.0776152	0.904706	1	ETV5
ENSG00000219682	3.23583	0.00331061	0.0338777	1.76434	0.0776741	0.904706	1	NA
ENSG00000263264	1331.93	-0.0065057	0.0344237	-1.76417	0.0777025	0.904706	1	NA
ENSG00000196154	3716.59	-0.00592705	0.034189	-1.76375	0.0777739	0.904706	1	S100A4
ENSG00000166503	203.487	0.00587755	0.0342922	1.76334	0.0778428	0.904706	1	HDGFL3
ENSG00000272606	110.191	-0.00795663	0.0347913	-1.7632	0.0778664	0.904706	1	NA
ENSG00000135912	198.608	-0.00710252	0.0345593	-1.76319	0.0778681	0.904706	1	TTLL4
ENSG00000163536	18.7897	-0.00247494	0.033793	-1.76273	0.0779463	0.904706	1	SERPINI1
ENSG00000255561	34.7832	-0.00764844	0.0346999	-1.76263	0.0779622	0.904706	1	FDXACB1
ENSG00000114405	18.9942	-0.00517639	0.0341633	-1.76234	0.0780122	0.904706	1	C3orf14
ENSG00000259924	377.929	0.00540351	0.034199	1.76153	0.0781481	0.904706	1	NA
ENSG00000118961	217.829	-0.00477216	0.0340937	-1.76138	0.0781736	0.904706	1	LDAH
ENSG00000092607	6.87731	0.00405405	0.0339747	1.76119	0.0782068	0.904706	1	TBX15
ENSG00000116649	201.232	-0.0075117	0.0346696	-1.76098	0.078241	0.904706	1.35938	SRM
ENSG00000238446	7.13292	0.00422776	0.0339989	1.76064	0.0782991	0.904706	1	NA
ENSG00000047188	2562.48	0.00909437	0.0351228	1.76041	0.0783377	0.904706	1	YTHDC2
ENSG00000156265	138.256	0.00727722	0.0345851	1.76025	0.0783662	0.904706	1.35938	MAP3K7CL
ENSG00000261740	5.53107	0.00393354	0.0339582	1.75947	0.0784976	0.904706	1	BOLA2-SMG1P6
ENSG00000124256	422.28	-0.00779797	0.0347512	-1.75941	0.0785084	0.904706	1	ZBP1
ENSG00000102003	9.5244	-0.00357977	0.0339129	-1.75939	0.0785111	0.904706	1	SYP
ENSG00000259315	16.5875	-0.00466295	0.0340727	-1.75935	0.0785173	0.904706	1	ACTG1P17
ENSG00000105245	45.2224	-0.00625625	0.0343729	-1.75829	0.0786982	0.904706	1	NUMBL
ENSG00000267364	36.3451	-0.00298335	0.0338395	-1.75799	0.0787494	0.904706	1	NA
ENSG00000221869	535.175	0.00475389	0.0340825	1.7577	0.0787982	0.904706	1	CEBPD
ENSG00000083642	2428.5	0.0127717	0.0364798	1.7574	0.0788494	0.904706	1	PDS5B
ENSG00000260121	16.4692	-0.00531688	0.0341827	-1.75736	0.0788571	0.904706	1	NA
ENSG00000078902	331.418	0.0098156	0.0353605	1.75702	0.0789147	0.904706	1	TOLLIP
ENSG00000087274	4409.47	-0.0147478	0.0373626	-1.757	0.0789176	0.904706	1	ADD1
ENSG00000272567	5.63446	0.00424767	0.0340045	1.75696	0.0789238	0.904706	1	NA
ENSG00000258689	3.38163	-0.00329783	0.033895	-1.75682	0.0789482	0.904706	1	LINC01269
ENSG00000163687	9.46303	0.0037519	0.0339344	1.75671	0.0789674	0.904706	1	DNASE1L3
ENSG00000198948	45.2387	0.00487392	0.0340977	1.75658	0.0789898	0.904706	1	MFAP3L
ENSG00000005844	5895.97	-0.00864717	0.0349847	-1.75642	0.0790174	0.904706	1	ITGAL
ENSG00000246982	30.3169	-0.00600157	0.0343171	-1.75591	0.0791035	0.904706	1	NA
ENSG00000173391	292.424	0.00336336	0.033885	1.75576	0.0791295	0.904706	1	OLR1
ENSG00000251682	163.652	0.00671931	0.0344579	1.75564	0.0791492	0.904706	1.35938	NA
ENSG00000225190	1253.65	0.0114951	0.0359759	1.75548	0.0791764	0.904706	1	PLEKHM1
ENSG00000181585	20.1068	-0.00314815	0.0338575	-1.75543	0.0791859	0.904706	1	TMIE
ENSG00000102572	3573.06	0.0175255	0.0388571	1.75528	0.0792115	0.904706	1	STK24
ENSG00000266933	2.87536	-0.00291113	0.0338417	-1.75494	0.0792691	0.904706	1	NA
ENSG00000273691	18.2647	0.00481364	0.0340916	1.75389	0.07945	0.904706	1	NA
ENSG00000145700	64.0108	-0.00624176	0.0343649	-1.75357	0.0795048	0.904706	1	ANKRD31
ENSG00000269961	4.0612	0.00361516	0.0339144	1.75303	0.0795966	0.904706	1.35938	NA
ENSG00000082068	638.214	-0.0096841	0.0353079	-1.75302	0.0795982	0.904706	1	WDR70
ENSG00000115828	123.64	0.00605595	0.0343207	1.753	0.0796013	0.904706	1	QPCT
TCF19	120.347	-0.00539031	0.034178	-1.75295	0.0796102	0.904706	1	NA
ENSG00000108984	786.267	-0.00464676	0.0340597	-1.75261	0.0796685	0.904706	1	MAP2K6
ENSG00000135314	12.4621	-0.00470902	0.034074	-1.75235	0.0797132	0.904706	1	KHDC1
ENSG00000279447	9.39026	0.00404955	0.0339767	1.75233	0.0797169	0.904706	1	NA
ENSG00000266698	7.75617	0.00376863	0.0339339	1.75232	0.0797196	0.904706	1	MIR3945
ENSG00000260747	3.91812	0.00384868	0.033946	1.75223	0.0797339	0.904706	1	NA
ENSG00000100983	405.269	-0.0165496	0.0386223	-1.75218	0.079742	0.904706	1	GSS
ENSG00000116237	222.489	-0.00375534	0.0339294	-1.75204	0.0797678	0.904706	1.35938	ICMT
ENSG00000115525	1950.38	0.00832272	0.0348871	1.7517	0.0798261	0.904706	1	ST3GAL5
ENSG00000072210	387.166	-0.0115829	0.0359769	-1.75152	0.0798558	0.904706	1	ALDH3A2
ENSG00000274180	240.264	0.00915308	0.0351365	1.75065	0.0800065	0.904706	1.35938	NATD1
ENSG00000178802	705.409	-0.00766793	0.0346792	-1.75057	0.0800199	0.904706	1	MPI
ENSG00000181004	41.7725	-0.00754441	0.0346749	-1.75045	0.0800399	0.904706	1	BBS12
ENSG00000256294	63.8647	0.00711906	0.034556	1.75029	0.0800687	0.904706	1	ZNF225
ENSG00000090905	4069.47	0.00987191	0.0353716	1.75014	0.0800936	0.904706	1	TNRC6A
ENSG00000183735	727.084	0.00945854	0.0352408	1.75005	0.0801105	0.904706	1	TBK1
ENSG00000238793	2.75621	-0.00277917	0.0338283	-1.74993	0.08013	0.904706	1	SNORD124
ENSG00000168591	763.544	-0.013148	0.0366506	-1.74989	0.0801368	0.904706	1	TMUB2
ENSG00000066777	4644.68	0.0130587	0.0365959	1.74978	0.0801558	0.904706	1	ARFGEF1
ENSG00000278768	14.7991	-0.00328616	0.0338725	-1.74882	0.0803216	0.904706	1.35938	NA
ENSG00000101752	1779.05	-0.00646882	0.0343978	-1.74875	0.0803342	0.904706	1	MIB1
ENSG00000152969	89.7701	-0.0031579	0.0338641	-1.7479	0.0804808	0.904706	1	JAKMIP1
ENSG00000229014	4.10082	0.00355069	0.0339085	1.7479	0.0804818	0.904706	1	NA
ENSG00000231365	136.99	-0.0090907	0.0351003	-1.74767	0.0805218	0.904706	1	WARS2-AS1
ENSG00000033800	3912.33	0.0130078	0.0365643	1.74747	0.0805553	0.904706	1	PIAS1
ENSG00000085760	482.477	-0.0138513	0.0369424	-1.74727	0.0805914	0.904706	1	MTIF2
ENSG00000134996	795.112	-0.00633128	0.0343784	-1.74677	0.0806774	0.904706	1	OSTF1
ENSG00000120915	851.624	-0.00625123	0.0343497	-1.74634	0.0807522	0.904706	1	EPHX2
ENSG00000163141	7.27362	-0.00430243	0.0340088	-1.7462	0.0807767	0.904706	1	BNIPL
ENSG00000185483	2.22169	0.00210783	0.0337617	1.74619	0.0807779	0.904706	1	ROR1
ENSG00000112118	420.52	-0.00670248	0.0344436	-1.74604	0.0808035	0.904706	1	MCM3
ENSG00000198265	6283.64	0.0115818	0.0359813	1.74569	0.0808656	0.904706	1	HELZ
ENSG00000154262	17.5952	0.0064646	0.034409	1.74493	0.0809964	0.904706	1	ABCA6
ENSG00000181409	25.258	0.00358165	0.0339133	1.74483	0.0810151	0.904706	1	AATK
ENSG00000260001	2.83526	0.00333246	0.0338796	1.74452	0.0810688	0.904706	1	TGFBR3L
ENSG00000213071	25.5571	-0.00426113	0.0340036	-1.74311	0.0813151	0.904706	1.35938	LPAL2
ENSG00000116032	4.80491	0.00299356	0.0338379	1.74295	0.081342	0.904706	1	GRIN3B
ENSG00000149600	348.145	-0.0150796	0.0375685	-1.74293	0.0813453	0.904706	1	COMMD7
ENSG00000078618	1577.95	-0.00909718	0.0351142	-1.74267	0.0813909	0.904706	1	NRDC
ENSG00000157212	363.639	-0.0170667	0.0384384	-1.74213	0.081486	0.904706	1	PAXIP1
ENSG00000224003	36.9762	0.00403066	0.0339688	1.74193	0.081521	0.904706	1.35938	NA
ENSG00000125633	3191.49	0.0099272	0.0353856	1.74114	0.0816587	0.904706	1	CCDC93
ENSG00000142599	2107.09	0.015806	0.0378343	1.74113	0.0816604	0.904706	1	RERE
ENSG00000091436	257.416	0.00603078	0.0343085	1.74102	0.0816805	0.904706	1.35938	MAP3K20
ENSG00000278058	5.00742	-0.00306391	0.0338507	-1.741	0.0816841	0.904706	1	NA
ENSG00000181019	21.0986	-0.00340919	0.0338905	-1.74053	0.0817657	0.904706	1	NQO1
ENSG00000082397	625.866	0.00527556	0.0341681	1.74051	0.0817696	0.904706	1	EPB41L3
ENSG00000145491	6.35657	-0.0027195	0.0338146	-1.74039	0.0817904	0.904706	1	ROPN1L
ENSG00000147408	1754.48	-0.00756783	0.0346117	-1.74018	0.0818267	0.904706	1	CSGALNACT1
ENSG00000056050	99.042	-0.0052274	0.0341547	-1.7401	0.0818413	0.904706	1.35938	HPF1
ENSG00000162402	6821.1	0.01003	0.0354147	1.73988	0.081881	0.904706	1	USP24
ENSG00000273711	1.95223	-0.00253717	0.0338011	-1.73963	0.0819248	0.904706	1	NA
ENSG00000112146	1060.99	-0.0165022	0.0382677	-1.73936	0.081971	0.904706	1	FBXO9
ENSG00000263790	8.75352	0.00387486	0.0339438	1.73925	0.0819913	0.904706	1	MIR4473
ENSG00000140612	1289.37	0.0181949	0.0392123	1.73888	0.0820554	0.904706	1	SEC11A
ENSG00000196655	772.971	-0.0104831	0.0355058	-1.73858	0.0821082	0.904706	1	TRAPPC4
ENSG00000164078	4.53363	-0.00315178	0.0338607	-1.7378	0.0822458	0.904706	1	MST1R
ENSG00000247624	11.6906	-0.00483445	0.0340919	-1.73777	0.0822516	0.904706	1	CPEB2-DT
ENSG00000251578	70.6245	-0.00741997	0.0346346	-1.73754	0.0822922	0.904706	1	NA
ENSG00000248466	9.19081	0.00424234	0.0340003	1.73731	0.0823332	0.904706	1.35938	NA
ENSG00000124198	4165.59	0.0108081	0.0356856	1.73672	0.0824364	0.904706	1	ARFGEF2
ENSG00000075673	2.00355	-0.00199664	0.0337568	-1.73647	0.0824816	0.904706	1	ATP12A
ENSG00000225528	94.4724	0.00868056	0.0349862	1.73613	0.0825414	0.904706	1	NA
ENSG00000144228	1446.85	0.0101599	0.0354585	1.7354	0.0826694	0.904706	1	SPOPL
ENSG00000166734	2355.74	-0.0103054	0.0355012	-1.73523	0.0826993	0.904706	1	CASC4
ENSG00000184743	1844.52	-0.00644098	0.0343646	-1.73509	0.082724	0.904706	1	ATL3
ENSG00000233901	11.742	0.00472226	0.0340795	1.73501	0.082739	0.904706	1	LINC01503
ENSG00000228878	55.7643	-0.00615786	0.0343406	-1.73475	0.0827853	0.904706	1	NA
ENSG00000251141	2.86371	-0.00252747	0.0337994	-1.73424	0.0828762	0.904706	1.35938	NA
ENSG00000163806	268.531	0.00751334	0.0346594	1.73423	0.0828776	0.904706	1	SPDYA
ENSG00000103404	197.647	-0.00933291	0.035206	-1.73422	0.0828784	0.904706	1	USP31
ENSG00000080189	971.296	-0.0233515	0.0428284	-1.73422	0.0828796	0.904706	1	SLC35C2
ENSG00000262497	2.95064	-0.00276657	0.0338196	-1.73406	0.0829071	0.904706	1.35938	NA
ENSG00000263456	17.4253	0.00428189	0.034008	1.73397	0.082923	0.904706	1	MIR5189
ENSG00000174243	1399.38	-0.0187647	0.0389336	-1.73353	0.0830022	0.904706	1	DDX23
ENSG00000159685	82.8162	-0.00745069	0.0346573	-1.73335	0.0830337	0.904706	1	CHCHD6
ENSG00000132196	162.833	-0.011845	0.0360715	-1.73325	0.0830512	0.904706	1	HSD17B7
ENSG00000234432	2.49768	0.00290971	0.0338349	1.73318	0.083063	0.904706	1	LOC100129484
ENSG00000182405	212.604	-0.0197194	0.0415954	-1.73302	0.0830923	0.904706	1	PGBD4
ENSG00000143190	1815.44	0.00998605	0.0353911	1.73282	0.0831269	0.904706	1	POU2F1
ENSG00000214756	45.4782	-0.00507568	0.0341404	-1.73272	0.0831463	0.904706	1	CSKMT
ENSG00000229473	149.01	0.00827697	0.0348724	1.73242	0.0831984	0.904706	1	NA
ENSG00000204052	2.05758	0.00272058	0.0338157	1.7323	0.0832202	0.904706	1	LRRC73
ENSG00000146425	2397.61	-0.0110767	0.0356848	-1.73214	0.0832481	0.904706	1	DYNLT1
ENSG00000214188	29.2031	0.00672102	0.0344682	1.73183	0.0833038	0.904706	1.35938	ST7-OT4
ENSG00000134297	44.461	-0.00426652	0.0340081	-1.73169	0.0833287	0.904706	1	PLEKHA8P1
ENSG00000123416	2592.98	-0.00971561	0.0353012	-1.73167	0.083333	0.904706	1	TUBA1B
ENSG00000259994	12.4081	-0.00463188	0.0340627	-1.73159	0.0833475	0.904706	1	NA
ENSG00000137275	1370.31	0.0134625	0.0367532	1.73122	0.0834128	0.904706	1	RIPK1
ENSG00000136541	1360.98	0.00615692	0.0343449	1.73105	0.0834437	0.904706	1	ERMN
ENSG00000144278	2.7117	-0.00177951	0.0337435	-1.73092	0.083466	0.904706	1	GALNT13
ENSG00000058668	2250.93	-0.00394549	0.0339554	-1.7309	0.0834688	0.904706	1	ATP2B4
ENSG00000072415	519.919	0.00867549	0.034947	1.73089	0.0834719	0.904706	1	MPP5
ENSG00000269609	334.435	-0.00660307	0.0344612	-1.73087	0.0834744	0.904706	1	RPARP-AS1
ENSG00000146918	339.59	0.00331276	0.0338738	1.73067	0.0835114	0.904706	1	NCAPG2
ENSG00000250848	2.34234	0.00254254	0.0337977	1.73058	0.0835272	0.904706	1.35938	NA
ENSG00000051128	39.0678	0.00548211	0.0342085	1.73054	0.0835334	0.904706	1	HOMER3
ENSG00000263895	14.4725	0.00456493	0.0340551	1.73053	0.0835362	0.904706	1.35938	NA
ENSG00000214595	30.1693	-0.00547993	0.0342061	-1.73044	0.0835511	0.904706	1	EML6
ENSG00000214106	213.919	-0.00713574	0.0345499	-1.73039	0.0835615	0.904706	1	NA
ENSG00000144560	401.748	0.0122152	0.0362046	1.73038	0.0835629	0.904706	1	VGLL4
ENSG00000117481	462.053	-0.00964132	0.0352683	-1.72992	0.0836444	0.904706	1	NSUN4
ENSG00000133739	80.0636	-0.00520482	0.0341529	-1.72962	0.0836983	0.904706	1	LRRCC1
ENSG00000279948	24.4041	0.00514383	0.034144	1.72954	0.0837125	0.904706	1.35938	NA
ENSG00000160194	544.098	-0.0185439	0.0396061	-1.72915	0.0837818	0.904706	1	NDUFV3
ENSG00000142687	1178.92	-0.0128333	0.0365083	-1.72907	0.0837969	0.904706	1	KIAA0319L
ENSG00000143452	14.8278	0.00568331	0.034231	1.72863	0.083875	0.904706	1	HORMAD1
ENSG00000058063	8215.99	0.0127304	0.0364296	1.72851	0.0838968	0.904706	1	ATP11B
ENSG00000280953	19.4779	-0.00424746	0.0340032	-1.72842	0.0839137	0.904706	1.35938	LINC01163
ENSG00000187607	168.38	0.0082374	0.0348671	1.72787	0.0840107	0.904706	1.35938	ZNF286A
ENSG00000178201	2.98057	-0.0022709	0.0337766	-1.72765	0.0840519	0.904706	1	VN1R1
ENSG00000233597	28.7582	0.00727049	0.0345882	1.72702	0.0841638	0.904706	1	NA
ENSG00000006831	625.354	0.0102784	0.0355057	1.72698	0.0841713	0.904706	1	ADIPOR2
ENSG00000258512	52.7775	-0.00636729	0.0343933	-1.72685	0.0841941	0.904706	1	LINC00239
ENSG00000180921	51.6122	-0.0058539	0.034279	-1.72652	0.0842541	0.904706	1	FAM83H
ENSG00000235831	10.5868	-0.00344877	0.0338986	-1.72629	0.084295	0.904706	1	BHLHE40-AS1
ENSG00000124370	87.4623	-0.0104893	0.0355157	-1.72623	0.0843065	0.904706	1	MCEE
ENSG00000088992	85.5153	0.00574928	0.0342581	1.72613	0.0843246	0.904706	1	TESC
ENSG00000256060	111.803	-0.0082631	0.0348597	-1.72604	0.0843393	0.904706	1.35938	TRAPPC2B
ENSG00000170469	27.813	-0.00680541	0.0344737	-1.72558	0.0844233	0.904706	1	SPATA24
ENSG00000119943	158.575	-0.0100049	0.0353866	-1.72484	0.0845565	0.904706	1	PYROXD2
ENSG00000259820	126.051	0.00803467	0.0347945	1.72463	0.0845935	0.904706	1	NA
ENSG00000228914	3.04187	-0.00136545	0.0337197	-1.72459	0.0846008	0.904706	1.35938	NA
ENSG00000278969	16.8838	0.00358546	0.0339141	1.72444	0.0846277	0.904706	1	NA
ENSG00000184110	82.5931	-0.00806289	0.034804	-1.72395	0.0847176	0.904706	1	EIF3C
ENSG00000165609	442.715	-0.00788742	0.0347405	-1.72359	0.0847824	0.904706	1	NUDT5
ENSG00000213563	72.7248	-0.00733443	0.0346171	-1.72355	0.0847884	0.904706	1	C8orf82
ENSG00000182022	347.382	0.00507901	0.0341322	1.72347	0.0848037	0.904706	1	CHST15
ENSG00000172086	184.248	-0.0048171	0.0340875	-1.72338	0.0848196	0.904706	1	KRCC1
ENSG00000276699	78.6084	0.00735153	0.0346225	1.72331	0.0848333	0.904706	1	NA
ENSG00000223584	21.4048	0.00399481	0.0339589	1.72321	0.0848514	0.904706	1	NA
ENSG00000236935	24.1063	-0.00480475	0.0340844	-1.72305	0.0848789	0.904706	1	NA
ENSG00000272720	1.99861	-0.00191541	0.0337499	-1.72299	0.08489	0.904706	1	NA
ENSG00000138758	397.149	-0.0048745	0.0340969	-1.72292	0.0849029	0.904706	1	SEPTIN11
ENSG00000139168	432.994	0.0129848	0.0365224	1.7224	0.0849964	0.904706	1	ZCRB1
ENSG00000278601	108.361	0.00698576	0.0345228	1.72234	0.0850074	0.904706	1.35938	NA
ENSG00000036054	1458.88	0.00828514	0.0348642	1.72217	0.0850388	0.904706	1	TBC1D23
ENSG00000256188	289.196	0.00547538	0.0341991	1.72194	0.0850809	0.904706	1	TAS2R30
ENSG00000162434	17525.7	0.0157666	0.0378193	1.72182	0.0851028	0.904706	1	JAK1
ENSG00000211683	3.49307	0.00319735	0.0338641	1.72174	0.0851166	0.904706	1	NA
ENSG00000141232	3047.16	-0.00600273	0.0343102	-1.72158	0.0851451	0.904706	1	TOB1
ENSG00000157514	31061.3	-0.00502641	0.0341251	-1.72146	0.0851674	0.904706	1	TSC22D3
ENSG00000065243	2135.1	0.0156191	0.038414	1.72082	0.0852827	0.904706	1	PKN2
ENSG00000114739	435.218	-0.00534894	0.0341714	-1.72065	0.0853141	0.904706	1	ACVR2B
ENSG00000107758	910.794	-0.00961568	0.0352537	-1.72064	0.085316	0.904706	1	PPP3CB
ENSG00000173715	105.102	-0.00961391	0.0353239	-1.7198	0.085468	0.904706	1	C11orf80
ENSG00000199731	3.55614	0.00324705	0.0338672	1.71966	0.0854947	0.904706	1	NA
ENSG00000168778	97.8346	-0.0064578	0.0343967	-1.71949	0.0855254	0.904706	1	TCTN2
ENSG00000167257	382.398	-0.00844391	0.0349193	-1.71914	0.0855886	0.904706	1	RNF214
ENSG00000172340	1859.76	-0.00839987	0.0348517	-1.71907	0.0856025	0.904706	1	SUCLG2
ENSG00000148843	754.928	-0.0119837	0.0361882	-1.71884	0.0856436	0.904706	1	PDCD11
ENSG00000213793	143.203	-0.00596777	0.034292	-1.71876	0.0856581	0.904706	1	ZNF888
ENSG00000270557	6.11034	-0.00287593	0.0338293	-1.71856	0.0856943	0.904706	1	NA
ENSG00000073756	407.015	0.0040217	0.0339665	1.71747	0.0858932	0.904706	1	PTGS2
ENSG00000266338	1600.23	-0.00717784	0.0345527	-1.71733	0.0859182	0.904706	1	NBPF15
ENSG00000232842	5.43616	-0.00230034	0.0337865	-1.71708	0.0859646	0.904706	1	NA
ENSG00000232485	2.00593	-0.00221246	0.0337726	-1.71705	0.0859705	0.904706	1	NA
ENSG00000164109	267.267	-0.00824932	0.0348319	-1.71684	0.0860091	0.904706	1	MAD2L1
ENSG00000129194	2.19867	0.00291503	0.0338334	1.71681	0.0860141	0.904706	1	SOX15
ENSG00000276517	435.297	0.00813625	0.0348285	1.71677	0.0860209	0.904706	1	NA
ENSG00000254838	2325.3	-0.00371593	0.0339205	-1.71673	0.0860278	0.904706	1	GVINP1
ENSG00000168152	127.214	-0.00937381	0.03518	-1.71665	0.0860426	0.904706	1	THAP9
ENSG00000272831	69.6284	-0.00734302	0.0346116	-1.71665	0.0860434	0.904706	1	NA
ENSG00000139197	412.813	-0.0158193	0.0378152	-1.71664	0.0860446	0.904706	1	PEX5
ENSG00000138768	845.587	-0.00999079	0.0354582	-1.71662	0.0860492	0.904706	1	USO1
ENSG00000184619	8.63937	-0.00454724	0.0340425	-1.71661	0.0860498	0.904706	1	KRBA2
ENSG00000258101	16.5309	0.00411232	0.0339734	1.71638	0.086092	0.904706	1.35938	NA
ENSG00000260179	19.0511	0.00665218	0.0344504	1.71624	0.0861181	0.904706	1	NA
[truncated: 19,718 more rows]

## Sheet: S6
	baseMean	log2FoldChange	lfcSE	stat	pvalue	padj	weight	symbol
HLA-DRB5	74.1443	-7.89649	0.747588	-10.7795	4.30261e-27	9.34397e-23	1	NA
HLA-DRB4	143.266	7.97779	0.849438	9.21189	3.20425e-20	3.47933e-16	1	NA
HLA-DQA2	55.3067	2.37135	0.475464	5.55646	2.75299e-08	4.6513e-05	4.28459	NA
HLA-DRB1	794.944	1.34064	0.325169	4.79701	1.61053e-06	0.00469827	1.86111	NA
ENSG00000278771	1568.62	3.44254	0.829705	4.84478	1.26751e-06	0.0055053	1	RN7SL3
ENSG00000275413	41.06	1.26875	0.325018	4.6107	4.01314e-06	0.0101477	1.43141	NA
XXbac-BPG299F13	154.76	-1.28029	0.36229	-4.35588	1.32533e-05	0.0411174	1	NA
ENSG00000249476	202.855	0.980946	0.293264	4.13157	3.60289e-05	0.0871802	0.997218	LOC285638
ENSG00000263417	37.2856	-1.74404	0.53083	-4.15394	3.26798e-05	0.0871802	1	NA
ENSG00000229591	43.3037	1.14727	0.349354	4.10611	4.02386e-05	0.0873862	1	NA
ENSG00000228939	62.1806	1.19855	0.444205	3.66668	0.000245717	0.153607	3.15814	NA
ENSG00000260517	36.2279	1.21412	0.470747	3.593	0.000326895	0.158847	3.43783	NA
ENSG00000261072	68.3528	1.06983	0.404713	3.63567	0.000277256	0.158847	3.15814	NA
ENSG00000065911	821.336	-0.618539	0.211048	-3.80647	0.000140963	0.174781	1	MTHFD2
ENSG00000134363	64.071	4.64632	1.72434	3.73472	0.000187924	0.174781	1.43141	FST
ENSG00000171595	22.4751	-1.07074	0.461169	-3.40519	0.000661187	0.174781	3.43783	DNAI2
ENSG00000179934	58.2831	-1.30381	0.478074	-3.72859	0.000192554	0.174781	1	CCR8
ENSG00000211445	25.1771	1.48584	0.541643	3.73994	0.000184063	0.174781	1	GPX3
ENSG00000229427	25.2617	1.24551	0.448861	3.7278	0.000193155	0.174781	1	NA
ENSG00000229623	28.3573	1.14191	0.460321	3.52858	0.000417789	0.174781	3.15814	NA
ENSG00000230844	239.511	-0.613727	0.213904	-3.75613	0.000172561	0.174781	1	ZNF674-AS1
ENSG00000237373	27.3553	1.20865	0.526756	3.4225	0.00062047	0.174781	3.43783	NA
ENSG00000251023	58.9389	0.942167	0.325948	3.78523	0.000153567	0.174781	1	NA
ENSG00000261096	23.717	1.04947	0.464941	3.37135	0.000748014	0.174781	3.93408	NA
ENSG00000100181	11.1229	2.02695	0.77063	3.59197	0.000328191	0.183622	1.4003	TPTEP1
ENSG00000134184	53.9487	-0.0107616	0.118627	-3.55695	0.00037519	0.183622	1.43141	GSTM1
ENSG00000156535	121.886	1.07049	0.394639	3.67347	0.000239278	0.183622	1	CD109
ENSG00000175164	27.1528	-0.0185238	0.120036	-3.65294	0.000259256	0.183622	1	ABO
ENSG00000181026	1259.52	-0.725538	0.265838	-3.67968	0.000233528	0.183622	1	AEN
ENSG00000197302	727.634	0.585937	0.208864	3.6643	0.000248014	0.183622	1	ZNF720
ENSG00000225591	12.0455	1.3815	0.521683	3.61254	0.000303211	0.183622	1.27711	NA
ENSG00000255358	18.2991	1.47677	0.558045	3.63428	0.000278754	0.189178	1	NA
ENSG00000213214	9.54214	-0.129117	0.267118	-3.60648	0.000310382	0.200103	1	ARHGEF35
ENSG00000254595	6.90421	2.51207	0.855552	3.75396	0.00017406	0.200103	0.555607	NA
ENSG00000130164	840.395	-1.20205	0.528459	-3.45805	0.00054411	0.201824	1.62634	LDLR
ENSG00000143107	42.3803	1.02926	0.52514	3.19213	0.0014123	0.201824	4.28459	FNDC7
ENSG00000234327	28.5752	-0.847516	0.420952	-3.20256	0.00136211	0.203221	3.93408	LOC101928000
ENSG00000159082	991.301	0.625831	0.236171	3.56744	0.000360485	0.204875	0.967855	SYNJ1
ENSG00000244327	15.2375	1.12668	0.467528	3.45928	0.000541619	0.204875	1.4003	NA
ENSG00000265479	7.37594	1.47961	0.567005	3.55085	0.000383988	0.204875	1	DTX2P1-UPK3BP1-PMS2P11
ENSG00000272990	58.2754	0.985151	0.481928	3.23384	0.00122136	0.204875	3.15814	NA
ENSG00000137267	191.898	-1.10841	0.452339	-3.53129	0.000413536	0.213828	1	TUBB2A
ENSG00000089847	20.6531	-0.901912	0.47872	-3.14975	0.0016341	0.214797	3.75489	ANKRD24
ENSG00000157017	27.7463	0.9154	0.364234	3.52279	0.000427034	0.214797	1	GHRL
ENSG00000219712	51.5729	0.925087	0.399837	3.40618	0.000658787	0.222109	1.43141	NA
ENSG00000092853	28.674	-0.794458	0.423998	-3.15208	0.00162112	0.222624	3.43783	CLSPN
ENSG00000119782	2.97252	-0.0484099	0.132375	-3.46823	0.000523907	0.224082	1	FKBP1B
ENSG00000167769	23.2588	-1.07353	0.44623	-3.46704	0.000526233	0.224082	1	ACER1
ENSG00000223478	34.933	-0.114118	0.216734	-3.12854	0.00175679	0.224082	3.43783	LOC100506100
ENSG00000230928	20.8414	0.91247	0.389307	3.39588	0.00068408	0.224082	1.36019	NA
ENSG00000276597	18.1051	-0.129291	0.262379	-3.37908	0.000727298	0.224082	1.4003	NA
ENSG00000129422	175.236	1.24495	0.513053	3.48145	0.000498706	0.225394	0.778515	MTUS1
ENSG00000175309	1133.03	-0.444139	0.195511	-3.26756	0.00108478	0.225394	1.86111	PHYKPL
ENSG00000184208	177.396	-0.866079	0.361299	-3.46962	0.000521189	0.225394	0.849313	C22orf46
ENSG00000203760	13.8625	-1.30433	0.557907	-3.43958	0.000582607	0.225394	1	CENPW
ENSG00000211679	8.03989	2.11063	0.980879	3.32794	0.00087492	0.225394	1.36019	NA
ENSG00000218713	8.11166	1.54522	0.699706	3.33236	0.000861137	0.225394	1.4003	NA
ENSG00000228168	25.4589	-0.110208	0.207292	-3.05537	0.00224785	0.225394	3.43783	NA
ENSG00000229980	24.3728	-0.145079	0.316728	-3.12637	0.00176976	0.225394	3.15814	TOB1-AS1
ENSG00000232228	43.8636	0.978436	0.417205	3.41801	0.000630817	0.225394	1	NA
ENSG00000250131	15.4916	-0.839163	0.491718	-3.03118	0.00243599	0.225394	3.75489	NA
ENSG00000270177	40.2494	-0.822755	0.469459	-3.09046	0.00199847	0.225394	3.15814	NA
ENSG00000277151	61.6098	0.931746	0.398551	3.42151	0.000622746	0.225394	1	NA
ENSG00000224430	12.3538	1.36011	0.585985	3.40044	0.000672775	0.228292	1	NA
ENSG00000132646	382.455	-0.584114	0.24827	-3.37719	0.000732307	0.233659	1	PCNA
ENSG00000231890	35.2336	-0.753243	0.327482	-3.36624	0.000762007	0.233659	1	DARS-AS1
ENSG00000232934	52.8451	1.18044	0.522541	3.38182	0.000720083	0.233659	1	NA
ENSG00000245498	36.9124	-0.619826	0.351367	-3.02695	0.00247037	0.233659	3.43783	LOC100507283
ENSG00000251807	24.0725	0.759261	0.444617	3.03664	0.0023923	0.233659	3.15814	NA
ENSG00000254842	34.0697	0.70113	0.412066	3.02353	0.00249845	0.233659	3.43783	NA
ENSG00000275227	52.5743	0.647785	0.364902	3.0341	0.00241252	0.233659	3.15814	NA
ENSG00000266965	72.1304	0.689715	0.457919	2.92478	0.00344699	0.24266	4.28459	NA
ENSG00000132002	12163.6	-0.722531	0.325209	-3.34411	0.000825464	0.243765	1	DNAJB1
ENSG00000207370	96.3457	0.783704	0.351957	3.33957	0.000839078	0.243765	1	NA
ENSG00000228071	8.93817	1.3288	0.591617	3.33866	0.000841846	0.243765	1	NA
ENSG00000171840	63.6202	-0.141515	0.287412	-2.89594	0.00378024	0.246149	4.28459	NINJ2
ENSG00000211728	70.8687	-0.812964	0.371207	-3.32808	0.000874468	0.246149	1	NA
ENSG00000276953	55.2728	-0.682928	0.427856	-2.98975	0.00279205	0.246149	3.15814	NA
ENSG00000263503	4.60177	-0.001002	0.117897	-3.32065	0.000898092	0.246884	1	NA
ENSG00000275491	28.4473	-0.0720241	0.150796	-2.93986	0.00328361	0.259285	3.43783	LINC01730
ENSG00000180304	495.278	0.546352	0.2387	3.29856	0.000971815	0.260554	1	OAZ2
ENSG00000156500	218.339	-0.559236	0.237965	-3.35906	0.000782079	0.262848	0.778515	FAM122C
ENSG00000160233	18.7531	-0.99958	0.462882	-3.29199	0.000994819	0.262848	1	LRRC3
ENSG00000101849	1200.16	0.577306	0.260481	3.25342	0.00114027	0.264748	1	TBL1X
ENSG00000102055	23.3021	-0.0637514	0.143347	-2.86529	0.00416628	0.264748	3.43783	PPP1R2C
ENSG00000110848	17141.5	-0.636588	0.299715	-3.25941	0.00111646	0.264748	1	CD69
ENSG00000120162	50.9763	0.759297	0.83264	2.80985	0.0049565	0.264748	4.28459	MOB3B
ENSG00000135778	156.901	-0.986271	0.498377	-3.24513	0.00117399	0.264748	1	NTPCR
ENSG00000143224	197.702	-0.538183	0.248326	-3.23628	0.00121099	0.264748	1	PPOX
ENSG00000144381	2720.96	-0.520885	0.240441	-3.23438	0.00121908	0.264748	1	HSPD1
ENSG00000167414	5.83084	-0.060939	0.141645	-3.24532	0.0011732	0.264748	1	GNG8
ENSG00000170819	5.70967	-0.0939187	0.180001	-3.25199	0.00114601	0.264748	1	BFSP2
ENSG00000196704	1146.17	-0.486221	0.257881	-3.05876	0.00222256	0.264748	1.86111	AMZ2
ENSG00000201343	25.5869	0.963134	0.7722	2.90197	0.00370819	0.264748	3.15814	NA
ENSG00000214756	45.4782	-0.719859	0.517338	-2.92315	0.00346513	0.264748	3.15814	CSKMT
ENSG00000224165	36.4644	-0.674511	0.531694	-2.86073	0.00422671	0.264748	3.93408	DNAJC27-AS1
ENSG00000257242	1222.13	0.776009	0.425814	3.10341	0.00191305	0.264748	1.86111	LINC01619
ENSG00000262803	45.8104	0.786928	0.541067	2.92905	0.00340002	0.264748	3.15814	NA
ENSG00000282431	66.5876	-0.825279	0.403596	-3.24268	0.0011841	0.264748	1	NA
ENSG00000282978	34.8658	1.13167	0.544702	3.26618	0.00109009	0.264748	1	NA
ENSG00000034693	274.735	0.454681	0.203549	3.20879	0.00133295	0.267045	0.967855	PEX3
ENSG00000156414	31.0672	1.04241	0.942253	2.87014	0.00410289	0.267045	3.15814	TDRD9
ENSG00000157315	8.57707	1.37878	0.723581	3.13647	0.00170992	0.267045	1.27711	TMED6
ENSG00000166025	26.6655	0.775667	0.69259	2.8483	0.00439533	0.267045	3.43783	AMOTL1
ENSG00000185201	788.482	-0.661583	0.410042	-3.05752	0.00223177	0.267045	1.62634	IFITM2
ENSG00000224903	28.3402	0.873076	0.428466	3.20607	0.00134562	0.267045	1	LOC101927858
ENSG00000237827	12.9806	1.19353	0.668291	3.12131	0.00180047	0.267045	1.36019	NA
ENSG00000253558	31.6955	0.748695	0.654782	2.84435	0.0044502	0.267045	3.43783	NA
ENSG00000256436	44.7179	0.695244	0.832274	2.77759	0.0054763	0.267045	4.28459	TAS2R31
ENSG00000269974	17.701	0.940421	0.459578	3.21819	0.00129003	0.267045	1	NA
ENSG00000279077	52.5198	0.750626	0.602287	2.85635	0.0042854	0.267045	3.15814	NA
ENSG00000285159	20.3614	-1.13235	0.58546	-3.20161	0.00136662	0.267045	1	NA
ENSG00000246859	8.90616	0.0909811	0.175083	3.19469	0.00139981	0.269023	1	STARD4-AS1
ENSG00000160284	26.2177	-0.0713594	0.150105	-2.84163	0.00448838	0.270741	3.15814	SPATC1L
ENSG00000092330	1164.13	-0.330181	0.140784	-3.17595	0.00149348	0.272553	1	TINF2
ENSG00000232587	245.794	0.833788	0.42611	3.18177	0.00146378	0.272553	1	NA
ENSG00000235897	9.61513	-0.0934205	0.178151	-3.0856	0.00203145	0.272553	1.4003	TM4SF19-AS1
ENSG00000252577	1.96593	0.0448641	0.130158	3.17708	0.00148768	0.272553	1	SCARNA20
ENSG00000271398	3.45887	-0.0481842	0.132474	-3.18065	0.00146944	0.272553	1	NA
ENSG00000237264	19.2408	0.813292	0.460349	3.06946	0.00214448	0.277153	1.4003	NA
ENSG00000255135	57.4815	-0.539995	0.408508	-2.81477	0.00488122	0.277403	3.15814	NA
ENSG00000157514	31061.3	-0.806974	0.436873	-3.15721	0.00159287	0.278971	1	TSC22D3
ENSG00000202358	18.82	0.898629	0.516822	3.06837	0.00215232	0.278971	1.36019	NA
ENSG00000206875	18.0683	0.980638	0.513852	3.15728	0.0015925	0.278971	1	NA
ENSG00000140750	1082.62	0.503724	0.283516	2.96814	0.00299607	0.279686	1.86111	ARHGAP17
ENSG00000163435	49.131	0.497951	0.966136	2.67409	0.00749329	0.291423	4.28459	ELF3
ENSG00000164512	263.129	-0.105302	0.198578	-3.13331	0.00172848	0.291423	1	ANKRD55
ENSG00000180881	40.5544	-0.537029	0.485196	-2.7673	0.00565225	0.291423	3.15814	CAPS2
ENSG00000184557	8024.61	-0.690945	0.368623	-3.11963	0.00181078	0.291423	1	SOCS3
ENSG00000210117	26.3268	0.654093	0.865784	2.72591	0.00641244	0.291423	3.43783	NA
ENSG00000227388	24.4855	0.532991	0.454738	2.75976	0.00578444	0.291423	3.15814	NA
ENSG00000228397	17.2307	-0.88182	0.543986	-3.01962	0.0025309	0.291423	1.36019	LINC01635
ENSG00000238039	26.3124	-0.143398	0.280827	-2.69576	0.0070229	0.291423	3.93408	NA
ENSG00000241490	52.5524	-0.501837	0.399357	-2.78457	0.0053598	0.291423	3.15814	LOC107986115
ENSG00000242539	18.6542	0.555971	0.606885	2.72576	0.0064154	0.291423	3.75489	NA
ENSG00000243508	81.1926	0.952453	0.5174	3.12891	0.00175454	0.291423	1	NA
ENSG00000245954	212.152	-0.0966809	0.18412	-3.18771	0.00143402	0.291423	0.778515	LINC02273
ENSG00000254996	180.909	0.685766	0.365493	3.11373	0.00184741	0.291423	0.997218	ANKHD1-EIF4EBP3
ENSG00000266993	104.879	0.890851	0.434762	3.23537	0.00121484	0.291423	0.655356	LOC105378721
ENSG00000180425	162.788	-0.396179	0.185751	-3.10398	0.00190935	0.296181	1	C11orf71
ENSG00000233040	33.2284	0.118975	0.218682	2.71483	0.00663095	0.297079	3.43783	NA
ENSG00000200882	19.0938	0.962895	0.623157	2.99501	0.00274439	0.299734	1.4003	NA
ENSG00000272463	15.6046	-0.0889465	0.168865	-2.6725	0.00752894	0.303745	3.75489	NA
ENSG00000283064	21.7448	-0.474163	0.447539	-2.70048	0.00692397	0.303745	3.43783	NA
ENSG00000119778	2290.08	0.499577	0.249969	3.08568	0.00203088	0.30417	1	ATAD2B
ENSG00000116752	2382.18	-0.451946	0.22948	-3.07099	0.00213351	0.304825	1	BCAS2
ENSG00000149054	7.13295	0.0312368	0.123856	3.25374	0.00113897	0.304825	0.555607	ZNF215
ENSG00000178053	73.2532	-0.089464	0.169712	-2.71197	0.00668856	0.304825	3.15814	MLF1
ENSG00000185658	9842.41	0.49449	0.250172	3.07258	0.00212214	0.304825	1	BRWD1
ENSG00000243176	26.1389	-0.493208	0.692357	-2.68472	0.00725913	0.304825	3.43783	NA
ENSG00000255153	17.0652	-0.111213	0.202222	-2.65362	0.0079633	0.304825	3.75489	TOLLIP-AS1
ENSG00000260719	55.685	-0.100488	0.183978	-2.61473	0.00892978	0.304825	4.28459	NA
ENSG00000182585	19.2375	-0.0802255	0.160284	-3.06216	0.00219745	0.311909	1	EPGN
ENSG00000236184	23.1751	0.531151	0.752648	2.69653	0.00700661	0.312864	3.15814	NA
ENSG00000173567	25.7978	-0.162547	0.349251	-2.66489	0.0077014	0.313873	3.43783	ADGRF3
ENSG00000109971	23292.4	-0.452462	0.236569	-3.04149	0.00235409	0.318642	1	HSPA8
ENSG00000161547	5076.08	-0.367401	0.178975	-3.04107	0.00235741	0.318642	1	SRSF2
ENSG00000222255	11.8398	0.945535	0.626408	2.97	0.00297804	0.318642	1.27711	NA
ENSG00000226761	53.3254	1.09947	0.798076	2.94017	0.00328032	0.318642	1.43141	TAS2R46
ENSG00000228486	85.3747	-0.658711	0.38261	-3.03858	0.00237694	0.318642	1	C2orf92
ENSG00000229539	8.13768	-0.105059	0.197302	-3.03983	0.00236713	0.318642	1	NA
ENSG00000262514	32.0146	0.796665	0.462189	3.04413	0.00233357	0.318642	1	NA
ENSG00000107036	2574.45	0.452957	0.231556	3.03524	0.00240346	0.318709	1	RIC1
ENSG00000111206	23.7608	-0.417724	0.832971	-2.6406	0.00827586	0.318709	3.43783	FOXM1
ENSG00000157954	1934.93	0.43911	0.223074	3.03031	0.00244303	0.318709	1	WIPI2
ENSG00000196659	39.707	-0.129986	0.236361	-2.55889	0.0105008	0.318709	4.28459	TTC30B
ENSG00000271938	66.3399	-0.442322	0.631949	-2.66389	0.00772426	0.318709	3.15814	NA
ENSG00000205155	43.9488	-0.444279	0.552005	-2.65799	0.00786076	0.31985	3.15814	PSENEN
ENSG00000265727	41.5074	0.869851	0.521933	3.02495	0.00248677	0.31985	1	NA
ENSG00000280028	27.7867	0.448591	0.47446	2.65442	0.00794459	0.32136	3.15814	NA
ENSG00000237135	12.8543	0.103655	0.188541	2.59271	0.00952226	0.322068	3.75489	NA
ENSG00000234473	25.1699	0.1164	0.211532	2.6187	0.00882667	0.324179	3.43783	NA
ENSG00000096384	14457.9	-0.390887	0.19929	-3.00953	0.00261654	0.325063	1	HSP90AB1
ENSG00000197312	1525.14	0.625201	0.357203	3.00746	0.00263439	0.325063	1	DDI2
ENSG00000279098	40.365	0.441772	0.842482	2.63931	0.00830749	0.325063	3.15814	NA
ENSG00000280828	65.3672	0.624296	0.361452	3.00797	0.00262996	0.325063	1	NA
ENSG00000010626	75.469	-0.407992	0.494481	-2.63623	0.00838337	0.325697	3.15814	LRRC23
ENSG00000233230	22.0421	-0.148652	0.286545	-2.55548	0.0106041	0.328858	3.93408	NA
ENSG00000167900	21.3686	-0.117232	0.211144	-2.5678	0.0102347	0.330186	3.75489	TK1
ENSG00000242094	144	0.679523	0.404543	2.99586	0.00273672	0.330186	1	NA
ENSG00000167186	154.185	-0.567656	0.313435	-3.05555	0.00224649	0.338802	0.778515	COQ7
ENSG00000176289	34.877	-0.0639049	0.142578	-2.57482	0.0100293	0.338802	3.43783	NA
ENSG00000183495	2399.46	0.339183	0.16843	2.97918	0.00289023	0.338802	1	EP400
ENSG00000248508	47.2961	-0.643786	0.392489	-2.9848	0.00283763	0.338802	1	SRP14-AS1
ENSG00000259378	41.947	0.15189	0.299252	2.60658	0.0091451	0.338802	3.15814	NA
ENSG00000264792	9.06273	1.39023	0.906923	2.97735	0.00290749	0.338802	1	MIR4637
ENSG00000271913	24.0836	-0.714614	0.437024	-2.98459	0.00283962	0.338802	1	LOC105378083
ENSG00000047346	4030.47	0.548128	0.315602	2.96441	0.00303263	0.340773	1	FAM214A
ENSG00000115138	17.7109	-0.057008	0.13809	-2.96433	0.00303345	0.340773	1	POMC
ENSG00000117399	8.51008	-0.094805	0.178616	-2.88382	0.00392884	0.340773	1.27711	CDC20
ENSG00000123975	53.9015	-0.122387	0.222043	-2.58933	0.00961616	0.340773	3.15814	CKS2
ENSG00000126602	734.286	-0.440794	0.248065	-2.95723	0.00310413	0.340773	1	TRAP1
ENSG00000197147	1777.64	0.628522	0.377188	2.96845	0.0029931	0.340773	1	LRRC8B
ENSG00000197782	430.892	0.503008	0.284646	2.96946	0.00298327	0.340773	1	ZNF780A
ENSG00000202533	13.7058	0.0854539	0.163297	2.53031	0.011396	0.340773	3.75489	NA
ENSG00000212549	2.86797	0.0608661	0.14132	2.96265	0.00305007	0.340773	1	NA
ENSG00000224972	31.7854	0.0968484	0.177593	2.51003	0.0120721	0.340773	3.93408	NA
ENSG00000259652	26.1965	0.0839527	0.161224	2.50564	0.0122229	0.340773	3.93408	NA
ENSG00000226423	19.4727	0.0780981	0.155331	2.51901	0.0117684	0.342032	3.75489	NA
ENSG00000112655	17.051	0.779922	0.624408	2.83954	0.00451782	0.345247	1.4003	PTK7
ENSG00000154127	1270.3	-0.528279	0.324383	-2.95313	0.00314568	0.345247	0.967855	UBASH3B
ENSG00000169062	616.361	-0.424946	0.240447	-2.94562	0.00322303	0.345247	1	UPF3A
ENSG00000173198	577.083	-0.437182	0.244553	-2.94219	0.003259	0.345247	1	CYSLTR1
ENSG00000236438	36.7439	0.10305	0.185573	2.49298	0.0126678	0.345247	3.93408	FAM157A
ENSG00000255081	11.1326	0.977549	0.884106	2.83701	0.00455376	0.345247	1.4003	NA
ENSG00000272831	69.6284	-0.530217	0.327201	-2.93929	0.00328969	0.346807	1	NA
ENSG00000026950	3047.3	-0.353357	0.20086	-2.91063	0.003607	0.348727	1	BTN3A1
ENSG00000082146	231.528	-0.663157	0.491626	-2.9101	0.00361308	0.348727	1	STRADB
ENSG00000107819	706.002	-0.35532	0.187095	-2.92486	0.0034461	0.348727	1	SFXN3
ENSG00000122043	24.0409	-0.126647	0.243883	-2.93356	0.00335094	0.348727	1	NA
ENSG00000140526	2468.43	0.446532	0.256202	2.91708	0.00353323	0.348727	1	ABHD2
ENSG00000160584	2533.17	0.406981	0.228525	2.90734	0.00364512	0.348727	1	SIK3
ENSG00000206652	41.0989	-0.120863	0.213768	-2.44011	0.0146826	0.348727	4.28459	RNU1-1
ENSG00000225014	7.61358	0.0652788	0.144104	2.81656	0.00485406	0.348727	1.4003	NA
ENSG00000226766	14.321	0.091061	0.16956	2.47582	0.0132931	0.348727	3.75489	NA
ENSG00000229769	17.5027	-0.0934752	0.175995	-2.83423	0.00459359	0.348727	1.36019	NA
ENSG00000230679	10.2365	-0.16651	0.413657	-2.84392	0.00445628	0.348727	1.27711	ENO1-AS1
ENSG00000237054	22.6264	-0.0765077	0.153332	-2.47129	0.0134625	0.348727	3.93408	PRMT5-AS1
ENSG00000256019	36.2768	0.0623243	0.141252	2.54483	0.0109331	0.348727	3.15814	NA
ENSG00000258430	16.4129	0.085131	0.162649	2.48763	0.0128596	0.348727	3.75489	NA
ENSG00000259658	25.8189	-0.151836	0.288862	-2.50767	0.0121531	0.348727	3.43783	LOC100128108
ENSG00000260000	17.6843	-0.629475	0.507093	-2.80455	0.00503866	0.348727	1.4003	NA
ENSG00000266472	802.501	-0.32908	0.211105	-2.71	0.00672836	0.348727	1.86111	MRPS21
ENSG00000267275	44.8147	-0.0748199	0.152148	-2.53196	0.0113428	0.348727	3.15814	NA
ENSG00000267457	60.1236	0.104535	0.188832	2.54871	0.0108123	0.348727	3.15814	NA
ENSG00000272754	24.9396	0.098891	0.180655	2.53673	0.0111893	0.348727	3.15814	NA
ENSG00000273680	63.2056	0.13994	0.252482	2.41783	0.0156134	0.348727	4.28459	NA
ENSG00000215845	294.3	-0.591722	0.414873	-2.90321	0.00369363	0.351819	1	TSTD1
ENSG00000256625	19.1687	0.629439	0.519886	2.80164	0.00508437	0.354489	1.36019	NA
ENSG00000120685	809.807	0.500847	0.321806	2.88978	0.00385511	0.355062	1	PROSER1
ENSG00000134532	6.5128	1.56183	0.915596	3.07333	0.00211685	0.355062	0.555607	SOX5
ENSG00000136383	15.4927	0.631072	0.558031	2.79151	0.00524621	0.355062	1.36019	ALPK3
ENSG00000175287	8.76549	-0.0824352	0.161707	-2.78968	0.005276	0.355062	1.36019	PHYHD1
ENSG00000198561	606.586	0.591013	0.388906	2.89188	0.0038294	0.355062	0.967855	CTNND1
ENSG00000203581	23.0456	-0.0655979	0.143511	-2.4765	0.0132676	0.355062	3.43783	OR1F2P
ENSG00000211897	8.51287	0.0343029	0.124831	2.78362	0.00537565	0.355062	1.36019	NA
ENSG00000231887	123.878	0.635084	0.362426	3.01617	0.00255994	0.355062	0.655356	PRH1
ENSG00000232373	27.1335	0.0941971	0.17275	2.4287	0.0151531	0.355062	3.93408	NA
ENSG00000232412	4.89419	-0.060027	0.140176	-2.89146	0.00383454	0.355062	1	LOC101928402
ENSG00000249492	45.3108	-0.483444	0.304588	-2.88815	0.00387521	0.355062	1	NA
ENSG00000264343	54.5706	0.656768	0.467307	2.88233	0.00394742	0.355062	1	NOTCH2NLA
ENSG00000283537	27.8725	-0.0150051	0.11923	-2.42146	0.0154584	0.355062	3.93408	NA
ENSG00000139160	20.181	-0.0967819	0.176375	-2.43178	0.0150248	0.355718	3.75489	ETFBKMT
ENSG00000225192	5.16202	1.16911	0.893691	2.87892	0.0039904	0.355718	1	NA
ENSG00000245534	46.434	-0.230586	0.400009	-2.38177	0.0172296	0.355718	4.28459	RORA-AS1
ENSG00000247092	68.2104	-0.245698	0.369313	-2.37953	0.0173345	0.355718	4.28459	NA
ENSG00000259581	35.6205	0.697484	0.522155	2.87506	0.00403948	0.355718	1	NA
ENSG00000079974	179.122	-0.456229	0.260243	-2.95046	0.00317305	0.35691	0.778515	RABL2B
ENSG00000166716	2151.83	0.34307	0.182893	2.8706	0.00409697	0.357325	1	ZNF592
ENSG00000220848	48.8018	0.501453	0.323166	2.86879	0.00412044	0.357916	1	NA
ENSG00000225187	27.3476	0.0964272	0.176423	2.48201	0.0130643	0.357916	3.15814	NA
ENSG00000235831	10.5868	-0.0759871	0.154446	-2.75582	0.00585452	0.360305	1.4003	BHLHE40-AS1
ENSG00000231105	84.4401	-0.430455	0.267307	-2.86279	0.00419935	0.360463	1	ECE1-AS1
ENSG00000135046	7575.3	-0.76512	0.440139	-2.85425	0.00431391	0.360493	1	ANXA1
ENSG00000143994	11.8698	-0.0956414	0.178564	-2.74645	0.00602435	0.360493	1.4003	ABHD1
ENSG00000211846	45.9104	0.107727	0.190015	2.35562	0.0184918	0.360493	4.28459	NA
ENSG00000224358	20.8739	-0.628643	0.4647	-2.859	0.00424977	0.360493	1	NA
ENSG00000224660	784.873	0.571882	0.414335	2.85484	0.00430582	0.360493	1	SH3BP5-AS1
ENSG00000247271	72.5307	-0.108815	0.194106	-2.46813	0.0135821	0.360493	3.15814	ZBED5-AS1
ENSG00000280381	38.4516	0.10365	0.184854	2.38768	0.016955	0.360493	3.93408	NA
ENSG00000258354	3.18476	0.043888	0.129558	2.85274	0.00433441	0.360653	1	NA
ENSG00000270277	51.5382	0.595307	0.436446	2.85064	0.00436307	0.361424	1	NA
ENSG00000276107	151.282	0.0423572	0.128726	2.84963	0.00437697	0.361424	1	NA
ENSG00000276405	46.522	-0.573144	0.445123	-2.84649	0.00442036	0.363625	1	NA
ENSG00000080802	1089.58	0.350318	0.239409	2.68477	0.00725799	0.364902	1.62634	CNOT4
ENSG00000248521	24.2116	0.118701	0.210464	2.45297	0.0141683	0.364902	3.15814	NA
ENSG00000285444	26.8796	0.137758	0.246063	2.42305	0.015391	0.364902	3.43783	NA
ENSG00000103657	17459.9	0.448438	0.286347	2.83941	0.00451969	0.366247	1	HERC1
ENSG00000076067	222.604	0.625146	0.429564	2.88565	0.00390606	0.370656	0.849313	RBMS2
ENSG00000234444	1306.53	0.390139	0.305591	2.67279	0.00752233	0.370656	1.62634	ZNF736
ENSG00000273175	30.078	-0.0887933	0.166024	-2.41213	0.0158595	0.370656	3.43783	NA
ENSG00000188738	17.0317	0.0536224	0.134626	2.37645	0.0174803	0.371693	3.75489	FSIP2
ENSG00000011478	69.5911	-0.133578	0.224755	-2.30797	0.0210006	0.374907	4.28459	QPCTL
ENSG00000104447	1940	0.464668	0.312474	2.82355	0.00474944	0.374907	1	TRPS1
ENSG00000106133	247.823	-0.575787	0.428696	-2.86616	0.00415487	0.374907	0.849313	NSUN5P2
ENSG00000106327	20.7636	-0.0924735	0.16972	-2.35558	0.018494	0.374907	3.75489	TFR2
ENSG00000132541	45.1449	-0.0520255	0.133453	-2.31336	0.0207029	0.374907	4.28459	RIDA
ENSG00000172301	48.0863	-0.156509	0.279784	-2.42388	0.0153557	0.374907	3.15814	COPRS
ENSG00000214773	30.8434	0.0987649	0.177967	2.39364	0.0166821	0.374907	3.43783	NA
ENSG00000215267	40.6949	-0.134449	0.238445	-2.42617	0.0152592	0.374907	3.15814	NA
ENSG00000232077	18.1279	0.607106	0.865338	2.71569	0.00661369	0.374907	1.36019	LINC01031
ENSG00000235088	30.3426	0.726095	0.693391	2.82571	0.00471758	0.374907	1	NA
ENSG00000236576	28.8264	0.0911942	0.16861	2.40026	0.0163833	0.374907	3.43783	NA
ENSG00000254272	46.7738	0.140344	0.251125	2.42254	0.0154125	0.374907	3.15814	NA
ENSG00000273363	16.6716	0.116451	0.203238	2.35595	0.0184755	0.374907	3.75489	NA
NELFE	646.062	-0.265049	0.133136	-2.8111	0.00493731	0.374907	1	NA
ENSG00000251578	70.6245	-0.424506	0.375955	-2.69218	0.00709874	0.375261	1.43141	NA
ENSG00000071189	2277.99	0.405538	0.252804	2.80655	0.0050075	0.375835	1	SNX13
ENSG00000117625	1421.73	0.36991	0.225445	2.80196	0.0050793	0.375835	1	RCOR3
ENSG00000143499	503.862	-0.458393	0.328691	-2.80346	0.00505576	0.375835	1	SMYD2
ENSG00000162402	6821.1	0.422498	0.274946	2.80141	0.00508797	0.375835	1	USP24
ENSG00000188994	8524.47	0.481	0.340294	2.80325	0.00505912	0.375835	1	ZNF292
ENSG00000213563	72.7248	-0.430893	0.394058	-2.68781	0.0071922	0.375835	1.43141	C8orf82
ENSG00000264006	12.1977	-0.104556	0.193019	-2.80355	0.00505434	0.375835	1	AKR1C8P
ENSG00000282100	39.2426	0.0917588	0.168025	2.31862	0.0204156	0.382029	3.93408	NA
ENSG00000197153	87.3631	-0.577673	0.538598	-2.79368	0.00521127	0.382342	1	H3C12
ENSG00000005102	49.7025	-0.0922029	0.169716	-2.38688	0.0169922	0.383637	3.15814	MEOX1
ENSG00000006459	4990.49	0.47455	0.351639	2.76838	0.00563362	0.383637	1	KDM7A
ENSG00000006712	985.368	-0.29891	0.217047	-2.58814	0.00964952	0.383637	1.62634	PAF1
ENSG00000103061	1071.73	0.330782	0.202577	2.74936	0.00597119	0.383637	0.967855	SLC7A6OS
ENSG00000108797	111.573	-0.120677	0.222978	-2.73354	0.00626576	0.383637	1	CNTNAP1
ENSG00000110442	793.944	0.306865	0.177898	2.74677	0.00601847	0.383637	0.967855	COMMD9
ENSG00000113966	62.8448	-0.0831062	0.157953	-2.26026	0.0238052	0.383637	4.28459	ARL6
ENSG00000114473	121.007	-0.44617	0.376338	-2.73015	0.0063305	0.383637	1	IQCG
ENSG00000114670	70.6565	-0.435678	0.457958	-2.66912	0.00760494	0.383637	1.43141	NEK11
ENSG00000125968	74.1175	-0.0518922	0.133386	-2.3247	0.0200881	0.383637	3.15814	ID1
ENSG00000128040	10.5525	-0.0768159	0.155273	-2.77365	0.0055431	0.383637	1	SPINK2
ENSG00000134690	20.9119	-0.526761	0.455888	-2.75306	0.0059041	0.383637	1	CDCA8
ENSG00000143184	7.55634	-0.0486553	0.132069	-2.63458	0.00842422	0.383637	1.36019	XCL1
ENSG00000145022	381.55	-0.46326	0.410842	-2.73791	0.00618317	0.383637	0.967855	TCTA
ENSG00000156304	1118.78	0.303681	0.170595	2.74957	0.00596732	0.383637	0.967855	SCAF4
ENSG00000160179	1208.94	0.110883	0.20079	2.57211	0.0101081	0.383637	1.62634	ABCG1
ENSG00000164626	22.6377	-0.0884435	0.168769	-2.7622	0.00574127	0.383637	1	KCNK5
ENSG00000164684	28.7138	0.0576237	0.13718	2.34171	0.0191958	0.383637	3.15814	ZNF704
ENSG00000165029	1382.87	0.684187	1.03925	2.74492	0.00605252	0.383637	1	ABCA1
ENSG00000165171	9.75003	-0.036128	0.125673	-2.69975	0.00693907	0.383637	1.27711	METTL27
ENSG00000171163	232.173	-0.49523	0.515873	-2.73113	0.00631172	0.383637	0.997218	ZNF692
ENSG00000171517	51.3234	-0.0362504	0.125418	-2.32813	0.0199054	0.383637	3.15814	LPAR3
ENSG00000172164	830.498	-0.368595	0.448176	-2.60183	0.00927286	0.383637	1.62634	SNTB1
ENSG00000172731	46.0582	-0.0767144	0.154667	-2.63761	0.00834925	0.383637	1.43141	LRRC20
ENSG00000174564	42.1976	0.239681	0.414573	2.39374	0.0166778	0.383637	3.15814	IL20RB
ENSG00000175334	104.962	-0.512756	0.460878	-2.76263	0.00573383	0.383637	1	BANF1
ENSG00000185829	68.5651	0.0703587	0.14697	2.33405	0.0195931	0.383637	3.15814	ARL17A
ENSG00000186409	50.9602	-0.168606	0.309545	-2.3826	0.0171908	0.383637	3.15814	CCDC30
ENSG00000189184	9.26436	-0.0626155	0.141659	-2.62943	0.00855275	0.383637	1.36019	PCDH18
ENSG00000197557	40.4571	-0.0842712	0.163073	-2.65389	0.00795687	0.383637	1.43141	TTC30A
ENSG00000207460	65.528	-0.123521	0.206002	-2.21918	0.0264742	0.383637	4.28459	SNORD116-19
ENSG00000211839	42.7807	0.538189	0.511486	2.7295	0.00634307	0.383637	1	NA
ENSG00000213137	34.9975	0.0741835	0.149909	2.28388	0.0223787	0.383637	3.93408	NA
ENSG00000214087	231.562	-0.444541	0.33421	-2.78685	0.00532235	0.383637	1	ARL16
ENSG00000218730	41.8878	0.0769572	0.152944	2.33278	0.0196599	0.383637	3.15814	NA
ENSG00000224424	31.3435	-0.458376	0.358142	-2.74725	0.00600975	0.383637	1	PRKAR2A-AS1
ENSG00000225092	59.8873	0.150067	0.300112	2.65268	0.0079855	0.383637	1.43141	NA
ENSG00000226121	26.3057	0.0917677	0.168052	2.3044	0.0212002	0.383637	3.93408	NA
ENSG00000228839	172.695	-0.4617	0.390013	-2.74795	0.00599693	0.383637	0.997218	PIK3IP1-AS1
ENSG00000231964	14.7844	0.0909747	0.171373	2.67575	0.00745627	0.383637	1.36019	LOC102724323
ENSG00000232882	34.0211	0.0862905	0.162148	2.32948	0.0198339	0.383637	3.15814	NA
ENSG00000238273	2.61854	0.0599814	0.140342	2.87652	0.00402091	0.383637	0.711002	NA
ENSG00000243023	2.81474	-0.0314053	0.123682	-2.75914	0.00579535	0.383637	1	NA
ENSG00000254231	16.4918	-0.106281	0.185613	-2.27597	0.0228477	0.383637	3.75489	LOC105375624
ENSG00000258181	32.4975	-0.0687147	0.145088	-2.26276	0.0236508	0.383637	3.93408	NA
ENSG00000258590	9.39845	0.0617885	0.141203	2.6482	0.00809211	0.383637	1.27711	NA
ENSG00000259316	11.521	0.0954882	0.177783	2.68202	0.00731794	0.383637	1.27711	NA
ENSG00000259943	115.981	-0.43385	0.307733	-2.78167	0.00540803	0.383637	1	NA
ENSG00000260920	28.7984	0.172439	0.282707	2.25847	0.0239166	0.383637	3.93408	NA
ENSG00000261326	20.7029	0.717831	0.72372	2.7838	0.00537266	0.383637	1	NA
ENSG00000267263	17.6582	0.0786443	0.156536	2.64421	0.00818818	0.383637	1.4003	NA
ENSG00000269834	18.0832	-0.083226	0.158367	-2.28746	0.0221688	0.383637	3.75489	ZNF528-AS1
ENSG00000269938	18.0043	0.109518	0.189983	2.27955	0.0226344	0.383637	3.75489	NA
ENSG00000270361	28.858	-0.0660811	0.143379	-2.33466	0.019561	0.383637	3.15814	NA
ENSG00000272668	32.3412	-0.045346	0.12971	-2.35519	0.0185133	0.383637	3.15814	NA
ENSG00000272936	35.433	0.539321	0.433887	2.7757	0.00550825	0.383637	1	NA
ENSG00000274267	299.072	-0.505047	0.447147	-2.77248	0.00556302	0.383637	0.967855	NA
ENSG00000274315	35.351	0.109238	0.193221	2.38902	0.0168932	0.383637	3.15814	NA
ENSG00000274421	40.8997	0.429179	0.565564	2.63737	0.00835528	0.383637	1.43141	NA
ENSG00000275291	52.435	-0.53247	0.635603	-2.72629	0.00640507	0.383637	1	RNVU1-26
ENSG00000279265	39.1603	0.0949034	0.172157	2.32121	0.0202756	0.383637	3.43783	NA
ENSG00000279344	26.5153	0.0877702	0.162665	2.2379	0.0252273	0.383637	3.93408	NA
ENSG00000279481	20.92	0.0890699	0.169414	2.73432	0.00625095	0.383637	1	NA
ENSG00000279528	24.3156	-0.116932	0.202231	-2.31041	0.0208654	0.383637	3.93408	NA
ENSG00000279796	52.73	0.0957305	0.177841	2.64843	0.00808678	0.383637	1.43141	NA
ENSG00000280190	36.6143	0.102684	0.182956	2.38118	0.0172572	0.383637	3.15814	NA
ENSG00000281183	74.4565	0.595755	0.820097	2.72934	0.00634621	0.383637	1	NPTN-IT1
ENSG00000080345	5563.47	0.478548	0.405802	2.72026	0.00652301	0.384081	1	RIF1
ENSG00000115541	257.599	-0.340219	0.218443	-2.72405	0.00644859	0.384081	1	HSPE1
ENSG00000160014	2866.17	-0.398647	0.306251	-2.72138	0.00650108	0.384081	1	CALM3
ENSG00000212978	24.4304	-0.0767184	0.152161	-2.28365	0.0223923	0.384081	3.43783	LOC339803
ENSG00000228242	26.9253	-0.164876	0.290467	-2.31505	0.0206101	0.384081	3.15814	NA
ENSG00000243811	22.53	-0.0728829	0.148825	-2.28651	0.0222246	0.384081	3.43783	APOBEC3D
ENSG00000241657	90.564	-0.103269	0.18996	-2.71886	0.00655065	0.384488	1	NA
ENSG00000086666	2584.07	0.412515	0.310066	2.71779	0.00657197	0.384583	1	ZFAND6
ENSG00000114631	43.9622	-0.128143	0.235068	-2.58871	0.00963351	0.384583	1.43141	PODXL2
ENSG00000116652	52.0561	0.109261	0.186695	2.19142	0.0284214	0.384583	4.28459	NA
ENSG00000158423	20.5126	-0.124204	0.209583	-2.23668	0.0253073	0.384583	3.75489	RIBC1
ENSG00000166377	2063.04	0.332172	0.217609	2.70741	0.00678107	0.384583	1	ATP9B
ENSG00000223872	8.64117	-0.068714	0.14712	-2.70734	0.00678249	0.384583	1	NA
ENSG00000241014	7.99329	0.0885826	0.168587	2.71495	0.00662866	0.384583	1	LOC653160
ENSG00000250548	21.5811	0.079731	0.154984	2.27616	0.0228363	0.384583	3.43783	LINC01303
ENSG00000255655	8.41698	0.100603	0.184362	2.60853	0.00909325	0.384583	1.36019	NA
ENSG00000260496	59.6618	-0.133031	0.230068	-2.30681	0.0210653	0.384583	3.15814	NA
ENSG00000272486	19.7945	0.576321	0.954285	2.70907	0.00674715	0.384583	1	NA
ENSG00000279623	27.4735	0.076774	0.152317	2.3112	0.0208216	0.384583	3.15814	NA
ENSG00000279981	51.4548	0.0829222	0.157132	2.18573	0.0288353	0.384583	4.28459	NA
ENSG00000225213	21.0303	0.586811	0.985191	2.70415	0.00684796	0.38529	1	NA
ENSG00000267737	8.20132	-0.0848643	0.163499	-2.62095	0.00876854	0.38529	1.27711	NA
ENSG00000276334	148.093	0.538306	0.46482	2.75953	0.00578839	0.38529	0.849313	NA
ENSG00000279781	9.52023	-0.0642891	0.143287	-2.70397	0.00685172	0.38529	1	NA
ENSG00000106459	930.596	0.346229	0.218123	2.70945	0.00673945	0.385772	0.967855	NRF1
ENSG00000147168	401.993	-0.428208	0.412405	-2.70065	0.00692045	0.385772	1	IL2RG
ENSG00000253716	50.1019	-0.403145	0.312786	-2.69859	0.00696333	0.385772	1	MINCR
ENSG00000272807	36.5859	0.0795483	0.155001	2.29147	0.0219361	0.385772	3.15814	NA
ENSG00000278965	13.7663	-0.0494193	0.131664	-2.22505	0.0260777	0.385772	3.75489	NA
ENSG00000143458	1209.21	-0.295042	0.290625	-2.47923	0.0131665	0.389454	1.86111	GABPB2
ENSG00000144134	82.0697	-0.40123	0.321149	-2.69215	0.00709923	0.389454	1	RABL2A
ENSG00000196366	3.49417	-0.0518902	0.134102	-2.69349	0.00707081	0.389454	1	C9orf163
ENSG00000227189	9.01111	0.0735285	0.151102	2.58519	0.00973256	0.389454	1.36019	NA
ENSG00000256294	63.8647	0.130256	0.222206	2.28214	0.022481	0.389454	3.15814	ZNF225
ENSG00000267212	14.2773	-0.0675527	0.143819	-2.21469	0.0267811	0.389454	3.75489	NA
ENSG00000275106	28.1431	0.143514	0.233197	2.1952	0.0281495	0.389454	3.93408	NA
ENSG00000143776	36.3137	-0.0846412	0.163423	-2.68526	0.00724741	0.389657	1	CDC42BPA
ENSG00000215475	68.8851	0.0378748	0.126063	2.27661	0.0228093	0.389657	3.15814	SIAH3
ENSG00000224019	11.6339	0.0904717	0.170893	2.68666	0.00721696	0.389657	1	NA
ENSG00000229388	13.4786	-0.0757798	0.150629	-2.21022	0.0270902	0.389657	3.75489	LINC01715
ENSG00000238005	11.0081	0.0885649	0.167619	2.6024	0.00925745	0.389657	1.27711	LOC101927851
ENSG00000162241	558.235	-0.401505	0.359563	-2.69437	0.00705226	0.390155	0.967855	SLC25A45
ENSG00000215154	25.4989	-0.098521	0.175528	-2.27285	0.0230354	0.390155	3.15814	LOC652276
ENSG00000123607	1256.18	0.366971	0.27104	2.68107	0.00733882	0.39063	1	TTC21B
ENSG00000170959	11.0335	-0.0825736	0.160986	-2.68129	0.0073338	0.39063	1	DCDC1
ENSG00000166275	293.074	-0.360553	0.255677	-2.67968	0.0073693	0.391293	1	BORCS7
ENSG00000138079	38.409	0.0854347	0.160518	2.26489	0.0235195	0.394469	3.15814	SLC3A1
ENSG00000106086	304.504	0.385018	0.293886	2.67259	0.00752689	0.395962	1	PLEKHA8
ENSG00000138286	269.947	-0.372517	0.293712	-2.67222	0.00753502	0.395962	1	FAM149B1
ENSG00000181652	83.9008	-0.18158	0.455275	-2.67138	0.00755404	0.395962	1	ATG9B
ENSG00000185304	144.99	0.0549029	0.136193	2.72477	0.00643467	0.395962	0.849313	RGPD2
ENSG00000203711	61.1781	-0.0606141	0.138907	-2.26118	0.0237483	0.395962	3.15814	C6orf99
ENSG00000215388	70.0319	0.437065	0.451428	2.67001	0.00758486	0.395962	1	NA
ENSG00000277767	21.6395	0.07245	0.147441	2.16835	0.0301317	0.398882	3.93408	NA
ENSG00000139044	22.695	-0.0782026	0.152767	-2.21559	0.0267194	0.400225	3.43783	B4GALNT3
ENSG00000198590	146.25	0.427772	0.395875	2.6616	0.00777708	0.400225	1	C3orf35
ENSG00000233730	30.8961	-0.081568	0.160003	-2.66291	0.00774683	0.400225	1	NA
ENSG00000260339	13.5501	-0.115664	0.211287	-2.66178	0.00777297	0.400225	1	HEXA-AS1
ENSG00000274818	59.2891	-0.16147	0.234344	-2.13083	0.0331031	0.400225	4.28459	NA
ENSG00000116830	776.308	-0.29847	0.19045	-2.65834	0.00785255	0.403153	1	TTF2
ENSG00000129187	861.756	-0.200606	0.104048	-2.65743	0.00787387	0.403294	1	DCTD
ENSG00000258731	41.1976	-0.332998	0.432548	-2.53289	0.0113127	0.403842	1.43141	LOC101927620
ENSG00000157450	1090.04	0.304252	0.271233	2.48654	0.0128991	0.404332	1.62634	RNF111
ENSG00000256712	104.433	0.5889	0.494709	2.7932	0.005219	0.405026	0.655356	NA
ENSG00000017483	154.272	-0.414812	0.619481	-2.65142	0.00801552	0.405481	1	SLC38A5
ENSG00000079385	27.5448	-0.0677686	0.143721	-2.17821	0.0293904	0.405481	3.43783	CEACAM1
ENSG00000087338	947.987	0.383401	0.320737	2.64604	0.00814403	0.405481	1	GMCL1
ENSG00000106299	743.157	0.3588	0.270968	2.64891	0.00807508	0.405481	1	WASL
ENSG00000126216	918.546	0.279015	0.165499	2.6518	0.00800646	0.405481	1	TUBGCP3
ENSG00000133789	410.162	0.163267	0.35019	2.62923	0.00855797	0.405481	1	SWAP70
ENSG00000140511	1188.25	-0.262159	0.377534	-2.43032	0.0150857	0.405481	1.86111	HAPLN3
ENSG00000158552	662.161	-0.34531	0.250042	-2.64875	0.00807907	0.405481	0.967855	ZFAND2B
ENSG00000166228	64.6691	-0.171945	0.27136	-2.22766	0.0259034	0.405481	3.15814	PCBD1
ENSG00000166451	126.741	-0.333941	0.24419	-2.64263	0.00822646	0.405481	1	CENPN
ENSG00000169241	248.069	-0.354187	0.28808	-2.63596	0.00839004	0.405481	1	SLC50A1
ENSG00000197296	120.193	-0.152913	0.305504	-2.63887	0.00831841	0.405481	1	FITM2
ENSG00000197601	1966.75	0.400001	0.386845	2.63327	0.00845678	0.405481	1	FAR1
ENSG00000198270	402.082	-0.356644	0.292934	-2.64352	0.008205	0.405481	1	TMEM116
ENSG00000207248	10.8229	0.0874637	0.166457	2.6277	0.0085965	0.405481	1	NA
ENSG00000207771	16.0374	0.105953	0.191062	2.534	0.011277	0.405481	1.4003	MIR550A1
ENSG00000215014	62.7364	-0.154944	0.315804	-2.64494	0.00817043	0.405481	1	NA
ENSG00000217767	11.1612	0.061599	0.140597	2.51818	0.0117964	0.405481	1.4003	NA
ENSG00000229816	30.3408	0.0729288	0.148181	2.21278	0.0269129	0.405481	3.15814	NA
ENSG00000231999	104.488	-0.391502	0.258735	-2.77566	0.00550894	0.405481	0.655356	LRRC8C-DT
ENSG00000243926	45.1871	-0.153925	0.249152	-2.21438	0.0268023	0.405481	3.15814	NA
ENSG00000253408	8.71487	-0.105518	0.191076	-2.53086	0.0113782	0.405481	1.36019	NA
ENSG00000257698	35.1496	-0.0813332	0.155614	-2.18935	0.0285715	0.405481	3.43783	GIHCG
ENSG00000260274	28.3528	-0.441668	0.5797	-2.6482	0.00809217	0.405481	1	NA
ENSG00000262251	42.5947	-0.1186	0.20001	-2.21447	0.0267965	0.405481	3.15814	NA
ENSG00000265458	18.7684	-0.390158	1.85978	-2.62769	0.0085967	0.405481	1	NA
ENSG00000271855	20.5743	-0.116459	0.208671	-2.51111	0.0120352	0.405481	1.4003	NA
ENSG00000272009	53.3369	-0.0491502	0.131159	-2.08844	0.036758	0.405481	4.28459	LOC102724889
ENSG00000272144	10.9538	-0.0800198	0.157519	-2.54305	0.0109888	0.405481	1.36019	NA
ENSG00000272843	9.22251	-0.0972432	0.178451	-2.52661	0.011517	0.405481	1.36019	NA
ENSG00000274038	34.0389	0.109741	0.184721	2.12326	0.033732	0.405481	3.93408	NA
ENSG00000277406	49.5469	-0.0825101	0.160895	-2.63932	0.00830717	0.405481	1	NA
ENSG00000278002	52.6967	-0.13318	0.248758	-2.64457	0.00817942	0.405481	1	NA
ENSG00000284052	53.5557	0.175259	0.405352	2.62727	0.00860739	0.405481	1	NA
ENSG00000078081	55.5138	-0.077138	0.150458	-2.08181	0.0373595	0.408494	4.28459	LAMP3
ENSG00000107672	546.363	-0.315928	0.238277	-2.63292	0.00846544	0.408494	0.967855	NSMCE4A
ENSG00000215883	49.2676	-0.0717816	0.146145	-2.08082	0.0374507	0.408494	4.28459	CYB5RL
ENSG00000267257	31.383	0.0515305	0.132809	2.20444	0.0274933	0.408494	3.15814	NA
ENSG00000123395	254.567	-0.373062	0.374457	-2.61869	0.00882676	0.409032	1	ATG101
ENSG00000136237	2.92579	0.0545744	0.135791	2.61771	0.00885229	0.409032	1	RAPGEF5
ENSG00000141556	1168.31	-0.244665	0.460856	-2.44782	0.0143723	0.409032	1.62634	TBCD
ENSG00000211843	49.964	0.107419	0.184656	2.20041	0.0277781	0.409032	3.15814	NA
ENSG00000234073	19.3801	0.0938721	0.173527	2.50168	0.0123605	0.409032	1.4003	NA
ENSG00000275700	1300.36	-0.185049	0.107956	-2.39663	0.0165466	0.409935	1.86111	AATF
ENSG00000100321	22.1972	0.0634755	0.140639	2.19319	0.0282938	0.41047	3.15814	SYNGR1
ENSG00000112062	1601.43	0.328493	0.236859	2.61421	0.00894353	0.41047	1	MAPK14
ENSG00000234636	7.84667	-0.0748813	0.152	-2.49665	0.0125372	0.41047	1.4003	MED14OS
ENSG00000125746	348.83	-0.367956	0.376639	-2.62391	0.0086928	0.410635	0.967855	EML2
ENSG00000260461	58.4206	-0.0813005	0.154092	-2.06621	0.0388091	0.413254	4.28459	NA
ENSG00000176148	307.456	0.300719	0.200429	2.6186	0.00882923	0.415331	0.967855	TCP11L1
ENSG00000067992	607.03	0.29357	0.196835	2.60204	0.00926703	0.417341	1	PDK3
ENSG00000134255	757.683	0.357814	0.305452	2.6008	0.0093008	0.417341	1	CEPT1
ENSG00000141665	19.2798	-0.144045	0.267018	-2.48674	0.012892	0.417341	1.4003	FBXO15
ENSG00000154639	20.0371	-0.0660723	0.142063	-2.11371	0.0345398	0.417341	3.75489	CXADR
ENSG00000207484	13.6238	0.0901437	0.16836	2.48497	0.0129563	0.417341	1.4003	NA
ENSG00000267587	41.8656	0.080516	0.154426	2.17843	0.0293743	0.417341	3.15814	NA
ENSG00000276651	23.6508	-0.0987501	0.181489	-2.60284	0.00924551	0.417341	1	NA
ENSG00000107796	31.501	-0.0554554	0.134727	-2.08831	0.0367703	0.41785	3.93408	ACTA2
ENSG00000134452	1205.32	-0.230762	0.367353	-2.37732	0.0174389	0.41785	1.86111	FBH1
ENSG00000227329	10.4518	0.0974603	0.178127	2.51324	0.0119626	0.41785	1.27711	NA
ENSG00000021300	331.176	-0.093244	0.173886	-2.59364	0.0094967	0.418336	1	PLEKHB1
ENSG00000197102	14519.4	0.280829	0.172571	2.59432	0.00947793	0.418336	1	DYNC1H1
ENSG00000224977	7.5872	-0.0506588	0.133009	-2.48791	0.0128495	0.418336	1.36019	LINC02776
ENSG00000245552	167.139	-0.364936	0.512496	-2.59422	0.00948054	0.418336	1	LOC101929295
ENSG00000261455	50.0676	-0.11301	0.19058	-2.17142	0.0298992	0.418336	3.15814	LINC01003
ENSG00000270115	33.0415	0.0673647	0.142593	2.08362	0.0371944	0.418336	3.93408	NA
ENSG00000278873	12.7904	0.065105	0.141184	2.09862	0.0358501	0.419727	3.75489	PRO1804
ENSG00000153560	2044.86	0.227642	0.127896	2.58968	0.00960648	0.420659	1	UBP1
ENSG00000280383	202.853	0.379222	0.501233	2.58964	0.00960753	0.420659	1	NA
ENSG00000183605	158.38	-0.29647	0.182865	-2.67398	0.00749566	0.420713	0.778515	SFXN4
ENSG00000181019	21.0986	-0.0489033	0.13104	-2.09222	0.0364187	0.422417	3.75489	NQO1
ENSG00000230539	7.76151	0.0520694	0.133852	2.49945	0.0124387	0.422417	1.27711	AOAH-IT1
ENSG00000243477	185.742	-0.352454	0.366957	-2.58571	0.00971782	0.422417	0.997218	NAA80
ENSG00000282320	26.1553	-0.0964412	0.170688	-2.16055	0.0307301	0.422417	3.15814	NA
ENSG00000100911	1045.05	-0.321227	0.30186	-2.58334	0.00978489	0.422726	1	PSME2
ENSG00000172794	589.895	-0.300727	1.09509	-2.59399	0.00948689	0.422726	0.967855	RAB37
ENSG00000244044	23.2926	0.0706929	0.145228	2.06848	0.0385952	0.422726	3.93408	NA
ENSG00000275638	42.8842	0.127128	0.225774	2.45436	0.0141134	0.424008	1.43141	NA
ENSG00000147155	447.057	-0.260636	0.167391	-2.57927	0.00990084	0.424934	1	EBP
ENSG00000069869	151.243	-0.120554	0.219816	-2.63395	0.00843982	0.425655	0.849313	NEDD4
ENSG00000109321	444.452	-0.330829	0.704937	-2.58501	0.0097377	0.426205	0.967855	AREG
ENSG00000176973	41.6308	-0.0676349	0.143411	-2.14826	0.0316928	0.426205	3.15814	FAM89B
ENSG00000187627	20.2244	0.0569177	0.136966	2.57425	0.0100458	0.426205	1	RGPD1
ENSG00000198142	115.331	-0.099922	0.182429	-2.57349	0.0100678	0.426205	1	SOWAHC
ENSG00000213160	12.3711	-0.0511552	0.133279	-2.4684	0.0135717	0.426205	1.36019	KLHL23
ENSG00000264204	8.25249	-0.0213485	0.120611	-2.57379	0.0100591	0.426205	1	NA
ENSG00000237181	36.9621	-0.116619	0.192275	-2.14581	0.0318884	0.426617	3.15814	NA
ENSG00000106367	55.7029	-0.0525078	0.132781	-2.01828	0.0435623	0.427087	4.28459	AP1S1
ENSG00000141570	27.7201	-0.0907093	0.162501	-2.05471	0.0399068	0.427087	3.93408	CBX8
ENSG00000249138	69.7714	0.0609541	0.137702	2.01827	0.0435628	0.427087	4.28459	SLED1
ENSG00000179165	16.7936	-0.0970376	0.176849	-2.44706	0.0144028	0.428734	1.4003	PXT1
ENSG00000187260	46.5579	-0.0550172	0.134749	-2.13968	0.0323805	0.428734	3.15814	WDR86
ENSG00000257303	17.7508	-0.15021	0.275093	-2.44738	0.01439	0.428734	1.4003	NA
ENSG00000261187	4.92186	-0.0549531	0.135913	-2.56637	0.010277	0.428734	1	NA
ENSG00000132661	900.986	-0.210037	0.380467	-2.38699	0.016987	0.430465	1.62634	NXT1
ENSG00000134198	152.069	-0.0595058	0.139128	-2.56304	0.0103761	0.430465	1	TSPAN2
ENSG00000155744	2234.97	0.335562	0.300407	2.5589	0.0105004	0.430465	1	FAM126B
ENSG00000227372	473.912	-0.324713	0.293248	-2.56019	0.0104615	0.430465	1	TP73-AS1
ENSG00000230063	46.3122	0.101334	0.182534	2.43546	0.0148729	0.430465	1.43141	NA
ENSG00000231875	17.6743	0.0855873	0.162784	2.44117	0.0146397	0.430465	1.4003	NA
ENSG00000272056	12.2831	0.122424	0.216584	2.44024	0.0146777	0.430465	1.4003	NA
ENSG00000276649	7.63317	0.0535542	0.134974	2.55873	0.0105054	0.430465	1	NA
ENSG00000279845	45.9348	0.0912962	0.163068	2.13153	0.0330451	0.430465	3.15814	NA
ENSG00000204272	356.419	-0.254848	0.161046	-2.55753	0.010542	0.431149	1	NBDY
ENSG00000073712	19.8585	0.0648639	0.142821	2.43116	0.0150506	0.433662	1.4003	FERMT2
ENSG00000095261	854.053	0.254352	0.351105	2.37067	0.0177559	0.433662	1.62634	PSMD5
ENSG00000105479	12.8544	-0.0509269	0.131932	-2.04789	0.040571	0.433662	3.75489	CCDC114
ENSG00000114395	140.877	-0.378919	0.294538	-2.687	0.00720961	0.433662	0.655356	CYB561D2
ENSG00000141027	5085.22	0.272351	0.182901	2.54834	0.0108235	0.433662	1	NCOR1
ENSG00000162733	47.0211	0.0924064	0.162693	1.9925	0.046316	0.433662	4.28459	DDR2
ENSG00000163599	1731.86	-0.276856	0.190666	-2.54308	0.0109881	0.433662	1	CTLA4
ENSG00000163608	1770.75	0.330034	0.283692	2.54333	0.0109801	0.433662	1	NEPRO
ENSG00000165730	15.5336	0.0434759	0.128106	2.0405	0.0413005	0.433662	3.75489	STOX1
ENSG00000175105	1357.27	0.341612	0.860934	2.55241	0.010698	0.433662	1	ZNF654
ENSG00000213152	12.4614	0.101762	0.185088	2.5483	0.0108251	0.433662	1	NA
ENSG00000214067	53.229	0.155199	0.287059	2.41335	0.0158067	0.433662	1.43141	NA
ENSG00000226950	665.039	-0.290694	0.218654	-2.54262	0.0110026	0.433662	1	DANCR
ENSG00000231467	10.1917	-0.0738677	0.15131	-2.55128	0.0107329	0.433662	1	NA
ENSG00000232442	298.828	-0.301368	0.234713	-2.55392	0.0106517	0.433662	1	MHENCR
ENSG00000234737	53.2168	0.0739282	0.146859	1.98377	0.0472811	0.433662	4.28459	NA
ENSG00000235560	23.0302	-0.0974184	0.170239	-2.11464	0.0344609	0.433662	3.15814	LOC107984875
ENSG00000259959	172.806	0.402924	0.408506	2.63097	0.00851409	0.433662	0.778515	NA
ENSG00000262412	8.69881	-0.0654158	0.143313	-2.46465	0.0137147	0.433662	1.27711	NA
ENSG00000265539	7.04642	0.067757	0.145659	2.55421	0.010643	0.433662	1	MIR3164
ENSG00000279106	23.2484	0.097314	0.178565	2.5492	0.0107971	0.433662	1	NA
ENSG00000279277	56.5514	0.33719	0.627912	2.54185	0.0110268	0.433662	1	NA
ENSG00000078043	1171.62	0.256735	0.29353	2.3573	0.0184086	0.434923	1.62634	PIAS2
ENSG00000081087	742.004	-0.311441	0.543748	-2.5381	0.0111455	0.434923	1	OSTM1
ENSG00000101898	32.139	0.341578	0.547019	2.53896	0.0111183	0.434923	1	NA
ENSG00000108587	1316.44	0.231656	0.307722	2.31224	0.0207642	0.434923	1.86111	GOSR1
ENSG00000123908	3781.61	0.310577	0.274003	2.53338	0.0112968	0.434923	1	AGO2
ENSG00000139625	299.756	-0.201102	0.4674	-2.54806	0.0108325	0.434923	0.967855	MAP3K12
ENSG00000143942	14.318	-0.0815363	0.153547	-2.03604	0.0417459	0.434923	3.75489	CHAC2
ENSG00000189051	27.3702	-0.0549339	0.134106	-2.01169	0.0442524	0.434923	3.93408	RNF222
ENSG00000225637	21.3836	-0.060865	0.139776	-2.41603	0.0156907	0.434923	1.4003	NA
ENSG00000235728	36.6431	-0.0611358	0.138237	-2.06516	0.0389077	0.434923	3.43783	NA
ENSG00000238090	28.8379	0.0705838	0.144469	2.01128	0.0442957	0.434923	3.93408	NA
ENSG00000248283	88.3475	0.0873864	0.165779	2.53157	0.0113552	0.434923	1	NA
ENSG00000251888	1.87387	0.0360363	0.125447	2.53464	0.0112563	0.434923	1	NA
ENSG00000278600	254.378	-0.253757	0.170419	-2.53179	0.0113483	0.434923	1	NA
ENSG00000110090	1206.18	-0.0662907	0.143298	-2.30367	0.0212412	0.435803	1.86111	CPT1A
ENSG00000253476	13.2336	0.0925679	0.17195	2.52963	0.0114183	0.435803	1	NA
ENSG00000132475	40792.3	-0.307168	0.478551	-2.5242	0.0115961	0.436475	1	H3-3B
ENSG00000135740	55.5247	0.0935323	0.165855	2.09121	0.0365095	0.436475	3.15814	SLC9A5
ENSG00000143190	1815.44	0.325169	0.304062	2.52427	0.011594	0.436475	1	POU2F1
ENSG00000167037	67.3456	0.101772	0.170079	1.95896	0.0501177	0.436475	4.28459	SGSM1
ENSG00000172115	3121.33	-0.284483	0.223698	-2.52261	0.0116487	0.436475	1	CYCS
ENSG00000176809	115.39	0.111096	0.199171	2.52162	0.0116816	0.436475	1	LRRC37A3
ENSG00000179071	2.88154	0.0289883	0.122834	2.68869	0.00717321	0.436475	0.621315	CCDC89
ENSG00000182165	112.222	-0.221083	0.564135	-2.52153	0.0116845	0.436475	1	NA
ENSG00000183570	38.0036	0.0806388	0.153783	2.08975	0.0366399	0.436475	3.15814	PCBP3
ENSG00000212743	50.472	0.0742094	0.148032	2.08906	0.036702	0.436475	3.15814	NA
ENSG00000229917	15.322	0.0954747	0.173909	2.4016	0.0163235	0.436475	1.4003	NA
ENSG00000255374	32.878	0.0295931	0.122711	2.08729	0.036862	0.436475	3.15814	TAS2R43
ENSG00000279276	28.9863	0.0663706	0.141769	2.05663	0.039722	0.436475	3.43783	NA
ENSG00000173706	1260.41	0.326013	0.301038	2.53134	0.0113626	0.436674	0.967855	HEG1
ENSG00000279254	38.9558	0.0991811	0.18065	2.51978	0.0117428	0.436674	1	NA
ENSG00000142920	58.7445	-0.111073	0.177216	-1.95489	0.0505965	0.438385	4.28459	AZIN2
ENSG00000008517	1203.54	-0.0653444	0.143398	-2.51617	0.0118638	0.438922	1	IL32
ENSG00000172403	33.4898	-0.0869513	0.157752	-1.98956	0.0466395	0.438922	3.93408	SYNPO2
ENSG00000224967	36.2712	0.0748738	0.148491	2.07902	0.0376151	0.439153	3.15814	NA
ENSG00000253641	22.9014	0.071833	0.146152	2.07936	0.0375841	0.439153	3.15814	LINCR-0001
ENSG00000152556	199.683	-0.281636	0.213415	-2.51086	0.0120437	0.439969	1	PFKM
ENSG00000174371	19.8809	-0.103723	0.172906	-2.00433	0.0450352	0.439969	3.75489	EXO1
ENSG00000198689	1188.51	0.246173	0.266235	2.33321	0.0196373	0.439969	1.62634	SLC9A6
ENSG00000200769	10.6243	0.0836637	0.160214	2.40064	0.0163665	0.439969	1.36019	NA
ENSG00000201012	2.49149	0.0405732	0.12752	2.5105	0.0120559	0.439969	1	NA
ENSG00000211706	66.2401	-0.0592504	0.137127	-2.07737	0.0377677	0.439969	3.15814	NA
ENSG00000278540	915.824	0.304072	0.256297	2.51017	0.0120672	0.439969	1	ACACA
ENSG00000166402	6.51086	-0.0479259	0.131404	-2.50932	0.0120964	0.440029	1	TUB
ENSG00000198157	14.4817	-0.091853	0.16963	-2.398	0.016485	0.44014	1.36019	HMGN5
ENSG00000126709	254.016	-0.319947	0.27977	-2.56482	0.0103228	0.440488	0.849313	IFI6
ENSG00000270988	15.0358	0.068469	0.142949	1.99819	0.0456964	0.440488	3.75489	NA
ENSG00000169981	60.7458	0.078076	0.149394	1.94069	0.0522958	0.441045	4.28459	ZNF35
ENSG00000260671	31.1859	0.0609972	0.137955	2.03303	0.0420491	0.441241	3.43783	NA
ENSG00000109323	1171.18	0.212073	0.162409	2.27155	0.0231137	0.441425	1.86111	MANBA
ENSG00000129521	38.8903	-0.0494357	0.130836	-1.97127	0.0486927	0.441425	3.93408	EGLN3
ENSG00000139436	2511.4	0.25771	0.169412	2.5046	0.0122589	0.441425	1	GIT2
ENSG00000163785	1886.01	0.317521	0.31879	2.50081	0.0123909	0.441425	1	RYK
ENSG00000214401	63.9241	-0.0829489	0.159591	-2.37054	0.0177619	0.441425	1.43141	KANSL1-AS1
ENSG00000264745	56.5216	-0.0511503	0.132952	-2.37421	0.0175867	0.441425	1.43141	TTC39C-AS1
ENSG00000270175	26.1995	-0.0759063	0.148884	-2.02918	0.0424396	0.441425	3.43783	NA
ENSG00000275993	596.578	-0.0709534	0.148293	-2.50158	0.012364	0.441425	1	SIK1B
ENSG00000279819	183.497	0.216665	0.564736	2.50095	0.0123861	0.441425	1	NA
ENSG00000178149	246.18	-0.311417	0.232298	-2.58619	0.00970436	0.441592	0.778515	DALRD3
ENSG00000200840	30.2484	0.0999582	0.181107	2.49755	0.0125054	0.441592	1	NA
ENSG00000202566	11.2129	0.0806205	0.157701	2.49894	0.0124566	0.441592	1	MIR421
ENSG00000278576	26.4767	0.0553488	0.134076	1.96737	0.04914	0.441592	3.93408	NA
ENSG00000116711	33.3256	0.0535736	0.132989	1.95938	0.0500681	0.443639	3.93408	PLA2G4A
ENSG00000170509	26.9694	0.0652728	0.141032	2.05358	0.0400159	0.443639	3.15814	HSD17B13
ENSG00000232486	59.9928	0.0948155	0.16245	1.9257	0.0541417	0.443639	4.28459	NA
ENSG00000253669	31.5514	-0.0935831	0.164475	-2.05386	0.0399894	0.443639	3.15814	NA
ENSG00000258230	45.8361	0.0638638	0.139044	1.92387	0.0543707	0.443639	4.28459	NA
ENSG00000272735	61.4771	-0.0939095	0.164462	-2.0542	0.0399563	0.443639	3.15814	NA
ENSG00000279020	27.923	0.0450822	0.128704	1.95947	0.0500582	0.443639	3.93408	C18orf15
ENSG00000279948	24.4041	0.0872521	0.165091	2.49218	0.0126961	0.443639	1	NA
ENSG00000185338	274.476	-0.127611	0.227702	-2.48967	0.0127861	0.444993	1	SOCS1
ENSG00000172273	232.144	-0.300306	0.207588	-2.57623	0.00998844	0.445098	0.778515	HINFP
ENSG00000281026	503.442	0.198697	0.458491	2.48865	0.0128229	0.445098	1	N4BP2L2-IT2
ENSG00000185710	89.4536	0.036732	0.125598	2.48708	0.0128795	0.445389	1	NA
ENSG00000252874	14.1894	0.103148	0.18371	2.3762	0.017492	0.445389	1.36019	NA
ENSG00000167083	26.5924	-0.0731955	0.146767	-2.04517	0.0408381	0.445701	3.15814	GNGT2
ENSG00000198001	1335.76	-0.269666	0.19986	-2.4861	0.0129153	0.445701	1	IRAK4
ENSG00000234816	18.5604	-0.0833076	0.159642	-2.37362	0.0176146	0.445701	1.36019	NA
ENSG00000126803	30.4325	-0.0627193	0.141368	-2.48443	0.0129758	0.44588	1	HSPA2
ENSG00000211801	69.3553	-0.0870514	0.156164	-1.91302	0.0557453	0.44637	4.28459	NA
ENSG00000179029	147.805	-0.200929	0.434072	-2.48242	0.0130492	0.446986	1	TMEM107
ENSG00000061987	2608.98	0.27761	0.217277	2.47846	0.013195	0.447365	1	MON2
ENSG00000072415	519.919	0.316854	0.359886	2.49259	0.0126815	0.447365	0.967855	MPP5
ENSG00000106100	475.101	-0.260539	0.192346	-2.47819	0.0132049	0.447365	1	NOD1
ENSG00000113494	44.1793	0.0707348	0.147969	2.4771	0.0132456	0.447365	1	PRLR
ENSG00000258352	197.641	-0.307471	0.244188	-2.56623	0.010281	0.447365	0.778515	NA
ENSG00000259415	12.9984	0.0581159	0.135654	1.96387	0.0495451	0.447365	3.75489	NA
ENSG00000260479	5.05394	0.0606091	0.139651	2.47741	0.0132341	0.447365	1	NA
ENSG00000269958	216.953	0.298025	0.284797	2.47888	0.0131796	0.447365	1	NA
ENSG00000277053	26.8029	-0.0781793	0.15077	-2.03744	0.0416059	0.447365	3.15814	GTF2IP1
ENSG00000164309	24.5549	0.0778659	0.150127	1.99628	0.0459033	0.449244	3.43783	CMYA5
ENSG00000198836	3726.67	0.299422	0.316015	2.474	0.0133609	0.449244	1	OPA1
ENSG00000278126	40.4725	-0.222536	0.499085	-2.47394	0.0133633	0.449244	1	NA
ENSG00000280953	19.4779	-0.0529911	0.132582	-1.95747	0.0502927	0.449577	3.75489	LINC01163
ENSG00000013375	653.346	0.300867	0.310063	2.46845	0.0135699	0.450864	1	PGM3
ENSG00000065485	47.2991	-0.0869083	0.155114	-1.88419	0.0595389	0.450864	4.28459	PDIA5
ENSG00000065621	24.0091	-0.120901	0.19077	-2.01908	0.0434791	0.450864	3.15814	GSTO2
ENSG00000107854	4990.83	0.296402	0.301787	2.4626	0.0137936	0.450864	1	TNKS2
ENSG00000117650	11.1805	-0.0693948	0.146143	-2.33878	0.0193468	0.450864	1.4003	NEK2
ENSG00000131016	30.4138	-0.0371372	0.12574	-2.45971	0.0139049	0.450864	1	AKAP12
ENSG00000175063	13.9636	-0.0728709	0.145496	-1.94869	0.0513325	0.450864	3.75489	UBE2C
ENSG00000180921	51.6122	-0.136312	0.24584	-2.46256	0.013795	0.450864	1	FAM83H
ENSG00000199730	10.6123	0.0640539	0.142076	2.46339	0.0137632	0.450864	1	NA
ENSG00000206635	4.04215	0.0400246	0.127079	2.46143	0.0138384	0.450864	1	NA
ENSG00000207633	7.32251	0.0646491	0.142713	2.46469	0.0137132	0.450864	1	MIR505
ENSG00000213071	25.5571	-0.0824354	0.159522	-2.46811	0.0135828	0.450864	1	LPAL2
ENSG00000223947	9.98707	-0.073401	0.150447	-2.45965	0.0139072	0.450864	1	NA
ENSG00000224034	16.3881	-0.0908188	0.167576	-2.34456	0.0190493	0.450864	1.4003	LINC02561
ENSG00000225091	61.9546	0.222327	0.355087	2.33793	0.019391	0.450864	1.43141	SNORA71A
ENSG00000227986	36.6117	0.0899493	0.160888	2.01862	0.0435264	0.450864	3.15814	NA
ENSG00000228314	27.0554	0.0407416	0.126865	2.01934	0.043452	0.450864	3.15814	CYP4F29P
ENSG00000242134	14.2697	0.047902	0.130004	1.94752	0.0514726	0.450864	3.75489	NA
ENSG00000254450	14.4137	0.0538172	0.133067	1.95267	0.0508582	0.450864	3.75489	NA
ENSG00000254985	68.9869	0.0945451	0.164822	2.01694	0.043702	0.450864	3.15814	NA
ENSG00000269802	8.56758	-0.0712647	0.147821	-2.37049	0.0177643	0.450864	1.27711	NA
ENSG00000269919	51.1207	-0.134459	0.233064	-2.33912	0.0193294	0.450864	1.43141	NA
ENSG00000273117	112.148	-0.113295	0.201409	-2.46783	0.0135933	0.450864	1	NA
ENSG00000221883	95.1164	-0.190735	0.392832	-2.45748	0.0139915	0.452163	1	ARIH2OS
ENSG00000262420	21.0327	-0.0921792	0.169168	-2.34543	0.0190052	0.452163	1.36019	NA
ENSG00000265100	36.0109	-0.0594083	0.136216	-1.91762	0.0551591	0.452437	3.93408	NA
ENSG00000171067	72.4655	-0.26898	0.463474	-2.45409	0.0141243	0.454396	1	C11orf24
ENSG00000173744	4192.29	0.296173	0.386134	2.45305	0.0141652	0.454396	1	AGFG1
ENSG00000184293	48.129	-0.117107	0.206968	-2.45455	0.0141061	0.454396	1	CLECL1
ENSG00000212128	12.4803	0.0468755	0.129467	1.93376	0.053143	0.454396	3.75489	TAS2R13
ENSG00000255624	58.2086	-0.0851228	0.160839	-2.32047	0.0203157	0.454608	1.43141	NA
ENSG00000253865	10.4989	-0.083193	0.160094	-2.45164	0.0142206	0.454828	1	NA
ENSG00000049768	80.1251	-0.102805	0.184443	-2.44787	0.0143704	0.455547	1	FOXP3
ENSG00000064547	819.57	-0.20267	0.289635	-2.26857	0.0232946	0.455547	1.62634	LPAR2
ENSG00000074621	76.6945	-0.281056	0.393719	-2.44795	0.0143673	0.455547	1	SLC24A1
ENSG00000113621	395.48	0.291773	0.287337	2.44611	0.0144405	0.455547	1	TXNDC15
ENSG00000146221	63.0017	0.227861	0.316382	2.31254	0.020748	0.455547	1.43141	TCTE1
ENSG00000149554	256.307	0.188441	0.39081	2.44642	0.0144283	0.455547	0.997218	CHEK1
ENSG00000159110	371.887	0.283138	0.242611	2.44841	0.0143487	0.455547	1	IFNAR2
ENSG00000182606	1273.5	0.254404	0.184004	2.44656	0.0144228	0.455547	1	TRAK1
ENSG00000197620	345.851	-0.279419	0.377991	-2.4496	0.0143015	0.455547	1	CXorf40A
ENSG00000226479	334.27	-0.250824	0.190782	-2.44639	0.0144296	0.455547	1	TMEM185B
ENSG00000279838	248.535	0.282158	0.273496	2.44572	0.0144562	0.455547	1	NA
ENSG00000280010	19.3325	0.129167	0.222285	2.32111	0.020281	0.455547	1.4003	NA
ENSG00000276831	14.2	-0.0599548	0.138784	-2.33101	0.019753	0.455751	1.36019	NA
ENSG00000156011	69.6813	-0.076684	0.149252	-1.99397	0.0461559	0.457337	3.15814	PSD3
ENSG00000171462	4.82905	-0.0582981	0.137939	-2.44199	0.0146066	0.457337	1	DLK2
HLA-K	46.1296	0.0753211	0.151191	2.30864	0.0209637	0.457632	1.43141	NA
ENSG00000213190	124.3	-0.280398	0.291249	-2.44012	0.0146823	0.458124	1	MLLT11
ENSG00000141469	171.793	-0.108553	0.193087	-2.43892	0.0147313	0.459886	0.997218	SLC14A1
ENSG00000165905	33.0755	-0.0628149	0.138207	-1.89457	0.0581499	0.459886	3.93408	LARGE2
ENSG00000257337	67.9191	0.102817	0.172032	1.98783	0.0468303	0.460042	3.15814	LOC283335
ENSG00000258337	41.0073	0.0536803	0.132514	1.85567	0.0635012	0.460042	4.28459	NA
ENSG00000015153	1913.93	0.283055	0.352284	2.43377	0.0149426	0.462264	1	YAF2
ENSG00000259512	5.82381	0.0514766	0.133757	2.63987	0.00829377	0.462264	0.555607	NA
ENSG00000101361	1309.09	-0.275436	0.23406	-2.42947	0.0151211	0.462579	1	NOP56
ENSG00000128585	4349.93	0.281924	0.258243	2.42963	0.0151144	0.462579	1	MKLN1
ENSG00000136044	1412.97	0.283977	0.319289	2.42855	0.0151593	0.462579	1	APPL2
ENSG00000165392	898.377	0.285488	0.311849	2.42839	0.0151658	0.462579	1	WRN
ENSG00000171295	219.945	0.312878	0.338523	2.49049	0.0127566	0.462579	0.849313	ZNF440
ENSG00000184979	31.7939	-0.0668228	0.140488	-1.88557	0.0593529	0.462579	3.93408	USP18
ENSG00000205740	24.1213	-0.0828349	0.151748	-1.88546	0.0593684	0.462579	3.93408	NA
ENSG00000213185	46.4941	0.0910912	0.156773	1.8459	0.064906	0.462579	4.28459	FAM24B
ENSG00000226498	54.9019	0.074049	0.144986	1.84854	0.0645243	0.462579	4.28459	NA
ENSG00000281530	41.5234	0.242892	0.476244	2.42939	0.0151242	0.462579	1	NA
ENSG00000249806	60.5376	-0.0544212	0.133456	-1.97766	0.0479672	0.462619	3.15814	NA
ENSG00000256464	21.9841	0.0473788	0.129266	1.88047	0.0600435	0.46422	3.93408	NA
ENSG00000119698	38.4543	-0.065931	0.140762	-1.97391	0.0483925	0.464766	3.15814	PPP4R4
ENSG00000197713	551.036	0.282432	0.352715	2.4247	0.0153212	0.464766	1	RPE
ENSG00000166347	76.3897	-0.0891541	0.166576	-2.42126	0.0154667	0.465721	1	CYB5A
ENSG00000169442	4692.1	-0.130295	0.23012	-2.42087	0.0154833	0.465721	1	CD52
ENSG00000189339	1378.3	-0.221143	0.424371	-2.42279	0.0154018	0.465721	1	SLC35E2B
ENSG00000243836	84.5446	-0.0614136	0.140158	-2.42201	0.0154348	0.465721	1	WDR86-AS1
ENSG00000251131	52.6809	-0.0810419	0.149682	-1.83789	0.0660789	0.465721	4.28459	NA
ENSG00000272084	61.6408	0.122007	0.187088	1.96989	0.0488511	0.465721	3.15814	NA
ENSG00000089063	909.978	-0.111027	0.18927	-2.23257	0.0255776	0.465991	1.62634	TMEM230
ENSG00000100714	346.179	-0.257158	0.364192	-2.41516	0.0157283	0.465991	1	MTHFD1
ENSG00000114933	4692.92	0.288536	0.335961	2.41641	0.0156745	0.465991	1	INO80D
ENSG00000115170	494.008	-0.167459	0.316998	-2.42906	0.0151379	0.465991	0.967855	ACVR1
ENSG00000158417	1195.93	0.211045	0.254275	2.2329	0.0255554	0.465991	1.62634	EIF5B
ENSG00000173064	2864.24	0.212506	0.131821	2.41908	0.0155598	0.465991	1	HECTD4
ENSG00000176095	1210.25	0.164017	0.314765	2.43198	0.0150163	0.465991	0.967855	IP6K1
ENSG00000238121	218.327	-0.13267	0.240294	-2.50619	0.012204	0.465991	0.778515	LINC00426
ENSG00000258875	41.9243	-0.135525	0.241378	-2.41597	0.0156932	0.465991	1	NA
ENSG00000279059	30.2164	-0.0644742	0.139528	-1.92851	0.0537921	0.465991	3.43783	NA
ENSG00000285258	20.0642	0.108495	0.189123	2.29248	0.0218781	0.465991	1.4003	ATXN7
ENSG00000120694	2605.65	-0.182923	0.350465	-2.4141	0.0157743	0.466081	1	HSPH1
ENSG00000246067	114.311	-0.26954	0.275444	-2.41456	0.0157541	0.466081	1	NA
ENSG00000004866	170.689	0.251088	0.429577	2.41093	0.015912	0.466702	1	ST7
ENSG00000139218	8303.99	0.253938	0.200618	2.4108	0.0159175	0.466702	1	SCAF11
ENSG00000141161	24.2395	-0.0754313	0.151889	-2.41214	0.0158594	0.466702	1	UNC45B
ENSG00000149257	60.3002	-0.130391	0.191175	-1.95737	0.0503041	0.466702	3.15814	SERPINH1
ENSG00000170310	456.295	-0.243693	0.40673	-2.42381	0.0153588	0.466702	0.967855	STX8
ENSG00000197555	1950.64	0.229459	0.155941	2.41182	0.0158733	0.466702	1	SIPA1L1
ENSG00000233264	170.198	0.15673	0.286884	2.41016	0.0159457	0.466702	1	NA
ENSG00000227437	1.87119	0.0275598	0.122256	2.53053	0.0113891	0.467568	0.711002	NA
ENSG00000279841	41.9119	0.0444272	0.128313	1.95516	0.0505639	0.467568	3.15814	NA
ENSG00000272630	53.7521	0.100174	0.18003	2.40728	0.0160719	0.468501	1	NA
ENSG00000230918	8.51756	-0.0543458	0.134927	-2.31578	0.0205701	0.468558	1.27711	DPP4-DT
ENSG00000233875	17.1826	0.0661046	0.140103	1.877	0.0605175	0.468558	3.75489	NA
ENSG00000148660	943.711	-0.200055	0.206267	-2.1683	0.0301356	0.468992	1.86111	CAMK2G
ENSG00000163110	661.897	-0.267894	0.295377	-2.41686	0.0156551	0.468992	0.967855	PDLIM5
PAIP1P1	31.5661	0.0722962	0.143869	1.85414	0.0637192	0.468992	3.93408	NA
ENSG00000236935	24.1063	-0.0598154	0.135915	-1.85205	0.0640182	0.46994	3.93408	NA
ENSG00000280069	89.255	0.138065	0.256364	2.55373	0.0106575	0.46994	0.655356	NA
ENSG00000132275	999.268	0.192593	0.204895	2.16224	0.0305996	0.470536	1.86111	RRP8
ENSG00000142892	704.792	-0.0828552	0.159467	-2.41237	0.015849	0.470536	0.967855	PIGK
ENSG00000143786	19.9743	-0.154023	0.281362	-2.39988	0.0164005	0.470536	1	CNIH3
ENSG00000154328	211.435	-0.189561	0.348808	-2.40184	0.0163127	0.470536	0.997218	NEIL2
ENSG00000170456	24.4829	0.0758179	0.147708	1.94378	0.051922	0.470536	3.15814	DENND5B
ENSG00000196081	50.0149	0.266639	0.343692	2.39889	0.016445	0.470536	1	ZNF724
ENSG00000278462	8.43178	0.0566355	0.136213	2.27365	0.0229873	0.470536	1.4003	NA
ENSG00000227379	9.75617	0.0794648	0.154789	2.28352	0.0223997	0.470576	1.36019	NA
ENSG00000279161	8.16129	-0.0436498	0.12868	-2.27193	0.0230909	0.470582	1.4003	NA
ENSG00000283839	29.0671	0.0556394	0.13353	1.84478	0.0650692	0.471387	3.93408	LOC105373780
ENSG00000187605	1868.5	0.274769	0.242615	2.39583	0.0165829	0.471993	1	TET3
ENSG00000076108	7348.18	0.289981	0.33049	2.39291	0.0167155	0.472054	1	BAZ2A
ENSG00000158578	20.4315	-0.00953655	0.118342	-1.86246	0.0625382	0.472054	3.75489	ALAS2
ENSG00000180730	25.1367	-0.0445645	0.128244	-1.90031	0.057393	0.472054	3.43783	SHISA2
ENSG00000232098	42.9014	-0.0645832	0.138393	-1.80239	0.0714846	0.472054	4.28459	NA
ENSG00000246985	35.4282	-0.068383	0.141705	-1.90148	0.0572388	0.472054	3.43783	SOCS2-AS1
ENSG00000274799	18.1881	0.109861	0.190531	2.2794	0.0226434	0.472054	1.36019	NA
ENSG00000173207	41.4422	-0.0814986	0.149231	-1.79924	0.0719806	0.473115	4.28459	CKS1B
ENSG00000254463	28.578	0.102815	0.183994	2.39096	0.0168046	0.473115	1	NA
ENSG00000273783	19.0697	-0.0704284	0.142815	-1.85813	0.063151	0.473115	3.75489	NA
ENSG00000285253	8.13066	0.0754304	0.151085	2.29723	0.0216056	0.47529	1.27711	ZNF280D
ENSG00000271320	5.03707	-0.0547539	0.13538	-2.38763	0.0169572	0.475787	1	NA
ENSG00000166262	68.7014	-0.137914	0.241091	-2.38604	0.0170309	0.476111	1	FAM227B
ENSG00000227704	4.24076	0.0495366	0.132086	2.38454	0.0171003	0.476111	1	NA
ENSG00000243005	19.2558	0.102329	0.180095	2.26919	0.0232569	0.476111	1.36019	NA
ENSG00000255248	2.02123	-0.0346575	0.124807	-2.3867	0.0170005	0.476111	1	MIR100HG
ENSG00000258102	8.5363	0.0675579	0.144731	2.38467	0.0170944	0.476111	1	MAP1LC3B2
ENSG00000261888	47.5527	0.0446228	0.128211	1.92772	0.0538904	0.476111	3.15814	NA
ENSG00000100897	1232.5	-0.24213	0.204387	-2.37216	0.0176845	0.477029	1	DCAF11
ENSG00000111667	784.43	-0.115516	0.191324	-2.12982	0.0331865	0.477029	1.86111	USP5
ENSG00000115155	18.2264	-0.0713164	0.147975	-2.37195	0.0176945	0.477029	1	OTOF
ENSG00000115875	7269.17	-0.252989	0.265394	-2.38236	0.017202	0.477029	1	SRSF7
ENSG00000117419	305.191	-0.253346	0.271959	-2.37384	0.017604	0.477029	1	ERI3
ENSG00000125629	286.869	0.210182	0.400309	2.37791	0.0174109	0.477029	1	INSIG2
ENSG00000134489	16.1931	-0.0476262	0.129334	-1.83185	0.0669743	0.477029	3.75489	HRH4
ENSG00000137413	918.041	-0.188439	0.168553	-2.13616	0.0326665	0.477029	1.86111	TAF8
ENSG00000138688	13387.3	0.237231	0.194347	2.36818	0.0178759	0.477029	1	KIAA1109
ENSG00000139517	460.31	0.195917	0.368209	2.38185	0.017226	0.477029	1	LNX2
ENSG00000156564	6.28411	-0.0274592	0.122278	-2.37183	0.0177004	0.477029	1	LRFN2
ENSG00000160075	1958.01	-0.21802	0.146591	-2.3772	0.0174448	0.477029	1	SSU72
ENSG00000170315	6268.8	-0.264239	0.231137	-2.375	0.0175489	0.477029	1	UBB
ENSG00000175730	7.72747	0.0685485	0.144836	2.25258	0.0242854	0.477029	1.4003	NA
ENSG00000196420	8.1661	-0.076479	0.152743	-2.37531	0.0175343	0.477029	1	S100A5
ENSG00000197182	44.4162	0.0868593	0.155881	1.90924	0.0562306	0.477029	3.15814	MIRLET7BHG
ENSG00000204843	1332.04	-0.175755	0.229868	-2.12824	0.0333176	0.477029	1.86111	DCTN1
ENSG00000214629	15.6237	0.0488575	0.129944	1.8306	0.0671596	0.477029	3.75489	NA
ENSG00000223820	31.171	-0.138299	0.243171	-2.36864	0.0178537	0.477029	1	CFL1P1
ENSG00000230317	6.15372	-0.054407	0.135048	-2.37039	0.0177691	0.477029	1	LINC01284
ENSG00000231312	30.8905	-0.108459	0.166741	-1.81399	0.0696797	0.477029	3.93408	MAP4K3-DT
ENSG00000231795	13.8106	0.0555607	0.133443	1.83803	0.0660587	0.477029	3.75489	NA
ENSG00000231856	261.649	-0.155922	0.278595	-2.37098	0.0177411	0.477029	1	NA
ENSG00000232184	41.6028	0.088166	0.165006	2.37446	0.0175744	0.477029	1	NA
ENSG00000235251	30.6552	-0.0425325	0.127356	-1.91632	0.0553238	0.477029	3.15814	NA
ENSG00000237491	41.9115	0.068624	0.142295	1.9232	0.0544552	0.477029	3.15814	LINC01409
ENSG00000240322	19.4474	0.0853162	0.161697	2.38002	0.0173117	0.477029	1	NA
ENSG00000242170	5.48409	0.0514527	0.133207	2.3791	0.0173548	0.477029	1	NA
ENSG00000256981	199.603	0.111055	0.196859	2.43737	0.0147946	0.477029	0.849313	NA
ENSG00000258512	52.7775	-0.136032	0.239114	-2.37541	0.0175297	0.477029	1	LINC00239
ENSG00000272906	73.452	-0.0935683	0.161846	-1.9234	0.0544295	0.477029	3.15814	NA
ENSG00000272918	62.0767	0.10418	0.185481	2.36963	0.0178061	0.477029	1	NA
ENSG00000274180	240.264	0.245541	0.384891	2.381	0.0172655	0.477029	0.997218	NATD1
ENSG00000279748	18.4133	-0.0607019	0.136428	-1.84492	0.0650498	0.477029	3.75489	NA
ENSG00000280161	12.9337	-0.0849888	0.160122	-2.25393	0.0242007	0.477029	1.4003	NA
ENSG00000100523	3065.72	0.257027	0.285647	2.36552	0.0180047	0.47793	1	DDHD1
ENSG00000104814	1103.01	-0.176086	0.242171	-2.12502	0.0335853	0.47793	1.86111	MAP4K1
ENSG00000153815	888.796	0.203205	0.353247	2.36485	0.0180373	0.47793	1	CMIP
ENSG00000227630	54.4727	-0.0332642	0.124154	-2.22983	0.0257588	0.47793	1.43141	LINC01132
ENSG00000267637	7.141	0.0596762	0.139316	2.57655	0.00997919	0.47793	0.555607	NA
ENSG00000119661	147.76	-0.191285	0.33647	-2.36361	0.0180977	0.478719	1	DNAL1
ENSG00000148814	37.4511	-0.0644243	0.142157	-2.36267	0.018144	0.479238	1	LRRC27
ENSG00000173273	2138.45	0.227161	0.155027	2.36231	0.0181615	0.479238	1	TNKS
ENSG00000162522	37.8237	0.0722228	0.14407	1.86227	0.0625648	0.479644	3.43783	KIAA1522
ENSG00000100162	31.9323	-0.0590264	0.135893	-1.89759	0.0577501	0.480775	3.15814	CENPM
ENSG00000202078	37.2469	0.0629143	0.137245	1.7996	0.0719233	0.480775	3.93408	NA
ENSG00000241772	35.2082	0.061889	0.137041	1.85865	0.0630771	0.481235	3.43783	NA
ENSG00000257341	48.3622	-0.0384198	0.125223	-1.75932	0.0785237	0.481235	4.28459	NA
ENSG00000136111	3481.55	-0.230664	0.339693	-2.3574	0.0184033	0.482066	1	TBC1D4
ENSG00000148985	252.742	-0.246614	0.217937	-2.35441	0.0185524	0.482066	1	PGAP2
ENSG00000173914	60.058	-0.0922408	0.159917	-1.89095	0.0586309	0.482066	3.15814	RBM4B
ENSG00000216331	4.45797	-0.0494642	0.132016	-2.3542	0.0185627	0.482066	1	NA
ENSG00000232466	21.9927	0.0594484	0.135669	1.85546	0.0635305	0.482066	3.43783	H3P31
ENSG00000249459	119.987	0.155862	0.278773	2.35386	0.0185794	0.482066	1	ZNF286B
ENSG00000259865	187.071	-0.156487	0.272667	-2.35685	0.0184305	0.482066	0.997218	NA
ENSG00000278743	140.719	-0.147431	0.275996	-2.50858	0.0121218	0.482066	0.655356	NA
ENSG00000279513	49.8501	0.12165	0.211642	2.35515	0.0185151	0.482066	1	NA
ENSG00000104517	8386.87	0.2517	0.250539	2.35294	0.0186259	0.482695	1	UBR5
ENSG00000091536	52.9252	0.0894371	0.165837	2.34758	0.0188959	0.483378	1	MYO15A
ENSG00000100218	5.2587	-0.0663906	0.143654	-2.34835	0.0188568	0.483378	1	RSPH14
ENSG00000111665	8.77056	-0.0740212	0.149959	-2.34276	0.0191419	0.483378	1	CDCA3
ENSG00000111731	1228.49	0.182867	0.172055	2.11003	0.0348558	0.483378	1.86111	C2CD5
ENSG00000126456	922.983	-0.127395	0.201519	-2.10572	0.0352283	0.483378	1.86111	IRF3
ENSG00000126524	6738.31	-0.24226	0.281474	-2.34881	0.0188336	0.483378	1	SBDS
ENSG00000142230	797.824	-0.0998274	0.172222	-2.10293	0.0354717	0.483378	1.86111	SAE1
ENSG00000144821	7.36715	0.0570784	0.13671	2.34764	0.0188928	0.483378	1	MYH15
ENSG00000147955	252.704	-0.0727888	0.148939	-2.3464	0.0189556	0.483378	0.997218	SIGMAR1
ENSG00000151136	1556.76	0.207707	0.381754	2.35087	0.0187294	0.483378	1	BTBD11
ENSG00000156253	48.4088	-0.0542612	0.132055	-1.74127	0.0816361	0.483378	4.28459	RWDD2B
ENSG00000178917	162.422	0.243296	0.215645	2.34812	0.0188682	0.483378	1	ZNF852
ENSG00000206756	4.06285	0.0481267	0.131203	2.3456	0.0189963	0.483378	1	NA
ENSG00000207233	29.1019	0.078055	0.147619	1.84037	0.0657138	0.483378	3.43783	SNORA37
ENSG00000254275	18.9178	-0.0327772	0.123383	-1.80506	0.0710655	0.483378	3.75489	NA
ENSG00000259660	58.2796	-0.123964	0.212252	-2.34577	0.018988	0.483378	1	NA
ENSG00000259687	15.1186	-0.0499813	0.131935	-2.2194	0.0264598	0.483378	1.4003	NA
ENSG00000259984	36.0886	-0.0733654	0.145017	-1.87869	0.0602871	0.483378	3.15814	NA
[truncated: 20,861 more rows]
