# Supplementary material for: Haplotype-Specific Expression Analysis of MHC Class II Genes in Healthy Individuals and Rheumatoid Arthritis Patients
Source: Front Immunol. 2021 Aug 17;12:707217. doi: 10.3389/fimmu.2021.707217 (PMC8416041; doi:10.3389/fimmu.2021.707217)
Supplement: Supplementary file 4 [file DataSheet_4.xlsx]

## Sheet: S7
	baseMean	log2FoldChange	lfcSE	stat	pvalue	padj	weight	symbol
HLA-DRB4	55.4031	7.05385	0.683353	10.5641	4.37274e-26	4.01919e-22	2.26688	NA
HLA-DRB1	425.528	1.79498	0.243071	7.99231	1.3243e-15	3.36869e-11	0.409551	NA
HLA-DQB1	258.989	-1.68809	0.238714	-7.50894	5.96068e-14	5.60478e-10	0.738635	NA
HLA-DRB5	22.9302	-4.45583e-06	0.0014427	-5.78972	7.05023e-09	1.62005e-05	2.26688	NA
HLA-DQA1	361.223	1.12587	0.216675	5.84697	5.00604e-09	1.88129e-05	1.10888	NA
HLA-DQA2	40.9306	1.61671	0.329378	5.56864	2.5673e-08	4.5346e-05	1.96608	NA
ENSG00000230076	221.789	3.75269	1.3936	4.77388	1.80706e-06	0.00485072	1.10888	NA
ENSG00000043591	32.3924	-1.65118	0.426179	-4.5316	5.85397e-06	0.0152467	1	ADRB1
ENSG00000073910	421.497	-0.782685	0.231132	-4.16029	3.17837e-05	0.0662246	1	FRY
ENSG00000211890	14.8981	2.74019	0.946793	3.91771	8.93953e-05	0.0662246	2.91167	NA
XXbac-BPG254F23	12.3799	-1.43212e-05	0.00144271	-3.91094	9.19361e-05	0.174144	1	NA
ENSG00000033122	90.3064	1.70669	0.729669	3.57232	0.000353836	0.267847	1.96608	LRRC7
ENSG00000165914	31.0182	0.629593	0.249818	3.57082	0.000355864	0.267847	2.26688	TTC7B
ENSG00000183134	42.8232	-1.39212	0.484757	-3.75129	0.000175924	0.267847	1	PTGDR2
ENSG00000197308	12.8369	-7.73502e-06	0.0014427	-3.6232	0.000290976	0.268568	1.50496	GATA3-AS1
ENSG00000238039	30.6636	-0.737285	0.309369	-3.48634	0.000489687	0.28131	2.26688	NA
ENSG00000011105	17.7233	0.79661	0.338165	3.45695	0.000546322	0.304725	1.96608	TSPAN9
ENSG00000112561	348.389	-0.305496	0.104477	-3.87459	0.000106806	0.304725	0.409551	TFEB
ENSG00000133328	19.6594	-6.49948e-06	0.0014427	-3.64736	0.000264944	0.304725	1	PLAAT2
ENSG00000109471	31.5258	-1.46382e-05	0.0014427	-3.22277	0.00126957	0.345798	3.25	IL2
ENSG00000184349	35.3405	-7.49852e-06	0.0014427	-3.35245	0.000801011	0.345798	2.08196	EFNA5
ENSG00000242060	13.041	-0.81307	0.388374	-3.28668	0.00101376	0.345798	2.54516	NA
ENSG00000275158	23.9764	-7.87645e-06	0.0014427	-3.58834	0.000332794	0.345798	1	NA
ENSG00000281741	12.2765	-9.46857e-06	0.0014427	-3.56201	0.000368027	0.345798	1	NA
ENSG00000255374	18.3513	1.06799	0.66005	3.15382	0.00161148	0.355481	3.77819	TAS2R43
ENSG00000121152	127.176	-0.473794	0.228245	-3.29614	0.000980237	0.377311	2.08196	NCAPH
ENSG00000187862	166.74	0.51486	0.223477	3.48671	0.000488996	0.446581	0.844998	TTC24
ENSG00000103740	5.98292	1.22901	0.531737	3.41657	0.000634159	0.454099	1.03921	ACSBG1
XXbac-BPG248L24	8.62908	4.75454e-07	0.00144269	-3.64225	0.000270266	0.571131	0.339995	NA
COL11A2	48.7655	0.455502	0.266988	3.13486	0.00171935	0.573569	2.08196	NA
ENSG00000121753	43.7589	-1.29783e-05	0.0014427	-3.06847	0.0021516	0.580044	2.26688	ADGRB2
ENSG00000129422	133.066	0.944881	0.162143	3.45619	0.000547878	0.580044	0.409551	MTUS1
ENSG00000131730	3.7216	1.57742	0.72763	3.31962	0.000901399	0.580044	1	CKMT2
ENSG00000134489	4.57059	-5.98271e-06	0.0014427	-3.15002	0.00163258	0.580044	1.28376	HRH4
ENSG00000167553	560.596	-2.80027e-05	0.00144273	-3.32917	0.000871063	0.580044	1	TUBA1C
ENSG00000167914	26.4623	-3.08442e-06	0.0014427	-3.29048	0.00100016	0.580044	1	GSDMA
ENSG00000186827	47.4824	-7.04981e-06	0.0014427	-3.17772	0.00148436	0.580044	1.21664	TNFRSF4
ENSG00000198796	78.7527	-6.07447e-06	0.0014427	-3.02924	0.00245166	0.580044	1.96608	ALPK2
ENSG00000206077	72.435	-0.696924	0.462633	-2.97766	0.00290455	0.580044	2.26688	ZDHHC11B
ENSG00000211750	80.803	-1.409e-06	0.00144269	-3.26148	0.00110832	0.580044	1	NA
ENSG00000211820	56.0072	-5.4684e-06	0.0014427	-3.20214	0.00136409	0.580044	1	NA
ENSG00000229980	32.3068	-9.52209e-06	0.00144269	-3.02027	0.00252547	0.580044	2.26688	TOB1-AS1
ENSG00000239218	22.1604	-0.75303	0.497833	-3.00464	0.00265899	0.580044	2.26688	NA
ENSG00000241525	16.5265	-8.22199e-06	0.0014427	-3.26491	0.00109499	0.580044	1	LOC105371430
ENSG00000243772	60.53	-8.17478e-06	0.0014427	-3.20711	0.00134073	0.580044	1	KIR2DL3
ENSG00000253210	56.7747	-0.546473	0.273155	-3.23427	0.00121956	0.580044	1	NA
ENSG00000253846	19.3063	-7.19856e-06	0.0014427	-2.87888	0.00399088	0.580044	3.25	PCDHGA10
ENSG00000261220	38.6753	-0.475226	0.314412	-3.00358	0.00266822	0.580044	2.26688	NA
ENSG00000285215	22.8505	-0.501606	0.536691	-2.86294	0.00419729	0.580044	3.77819	NA
ENSG00000117519	94.2412	0.457896	0.349511	2.98773	0.00281058	0.584036	1.96608	CNN3
ENSG00000234332	28.8349	-1.20629e-05	0.00144269	-2.7874	0.00531333	0.584036	3.77819	NA
ENSG00000100058	279.838	-0.368848	0.186591	-3.25278	0.00114283	0.596998	0.738635	CRYBB2P1
ENSG00000150347	2565.14	-0.353245	0.17401	-3.28086	0.00103489	0.596998	0.68216	ARID5B
ENSG00000241527	26.0396	1.58093e-05	0.00144271	2.75677	0.00583753	0.596998	3.77819	NA
ENSG00000164659	429.718	-0.701213	0.356246	-3.2159	0.00130035	0.611356	0.738635	KIAA1324L
ENSG00000185842	4.48628	1.1581	0.669524	3.05407	0.00225757	0.611356	1.28376	DNAH14
ENSG00000203867	22.7892	0.434289	0.420634	2.89486	0.00379329	0.611356	2.26688	RBM20
ENSG00000258590	9.30793	1.1226	0.651609	3.1237	0.0017859	0.611356	1.03921	NA
ENSG00000258732	37.6633	5.3792e-06	0.0014427	2.88923	0.00386183	0.611356	2.26688	NA
HLA-DRB3	18.167	-3.92073e-06	0.00144269	-2.72855	0.00636142	0.611356	3.77819	NA
ENSG00000276405	166.81	-6.74572e-06	0.0014427	-3.08481	0.00203684	0.62742	1.10888	NA
ENSG00000124831	5004.92	-2.46232e-05	0.00144269	-2.76041	0.00577282	0.639246	2.93177	LRRFIP1
ENSG00000182010	176.448	-0.751839	0.406136	-3.1449	0.00166143	0.639246	0.844998	RTKN2
ENSG00000204850	8.49106	1.37037	0.847338	3.09725	0.00195326	0.639246	1	NA
HLA-G	10.4547	6.51699e-06	0.00144269	2.75852	0.00580642	0.639246	2.91167	NA
ENSG00000171224	28.6684	0.41387	0.427826	2.87617	0.00402538	0.646363	1.96608	FAM241B
ENSG00000091128	8.1871	0.840704	0.846694	2.92613	0.00343209	0.672566	1.50496	LAMB4
ENSG00000109189	662.759	-0.417992	0.247024	-3.16526	0.00154942	0.672566	0.684791	USP46
ENSG00000134460	41.1786	-0.57204	0.369456	-3.00307	0.00267271	0.672566	1.21664	IL2RA
ENSG00000161681	35.5021	0.844278	0.588093	3.04955	0.00229181	0.672566	1	SHANK1
HLA-K	52.077	0.533904	0.347869	3.0611	0.00220529	0.672566	1	NA
ENSG00000235776	36.6007	-1.07646e-05	0.00144269	-2.81457	0.00488421	0.675567	2.08196	NA
ENSG00000270120	10.0033	-7.92198e-06	0.0014427	-2.83009	0.00465348	0.675567	1.96608	NA
ENSG00000007968	62.1544	-0.441725	0.583443	-2.80407	0.00504627	0.722689	1.96608	E2F2
ENSG00000166165	48.7966	-1.0434e-05	0.00144269	-2.76952	0.00561394	0.749115	2.08196	CKB
ENSG00000103056	34.9193	-8.52088e-06	0.00144269	-2.74246	0.00609816	0.762869	2.08196	SMPD3
ENSG00000116273	388.108	-0.287394	0.175222	-3.07269	0.00212141	0.762869	0.738635	PHF13
ENSG00000170776	14628.1	-3.86771e-05	0.00144266	-2.64387	0.00819646	0.762869	2.93177	AKAP13
ENSG00000185340	14.7846	6.7956e-06	0.0014427	2.76244	0.0057371	0.762869	1.96608	GAS2L1
ENSG00000230747	117.079	-0.359623	0.255875	-2.97563	0.00292384	0.762869	1	NA
ENSG00000282133	70.2904	-0.447408	0.32955	-2.96975	0.00298038	0.766657	1	NA
ENSG00000241163	6.97534	0.865155	1.1461	2.83444	0.00459067	0.775088	1.50496	LINC00877
ENSG00000013392	150.892	0.254511	0.651659	2.87393	0.00405395	0.79775	1	RWDD2A
ENSG00000016391	10.3353	-7.4659e-06	0.00144269	-2.72585	0.00641369	0.79775	1.96608	CHDH
ENSG00000039068	44.2148	-6.66926e-06	0.00144269	-2.87777	0.00400493	0.79775	1	CDH1
ENSG00000064300	9.75693	-6.662e-06	0.00144269	-2.75445	0.005879	0.79775	1.50496	NGFR
ENSG00000072840	26.3716	-9.73538e-06	0.0014427	-2.50698	0.0121767	0.79775	3.77819	EVC
ENSG00000115705	2.16725	-1.56354	1.15022	-2.90772	0.00364076	0.79775	1	TPO
ENSG00000120549	5.44612	1.11229	1.6099	2.85004	0.00437141	0.79775	1.28376	KIAA1217
ENSG00000122378	120.032	1.408e-05	0.00144269	2.65101	0.00802517	0.79775	2.08196	PRXL2A
ENSG00000123179	157.899	0.348559	0.479258	2.8603	0.00423246	0.79775	1.10888	EBPL
ENSG00000125726	42.9772	-0.327863	0.303331	-2.87319	0.00406343	0.79775	1.21664	CD70
ENSG00000147606	8.46129	7.33241e-06	0.00144269	2.74961	0.00596668	0.79775	1.50496	SLC26A7
ENSG00000169684	15.0743	7.15874e-06	0.00144269	2.7911	0.00525288	0.79775	1.50496	CHRNA5
ENSG00000170271	23.4618	5.53919e-06	0.00144269	2.63918	0.00831067	0.79775	2.26688	FAXDC2
ENSG00000172460	58.7071	-9.09088e-06	0.0014427	-2.81296	0.00490885	0.79775	1.21664	PRSS30P
ENSG00000226278	34.2036	3.65569e-07	0.0014427	2.91565	0.00354946	0.79775	1	NA
ENSG00000238363	22.1533	-1.35231e-05	0.00144269	-2.4786	0.0131899	0.79775	3.25	SNORA13
ENSG00000249978	51.5514	-5.98166e-06	0.00144269	-2.60961	0.00906461	0.79775	2.26688	NA
ENSG00000255569	49.6655	-8.32565e-06	0.0014427	-2.72997	0.0063341	0.79775	1.96608	NA
ENSG00000255857	25.4879	0.385568	0.414226	2.87431	0.00404912	0.79775	1	NA
ENSG00000270154	2.3138	-0.914965	1.09993	-2.82796	0.00468462	0.79775	1.28376	NA
ENSG00000274929	21.3315	-1.16265e-05	0.00144269	-2.48195	0.0130666	0.79775	3.77819	NA
ENSG00000278740	28.3134	-9.39181e-06	0.00144269	-2.47529	0.0133128	0.79775	3.77819	NA
ENSG00000279620	14.1871	-9.58699e-06	0.00144269	-2.66981	0.00758942	0.79775	1.96608	NA
ENSG00000279744	49.8348	-9.58229e-06	0.00144269	-2.67299	0.00751788	0.79775	2.08196	NA
ENSG00000279672	32.1806	-0.489701	0.637864	-2.80724	0.00499677	0.799757	1.21664	NA
ENSG00000051108	3859.85	-0.200217	0.13859	-2.97285	0.00295051	0.819279	0.68216	HERPUD1
ENSG00000175164	9.8173	1.72956e-06	0.0014427	2.85592	0.00429124	0.819279	1	ABO
ENSG00000254732	5.55298	-7.57371e-06	0.0014427	-2.85908	0.00424874	0.819279	1	NA
ENSG00000230092	225.594	1.10584e-05	0.00144268	2.81035	0.00494882	0.83774	1.10888	NA
ENSG00000104067	2.47198	1.64094e-06	0.00144269	2.82876	0.00467281	0.869309	1	TJP1
ENSG00000085733	31.6149	4.44146e-06	0.00144269	2.36628	0.017968	0.874785	3.77819	CTTN
ENSG00000227508	21.7736	8.38072e-06	0.00144269	2.59679	0.00941008	0.874785	1.96608	NA
ENSG00000211807	81.7517	-5.17065e-06	0.00144269	-2.56329	0.0103685	0.902315	2.08196	NA
ENSG00000155265	158.961	-0.37551	0.509325	-2.79669	0.00516298	0.927378	1	GOLGA7B
ENSG00000235111	51.4268	-1.05243e-05	0.00144269	-2.5574	0.0105457	0.955222	1.96608	NA
ENSG00000127831	15.1802	9.379e-06	0.00144269	2.6366	0.00837404	0.963492	1.50496	VIL1
ENSG00000144445	216.227	2.53093e-05	0.0014427	2.77231	0.005566	0.963492	1	KANSL1L
ENSG00000149212	7333.07	-1.29079e-05	0.00144269	-2.75765	0.00582182	0.963492	1	SESN3
ENSG00000152518	24393.7	-1.47031e-05	0.00144268	-2.39479	0.01663	0.963492	2.93177	ZFP36L2
ENSG00000152990	39.2012	6.74885e-06	0.00144269	2.48123	0.013093	0.963492	2.26688	ADGRA3
ENSG00000166681	144.918	1.50144e-05	0.0014427	2.76495	0.0056931	0.963492	1	BEX3
ENSG00000182585	7.07313	-5.91847e-06	0.0014427	-2.74479	0.00605493	0.963492	1.03921	EPGN
ENSG00000213939	15.2331	-7.33355e-06	0.00144269	-2.54219	0.0110162	0.963492	1.96608	NA
ENSG00000258404	19.6099	-1.06681e-05	0.0014427	-2.35074	0.0187362	0.963492	3.25	NA
ENSG00000072571	30.566	1.10551e-05	0.00144268	2.32321	0.0201677	0.98844	3.25	HMMR
ENSG00000075275	109.933	1.14832e-05	0.00144269	2.73683	0.00620352	0.98844	1	CELSR1
ENSG00000114948	55.2454	-5.25297e-06	0.00144269	-2.44861	0.0143408	0.98844	2.26688	ADAM23
ENSG00000119771	20.2676	9.42619e-06	0.00144269	2.31339	0.0207014	0.98844	3.25	KLHL29
ENSG00000149506	5.54119	-6.05026e-06	0.00144269	-2.66053	0.00780167	0.98844	1.28376	ZP1
ENSG00000179978	41.7368	1.02183e-05	0.00144269	2.4437	0.0145373	0.98844	2.26688	NA
ENSG00000205578	10.6702	-7.13616e-06	0.00144269	-2.60331	0.00923271	0.98844	1.50496	NA
ENSG00000213763	9.61906	-8.91885e-06	0.00144269	-2.59229	0.00953384	0.98844	1.50496	NA
ENSG00000225151	11.2737	7.60463e-06	0.00144269	2.34977	0.0187852	0.98844	2.91167	GOLGA2P7
ENSG00000241634	9.42531	8.62182e-06	0.00144269	2.72206	0.00648772	0.98844	1.03921	NA
ENSG00000141540	233.908	-1.68147e-05	0.00144269	-2.7168	0.00659169	0.99525	1	TTYH2
ENSG00000272625	2.29555	-5.18075e-06	0.0014427	-2.71682	0.00659119	0.99525	1	NA
ABCF1	1991.67	-3.99286e-06	0.00144266	-0.7749	0.438399	1	0	NA
ABHD16A	76.4051	-2.48397e-06	0.00144267	-0.541393	0.588237	1	1	NA
AGER	139.259	-6.53139e-06	0.00144264	-0.339367	0.734333	1	1	NA
AGPAT1	127.172	-2.3889e-06	0.00144267	-0.606431	0.544228	1	1	NA
AIF1	266.116	5.80708e-06	0.00144268	1.57703	0.114788	1	1.10888	NA
APOM	104.759	5.92337e-06	0.00144266	0.636042	0.524749	1	2.26688	NA
ATAT1	47.3901	1.3112e-06	0.00144266	-0.601646	0.54741	1	1.96608	NA
ATF6B	659.458	-5.54982e-06	0.00144266	-0.952285	0.340952	1	0.684791	NA
ATP6V1G2	8.39482	6.76074e-07	0.00144268	0.224286	0.822535	1	0	NA
B3GALT4	219.138	4.33121e-06	0.00144261	0.656185	0.511705	1	1.10888	NA
BAG6	2026.8	-6.1609e-06	0.00144263	-0.839392	0.40125	1	1	NA
BRD2	6159.64	-4.10976e-05	0.00144288	-0.946854	0.343713	1	0	NA
C2	18.2903	-4.64743e-07	0.00144267	-0.123945	0.901358	1	1.96608	NA
C6orf10	4.34936	2.95869e-06	0.00144269	1.69936	0.0892509	1	0	NA
C6orf136	289.922	4.42239e-06	0.00144263	0.326282	0.744211	1	1.10888	NA
C6orf47	430.982	1.97775e-06	0.00144259	0.228353	0.819371	1	0.409551	NA
C6orf48	1702.27	6.06474e-06	0.00144266	0.264755	0.791198	1	1	NA
CCHCR1	162.721	-3.14789e-06	0.00144263	-0.462967	0.643388	1	0.0124971	NA
CFB	29.9772	-1.03928e-06	0.00144267	-0.264165	0.791653	1	2.26688	NA
CLIC1	2471.41	-7.45398e-06	0.00144266	-1.2556	0.209261	1	1	NA
CSNK2B	181.633	-3.14886e-06	0.00144259	-1.75916	0.0785503	1	1.10888	NA
CUTA	1240.96	-6.26416e-06	0.00144262	-0.488322	0.625322	1	0	NA
CYP21A2	2.70003	-1.93147e-07	0.00144269	-0.0835129	0.933444	1	0	NA
DAXX	611.965	-2.43547e-06	0.00144263	-0.331604	0.740189	1	0.684791	NA
DDAH2	73.5508	-8.83167e-06	0.00144268	-2.02517	0.0428496	1	2.26688	NA
DDR1	51.5775	-1.71431e-07	0.00144264	-0.0277644	0.97785	1	1.21664	NA
DDX39B	2658.9	8.54221e-06	0.00144267	-0.94911	0.342565	1	0	NA
DHX16	481.618	-8.60197e-06	0.0014426	-0.964965	0.334562	1	0	NA
DPCR1	2.60637	9.32048e-07	0.00144269	0.756381	0.449421	1	1	NA
DXO	269.866	-6.6206e-06	0.00144265	-1.05351	0.292105	1	1	NA
EGFL8	2.63137	5.07926e-07	0.00144269	0.275532	0.782908	1	0	NA
EHMT2	635.345	-2.52583e-06	0.00144262	-0.22734	0.82016	1	0.684791	NA
ENSG00000000003	38.3116	5.03635e-06	0.00144269	1.86067	0.0627909	1	1.21664	TSPAN6
ENSG00000000419	1264.75	6.49215e-06	0.00144265	1.06344	0.287581	1	0.456146	DPM1
ENSG00000000457	295.127	-8.16584e-07	0.00144265	-0.152752	0.878594	1	0.738635	SCYL3
ENSG00000000460	89.7162	-3.98682e-06	0.00144266	-0.724928	0.468496	1	2.08196	C1orf112
ENSG00000000938	629.209	-2.95786e-06	0.00144269	-1.19659	0.231466	1	1	FGR
ENSG00000000971	407.573	-3.1424e-06	0.00144269	-1.13345	0.257025	1	1.10888	CFH
ENSG00000001036	116.031	-1.26401e-06	0.00144267	-0.313026	0.754261	1	0	FUCA2
ENSG00000001084	883.2	-5.36073e-06	0.00144264	-0.834497	0.404001	1	0	GCLC
ENSG00000001167	811.684	-2.44966e-07	0.00144259	-0.0299638	0.976096	1	0	NFYA
ENSG00000001460	42.5183	-2.21413e-07	0.00144263	-0.0866044	0.930986	1	1	STPG1
ENSG00000001461	975.109	-1.51316e-06	0.00144265	-0.279909	0.779548	1	0.521831	NIPAL3
ENSG00000001497	1063.5	-5.10445e-06	0.0014425	-0.389672	0.696779	1	0.521831	LAS1L
ENSG00000001561	1482.99	-3.36232e-06	0.00144265	-0.577611	0.563527	1	0	ENPP4
ENSG00000001617	9.06702	3.25675e-06	0.00144268	1.08322	0.27871	1	0	SEMA3F
ENSG00000001629	1717.54	4.05201e-05	0.00144289	-0.123125	0.902008	1	0	ANKIB1
ENSG00000001630	66.4176	-3.41388e-06	0.00144267	-0.81221	0.416671	1	1.96608	CYP51A1
ENSG00000001631	767.528	-1.00902e-06	0.00144256	-0.180004	0.857149	1	0	KRIT1
ENSG00000002016	107.016	-4.76346e-07	0.00144267	-0.10245	0.9184	1	2.26688	RAD52
ENSG00000002330	213.22	4.02106e-06	0.00144266	0.813344	0.416021	1	1.10888	BAD
ENSG00000002549	1306.14	8.72514e-07	0.00144263	0.125766	0.899917	1	0	LAP3
ENSG00000002822	642.556	-6.39654e-06	0.00144265	-1.00631	0.314266	1	0.684791	MAD1L1
ENSG00000002834	3886.24	-1.28024e-05	0.00144264	-1.66136	0.096642	1	2.93177	LASP1
ENSG00000002919	383.63	-4.6873e-06	0.00144266	-0.705599	0.480438	1	0.738635	SNX11
ENSG00000002933	11.3004	2.17205e-06	0.00144269	1.30048	0.193436	1	1.96608	TMEM176A
ENSG00000003056	934.769	-1.03826e-06	0.00144268	-1.53095	0.125782	1	0.456146	M6PR
ENSG00000003096	20.4192	2.26184e-06	0.00144268	0.754183	0.450739	1	1	KLHL13
ENSG00000003147	13.1949	4.4975e-06	0.00144268	1.2383	0.215607	1	1	ICA1
ENSG00000003249	12.4202	-1.19949e-06	0.00144269	-0.532386	0.594459	1	1	DBNDD1
ENSG00000003393	462.392	3.46672e-06	0.00144258	0.36872	0.712337	1	0.684791	ALS2
ENSG00000003400	541.001	-1.23872e-06	0.00144264	-0.200576	0.84103	1	0	CASP10
ENSG00000003402	6453.6	-1.76777e-05	0.00144258	-1.61017	0.107361	1	2.93177	CFLAR
ENSG00000003436	6.91499	1.74952e-06	0.00144269	0.967113	0.333488	1	1	TFPI
ENSG00000003509	486.109	-8.08137e-07	0.00144264	-0.129406	0.897036	1	0.684791	NDUFAF7
ENSG00000003756	3881.03	-2.13132e-06	0.00144264	-0.331101	0.740568	1	0	RBM5
ENSG00000004059	883.417	-6.86986e-06	0.00144252	-0.596187	0.55105	1	0.456146	ARF5
ENSG00000004139	677.396	-5.31488e-06	0.00144264	-0.804105	0.421337	1	0.684791	SARM1
ENSG00000004142	822.892	-4.61582e-06	0.00144254	-0.43515	0.663453	1	0	POLDIP2
ENSG00000004399	2439.93	2.95849e-06	0.00144267	0.683363	0.494377	1	0.68216	PLXND1
ENSG00000004455	912.993	-4.03094e-06	0.00144265	-0.700994	0.483307	1	0	AK2
ENSG00000004468	183.185	-8.21087e-08	0.00144267	-0.0564273	0.955001	1	0.844998	CD38
ENSG00000004478	483.35	-1.03977e-05	0.00144267	-1.75612	0.079068	1	0	FKBP4
ENSG00000004487	1970.28	9.56754e-06	0.00144253	0.840818	0.40045	1	0	KDM1A
ENSG00000004534	2043.16	-1.82754e-05	0.00144258	-1.61309	0.106726	1	0	RBM6
ENSG00000004660	110.05	-6.88568e-06	0.00144266	0.0807733	0.935622	1	1.96608	CAMKK1
ENSG00000004700	1015.01	-8.4937e-06	0.00144268	-1.76123	0.0781987	1	0	RECQL
ENSG00000004766	612.717	7.89545e-07	0.00144256	0.0786715	0.937294	1	0.521831	VPS50
ENSG00000004777	94.5792	-1.2467e-06	0.00144267	-0.300104	0.764098	1	2.08196	ARHGAP33
ENSG00000004779	450.259	3.7241e-06	0.00144267	0.798952	0.424318	1	0.521831	NDUFAB1
ENSG00000004799	28.6092	-8.27789e-07	0.00144269	-0.432361	0.665479	1	1.96608	PDK4
ENSG00000004838	28.1547	-1.21264e-06	0.00144268	-0.319099	0.749651	1	3.25	ZMYND10
ENSG00000004864	239.901	4.8832e-06	0.00144261	0.580274	0.56173	1	1.10888	SLC25A13
ENSG00000004866	271.553	1.2297e-06	0.00144264	-0.607484	0.54353	1	1	ST7
ENSG00000004897	1995.98	8.42458e-06	0.00144261	1.04542	0.295829	1	0	CDC27
ENSG00000004939	5.26413	1.12414e-06	0.00144269	0.938803	0.347832	1	0	SLC4A1
ENSG00000004961	188.281	2.15175e-06	0.00144265	0.396062	0.692059	1	0.409551	HCCS
ENSG00000004975	622.184	-8.53681e-07	0.00144263	-0.125233	0.900339	1	0	DVL2
ENSG00000005001	34.3652	-3.75057e-06	0.00144269	-1.34955	0.177161	1	2.26688	PRSS22
ENSG00000005007	3270.82	4.77169e-07	0.00144265	0.0813354	0.935175	1	0	UPF1
ENSG00000005020	356.244	-2.06764e-06	0.00144268	-0.570135	0.568586	1	0.844998	SKAP2
ENSG00000005022	3102.38	-8.89703e-06	0.00144259	-0.950231	0.341995	1	1	SLC25A5
ENSG00000005059	1966.64	1.92717e-06	0.0014426	0.661047	0.508582	1	1	MCUB
ENSG00000005075	426.059	8.91732e-06	0.00144261	1.05976	0.289252	1	0.738635	POLR2J
ENSG00000005100	251.597	-3.60302e-05	0.00144284	-0.323695	0.746169	1	0.738635	DHX33
ENSG00000005102	16.6359	-1.95334e-06	0.00144268	-0.613594	0.539483	1	1.96608	MEOX1
ENSG00000005156	1020.99	-2.28011e-06	0.00144261	-0.289558	0.772155	1	0.684791	LIG3
ENSG00000005175	371.415	-3.3303e-06	0.00144265	-0.572713	0.566839	1	0.738635	RPAP3
ENSG00000005187	151.786	-1.88859e-06	0.00144266	0.300496	0.763799	1	0.409551	ACSM3
ENSG00000005189	12.9424	2.16718e-07	0.00144268	-0.233505	0.815369	1	1.96608	REXO5
ENSG00000005194	613.102	-2.91429e-07	0.00144265	-0.055787	0.955511	1	0.684791	CIAPIN1
ENSG00000005206	471.675	-4.26595e-07	0.00144266	-0.0861267	0.931366	1	0	SPPL2B
ENSG00000005238	173.131	-1.81403e-05	0.00144269	-2.69135	0.00711637	1	0.844998	FAM214B
ENSG00000005243	32.3385	2.91107e-06	0.00144268	0.794391	0.426968	1	2.08196	COPZ2
ENSG00000005249	142.479	2.89354e-06	0.00144269	1.41297	0.157664	1	0.409551	PRKAR2B
ENSG00000005302	1554.66	2.11113e-06	0.00144259	0.239054	0.811063	1	1	MSL3
ENSG00000005339	7587.51	-3.88525e-05	0.00144286	0.0358099	0.971434	1	1	CREBBP
ENSG00000005379	2312.19	2.5673e-06	0.00144266	0.477704	0.632861	1	1	TSPOAP1
ENSG00000005381	3.45987	-4.53676e-07	0.00144269	-0.503572	0.614562	1	0	MPO
ENSG00000005436	478.277	-5.67321e-05	0.00144319	-0.156946	0.875288	1	0	GCFC2
ENSG00000005448	202.204	-4.89416e-06	0.00144266	-0.884328	0.376519	1	0.409551	WDR54
ENSG00000005469	227.092	-3.46782e-06	0.00144261	-0.435374	0.663291	1	0.844998	CROT
ENSG00000005471	11.2394	3.41376e-06	0.00144268	0.72439	0.468827	1	2.54516	ABCB4
ENSG00000005483	11669.9	8.27797e-07	0.00144263	0.118219	0.905894	1	0.68216	KMT2E
ENSG00000005486	1985.79	-4.61554e-06	0.00144265	-0.833691	0.404455	1	0	RHBDD2
ENSG00000005513	44.4351	-6.81919e-06	0.00144269	-2.03882	0.0414678	1	1	SOX8
ENSG00000005700	1441.46	-6.14404e-06	0.00144264	-0.957388	0.338371	1	0	IBTK
ENSG00000005801	676.618	8.74695e-06	0.00144263	0.804757	0.42096	1	0	ZNF195
ENSG00000005810	11942.9	4.14542e-06	0.00144259	0.46225	0.643902	1	0	MYCBP2
ENSG00000005812	5016.11	4.08998e-06	0.00144266	0.79472	0.426776	1	1	FBXL3
ENSG00000005844	13131.6	-8.16596e-06	0.00144266	-1.40836	0.159025	1	1	ITGAL
ENSG00000005882	218.551	-1.57013e-06	0.00144266	-0.0183698	0.985344	1	0.844998	PDK2
ENSG00000005884	125.274	-2.34391e-06	0.00144268	-0.63097	0.52806	1	2.26688	ITGA3
ENSG00000005889	4529.83	5.25154e-06	0.00144264	0.422804	0.672438	1	0.68216	ZFX
ENSG00000005893	1436.46	-2.87047e-06	0.00144265	-0.52462	0.599848	1	0	LAMP2
ENSG00000005961	101.141	3.06849e-06	0.00144269	1.98512	0.0471309	1	1	ITGA2B
ENSG00000006007	1792.99	-9.86469e-07	0.00144266	-0.206813	0.836156	1	0	GDE1
ENSG00000006015	500.148	3.91289e-06	0.00144266	0.746139	0.455583	1	1	REX1BD
ENSG00000006025	1453.94	-1.27492e-05	0.0014427	-1.08309	0.278768	1	0	OSBPL7
ENSG00000006047	2.98537	1.36399e-06	0.00144269	1.02996	0.303028	1	0	YBX2
ENSG00000006062	1257.8	2.68289e-06	0.00144264	0.0667644	0.946769	1	0.684791	MAP3K14
ENSG00000006125	3547.21	-8.25916e-06	0.00144265	-1.32934	0.183737	1	0.68216	AP2B1
ENSG00000006194	1347.96	1.94937e-05	0.00144265	2.2322	0.0256016	1	1	ZNF263
ENSG00000006282	469.881	-3.47747e-06	0.00144268	-0.875387	0.381363	1	1	SPATA20
ENSG00000006327	50.6059	-5.69964e-06	0.00144268	-1.78489	0.0742786	1	2.26688	TNFRSF12A
ENSG00000006432	801.227	-2.37798e-06	0.00144265	-0.445273	0.656123	1	0.456146	MAP3K9
ENSG00000006451	507.498	-2.71943e-07	0.00144267	-0.0736001	0.941329	1	0.521831	RALA
ENSG00000006453	11.0966	1.87067e-06	0.00144268	0.307543	0.75843	1	1	BAIAP2L1
ENSG00000006459	4922.47	3.32999e-06	0.00144266	0.701849	0.482773	1	0	KDM7A
ENSG00000006468	14.3484	-3.4112e-06	0.00144269	-1.47182	0.14107	1	2.91167	ETV1
ENSG00000006530	728.816	2.96642e-06	0.00144258	0.31886	0.749832	1	0.684791	AGK
ENSG00000006534	15.3744	1.16434e-06	0.00144269	0.527344	0.597954	1	2.54516	ALDH3B1
ENSG00000006555	152.968	-3.17751e-06	0.00144267	-0.748663	0.454061	1	0.844998	TTC22
ENSG00000006576	801.912	-1.20515e-05	0.00144255	-1.09776	0.27231	1	0.684791	PHTF2
ENSG00000006607	437.039	3.50967e-06	0.00144263	0.50765	0.611699	1	0.738635	FARP2
ENSG00000006625	62.1448	-2.92625e-06	0.00144266	-0.55425	0.579408	1	1.96608	GGCT
ENSG00000006634	2993.35	5.48932e-06	0.00144265	0.87465	0.381764	1	0	DBF4
ENSG00000006638	25.9331	5.78535e-06	0.00144268	1.44015	0.149824	1	1.96608	TBXA2R
ENSG00000006652	4169.07	0.00014539	0.00144637	-0.779278	0.435816	1	0	IFRD1
ENSG00000006695	261.56	-5.00059e-06	0.00144261	-0.495503	0.620245	1	0.844998	COX10
ENSG00000006704	6.05147	-4.93614e-06	0.00144269	-1.76206	0.0780588	1	0	GTF2IRD1
ENSG00000006712	1094.19	-7.11873e-06	0.00144265	-1.19799	0.23092	1	0.456146	PAF1
ENSG00000006715	651.666	-5.60508e-06	0.00144266	-0.992029	0.321184	1	0	VPS41
ENSG00000006744	1033.52	-3.21711e-05	0.00144278	-0.175269	0.860869	1	0	ELAC2
ENSG00000006747	3.29358	2.92113e-06	0.00144269	1.73261	0.0831642	1	0	SCIN
ENSG00000006756	87.216	-3.4607e-06	0.00144269	-1.25333	0.210085	1	1	ARSD
ENSG00000006757	51.0841	3.90706e-06	0.00144266	0.743931	0.456918	1	2.08196	PNPLA4
ENSG00000006831	1003.71	-7.01102e-06	0.00144267	-1.34071	0.180014	1	0	ADIPOR2
ENSG00000006837	10.9694	-4.43979e-07	0.00144269	-0.173005	0.862648	1	1	CDKL3
ENSG00000007038	44.9807	3.04516e-06	0.00144269	1.12024	0.262611	1	2.26688	PRSS21
ENSG00000007047	542.005	-8.16521e-06	0.00144261	-0.981841	0.326178	1	0.684791	MARK4
ENSG00000007062	3.35106	1.67831e-06	0.00144269	1.19042	0.233882	1	1	PROM1
ENSG00000007080	182.083	9.63839e-07	0.00144266	1.02322	0.306205	1	0.0124971	CCDC124
ENSG00000007129	223.512	-2.97364e-06	0.00144261	-1.10162	0.270627	1	0.0124971	CEACAM21
ENSG00000007168	2753.19	-6.73048e-06	0.00144265	-1.13863	0.254856	1	0	PAFAH1B1
ENSG00000007171	3.26657	4.27105e-07	0.00144269	0.317874	0.750581	1	1.28376	NOS2
ENSG00000007202	4943.11	-1.62427e-05	0.00144251	-1.26883	0.204503	1	2.93177	KIAA0100
ENSG00000007237	920.78	-2.77739e-06	0.00144268	-0.736561	0.461389	1	0.684791	GAS7
ENSG00000007255	284.147	1.63939e-06	0.00144266	0.318109	0.750403	1	0.738635	TRAPPC6A
ENSG00000007264	2140.57	3.6356e-05	0.00144289	0.498717	0.617979	1	1	MATK
ENSG00000007312	87.4677	-1.72957e-06	0.00144268	-0.506427	0.612557	1	1.96608	CD79B
ENSG00000007314	4.90344	1.62626e-06	0.00144269	0.719738	0.471687	1	0	SCN4A
ENSG00000007341	375.527	-6.63243e-06	0.0014426	-0.532588	0.594319	1	0.738635	ST7L
ENSG00000007350	85.9841	2.26527e-06	0.00144268	0.75299	0.451456	1	2.26688	TKTL1
ENSG00000007372	2.36585	-4.91074e-06	0.0014427	-0.253884	0.799585	1	1	PAX6
ENSG00000007376	285.47	3.98274e-06	0.00144265	0.6824	0.494986	1	0.738635	RPUSD1
ENSG00000007384	5.10398	7.09352e-07	0.00144269	0.35181	0.724981	1	1	RHBDF1
ENSG00000007392	1667.89	-4.87511e-06	0.00144265	-0.813923	0.415689	1	0	LUC7L
ENSG00000007402	644.842	-6.96522e-06	0.00144268	-1.61984	0.105267	1	0.684791	CACNA2D2
ENSG00000007516	211.878	-5.74869e-07	0.00144268	-0.202709	0.839362	1	0.409551	BAIAP3
ENSG00000007520	334.564	-2.41327e-06	0.00144266	0.114243	0.909045	1	0.844998	TSR3
ENSG00000007541	222.349	-6.7589e-06	0.00144267	-0.77547	0.438062	1	1	PIGQ
ENSG00000007545	230.398	-9.38034e-06	0.00144259	-1.00573	0.314546	1	1	CRAMP1
ENSG00000007923	464.036	1.86907e-06	0.00144259	0.21548	0.829393	1	0	DNAJC11
ENSG00000007944	5391.08	7.06118e-06	0.00144265	1.08006	0.280114	1	2.93177	MYLIP
ENSG00000008018	2593.53	7.4079e-05	0.00144359	-0.559185	0.576035	1	0	PSMB1
ENSG00000008083	2391.59	-5.12477e-07	0.00144263	-0.0761805	0.939276	1	0	JARID2
ENSG00000008086	158.542	-2.9468e-06	0.00144267	-0.650374	0.515451	1	1.10888	CDKL5
ENSG00000008128	157.803	-3.35447e-06	0.00144268	-0.957451	0.33834	1	0.409551	CDK11A
ENSG00000008130	450.439	-3.93046e-06	0.00144266	-0.77209	0.440061	1	0	NADK
ENSG00000008226	132.643	-4.33681e-06	0.00144265	-0.751826	0.452156	1	1	DLEC1
ENSG00000008256	549.894	5.54292e-06	0.00144267	1.18311	0.236764	1	0.684791	CYTH3
ENSG00000008277	197.163	-1.10918e-06	0.00144267	-0.384909	0.700305	1	0.409551	ADAM22
ENSG00000008282	1123.43	-7.46034e-07	0.00144265	-0.139318	0.889199	1	0.684791	SYPL1
ENSG00000008283	490.631	-3.66741e-06	0.00144267	-0.343926	0.730902	1	0.684791	CYB561
ENSG00000008294	3036.78	-2.12632e-06	0.00144263	-0.329607	0.741697	1	0	SPAG9
ENSG00000008300	293.095	-3.41673e-06	0.00144265	-0.587948	0.556567	1	1.10888	CELSR3
ENSG00000008311	140.161	9.20683e-06	0.00144269	2.31012	0.0208818	1	0.844998	AASS
ENSG00000008324	731.552	-7.24211e-07	0.00144262	-0.0978555	0.922047	1	0.521831	SS18L2
ENSG00000008382	143.194	-3.16227e-06	0.00144266	-0.643966	0.519598	1	0.409551	MPND
ENSG00000008394	4.6631	2.83085e-06	0.00144269	1.48993	0.136244	1	1	MGST1
ENSG00000008405	2347.05	4.24766e-06	0.00144267	0.22966	0.818356	1	0	CRY1
ENSG00000008441	57.1863	2.86085e-06	0.00144267	0.674604	0.499927	1	1.96608	NFIX
ENSG00000008513	4124.02	-5.64732e-06	0.00144262	-0.74961	0.453489	1	0	ST3GAL1
ENSG00000008516	34.4337	-7.32366e-06	0.00144269	-1.32497	0.185182	1	1.96608	MMP25
ENSG00000008517	1998.17	-2.1455e-06	0.00144268	-0.715778	0.474129	1	0	IL32
ENSG00000008710	2004.5	2.07879e-06	0.00144266	0.411535	0.680681	1	0.68216	PKD1
ENSG00000008735	7.27427	1.41616e-06	0.00144269	0.572273	0.567137	1	1	MAPK8IP2
ENSG00000008838	753.002	-1.0679e-05	0.00144263	-1.34808	0.177632	1	1	MED24
ENSG00000008853	132.48	1.04116e-05	0.00144266	1.01804	0.308657	1	1.10888	RHOBTB2
ENSG00000008869	1518.67	-4.42203e-06	0.00144264	-0.693473	0.488013	1	0	HEATR5B
ENSG00000008952	3223.95	5.47496e-06	0.00144263	0.760017	0.447244	1	2.93177	SEC62
ENSG00000008988	33844.2	9.02149e-06	0.00144265	1.33173	0.182948	1	0	RPS20
ENSG00000009307	26296.6	6.64032e-06	0.00144263	0.91848	0.358368	1	1	CSDE1
ENSG00000009335	2011.84	-4.79423e-06	0.0014426	-0.578069	0.563218	1	0	UBE3C
ENSG00000009413	1813.98	-2.8241e-07	0.0014426	-0.0358773	0.97138	1	0	REV3L
ENSG00000009694	307.489	-6.79711e-06	0.00144265	-1.12124	0.262187	1	0.844998	TENM1
ENSG00000009724	3.58371	1.34688e-06	0.00144269	1.6145	0.106418	1	0	MASP2
ENSG00000009780	622.048	-2.94233e-07	0.0014426	-0.0360712	0.971226	1	0	FAM76A
ENSG00000009790	2223.85	-1.31086e-07	0.00144265	-0.0253261	0.979795	1	0	TRAF3IP3
ENSG00000009830	97.7022	2.41051e-06	0.00144265	0.412277	0.680137	1	1	POMT2
ENSG00000009844	831.08	4.5522e-06	0.00144266	0.918985	0.358103	1	1	VTA1
ENSG00000009954	2998.33	-2.74409e-06	0.00144257	-0.285866	0.774981	1	0.68216	BAZ1B
ENSG00000010017	2968.18	3.57682e-06	0.00144264	0.572966	0.566668	1	0.68216	RANBP9
ENSG00000010030	23.2141	-4.12583e-07	0.00144269	0.483857	0.628487	1	1.96608	ETV7
ENSG00000010072	1006.37	-4.7685e-06	0.00144264	0.308418	0.757764	1	0.456146	SPRTN
ENSG00000010165	148.306	1.16771e-06	0.00144265	-0.252927	0.800325	1	0.0124971	EEF1AKNMT
ENSG00000010219	93.1319	5.34467e-08	0.00144267	0.0101328	0.991915	1	1	DYRK4
ENSG00000010244	8490.74	2.33829e-06	0.00144255	0.226652	0.820695	1	0.68216	ZNF207
ENSG00000010256	1009.19	-7.37173e-06	0.00144264	-1.0608	0.288779	1	0.684791	UQCRC1
ENSG00000010270	659.054	-4.49709e-06	0.0014426	-0.529947	0.596149	1	0.521831	STARD3NL
ENSG00000010278	34.2013	4.37891e-06	0.00144269	1.52986	0.126052	1	1.21664	CD9
ENSG00000010292	964.459	3.85427e-06	0.00144267	-0.837347	0.402397	1	0.684791	NCAPD2
ENSG00000010295	392.099	-7.72175e-07	0.00144265	-0.100388	0.920036	1	1.10888	IFFO1
ENSG00000010310	153.641	-5.72829e-06	0.00144267	-1.17221	0.241114	1	0.409551	GIPR
ENSG00000010318	155.879	1.02884e-05	0.00144259	1.07038	0.28445	1	1.10888	PHF7
ENSG00000010319	4.82666	-1.98104e-06	0.00144269	-0.889483	0.373744	1	0	SEMA3G
ENSG00000010322	3409.8	5.15741e-07	0.00144262	0.0686613	0.945259	1	0.68216	NISCH
ENSG00000010327	59.1887	1.4072e-07	0.00144268	0.040699	0.967536	1	2.26688	STAB1
ENSG00000010361	98.08	4.74594e-07	0.00144264	0.0459633	0.963339	1	1.96608	FUZ
ENSG00000010379	2.81197	9.33197e-07	0.00144269	0.78317	0.433527	1	1	SLC6A13
ENSG00000010404	4312.27	-1.16111e-05	0.00144261	-1.28848	0.197578	1	1	IDS
ENSG00000010539	195.436	4.40747e-06	0.00144264	0.667028	0.504754	1	0.409551	ZNF200
ENSG00000010610	197.098	-2.28706e-06	0.00144268	-0.663626	0.50693	1	0.844998	CD4
ENSG00000010626	74.7151	2.53851e-06	0.00144266	0.496216	0.619742	1	0	LRRC23
ENSG00000010671	38.7904	1.77619e-06	0.00144268	0.550547	0.581944	1	2.26688	BTK
ENSG00000010704	18.8781	-1.96978e-06	0.00144269	-0.770634	0.440924	1	3.77819	HFE
ENSG00000010803	609.706	1.25356e-05	0.00144256	0.955103	0.339525	1	0	SCMH1
ENSG00000010810	11025.6	-2.6971e-06	0.00144261	-0.353817	0.723476	1	0	FYN
ENSG00000010818	3734.28	9.8076e-07	0.00144264	0.149312	0.881307	1	0	HIVEP2
ENSG00000011007	2192.75	1.41283e-05	0.00144266	0.268732	0.788136	1	0	ELOA
ENSG00000011009	505.136	1.86128e-05	0.00144271	-0.618568	0.536201	1	0	LYPLA2
ENSG00000011021	343.78	-0.000101791	0.00144444	-1.03276	0.301717	1	0.409551	CLCN6
ENSG00000011028	70.5937	1.23853e-06	0.00144268	0.422039	0.672997	1	1	MRC2
ENSG00000011114	803.002	-2.11531e-06	0.00144266	-0.416327	0.67717	1	0	BTBD7
ENSG00000011132	466.724	4.28017e-05	0.00144295	0.52848	0.597167	1	0.521831	APBA3
ENSG00000011143	75.1789	-4.3163e-07	0.00144266	-0.0895572	0.928639	1	2.08196	MKS1
ENSG00000011198	456.575	-1.47088e-06	0.00144261	-0.327228	0.743496	1	0.684791	ABHD5
ENSG00000011243	1861.55	3.92484e-05	0.00144278	0.802361	0.422344	1	0	AKAP8L
ENSG00000011258	1189.68	7.52845e-06	0.00144261	0.911216	0.362182	1	0.521831	MBTD1
ENSG00000011260	1243.53	-4.70679e-05	0.00144293	0.425753	0.670288	1	0.684791	UTP18
ENSG00000011275	3977.21	1.55965e-06	0.00144264	0.244898	0.806535	1	0	RNF216
ENSG00000011295	1540.82	1.72577e-05	0.00144264	-0.45193	0.651319	1	0	TTC19
ENSG00000011304	2958.36	-4.7098e-06	0.00144259	-0.537774	0.590733	1	0	PTBP1
ENSG00000011376	699.084	3.83175e-06	0.0014426	0.654591	0.512731	1	0.684791	LARS2
ENSG00000011405	2687.28	3.16149e-06	0.00144265	0.578465	0.56295	1	0	PIK3C2A
ENSG00000011422	246.537	-2.72947e-06	0.00144268	-0.909701	0.36298	1	0.738635	PLAUR
ENSG00000011426	23.0673	1.68391e-06	0.00144267	0.416626	0.676952	1	1.96608	ANLN
ENSG00000011451	414.693	-1.8905e-06	0.00144263	0.118427	0.905729	1	0.738635	WIZ
ENSG00000011454	987.149	-2.00962e-05	0.00144257	-0.55531	0.578683	1	0.684791	GPR21
ENSG00000011478	99.0549	-7.97561e-06	0.00144265	-1.15282	0.248986	1	1.96608	QPCTL
ENSG00000011485	450.043	-6.75278e-05	0.00144344	-0.602086	0.547117	1	1	PPP5C
ENSG00000011523	1131.69	2.97653e-06	0.00144264	0.483267	0.628906	1	0	CEP68
ENSG00000011566	538.123	3.72641e-06	0.00144259	0.390191	0.696395	1	1	MAP4K3
ENSG00000011590	49.5371	-1.66902e-06	0.00144268	-0.288669	0.772835	1	1.21664	ZBTB32
ENSG00000011600	248.284	1.27851e-06	0.00144268	0.452153	0.651159	1	0.844998	TYROBP
ENSG00000011638	257.512	-1.7766e-06	0.0014426	0.473393	0.635933	1	0.409551	TMEM159
ENSG00000012048	83.723	-2.78402e-06	0.00144268	-0.829249	0.406963	1	1.96608	BRCA1
ENSG00000012061	771.855	1.45472e-06	0.00144263	0.0942674	0.924897	1	0.521831	ERCC1
ENSG00000012124	68.7823	-1.60029e-06	0.00144267	-0.401144	0.688314	1	1	CD22
ENSG00000012171	17.3468	-2.38587e-06	0.00144268	-0.807811	0.419199	1	1	SEMA3B
ENSG00000012174	143.252	-3.98568e-06	0.00144266	0.383958	0.70101	1	0.0124971	MBTPS2
ENSG00000012211	22.6388	-4.73761e-06	0.00144268	-1.15052	0.249932	1	3.25	PRICKLE3
ENSG00000012223	9.08344	-4.51131e-06	0.00144269	-0.760857	0.446742	1	1.03921	LTF
ENSG00000012232	586.989	-5.97299e-06	0.00144265	-0.965624	0.334233	1	0.684791	EXTL3
ENSG00000012660	3032.99	-7.24357e-06	0.00144261	-0.900557	0.367824	1	0	ELOVL5
ENSG00000012779	95.2578	-3.66638e-06	0.00144267	-0.815945	0.414532	1	2.26688	ALOX5
ENSG00000012822	1454.92	-7.27712e-06	0.00144263	-0.981401	0.326395	1	0	CALCOCO1
ENSG00000012963	470.044	-4.87313e-06	0.00144265	-0.864594	0.387261	1	1	UBR7
ENSG00000012983	1680.64	-9.40817e-06	0.00144255	0.166261	0.867952	1	0	MAP4K5
ENSG00000013016	107.604	-2.91082e-06	0.00144268	-0.485154	0.627567	1	1.96608	EHD3
ENSG00000013275	1226.66	-1.98684e-06	0.00144264	-0.319189	0.749583	1	0.456146	PSMC4
ENSG00000013288	1691.7	-3.97218e-06	0.00144263	-0.551006	0.581629	1	0	MAN2B2
ENSG00000013306	1032.01	7.73818e-06	0.00144265	0.7543	0.450669	1	0.521831	SLC25A39
ENSG00000013364	2073.56	-3.75157e-06	0.00144264	-0.593032	0.55316	1	0.68216	MVP
ENSG00000013374	2512.44	6.82095e-06	0.00144256	0.678906	0.497197	1	1	NUB1
ENSG00000013375	611.962	7.22592e-06	0.00144265	1.21748	0.223423	1	1	PGM3
ENSG00000013441	14850.6	-3.06241e-06	0.00144265	-0.556436	0.577913	1	0	CLK1
ENSG00000013503	187.58	2.9731e-07	0.00144262	0.140591	0.888193	1	1	POLR3B
ENSG00000013523	379.145	-3.6227e-06	0.00144265	-0.639124	0.522742	1	1.10888	ANGEL1
ENSG00000013561	333.369	1.53071e-06	0.00144265	-0.0554126	0.95581	1	1.10888	RNF14
ENSG00000013563	378.47	-3.55187e-06	0.00144262	-0.484122	0.628299	1	1.10888	DNASE1L1
ENSG00000013573	561.395	-4.30323e-07	0.00144269	-0.216023	0.82897	1	0.521831	DDX11
ENSG00000013583	34.4676	-7.05569e-07	0.00144268	-0.189335	0.84983	1	1.96608	HEBP1
ENSG00000013619	42.2825	-5.57785e-06	0.00144268	-1.53139	0.125674	1	1.96608	MAMLD1
ENSG00000013725	9286.05	-5.26724e-06	0.00144265	-0.876607	0.3807	1	0	CD6
ENSG00000013810	1088.71	2.90965e-06	0.00144261	0.379724	0.704151	1	0.456146	TACC3
ENSG00000014123	1404.56	9.13061e-06	0.00144264	0.669108	0.503427	1	0	UFL1
ENSG00000014138	271.191	-4.29031e-06	0.00144256	0.101787	0.918925	1	0.738635	POLA2
ENSG00000014164	334.657	1.49602e-05	0.00144268	-0.565458	0.571762	1	1	ZC3H3
ENSG00000014216	1124.09	-6.24621e-06	0.00144267	-1.32182	0.186229	1	0.456146	CAPN1
ENSG00000014257	7.9484	1.18153e-06	0.00144269	0.581822	0.560686	1	0	ACPP
ENSG00000014641	1438.98	-2.92336e-06	0.0014426	-0.352347	0.724578	1	0	MDH1
ENSG00000014824	992.939	1.86375e-06	0.0014426	0.227739	0.819849	1	0.456146	SLC30A9
ENSG00000014914	14.2049	6.04179e-07	0.00144268	0.184002	0.854012	1	1.96608	MTMR11
ENSG00000014919	360.889	-3.09419e-06	0.00144267	-0.675255	0.499514	1	1	COX15
ENSG00000015133	7951.96	2.14621e-06	0.00144261	0.263328	0.792298	1	0	CCDC88C
ENSG00000015153	2223.77	-2.22402e-06	0.00144266	-0.145798	0.884081	1	0	YAF2
ENSG00000015171	1648.98	-5.65917e-05	0.00144322	-0.382006	0.702457	1	1	ZMYND11
ENSG00000015285	854.233	-2.55708e-06	0.00144264	-0.814118	0.415578	1	1	WAS
ENSG00000015475	418.309	3.97049e-06	0.00144262	0.526592	0.598477	1	1.10888	BID
ENSG00000015479	1251.7	-1.21543e-06	0.00144267	-0.318517	0.750093	1	0.521831	MATR3
ENSG00000015520	3.83578	-2.23535e-06	0.00144269	-1.00648	0.314184	1	0	NPC1L1
ENSG00000015532	318.693	2.37262e-06	0.00144265	0.416617	0.676958	1	0.738635	XYLT2
ENSG00000015568	14.0074	1.6637e-06	0.00144268	0.493077	0.621958	1	2.91167	RGPD5
ENSG00000015676	1370.93	-2.94831e-06	0.00144259	-0.338823	0.734743	1	0.684791	NUDCD3
ENSG00000016864	265.302	-4.581e-06	0.00144266	-0.896017	0.370244	1	1	GLT8D1
ENSG00000017260	1565.87	3.64084e-05	0.00144269	-0.829776	0.406666	1	0.68216	ATP2C1
ENSG00000017483	249.253	-7.81806e-06	0.00144266	-1.38647	0.165603	1	0.738635	SLC38A5
ENSG00000017797	722.931	-5.43029e-06	0.00144267	-1.18486	0.236074	1	0.684791	RALBP1
ENSG00000018189	539.191	1.03356e-05	0.00144257	0.360506	0.718468	1	0	RUFY3
ENSG00000018280	151.356	-3.09783e-06	0.00144268	-1.01089	0.312069	1	0.0124971	SLC11A1
ENSG00000018408	23.1091	1.92025e-06	0.00144267	0.490472	0.6238	1	1	WWTR1
ENSG00000018510	1415.6	-7.51166e-07	0.00144262	-0.102224	0.918579	1	0	AGPS
ENSG00000018610	870.84	3.77667e-06	0.00144266	0.699742	0.484088	1	0.521831	CXorf56
ENSG00000018699	355.641	6.25664e-07	0.00144265	0.103017	0.91795	1	0.844998	TTC27
ENSG00000018869	60.6423	3.99589e-06	0.00144266	1.02196	0.306801	1	2.26688	ZNF582
ENSG00000019102	10.0747	3.70287e-06	0.00144269	1.66378	0.0961554	1	1	VSIG2
ENSG00000019144	45.8305	-2.19117e-06	0.00144268	-0.718262	0.472595	1	1.96608	PHLDB1
ENSG00000019169	5.39401	-2.96451e-06	0.00144269	-1.69463	0.0901453	1	1.28376	MARCO
ENSG00000019186	3.82608	-7.60575e-07	0.00144269	-0.355396	0.722293	1	0	CYP24A1
ENSG00000019485	149.32	-2.04046e-06	0.00144266	-0.40953	0.682151	1	1	PRDM11
ENSG00000019582	8790.58	3.92958e-06	0.00144264	0.58032	0.561699	1	0	CD74
ENSG00000019991	4.71606	5.64991e-06	0.0014427	1.59927	0.10976	1	1	HGF
ENSG00000019995	3133.42	3.5233e-06	0.00144266	0.716006	0.473987	1	0.68216	ZRANB1
ENSG00000020129	191.804	-2.1289e-06	0.00144268	-0.615004	0.538552	1	0.844998	NCDN
ENSG00000020181	9.56287	-2.92793e-07	0.00144268	-0.0953909	0.924004	1	1.03921	ADGRA2
ENSG00000020256	112.757	-1.04096e-06	0.00144266	-0.296251	0.767038	1	0	ZFP64
ENSG00000020426	256.076	1.46626e-06	0.00144263	0.23741	0.812339	1	0.738635	MNAT1
ENSG00000020577	39.5458	-1.20233e-06	0.00144267	-0.284587	0.775961	1	1.96608	SAMD4A
ENSG00000020633	18450.9	-7.50872e-06	0.00144265	-1.20512	0.228156	1	0.68216	RUNX3
ENSG00000020922	843.572	-5.11641e-06	0.00144262	-0.692127	0.488857	1	0	MRE11
ENSG00000021300	281.96	2.90701e-06	0.00144268	0.129472	0.896984	1	0.844998	PLEKHB1
ENSG00000021355	1866.03	-5.8891e-06	0.00144259	-0.664968	0.506071	1	1	SERPINB1
ENSG00000021488	2.74913	4.20585e-08	0.00144269	0.147421	0.8828	1	0	SLC7A9
ENSG00000021574	812.49	-3.76873e-06	0.00144266	-0.830348	0.406342	1	0.684791	SPAST
ENSG00000021762	836.129	-4.6049e-06	0.00144268	-1.23355	0.217369	1	0.521831	OSBPL5
ENSG00000021776	3007.96	1.66935e-06	0.00144262	0.222631	0.823823	1	2.93177	AQR
ENSG00000021826	12.0438	-2.17587e-07	0.00144268	-0.0717203	0.942825	1	1	CPS1
ENSG00000022267	291.352	7.62126e-06	0.00144265	0.86971	0.384459	1	0.409551	FHL1
ENSG00000022277	1003.57	-2.51575e-05	0.00144265	-0.620236	0.535102	1	0.684791	RTF2
ENSG00000022556	186.575	1.05079e-06	0.00144268	0.218186	0.827284	1	1	NLRP2
ENSG00000022567	458.321	6.78922e-06	0.0014426	0.784462	0.432769	1	0	SLC45A4
ENSG00000022840	4314.26	-2.58444e-06	0.00144263	-0.384819	0.700372	1	0.68216	RNF10
ENSG00000022976	479.347	4.90979e-06	0.00144254	0.464768	0.642098	1	0.684791	ZNF839
ENSG00000023041	1064.45	7.44427e-06	0.0014425	0.704843	0.480908	1	1	ZDHHC6
ENSG00000023171	459.653	4.63994e-07	0.00144268	-0.474111	0.635421	1	0	GRAMD1B
ENSG00000023191	1486.87	-1.6317e-06	0.00144264	-0.25482	0.798862	1	0	RNH1
ENSG00000023228	1557.7	4.48246e-06	0.00144263	0.618283	0.536389	1	1	NDUFS1
ENSG00000023287	6387.15	1.9074e-06	0.00144267	0.467456	0.640173	1	0	RB1CC1
ENSG00000023318	1046.32	5.53169e-07	0.00144258	-0.263513	0.792155	1	0.521831	ERP44
ENSG00000023330	334.12	1.96215e-06	0.00144265	0.327591	0.743221	1	1.10888	ALAS1
ENSG00000023445	7043.47	2.40738e-06	0.00144266	0.492885	0.622094	1	0	BIRC3
ENSG00000023516	2640.28	-3.03397e-06	0.00144263	-0.437098	0.66204	1	0	AKAP11
ENSG00000023572	187.483	-4.87123e-06	0.00144259	-0.747781	0.454592	1	0.409551	GLRX2
ENSG00000023608	85.5781	-1.70536e-06	0.00144266	-0.332979	0.73915	1	0	SNAPC1
ENSG00000023697	156.128	-2.73001e-06	0.00144266	-0.541411	0.588224	1	0.409551	DERA
ENSG00000023734	3549.84	2.47578e-06	0.00144265	0.436739	0.662301	1	1	STRAP
ENSG00000023839	85.9213	2.66231e-06	0.00144266	0.401603	0.687976	1	0	ABCC2
ENSG00000023892	2310.2	-4.32734e-06	0.00144256	-0.432248	0.665561	1	1	DEF6
ENSG00000023902	2687.99	9.72613e-07	0.00144267	0.240792	0.809717	1	0	PLEKHO1
ENSG00000023909	416.293	-3.27178e-06	0.00144261	-0.640628	0.521765	1	1.10888	GCLM
ENSG00000024048	3198.82	-2.80503e-06	0.00144255	-0.278501	0.780628	1	1	UBR2
ENSG00000024526	3.80239	2.15482e-07	0.00144269	0.107454	0.914429	1	1.28376	DEPDC1
ENSG00000024862	761.076	-4.8025e-06	0.00144267	0.514517	0.60689	1	0	CCDC28A
ENSG00000025039	153.669	9.83108e-07	0.00144267	0.215391	0.829463	1	0.0124971	RRAGD
ENSG00000025156	1829.94	2.78237e-06	0.00144267	0.644557	0.519214	1	0	HSF2
ENSG00000025293	3655.61	-3.30754e-06	0.00144264	-0.526454	0.598573	1	1	PHF20
ENSG00000025423	4.0359	-2.68209e-07	0.00144269	-0.154768	0.877004	1	1	HSD17B6
ENSG00000025434	16.9686	2.50769e-06	0.00144268	0.501688	0.615887	1	1.50496	NR1H3
ENSG00000025708	118.384	-1.63879e-06	0.00144268	-0.461461	0.644468	1	1	TYMP
ENSG00000025770	2123.52	-1.34075e-06	0.00144267	-0.327669	0.743162	1	0.68216	NCAPH2
ENSG00000025772	304.24	2.11364e-06	0.00144263	0.307916	0.758146	1	0.844998	TOMM34
ENSG00000025796	1701.91	1.73083e-06	0.00144262	0.231126	0.817217	1	0.68216	SEC63
ENSG00000025800	4570.55	1.02061e-07	0.00144264	0.0152148	0.987861	1	2.93177	KPNA6
ENSG00000026025	20040.3	-0.29392	0.168341	-3.1238	0.00178534	1	0	VIM
ENSG00000026036	54.5701	-3.75789e-06	0.00144267	-0.747796	0.454583	1	1.21664	RTEL1-TNFRSF6B
ENSG00000026103	938.98	-1.69367e-05	0.00144268	-2.40225	0.0162947	1	0.456146	FAS
ENSG00000026297	551.496	-1.3032e-06	0.00144267	-0.318365	0.750208	1	0	RNASET2
ENSG00000026508	17725	-1.70344e-05	0.00144263	-1.86394	0.0623295	1	0	CD44
ENSG00000026652	492.567	-5.47609e-06	0.00144267	-1.17801	0.238792	1	0	AGPAT4
ENSG00000026751	1113.99	-5.05437e-06	0.00144268	-1.33474	0.181962	1	0.521831	SLAMF7
ENSG00000026950	3996.49	2.65092e-06	0.00144262	0.359681	0.719086	1	1	BTN3A1
ENSG00000027001	150.638	-1.44459e-06	0.00144263	-0.20968	0.833917	1	0.844998	MIPEP
ENSG00000027075	13133.6	1.72143e-06	0.00144254	0.161466	0.871726	1	0	PRKCH
ENSG00000027644	2.71644	8.89096e-07	0.00144269	0.428116	0.668567	1	0	INSRR
ENSG00000027697	3351.13	-1.39336e-07	0.00144267	-0.0366843	0.970737	1	1	IFNGR1
ENSG00000027847	278.863	1.37569e-07	0.00144263	0.018716	0.985068	1	0.409551	B4GALT7
ENSG00000027869	1075.77	3.32798e-06	0.00144266	-1.31359	0.188983	1	1	SH2D2A
ENSG00000028116	566.623	3.04072e-06	0.00144258	0.333382	0.738846	1	0.521831	VRK2
ENSG00000028137	5047.17	-5.43773e-06	0.00144266	-1.03202	0.302064	1	0	TNFRSF1B
ENSG00000028203	1318.49	-9.37086e-07	0.00144264	-0.149047	0.881517	1	0.521831	VEZT
ENSG00000028277	380.838	-2.62682e-06	0.00144265	-0.283398	0.776872	1	0.738635	POU2F2
ENSG00000028310	1346.38	-9.31106e-06	0.00144266	-0.30137	0.763132	1	0.521831	BRD9
ENSG00000028528	1199.99	-6.90373e-06	0.00144264	-1.02238	0.306603	1	0	SNX1
ENSG00000028839	1229.43	8.0221e-06	0.00144262	1.20139	0.229602	1	1	TBPL1
ENSG00000029153	11.1179	-7.41666e-06	0.00144269	-2.0542	0.0399564	1	1	ARNTL2
ENSG00000029363	16364.1	1.18181e-05	0.00144248	0.904421	0.365772	1	2.93177	BCLAF1
ENSG00000029364	1182.29	2.53945e-05	0.00144274	-0.17165	0.863712	1	0.684791	SLC39A9
ENSG00000029534	124.21	-4.45472e-06	0.00144269	-1.7136	0.0866029	1	1	ANK1
ENSG00000029639	96.9799	1.10784e-06	0.00144265	0.0468625	0.962623	1	2.08196	TFB1M
ENSG00000029725	1507.66	1.00314e-05	0.00144262	0.278348	0.780745	1	0.68216	RABEP1
ENSG00000029993	93.8834	-1.05644e-05	0.00144268	-0.0155592	0.987586	1	1.96608	HMGB3
ENSG00000030066	1227.59	-9.97464e-06	0.00144254	0.0520459	0.958492	1	0.684791	NUP160
ENSG00000030110	1060.59	-8.71982e-06	0.00144262	-0.950213	0.342004	1	0.684791	BAK1
ENSG00000030419	1707.29	-4.13737e-06	0.00144268	-1.28181	0.199909	1	0	IKZF2
ENSG00000030582	342.599	-1.5925e-06	0.00144267	-0.377667	0.705678	1	0.409551	GRN
ENSG00000031003	3059.1	-4.68112e-06	0.00144258	-0.35922	0.719431	1	0.68216	FAM13B
ENSG00000031081	227.939	-4.84441e-06	0.00144266	-0.910533	0.362541	1	0.844998	ARHGAP31
ENSG00000031691	24.7827	-1.51827e-06	0.00144268	-0.396715	0.691578	1	2.26688	CENPQ
ENSG00000031698	2059.69	-2.78811e-05	0.00144274	-1.11134	0.266423	1	0	SARS1
ENSG00000031823	2016.66	5.07672e-06	0.00144265	0.882304	0.377612	1	1	RANBP3
ENSG00000032219	2994.49	3.35521e-06	0.00144264	0.544373	0.586185	1	1	ARID4A
ENSG00000032389	278.8	-8.57022e-07	0.00144266	-0.173743	0.862067	1	0.738635	EIPR1
ENSG00000032444	1110.35	-3.36503e-07	0.00144265	-0.0636797	0.949225	1	1	PNPLA6
ENSG00000032742	256.166	9.46265e-06	0.00144263	1.20962	0.226426	1	0.844998	IFT88
ENSG00000033011	173.386	-8.473e-06	0.00144265	-0.372076	0.709836	1	0.0124971	ALG1
ENSG00000033030	1433.62	-2.46948e-06	0.0014426	-0.0296198	0.97637	1	0	ZCCHC8
ENSG00000033050	134.951	-2.29849e-06	0.00144262	-1.58548	0.112856	1	0.0124971	ABCF2
ENSG00000033100	1447.01	-6.08553e-06	0.00144253	-0.654104	0.513045	1	1	CHPF2
ENSG00000033170	914.679	-4.28549e-06	0.00144263	0.0757624	0.939608	1	0.521831	FUT8
ENSG00000033178	2446.78	-2.65414e-06	0.0014426	-0.32555	0.744765	1	1	UBA6
ENSG00000033327	891.065	-3.01696e-06	0.00144268	-1.05741	0.290324	1	0.684791	GAB2
ENSG00000033627	123.854	-4.40477e-06	0.00144266	-0.544411	0.586158	1	2.08196	ATP6V0A1
ENSG00000033800	3724.55	9.91715e-06	0.00144262	1.23715	0.21603	1	0	PIAS1
ENSG00000033867	2377.16	-1.30538e-05	0.00144265	-1.76183	0.078098	1	0	SLC4A7
ENSG00000034053	2432.8	3.25946e-06	0.00144263	0.463315	0.643138	1	0	APBA2
ENSG00000034152	1098.54	-1.69935e-06	0.00144263	-1.80433	0.0711789	1	0.456146	MAP2K3
ENSG00000034510	17554.7	1.939e-08	0.00144263	0.00136703	0.998909	1	0	TMSB10
ENSG00000034533	640.19	8.39161e-06	0.00144264	1.21657	0.223768	1	0.684791	ASTE1
ENSG00000034677	8916.7	-7.04287e-06	0.00144263	-1.0053	0.314754	1	0.68216	RNF19A
ENSG00000034693	238.513	1.39408e-05	0.00144265	1.66436	0.0960408	1	1	PEX3
ENSG00000034713	746.377	-1.35535e-06	0.00144262	-0.18596	0.852476	1	1	GABARAPL2
ENSG00000035115	1042.73	9.49584e-06	0.00144269	2.55223	0.0107036	1	0.456146	SH3YL1
ENSG00000035141	717.051	8.11044e-07	0.00144258	0.0874203	0.930337	1	0	FAM136A
ENSG00000035403	1366.56	-3.59685e-06	0.00144268	-1.16291	0.244866	1	1	VCL
ENSG00000035499	16.7267	-1.24596e-07	0.00144267	-0.0326541	0.97395	1	1	DEPDC1B
ENSG00000035664	170.296	-1.85939e-06	0.00144267	-0.443183	0.657633	1	0.409551	DAPK2
ENSG00000035681	1113.76	-1.64035e-05	0.00144262	-1.63993	0.101021	1	0.456146	NSMAF
ENSG00000035687	1432.62	-7.13448e-06	0.00144258	-0.777573	0.436821	1	0	ADSS2
ENSG00000035720	32.0515	-1.0556e-06	0.00144268	-0.214119	0.830454	1	2.26688	STAP1
ENSG00000035862	106.398	1.32262e-06	0.00144268	0.364361	0.715588	1	1.96608	TIMP2
ENSG00000035928	3203.11	5.00728e-06	0.00144259	0.565311	0.571862	1	1	RFC1
ENSG00000036054	1365.17	4.67638e-06	0.00144265	0.85139	0.394553	1	0.456146	TBC1D23
ENSG00000036257	3325.94	1.54167e-05	0.00144269	0.408092	0.683206	1	0	CUL3
ENSG00000036448	65.409	-3.37478e-07	0.00144269	-0.206819	0.836151	1	0	MYOM2
ENSG00000036530	8.42657	9.60397e-08	0.00144268	-0.0657619	0.947567	1	0	CYP46A1
ENSG00000036549	1994.36	7.08125e-06	0.00144263	0.975284	0.329419	1	0.68216	ZZZ3
ENSG00000036672	39.9595	-5.29324e-06	0.00144268	-1.57809	0.114546	1	1.96608	USP2
ENSG00000037042	81.1161	-5.41857e-07	0.00144267	-0.119275	0.905058	1	1	TUBG2
ENSG00000037241	136.44	4.27647e-06	0.00144265	0.709003	0.478322	1	0.844998	RPL26L1
ENSG00000037280	381.112	2.61139e-06	0.00144269	0.912248	0.361638	1	0.738635	FLT4
ENSG00000037474	1531.84	8.85599e-07	0.00144261	0.190858	0.848637	1	0	NSUN2
ENSG00000037637	1703.49	1.65673e-06	0.00144265	0.286352	0.774608	1	0	FBXO42
ENSG00000037749	757.339	4.47017e-06	0.00144266	0.895864	0.370326	1	0	MFAP3
ENSG00000037757	321.231	3.95708e-06	0.00144266	0.744366	0.456655	1	1	MRI1
ENSG00000037897	54.1346	-3.40809e-06	0.00144264	-0.526544	0.598511	1	1.96608	METTL1
ENSG00000038002	376.944	-4.40811e-06	0.00144266	-0.82084	0.411738	1	1.10888	AGA
ENSG00000038210	207.158	-1.04471e-05	0.00144266	-1.74425	0.0811148	1	0.409551	PI4K2B
ENSG00000038219	4873.65	-2.53703e-06	0.00144259	-0.300402	0.763871	1	1	BOD1L1
ENSG00000038274	1669.36	-5.43859e-06	0.00144266	-1.02059	0.307449	1	0	MAT2B
ENSG00000038358	1878.25	-2.18099e-06	0.00144267	-0.501623	0.615933	1	0	EDC4
ENSG00000038382	455.28	-7.21738e-06	0.00144267	-0.945111	0.344602	1	0.684791	TRIO
ENSG00000038427	899.223	-7.63229e-07	0.00144269	-0.323081	0.746634	1	0.456146	VCAN
ENSG00000038532	979.719	-4.67671e-06	0.00144261	-0.584833	0.55866	1	0.684791	CLEC16A
ENSG00000038945	6.46282	-8.30118e-07	0.00144269	-0.365928	0.714419	1	1.50496	MSR1
ENSG00000039123	2598.15	1.06103e-05	0.00144264	0.560699	0.575002	1	0.68216	MTREX
ENSG00000039139	2.45652	1.96655e-06	0.00144269	2.14846	0.0316772	1	0	DNAH5
ENSG00000039319	555.443	-5.76179e-06	0.00144256	-0.57197	0.567342	1	0.521831	ZFYVE16
ENSG00000039523	194.114	-4.1086e-06	0.00144265	-0.805976	0.420257	1	0.409551	RIPOR1
ENSG00000039560	4.46336	2.15211e-07	0.00144269	-0.0152597	0.987825	1	1.28376	RAI14
ENSG00000039650	675.38	-1.20423e-05	0.00144269	-0.656129	0.511741	1	1	PNKP
ENSG00000040199	1055.41	2.61075e-06	0.00144265	0.438014	0.661376	1	1	PHLPP2
ENSG00000040275	93.1677	-7.45495e-06	0.00144266	-1.24804	0.212015	1	2.08196	SPDL1
ENSG00000040341	566.224	-1.29851e-06	0.00144266	-0.25633	0.797696	1	0.521831	STAU2
ENSG00000040487	45.6237	9.60576e-08	0.00144266	-0.000923381	0.999263	1	1.96608	SLC66A1
ENSG00000040531	77.7063	-3.22273e-06	0.00144266	-1.02485	0.305432	1	2.08196	CTNS
ENSG00000040608	16.2893	-2.60494e-06	0.00144268	-0.77506	0.438304	1	1.96608	RTN4R
ENSG00000040633	235.624	-4.88765e-06	0.00144266	-0.907594	0.364093	1	1.10888	PHF23
ENSG00000040933	3605.28	-2.60508e-06	0.00144266	-0.516832	0.605273	1	2.93177	INPP4A
ENSG00000041353	321.081	6.87787e-07	0.00144267	0.173537	0.86223	1	0.738635	RAB27B
ENSG00000041357	1461.91	6.4445e-06	0.0014426	0.770134	0.44122	1	0	PSMA4
ENSG00000041515	40.5502	2.86629e-06	0.00144269	1.68551	0.0918898	1	2.08196	MYO16
ENSG00000041802	1633.03	4.88997e-07	0.00144264	0.0769998	0.938624	1	0	LSG1
ENSG00000041880	214.604	1.18643e-05	0.00144264	1.59839	0.109956	1	0.844998	PARP3
ENSG00000041988	227.227	7.18905e-06	0.00144267	1.49057	0.136075	1	1.10888	THAP3
ENSG00000042088	1211.79	9.63225e-06	0.00144259	1.04207	0.297381	1	0	TDP1
ENSG00000042286	85.4217	1.0825e-06	0.00144264	0.121019	0.903676	1	2.08196	AIFM2
ENSG00000042317	103.894	5.64932e-06	0.00144268	1.39804	0.162102	1	2.26688	SPATA7
ENSG00000042429	736.243	-4.22057e-06	0.00144266	-0.859562	0.39003	1	0.684791	MED17
ENSG00000042445	335.294	-2.6534e-06	0.00144265	-1.48757	0.136864	1	0.844998	RETSAT
ENSG00000042493	156.076	-4.37442e-06	0.00144268	-1.47491	0.140236	1	0.0124971	CAPG
ENSG00000042753	311.681	-9.07274e-07	0.00144261	-0.119905	0.904559	1	0.738635	AP2S1
ENSG00000042832	42.2634	4.30486e-06	0.00144268	2.14502	0.0319511	1	1	TG
ENSG00000042980	82.2755	-5.47991e-08	0.00144268	-0.0171753	0.986297	1	1	ADAM28
ENSG00000043093	2834.73	1.89708e-06	0.00144265	0.325058	0.745137	1	0	DCUN1D1
ENSG00000043143	4928.49	1.27174e-06	0.00144258	0.141977	0.887098	1	0	JADE2
ENSG00000043462	3567.35	-4.43733e-06	0.00144258	-0.480117	0.631144	1	2.93177	LCP2
ENSG00000043514	144.607	2.16792e-06	0.00144262	-0.0220124	0.982438	1	0.844998	TRIT1
ENSG00000044090	245.4	-1.06591e-05	0.00144265	-0.168314	0.866336	1	0.409551	CUL7
ENSG00000044115	527.981	-4.15281e-06	0.00144268	-1.09502	0.273509	1	0.684791	CTNNA1
ENSG00000044446	825.941	2.70825e-06	0.00144258	-0.388844	0.697391	1	0.684791	PHKA2
ENSG00000044459	15.1286	1.97869e-06	0.00144269	0.590747	0.55469	1	1.50496	CNTLN
ENSG00000044574	9077.51	-5.07197e-06	0.00144258	-0.539545	0.589511	1	0	HSPA5
ENSG00000046604	3.55616	5.88689e-07	0.00144269	0.380274	0.703742	1	0	DSG2
ENSG00000046647	155.349	5.25065e-06	0.00144261	-0.272957	0.784886	1	0.0124971	GEMIN8
ENSG00000046651	2214.68	9.8016e-05	0.00144429	-0.236583	0.81298	1	0	OFD1
ENSG00000047056	1467.75	1.87679e-06	0.00144262	0.262004	0.793319	1	1	WDR37
ENSG00000047188	1811.98	5.59753e-06	0.00144264	0.692028	0.48892	1	0	YTHDC2
ENSG00000047230	153.211	5.18896e-06	0.00144263	0.561634	0.574365	1	1	CTPS2
ENSG00000047249	1277.13	7.94989e-06	0.00144264	0.695426	0.486789	1	1	ATP6V1H
ENSG00000047315	3235.65	-3.15362e-06	0.00144262	-0.420403	0.674191	1	0	POLR2B
ENSG00000047346	3991.76	2.52653e-06	0.00144264	0.409197	0.682395	1	0	FAM214A
ENSG00000047365	9501.91	2.29341e-06	0.00144257	0.242294	0.808552	1	1	ARAP2
ENSG00000047410	6633.31	-2.54591e-06	0.00144253	-0.235755	0.813623	1	1	TPR
ENSG00000047578	547.396	-5.76018e-06	0.00144261	-0.424859	0.67094	1	1	KIAA0556
ENSG00000047579	185.625	-1.45449e-06	0.00144262	-0.0414564	0.966932	1	1.10888	DTNBP1
ENSG00000047597	11.6356	-6.91882e-07	0.00144269	0.417063	0.676632	1	1.96608	XK
ENSG00000047621	312.793	5.05126e-06	0.00144265	0.749407	0.453612	1	1	C12orf4
ENSG00000047634	972.466	4.57519e-07	0.00144268	0.145399	0.884396	1	0.684791	SCML1
ENSG00000047644	1026.67	4.46172e-06	0.00144264	0.70583	0.480294	1	1	WWC3
ENSG00000047648	9.26343	2.87649e-06	0.00144269	1.73094	0.083462	1	0	ARHGAP6
ENSG00000047849	1787.96	-4.45052e-06	0.00144266	-0.82329	0.410343	1	0	MAP4
ENSG00000047932	632.494	-2.11939e-06	0.00144264	-0.345351	0.729831	1	1	GOPC
ENSG00000048028	839.115	-4.44181e-06	0.00144268	-1.10927	0.267312	1	0	USP28
ENSG00000048052	191.404	-4.4716e-06	0.00144268	-1.10556	0.268916	1	0.844998	HDAC9
ENSG00000048140	510.617	-1.39001e-06	0.00144267	0.832978	0.404857	1	0.684791	TSPAN17
ENSG00000048162	222.458	-2.0908e-07	0.00144266	-0.0423567	0.966214	1	0.844998	NOP16
ENSG00000048342	3.5279	4.09531e-07	0.00144269	0.295965	0.767257	1	1	CC2D2A
ENSG00000048392	767.104	1.9828e-06	0.00144267	0.513711	0.607454	1	0.684791	RRM2B
ENSG00000048405	5098.03	5.58063e-06	0.0014426	0.667318	0.504569	1	1	ZNF800
ENSG00000048471	1538.13	5.82362e-06	0.00144249	0.745461	0.455993	1	0	SNX29
ENSG00000048544	983.37	3.81651e-06	0.00144266	0.798154	0.424781	1	0.456146	MRPS10
ENSG00000048649	3843.56	6.17605e-06	0.00144263	0.885494	0.37589	1	0	RSF1
ENSG00000048707	6624.62	-1.04823e-05	0.00144255	-0.974876	0.329622	1	1	VPS13D
ENSG00000048740	7598.45	-1.76065e-05	0.00144256	-1.51527	0.129704	1	0.68216	CELF2
ENSG00000048828	3870.37	-3.57704e-06	0.00144255	-0.351074	0.725533	1	2.93177	FAM120A
ENSG00000048991	877.917	9.19438e-06	0.00144262	1.14207	0.253425	1	0	R3HDM1
ENSG00000049089	81.564	1.33992e-05	0.00144268	2.35624	0.0184612	1	1.96608	COL9A2
ENSG00000049167	175.15	-5.39669e-07	0.00144266	-0.106225	0.915404	1	0.844998	ERCC8
ENSG00000049192	250.594	6.98718e-06	0.00144266	0.65945	0.509607	1	0.738635	ADAMTS6
ENSG00000049239	1427.11	-1.62682e-05	0.00144272	-0.286213	0.774715	1	0.521831	H6PD
ENSG00000049245	1717.56	2.60074e-05	0.00144264	0.19673	0.844039	1	0	VAMP3
ENSG00000049246	238.866	7.24911e-06	0.00144266	1.48545	0.137425	1	0.0124971	PER3
ENSG00000049247	26.827	1.19362e-06	0.00144269	0.522053	0.601634	1	3.25	UTS2
ENSG00000049249	150.303	-1.20045e-05	0.0014427	0.446338	0.655353	1	0.409551	TNFRSF9
ENSG00000049323	54.0301	-1.23445e-07	0.00144269	-0.151433	0.879634	1	1.96608	LTBP1
ENSG00000049449	120.42	-1.03268e-05	0.00144262	-1.24326	0.213771	1	2.26688	RCN1
ENSG00000049541	225.092	2.14598e-06	0.00144261	0.265927	0.790296	1	0.409551	RFC2
ENSG00000049618	5417.84	2.90145e-06	0.00144258	0.322991	0.746702	1	2.93177	ARID1B
ENSG00000049656	842.918	-1.16429e-05	0.00144264	-1.58661	0.112601	1	1	CLPTM1L
ENSG00000049759	180.649	5.57289e-07	0.00144266	0.113993	0.909243	1	0.0124971	NEDD4L
ENSG00000049768	6.54266	-2.09205e-06	0.00144269	-0.835633	0.403361	1	1	FOXP3
ENSG00000049769	117.637	2.26603e-06	0.00144267	0.497611	0.618758	1	0	PPP1R3F
ENSG00000049860	699.262	-1.10541e-05	0.00144261	-1.27278	0.203096	1	0	HEXB
ENSG00000049883	195.132	8.49805e-06	0.00144262	1.0772	0.281393	1	1.10888	PTCD2
ENSG00000050030	45.0585	1.9136e-06	0.00144268	0.602068	0.547129	1	2.26688	NEXMIF
ENSG00000050130	404.779	-9.10202e-07	0.00144266	-0.18904	0.850061	1	0.738635	JKAMP
ENSG00000050165	174.394	2.24258e-06	0.00144269	-0.627483	0.530342	1	0.844998	DKK3
ENSG00000050327	76.5341	4.25539e-06	0.00144268	1.20496	0.228217	1	0	ARHGEF5
ENSG00000050344	43.7948	-5.93903e-06	0.00144268	-1.63161	0.102762	1	2.26688	NFE2L3
ENSG00000050393	225.945	-2.81383e-06	0.00144264	-0.410276	0.681603	1	1.10888	MCUR1
ENSG00000050405	238.264	-6.61852e-06	0.00144268	-1.56644	0.117245	1	0.844998	LIMA1
ENSG00000050426	1265.46	2.02054e-05	0.00144264	0.261828	0.793454	1	0.684791	LETMD1
ENSG00000050438	133.543	-7.46375e-06	0.00144267	-1.52247	0.127892	1	0.409551	SLC4A8
ENSG00000050555	8.08909	7.68557e-07	0.00144269	-0.116528	0.907234	1	1.50496	LAMC3
ENSG00000050628	7.54571	1.74876e-06	0.00144268	0.653305	0.513559	1	1.03921	PTGER3
ENSG00000050730	124.55	-7.7188e-07	0.00144267	-0.176414	0.859969	1	1.96608	TNIP3
ENSG00000050748	1071.78	-4.65644e-07	0.00144242	-0.034001	0.972876	1	1	MAPK9
ENSG00000050767	3.53511	2.70577e-06	0.00144269	1.58031	0.114036	1	1.28376	COL23A1
ENSG00000051009	928.136	4.24772e-06	0.00144262	-0.616485	0.537574	1	0.456146	FAM160A2
ENSG00000051128	4.21624	-8.78863e-07	0.00144269	-0.466037	0.641189	1	0	HOMER3
ENSG00000051341	30.4471	4.60068e-05	0.00144303	-0.58775	0.5567	1	2.26688	POLQ
ENSG00000051382	537.087	6.71176e-06	0.00144264	0.991897	0.321248	1	0.684791	PIK3CB
ENSG00000051523	2497.17	-1.69341e-06	0.00144266	-0.331186	0.740504	1	0	CYBA
ENSG00000051596	125.133	2.37556e-05	0.00144273	0.53783	0.590694	1	1.96608	THOC3
ENSG00000051620	1609.02	1.47458e-05	0.00144265	0.600311	0.548299	1	1	HEBP2
ENSG00000051825	2113.98	7.33114e-06	0.00144256	0.727745	0.46677	1	0	MPHOSPH9
ENSG00000052126	403.831	-5.25283e-06	0.00144267	-1.5928	0.111205	1	0.844998	PLEKHA5
ENSG00000052723	1783.98	8.16171e-06	0.00144257	0.81517	0.414975	1	0.68216	SIKE1
ENSG00000052749	754.486	-1.45714e-06	0.00144267	-0.32892	0.742216	1	0.521831	RRP12
ENSG00000052795	800.665	0.000147402	0.0014464	-1.07885	0.280653	1	0	FNIP2
ENSG00000052802	595.829	2.18967e-07	0.00144265	0.009227	0.992638	1	1	MSMO1
ENSG00000052841	2306.95	-3.05103e-06	0.00144255	-0.139946	0.888703	1	1	TTC17
ENSG00000053108	5.55545	1.71255e-06	0.00144269	1.15707	0.247245	1	0	FSTL4
ENSG00000053254	7938.34	4.53489e-06	0.0014426	0.528644	0.597052	1	0	FOXN3
ENSG00000053328	10.6408	-1.88081e-06	0.00144269	-0.484248	0.62821	1	2.54516	METTL24
ENSG00000053371	206.89	-8.8576e-07	0.00144268	-0.196982	0.843842	1	0.0124971	AKR7A2
ENSG00000053372	255.073	2.01174e-06	0.00144264	0.297881	0.765794	1	0.738635	MRTO4
ENSG00000053501	200.435	-8.50795e-06	0.00144257	-0.336403	0.736567	1	0.0124971	USE1
ENSG00000053524	119.377	3.95128e-06	0.00144267	0.915497	0.359931	1	2.26688	MCF2L2
ENSG00000053747	6.54864	-1.46429e-06	0.00144269	-0.841142	0.400268	1	1	LAMA3
ENSG00000053770	1554.66	-6.8854e-05	0.0014434	0.0304213	0.975731	1	1	AP5M1
ENSG00000053900	729.055	-7.41447e-06	0.00144261	-0.873993	0.382122	1	0.521831	ANAPC4
ENSG00000053918	359.764	6.11445e-06	0.00144267	1.23709	0.216054	1	0.409551	KCNQ1
ENSG00000054116	473.972	-1.54092e-05	0.00144267	0.0756811	0.939673	1	0.684791	TRAPPC3
ENSG00000054118	6044.58	4.49172e-07	0.00144265	0.0767872	0.938793	1	0.68216	THRAP3
ENSG00000054148	203.616	-2.53486e-06	0.00144267	-0.545405	0.585475	1	0.0124971	PHPT1
ENSG00000054219	405.474	-4.11345e-06	0.00144268	-1.12535	0.26044	1	1	LY75
ENSG00000054267	8744.67	1.88963e-06	0.00144265	0.335235	0.737448	1	2.93177	ARID4B
ENSG00000054277	73.5399	3.00662e-06	0.00144268	-1.25909	0.207996	1	1.96608	OPN3
ENSG00000054282	455.814	2.83005e-06	0.00144263	0.23851	0.811486	1	1	SDCCAG8
ENSG00000054356	3.90514	1.70193e-06	0.00144269	0.958543	0.337789	1	0	PTPRN
ENSG00000054392	177.88	-3.63678e-07	0.00144267	-0.520742	0.602547	1	0.409551	HHAT
ENSG00000054523	885.917	-5.64221e-06	0.00144263	-0.98082	0.326682	1	1	KIF1B
ENSG00000054611	743.213	2.61257e-06	0.00144262	0.152688	0.878644	1	0	TBC1D22A
ENSG00000054654	43224.2	-3.52051e-06	0.00144262	-0.474747	0.634967	1	0	SYNE2
ENSG00000054690	4.63487	5.31983e-06	0.00144269	2.45697	0.0140114	1	1.28376	PLEKHH1
ENSG00000054793	151.974	1.02952e-06	0.00144269	0.564208	0.572613	1	0.844998	ATP9A
ENSG00000054965	1434.1	-9.38868e-06	0.00144259	-1.01375	0.310702	1	0.68216	FAM168A
ENSG00000054967	1725.45	-3.31897e-06	0.00144267	-0.818241	0.41322	1	0	RELT
ENSG00000054983	1002.46	-2.49212e-06	0.00144258	-0.270075	0.787103	1	0	GALC
ENSG00000055044	4124.6	-2.5919e-06	0.00144262	-0.363783	0.71602	1	2.93177	NOP58
ENSG00000055070	4449.19	3.09818e-05	0.0014426	1.11278	0.265802	1	0	SZRD1
ENSG00000055118	14.8388	-1.53716e-06	0.00144268	-0.535273	0.592461	1	2.54516	KCNH2
ENSG00000055130	1730.91	8.85535e-06	0.00144257	0.879785	0.378976	1	0	CUL1
ENSG00000055147	412.28	9.18061e-06	0.00144264	0.0452513	0.963907	1	0.844998	FAM114A2
ENSG00000055163	10772.2	-4.17626e-06	0.00144264	-0.643295	0.520033	1	2.93177	CYFIP2
ENSG00000055208	5916.55	1.71219e-06	0.00144265	0.285807	0.775026	1	0.68216	TAB2
ENSG00000055211	778.187	1.85873e-06	0.00144265	0.334126	0.738284	1	0	GINM1
ENSG00000055332	3417.94	3.96633e-06	0.00144266	0.791006	0.42894	1	0	EIF2AK2
ENSG00000055483	6084.79	-3.74403e-06	0.00144266	-0.769763	0.441441	1	0	USP36
ENSG00000055609	10269.5	-1.91823e-06	0.00144263	-0.277	0.78178	1	2.93177	KMT2C
ENSG00000055732	16.3382	-3.69028e-06	0.00144269	-1.2675	0.204976	1	1.50496	MCOLN3
ENSG00000055917	4993.23	-2.06302e-06	0.00144261	-0.264436	0.791444	1	1	PUM2
ENSG00000055950	401.071	8.19922e-06	0.00144261	0.965762	0.334164	1	0.409551	MRPL43
ENSG00000055955	15.9476	-4.66793e-06	0.00144268	-1.46306	0.143452	1	1	ITIH4
ENSG00000056050	122.83	-2.07175e-06	0.00144268	-0.540433	0.588899	1	1.96608	HPF1
ENSG00000056097	4708.33	6.56494e-07	0.00144263	0.793337	0.427581	1	2.93177	ZFR
ENSG00000056277	235.216	4.38471e-06	0.0014425	-0.272364	0.785342	1	1.10888	ZNF280C
ENSG00000056558	3254.46	-5.17751e-06	0.00144265	-0.90272	0.366674	1	0.68216	TRAF1
ENSG00000056586	3844.1	8.05683e-06	0.00144257	0.823126	0.410437	1	0	RC3H2
ENSG00000056972	501.186	1.03351e-05	0.00144267	1.88712	0.0591443	1	1	TRAF3IP2
ENSG00000057019	39.4918	8.55174e-06	0.00144269	2.36464	0.0180475	1	1.21664	DCBLD2
ENSG00000057252	1824.15	-5.28775e-06	0.00144261	-0.650924	0.515095	1	0.68216	SOAT1
ENSG00000057294	7.65933	-3.03278e-06	0.00144269	-2.15543	0.0311285	1	0.339995	PKP2
ENSG00000057468	12.4871	8.89627e-07	0.00144268	0.245321	0.806208	1	1.50496	MSH4
ENSG00000057593	3.42245	-2.13404e-07	0.00144269	-0.125488	0.900137	1	0	F7
ENSG00000057608	3185.09	-5.40889e-06	0.00144265	-0.884878	0.376223	1	0	GDI2
ENSG00000057657	3149.65	9.32332e-05	0.00144415	-2.46932	0.013537	1	0	PRDM1
ENSG00000057663	1478.9	3.54435e-06	0.00144263	0.52867	0.597034	1	1	ATG5
ENSG00000057704	621.35	-1.14045e-06	0.00144267	-0.296798	0.766621	1	0.521831	TMCC3
ENSG00000057757	2233.65	9.43988e-06	0.00144261	1.13697	0.25555	1	0.68216	PITHD1
ENSG00000057935	464.438	1.02082e-05	0.00144265	1.52025	0.128447	1	0	MTA3
ENSG00000058056	301.771	-2.94113e-06	0.00144266	0.0306135	0.975578	1	0.738635	USP13
ENSG00000058063	8156.94	3.58133e-06	0.00144259	0.413705	0.67909	1	0	ATP11B
ENSG00000058091	35.1586	-5.99377e-08	0.00144268	-0.0183517	0.985358	1	1.21664	CDK14
ENSG00000058262	4385.32	-1.29803e-05	0.00144259	-1.0705	0.284395	1	0.68216	SEC61A1
ENSG00000058272	4896.46	-1.12329e-05	0.00144261	-0.436728	0.662308	1	2.93177	PPP1R12A
ENSG00000058453	668.1	1.97094e-07	0.00144267	0.0450288	0.964084	1	1	CROCC
ENSG00000058600	3529.99	-1.74062e-06	0.00144265	-0.319048	0.74969	1	0	POLR3E
ENSG00000058668	3937.74	-4.44043e-06	0.00144269	-1.46169	0.143827	1	0.68216	ATP2B4
ENSG00000058673	46.7942	9.61005e-07	0.00144267	0.20459	0.837893	1	1.21664	ZC3H11A
ENSG00000058729	963.624	9.29176e-06	0.00144267	0.646212	0.518142	1	0.521831	RIOK2
ENSG00000058799	255.066	-3.57415e-06	0.00144263	0.0592015	0.952792	1	1	YIPF1
ENSG00000058804	418.316	2.32446e-07	0.0014426	0.0276245	0.977962	1	1.10888	NDC1
ENSG00000058866	10.1718	1.35056e-06	0.00144269	0.566352	0.571155	1	1	DGKG
ENSG00000059122	802.219	-4.27992e-06	0.00144267	-0.929994	0.352374	1	0.684791	FLYWCH1
ENSG00000059145	553.487	1.66566e-06	0.00144265	0.296104	0.76715	1	0	UNKL
ENSG00000059377	85.7786	-4.46997e-06	0.00144268	-1.11214	0.266076	1	2.26688	TBXAS1
ENSG00000059378	1453.09	-2.28763e-05	0.00144268	-0.510604	0.609629	1	0	PARP12
ENSG00000059573	512.026	-1.66566e-06	0.00144267	-0.827549	0.407926	1	0	ALDH18A1
ENSG00000059588	1288.18	3.97687e-06	0.00144258	0.434034	0.664264	1	0	TARBP1
ENSG00000059691	106.046	1.54574e-05	0.00144268	0.351701	0.725063	1	0	GATB
ENSG00000059728	1062.35	-5.86304e-07	0.0014426	-0.475878	0.634161	1	0.684791	MXD1
ENSG00000059758	7524.87	1.15485e-06	0.00144266	0.223807	0.822907	1	0.68216	CDK17
ENSG00000059769	165.833	-2.36895e-06	0.00144264	0.0198698	0.984147	1	1	DNAJC25
ENSG00000059804	16122.4	-1.45576e-05	0.00144267	-2.18706	0.0287381	1	0.68216	SLC2A3
ENSG00000059915	75.3065	3.29954e-06	0.00144267	0.696772	0.485946	1	2.26688	PSD
ENSG00000060069	2646.9	1.17265e-06	0.00144266	0.25095	0.801853	1	0	CTDP1
ENSG00000060138	2086.16	-3.96523e-06	0.00144265	-0.692734	0.488477	1	0	YBX3
ENSG00000060140	70.3694	-3.23938e-06	0.00144269	-1.00452	0.315128	1	2.26688	STYK1
ENSG00000060237	7915.21	-8.35545e-06	0.00144265	-1.03464	0.300837	1	0	WNK1
ENSG00000060339	2540.85	-2.33968e-05	0.00144262	0.776197	0.437633	1	0	CCAR1
ENSG00000060491	1259.43	3.3166e-06	0.00144264	0.535162	0.592538	1	0	OGFR
ENSG00000060558	217.179	-8.65299e-07	0.00144268	-0.28019	0.779331	1	1.10888	GNA15
ENSG00000060566	4.4748	-2.33326e-06	0.00144269	-1.33463	0.181999	1	1.28376	CREB3L3
ENSG00000060642	260.781	-8.17721e-06	0.00144257	-0.784452	0.432775	1	0.844998	PIGV
ENSG00000060656	6.21447	1.01278e-06	0.00144269	0.448939	0.653476	1	0.339995	PTPRU
ENSG00000060688	991.28	-6.53167e-06	0.00144266	0.69107	0.489521	1	0.521831	SNRNP40
ENSG00000060749	643.614	-2.38993e-06	0.00144261	0.252655	0.800535	1	1	QSER1
ENSG00000060762	469.39	-3.01426e-07	0.00144264	-0.0476947	0.96196	1	1	MPC1
ENSG00000060971	640.452	-5.4354e-06	0.00144261	-0.671706	0.501771	1	0	ACAA1
ENSG00000060982	36.4012	-4.14045e-06	0.00144268	-1.2025	0.22917	1	1.21664	BCAT1
ENSG00000061273	1419.04	-2.37919e-06	0.00144262	-0.32176	0.747635	1	0.684791	HDAC7
ENSG00000061337	37.667	3.4398e-07	0.00144269	0.303894	0.761209	1	2.26688	LZTS1
ENSG00000061656	124.191	-1.31334e-06	0.00144268	-0.392843	0.694436	1	1.96608	SPAG4
ENSG00000061676	297.189	1.61578e-08	0.00144266	0.00176169	0.998594	1	0.738635	NCKAP1
ENSG00000061794	908.934	3.35981e-06	0.00144266	0.639767	0.522324	1	1	MRPS35
ENSG00000061918	16.3152	3.34239e-06	0.00144269	1.83502	0.0665032	1	1	GUCY1B1
ENSG00000061936	2658.32	9.29069e-07	0.0014426	0.114822	0.908586	1	0	SFSWAP
ENSG00000061938	1663.02	1.33814e-08	0.00144264	0.000183094	0.999854	1	1	TNK2
ENSG00000061987	2341.22	-8.91831e-07	0.00144255	-0.0897182	0.928511	1	0	MON2
ENSG00000062038	9.0429	5.0618e-06	0.00144269	1.78248	0.0746713	1	1.50496	CDH3
ENSG00000062194	6311.38	9.7931e-07	0.00144262	0.12909	0.897287	1	0	GPBP1
ENSG00000062282	9.63107	3.02719e-06	0.00144269	1.11467	0.264993	1	1	DGAT2
ENSG00000062485	2002.18	-1.86692e-06	0.0014426	-0.233818	0.815126	1	0.68216	CS
ENSG00000062524	450.095	4.0675e-07	0.00144269	0.220411	0.825551	1	1	LTK
ENSG00000062582	35.2824	-3.92202e-07	0.00144267	-0.164841	0.869069	1	1.21664	MRPS24
ENSG00000062598	2392.52	-8.2719e-06	0.00144265	-1.314	0.188845	1	0	ELMO2
ENSG00000062650	5052.42	0.000150943	0.00144664	0.434305	0.664067	1	0.68216	WAPL
ENSG00000062716	1812.27	-6.80386e-06	0.00144267	-1.40734	0.159327	1	0	VMP1
ENSG00000062725	1108.99	5.8791e-06	0.00144266	1.15355	0.248685	1	0.521831	APPBP2
ENSG00000062822	234.046	1.25287e-06	0.00144267	0.273753	0.784275	1	1.10888	POLD1
ENSG00000063015	6.10083	-5.58627e-07	0.00144269	-0.291363	0.770774	1	1.50496	SEZ6
ENSG00000063046	36087.7	4.93281e-06	0.00144262	0.657007	0.511177	1	1	EIF4B
ENSG00000063127	85.2365	-1.37952e-06	0.00144266	-0.290297	0.771589	1	1	SLC6A16
ENSG00000063169	183.061	-1.14909e-06	0.00144265	-0.207011	0.836001	1	0.409551	BICRA
ENSG00000063176	104.861	-4.87665e-06	0.00144265	-0.831861	0.405487	1	1.96608	SPHK2
ENSG00000063177	21112.3	1.09723e-05	0.00144264	1.46993	0.141582	1	0.68216	RPL18
ENSG00000063180	211.786	-2.56734e-06	0.00144259	-0.294748	0.768187	1	1	CA11
ENSG00000063241	38.3964	-2.39101e-06	0.00144268	-0.757839	0.448548	1	1.21664	ISOC2
ENSG00000063244	2811.46	1.8072e-06	0.00144258	0.199716	0.841703	1	0	U2AF2
ENSG00000063245	683.5	7.24876e-06	0.00144264	-0.32016	0.748847	1	1	EPN1
ENSG00000063322	1005.24	-6.26598e-06	0.00144251	-0.626278	0.531132	1	0.521831	MED29
ENSG00000063438	7.99455	-5.03357e-06	0.00144269	-1.91819	0.0550873	1	1.03921	NA
ENSG00000063587	524.638	5.62806e-06	0.00144259	0.60875	0.54269	1	0.521831	ZNF275
ENSG00000063601	1558.46	1.80879e-07	0.00144255	0.0166244	0.986736	1	0.68216	MTMR1
ENSG00000063660	13.8706	-1.81125e-06	0.00144269	-0.673034	0.500926	1	1.50496	GPC1
ENSG00000063761	55.7235	1.72253e-06	0.00144268	0.464341	0.642403	1	1	ADCK1
ENSG00000063854	307.278	4.05861e-06	0.00144265	0.541466	0.588187	1	1	HAGH
ENSG00000063978	4918.66	1.37291e-06	0.00144267	0.310288	0.756342	1	0.68216	RNF4
ENSG00000064012	4549.05	-2.70354e-06	0.00144266	-0.511465	0.609026	1	2.93177	CASP8
ENSG00000064102	526.35	7.7878e-07	0.00144261	-0.144715	0.884936	1	0.684791	INTS13
ENSG00000064115	363.644	-3.28817e-06	0.00144267	-0.696349	0.48621	1	1.10888	TM7SF3
ENSG00000064199	7.67112	-4.0006e-07	0.00144268	-0.142926	0.886349	1	0	SPA17
ENSG00000064201	1431.88	2.58891e-06	0.00144266	0.525404	0.599302	1	0.68216	TSPAN32
ENSG00000064225	6.19856	3.13764e-06	0.00144269	1.63388	0.102284	1	0.339995	ST3GAL6
ENSG00000064309	38.7145	-6.2284e-07	0.00144267	-0.182843	0.854922	1	2.08196	CDON
ENSG00000064313	1457.73	2.65423e-05	0.00144271	0.487402	0.625974	1	0	TAF2
ENSG00000064393	1780.56	5.15984e-06	0.00144265	0.829132	0.40703	1	0	HIPK2
ENSG00000064419	1597.95	6.2687e-06	0.00144258	0.412588	0.679909	1	0.68216	TNPO3
ENSG00000064490	374.751	-1.43434e-05	0.00144261	-0.0480968	0.961639	1	1.10888	RFXANK
ENSG00000064545	132.963	3.35553e-07	0.00144267	0.0831838	0.933705	1	0.0124971	TMEM161A
ENSG00000064547	800.099	-1.54175e-05	0.00144265	-1.76664	0.0772888	1	0.456146	LPAR2
ENSG00000064601	851.655	-3.78014e-06	0.00144265	-0.669969	0.502878	1	0	CTSA
ENSG00000064607	2455.79	-4.81484e-06	0.00144265	-0.798629	0.424506	1	1	SUGP2
ENSG00000064651	1186.2	-1.12823e-05	0.00144265	-1.05508	0.29139	1	0.684791	SLC12A2
ENSG00000064652	55.0791	-3.14573e-06	0.00144266	-0.702127	0.4826	1	1.21664	SNX24
ENSG00000064666	6575.95	-5.32523e-07	0.00144261	-0.0705739	0.943737	1	0.68216	CNN2
ENSG00000064687	1477.8	2.66832e-06	0.00144267	0.619764	0.535413	1	1	ABCA7
ENSG00000064703	1720.83	9.4216e-06	0.00144261	1.12128	0.262168	1	0	DDX20
ENSG00000064726	2306.42	4.75415e-07	0.00144266	0.0964205	0.923187	1	0	BTBD1
ENSG00000064763	38.9837	-3.55333e-06	0.00144268	-1.10612	0.268676	1	1.21664	FAR2
ENSG00000064787	7.0982	-1.21132e-06	0.00144269	-0.687994	0.491456	1	1.50496	BCAS1
ENSG00000064886	211.241	-2.23583e-06	0.00144268	-0.686169	0.492606	1	0.844998	CHI3L2
ENSG00000064932	1464.37	-3.10351e-06	0.00144267	-0.739401	0.459663	1	0	SBNO2
ENSG00000064933	429.727	1.74085e-06	0.00144265	0.306957	0.758876	1	0.738635	PMS1
ENSG00000064961	299.626	-2.12921e-06	0.00144266	-0.450405	0.652419	1	0.738635	HMG20B
ENSG00000064989	9.19119	4.053e-06	0.00144269	1.37143	0.17024	1	0	CALCRL
ENSG00000064995	974.384	4.70622e-06	0.00144263	0.104225	0.91699	1	0.521831	TAF11
ENSG00000064999	370.205	3.46082e-07	0.00144262	0.0492908	0.960688	1	0.409551	ANKS1A
ENSG00000065000	1670.32	-6.7107e-06	0.00144263	-0.685321	0.493141	1	0.68216	AP3D1
ENSG00000065029	782.838	-5.94939e-07	0.0014426	-0.0742178	0.940837	1	0	ZNF76
ENSG00000065054	14.7373	1.95233e-06	0.00144269	0.826377	0.40859	1	1.50496	SLC9A3R2
ENSG00000065057	30.0787	-1.98787e-06	0.00144269	-0.725933	0.46788	1	1	NTHL1
ENSG00000065060	1329.77	7.64928e-06	0.00144264	0.706545	0.47985	1	0.456146	UHRF1BP1
ENSG00000065135	3347.78	-5.64962e-06	0.00144262	-0.752444	0.451784	1	0.68216	GNAI3
ENSG00000065150	3008.21	-6.13502e-06	0.00144259	-0.606866	0.54394	1	0.68216	IPO5
ENSG00000065154	1211.05	-8.35817e-06	0.00144263	-1.09534	0.273369	1	0	OAT
ENSG00000065183	358.213	1.56403e-06	0.00144264	0.250909	0.801885	1	0.738635	WDR3
ENSG00000065243	1892.82	5.9462e-06	0.00144259	0.92702	0.353916	1	1	PKN2
ENSG00000065268	138.785	-4.62791e-06	0.00144268	-1.14109	0.253831	1	1	WDR18
ENSG00000065308	577.746	-7.08671e-06	0.00144265	-1.16158	0.245405	1	0	TRAM2
ENSG00000065320	2.98924	-6.12778e-08	0.00144269	-0.043739	0.965112	1	0	NTN1
ENSG00000065328	13.4651	1.32778e-07	0.00144268	0.0457039	0.963546	1	1	MCM10
ENSG00000065357	3679.56	-2.96912e-06	0.00144264	-0.476871	0.633454	1	0	DGKA
ENSG00000065361	21.686	-6.26217e-07	0.00144268	-0.179693	0.857394	1	1	ERBB3
ENSG00000065413	6573.62	1.00678e-06	0.00144264	0.151334	0.879713	1	0	ANKRD44
ENSG00000065427	4050.4	6.86035e-06	0.00144254	0.629565	0.528979	1	0	KARS1
ENSG00000065457	760.945	-4.29798e-07	0.00144261	-0.0555268	0.955719	1	1	ADAT1
ENSG00000065485	36.6916	-2.81335e-06	0.00144268	-0.828318	0.407491	1	1.96608	PDIA5
ENSG00000065491	527.275	-4.63216e-07	0.0014426	-0.0592841	0.952726	1	0	TBC1D22B
ENSG00000065518	925.592	1.17965e-05	0.00144263	1.43626	0.150927	1	1	NDUFB4
ENSG00000065526	6378.21	-1.12982e-06	0.00144263	-0.170394	0.8647	1	1	SPEN
ENSG00000065534	35.1995	9.9633e-07	0.00144269	0.488222	0.625393	1	2.26688	MYLK
ENSG00000065548	4361.47	4.38704e-06	0.00144262	0.581285	0.561048	1	0	ZC3H15
ENSG00000065559	867.054	-1.08467e-05	0.00144265	0.260329	0.79461	1	0.521831	MAP2K4
ENSG00000065600	166.696	-6.69903e-07	0.00144263	-0.0960444	0.923485	1	1.10888	PACC1
ENSG00000065613	4028.47	2.68372e-06	0.00144263	0.393949	0.693619	1	2.93177	SLK
ENSG00000065615	921.003	-6.3612e-07	0.00144261	-0.106942	0.914835	1	0.456146	CYB5R4
ENSG00000065621	18.7085	-1.65914e-06	0.00144266	-0.351077	0.72553	1	1	GSTO2
ENSG00000065665	258.642	-3.47974e-06	0.00144266	-0.682188	0.49512	1	1.10888	SEC61A2
ENSG00000065675	2293.14	-3.3746e-07	0.00144265	-0.0651371	0.948065	1	0	PRKCQ
ENSG00000065717	198.964	9.02534e-06	0.00144266	1.50631	0.131986	1	1	TLE2
ENSG00000065802	773.246	3.78133e-06	0.00144265	0.643312	0.520022	1	1	ASB1
ENSG00000065809	8861.26	-6.82004e-06	0.00144261	-0.939869	0.347285	1	0.68216	FAM107B
ENSG00000065833	114.028	1.18221e-06	0.00144269	0.580436	0.561621	1	1	ME1
ENSG00000065882	1560.21	1.17888e-06	0.00144256	0.119352	0.904997	1	0.68216	TBC1D1
ENSG00000065883	4214.09	9.5398e-06	0.0014423	1.11697	0.264007	1	1	CDK13
ENSG00000065911	803.394	1.18751e-07	0.00144258	-1.64872	0.0992043	1	0.521831	MTHFD2
ENSG00000065923	221.763	-6.20178e-06	0.00144266	-1.06907	0.285037	1	0.409551	SLC9A7
ENSG00000065970	1814.98	-1.40768e-06	0.00144264	-0.225942	0.821247	1	0.68216	FOXJ2
ENSG00000065978	9875.42	3.82025e-06	0.00144263	0.555772	0.578367	1	1	YBX1
ENSG00000065989	251.091	-1.05824e-05	0.00144268	-2.12486	0.033598	1	0.409551	PDE4A
ENSG00000066027	3256.34	-2.54989e-06	0.0014426	-0.304008	0.761121	1	0.68216	PPP2R5A
ENSG00000066044	611.892	-1.30661e-05	0.00144261	-1.64605	0.0997539	1	0.684791	ELAVL1
ENSG00000066056	4.30332	2.23953e-06	0.00144269	1.31634	0.188061	1	0	TIE1
ENSG00000066084	2237.4	8.62222e-06	0.00144261	1.0317	0.302213	1	1	DIP2B
ENSG00000066117	2134.85	-2.51861e-06	0.00144259	-0.286548	0.774458	1	0	SMARCD1
ENSG00000066135	481.387	2.29706e-07	0.00144262	0.0301961	0.975911	1	0	KDM4A
ENSG00000066136	532.421	4.07322e-05	0.00144286	0.701778	0.482818	1	1	NFYC
ENSG00000066185	13.7869	-8.1101e-07	0.00144268	-0.271894	0.785704	1	1	ZMYND12
ENSG00000066230	4.04424	1.5191e-06	0.00144269	0.724783	0.468585	1	0	SLC9A3
ENSG00000066279	57.9802	-3.25758e-06	0.00144268	-0.838158	0.401942	1	2.26688	ASPM
ENSG00000066294	2280.7	-6.33511e-06	0.00144266	-1.18439	0.236258	1	0.68216	CD84
ENSG00000066322	700.865	-1.36065e-05	0.0014426	-1.30183	0.192975	1	0	ELOVL1
ENSG00000066336	82.3765	2.90363e-06	0.00144268	0.427241	0.669204	1	1	SPI1
ENSG00000066382	12.7473	2.32065e-06	0.00144269	1.06902	0.285059	1	1.96608	MPPED2
ENSG00000066422	3945.57	2.71313e-06	0.00144261	0.352972	0.724109	1	2.93177	ZBTB11
ENSG00000066427	945.183	-7.77918e-07	0.00144256	-0.0807564	0.935636	1	0.456146	ATXN3
ENSG00000066455	469.259	-1.49871e-06	0.00144266	-0.295359	0.76772	1	0.521831	GOLGA5
ENSG00000066468	32.5846	-2.64571e-06	0.00144269	-1.64914	0.0991181	1	2.08196	FGFR2
ENSG00000066557	949.508	7.715e-06	0.00144263	0.789498	0.429821	1	0	LRRC40
ENSG00000066583	304.566	1.49388e-05	0.00144268	0.315978	0.752019	1	1.10888	ISOC1
ENSG00000066629	2.36991	-4.40515e-07	0.00144269	1.10572	0.268849	1	1.28376	EML1
ENSG00000066651	576.973	6.19472e-06	0.00144264	0.919453	0.357859	1	1	TRMT11
ENSG00000066654	4853.5	1.60067e-05	0.00144256	1.39311	0.163588	1	0	THUMPD1
ENSG00000066697	339.71	1.40855e-06	0.00144264	0.217429	0.827874	1	0.738635	MSANTD3
ENSG00000066735	9.72442	-2.66275e-06	0.00144269	-1.31887	0.187213	1	0.339995	KIF26A
ENSG00000066739	2091.56	9.93638e-06	0.00144255	-0.797197	0.425337	1	0	ATG2B
ENSG00000066777	4602.71	-1.97894e-06	0.00144254	-0.188188	0.850729	1	2.93177	ARFGEF1
ENSG00000066827	324.383	2.18146e-06	0.00144261	0.278072	0.780957	1	1	ZFAT
ENSG00000066855	197.434	-5.60392e-07	0.00144265	-0.632391	0.527131	1	0.409551	MTFR1
ENSG00000066923	59.0021	-1.23686e-06	0.00144267	-0.315901	0.752078	1	1	STAG3
ENSG00000066926	512.275	-1.14196e-07	0.00144266	-0.026504	0.978855	1	1	FECH
ENSG00000066933	2147.73	-5.71063e-07	0.00144266	-0.111094	0.911542	1	0	MYO9A
ENSG00000067057	933.225	-2.31114e-06	0.00144265	-1.40036	0.161404	1	0.456146	PFKP
ENSG00000067064	6750.78	-6.45367e-06	0.00144265	-1.07939	0.280416	1	0	IDI1
ENSG00000067066	5102.95	-1.0803e-05	0.00144259	-0.244347	0.806962	1	0	SP100
ENSG00000067082	15425.7	-4.824e-07	0.00144268	-0.134039	0.893372	1	0	KLF6
ENSG00000067113	66.2791	5.85489e-06	0.00144267	0.649799	0.515822	1	2.08196	PLPP1
ENSG00000067141	597.927	4.27926e-06	0.00144267	0.955242	0.339455	1	0	NEO1
ENSG00000067167	9488.92	5.52024e-07	0.00144263	0.0762886	0.93919	1	0.68216	TRAM1
ENSG00000067177	40.1296	-4.24684e-06	0.00144267	-0.71615	0.473899	1	2.26688	PHKA1
ENSG00000067182	663.424	-2.10934e-06	0.00144266	-0.399618	0.689438	1	0.521831	TNFRSF1A
ENSG00000067191	190.885	-5.28859e-06	0.00144267	-1.09232	0.274692	1	0.844998	CACNB1
ENSG00000067208	57.5906	-1.3539e-06	0.00144265	0.280493	0.779099	1	1.96608	EVI5
ENSG00000067221	73.4165	2.81332e-06	0.00144266	0.510315	0.609831	1	2.26688	STOML1
ENSG00000067225	4050.24	-4.08562e-06	0.00144266	-0.734229	0.462809	1	0	PKM
ENSG00000067248	1214.59	8.07877e-06	0.00144265	1.31802	0.187496	1	0.684791	DHX29
ENSG00000067334	4228.93	3.12707e-06	0.00144261	0.38694	0.6988	1	0	DNTTIP2
ENSG00000067365	261.337	1.69747e-06	0.00144262	0.276795	0.781938	1	1	METTL22
ENSG00000067369	1780.88	-4.38527e-06	0.00144264	-0.665054	0.506016	1	0	TP53BP1
ENSG00000067445	17.7976	-3.29622e-06	0.00144268	-1.08269	0.278945	1	1	TRO
ENSG00000067533	642.984	5.28616e-05	0.0014431	1.28963	0.197178	1	0.684791	RRP15
ENSG00000067560	9997.49	-5.27674e-06	0.00144259	-0.584285	0.559029	1	0.68216	RHOA
ENSG00000067596	5040.04	6.74109e-07	0.00144265	0.119679	0.904738	1	1	DHX8
ENSG00000067601	69.1207	8.73551e-06	0.00144264	0.795674	0.426221	1	1	PMS2P4
ENSG00000067606	282.243	1.88645e-06	0.00144264	0.282128	0.777846	1	1.10888	PRKCZ
ENSG00000067704	1308.06	3.74017e-06	0.00144265	-0.927442	0.353697	1	1	IARS2
ENSG00000067829	670.203	-3.72892e-06	0.00144261	-0.459174	0.64611	1	0.521831	IDH3G
ENSG00000067836	67.6373	-6.90109e-08	0.00144266	-0.0150547	0.987989	1	2.26688	ROGDI
ENSG00000067840	1625.16	-2.22337e-06	0.00144266	-0.465046	0.641898	1	0	PDZD4
ENSG00000067900	5423.57	-4.50823e-06	0.00144258	-0.501381	0.616103	1	2.93177	ROCK1
ENSG00000067955	2662.25	-4.17781e-06	0.00144257	-0.431589	0.66604	1	0	CBFB
ENSG00000067992	624.726	1.25833e-05	0.00144263	-0.0833266	0.933592	1	0	PDK3
ENSG00000068001	21.9442	-1.42523e-06	0.00144268	-0.37708	0.706114	1	2.26688	HYAL2
ENSG00000068024	776.17	2.7465e-06	0.00144264	0.417479	0.676328	1	0	HDAC4
ENSG00000068028	2561.95	-5.16069e-06	0.00144264	-0.818477	0.413085	1	0	RASSF1
ENSG00000068079	198.965	-1.0442e-05	0.00144265	-1.11791	0.263606	1	0.409551	IFI35
ENSG00000068097	458.184	-4.44477e-06	0.00144266	-0.852442	0.393969	1	0	HEATR6
ENSG00000068120	517.34	-7.92691e-06	0.00144254	-0.444757	0.656495	1	0.521831	COASY
ENSG00000068137	13.5095	7.23563e-07	0.00144268	0.635014	0.52542	1	1.96608	PLEKHH3
ENSG00000068305	861.848	1.37219e-05	0.00144259	1.35262	0.176178	1	0.456146	MEF2A
ENSG00000068308	2034.22	1.12407e-08	0.00144257	1.28802e-05	0.99999	1	0	OTUD5
ENSG00000068323	886.631	-5.23682e-06	0.00144261	-0.465182	0.641801	1	0.521831	TFE3
ENSG00000068354	908.249	-1.8525e-06	0.00144251	-0.16264	0.870802	1	1	TBC1D25
ENSG00000068366	1532.28	-1.45421e-07	0.00144265	-0.0291978	0.976707	1	0	ACSL4
ENSG00000068383	244.119	5.08186e-06	0.00144266	0.936583	0.348973	1	0.738635	INPP5A
ENSG00000068394	391.804	7.90631e-07	0.00144264	0.080678	0.935698	1	0.738635	GPKOW
ENSG00000068400	1099.14	-4.408e-06	0.00144265	-0.750177	0.453148	1	0.521831	GRIPAP1
ENSG00000068438	814.286	-1.02336e-05	0.00144262	-1.24611	0.212724	1	1	FTSJ1
ENSG00000068489	40.0863	-2.98454e-06	0.00144268	-0.791026	0.428929	1	1.21664	PRR11
ENSG00000068650	695.147	-1.75682e-05	0.00144266	-1.21688	0.223648	1	0.684791	ATP11A
ENSG00000068654	1130.94	-1.80131e-05	0.00144257	-1.59339	0.111074	1	0.521831	POLR1A
ENSG00000068697	1731.16	-1.9172e-06	0.00144262	-0.263805	0.79193	1	0.68216	LAPTM4A
ENSG00000068724	1708.72	-9.34239e-05	0.00144415	0.599733	0.548684	1	0	TTC7A
ENSG00000068745	1943.38	3.01084e-06	0.0014426	0.362743	0.716797	1	0	IP6K2
ENSG00000068784	459.513	-1.68323e-06	0.00144267	-0.36311	0.716523	1	0	SRBD1
ENSG00000068796	3843.28	-6.65037e-07	0.00144264	-0.10368	0.917423	1	2.93177	KIF2A
ENSG00000068831	6006.42	-8.10482e-07	0.0014426	-0.101542	0.91912	1	0	RASGRP2
ENSG00000068878	5967.43	-2.29302e-06	0.00144266	-0.48896	0.62487	1	0	PSME4
ENSG00000068885	252.624	2.97963e-06	0.00144266	-0.660637	0.508845	1	1	IFT80
ENSG00000068903	1194.87	-8.6163e-06	0.00144266	-1.52001	0.128508	1	0	SIRT2
ENSG00000068912	1478.76	2.48127e-06	0.00144266	0.497142	0.619089	1	0	ERLEC1
ENSG00000068971	373.926	-8.27957e-06	0.00144266	-1.47232	0.140934	1	0.738635	PPP2R5B
ENSG00000068976	178.414	-1.60568e-06	0.00144267	-0.37533	0.707415	1	0.0124971	PYGM
ENSG00000069020	564.297	-4.95286e-06	0.00144266	-0.918277	0.358474	1	0	MAST4
ENSG00000069188	402.369	3.35838e-06	0.00144269	1.15963	0.246199	1	0.738635	SDK2
ENSG00000069248	1790.14	1.34052e-06	0.00144263	0.190572	0.848861	1	0	NUP133
ENSG00000069275	6922.92	3.72458e-06	0.00144265	0.615615	0.538149	1	0	NUCKS1
ENSG00000069329	1017.64	-7.26507e-06	0.0014426	-0.556062	0.578169	1	0.456146	VPS35
ENSG00000069345	3095.67	-1.20252e-06	0.00144258	-0.133891	0.893489	1	0	DNAJA2
ENSG00000069399	642.772	-4.49106e-06	0.00144266	-0.872852	0.382744	1	0	BCL3
ENSG00000069424	2549.53	-3.34602e-05	0.00144285	-1.35897	0.174157	1	0.68216	KCNAB2
ENSG00000069493	3836.55	-1.39888e-05	0.0014426	-1.44116	0.14954	1	1	CLEC2D
ENSG00000069509	215.345	7.06021e-06	0.00144267	1.35921	0.17408	1	0.844998	FUNDC1
ENSG00000069667	16182.1	2.65196e-07	0.00144262	0.0355229	0.971663	1	0.68216	RORA
ENSG00000069696	3.01046	1.421e-07	0.00144269	0.0785773	0.937369	1	0	DRD4
ENSG00000069702	7852.39	-4.11399e-06	0.00144267	-0.849007	0.395877	1	0.68216	TGFBR3
ENSG00000069849	1088.68	-3.875e-06	0.00144265	-0.578558	0.562887	1	0.684791	ATP1B3
ENSG00000069869	185.707	-1.12446e-06	0.00144268	-0.341205	0.732949	1	0.844998	NEDD4
ENSG00000069943	479.252	-6.07344e-06	0.00144257	-0.625922	0.531366	1	0	PIGB
ENSG00000069956	2521.4	8.92096e-07	0.00144259	0.101454	0.91919	1	0	MAPK6
ENSG00000069966	1021.19	-8.93224e-06	0.00144258	-0.934681	0.349953	1	0.456146	GNB5
ENSG00000069974	1180.61	-5.00097e-06	0.00144267	-1.15974	0.246156	1	0.521831	RAB27A
ENSG00000069998	241.714	-5.27518e-06	0.00144266	-1.01283	0.311142	1	1	HDHD5
ENSG00000070010	1993.26	-1.0004e-06	0.00144264	-0.158062	0.874408	1	0.68216	UFD1
ENSG00000070018	100.366	6.42339e-06	0.00144269	1.90609	0.0566391	1	2.26688	LRP6
ENSG00000070047	1485	1.6156e-06	0.00144264	0.261935	0.793372	1	0	PHRF1
ENSG00000070061	1588.54	-6.59296e-06	0.00144262	-0.844697	0.39828	1	0.68216	ELP1
ENSG00000070081	1937.26	4.75364e-06	0.00144267	0.976279	0.328926	1	0	NUCB2
ENSG00000070087	201.796	5.01182e-06	0.00144268	1.21421	0.224667	1	0.409551	PFN2
ENSG00000070182	13.4816	8.91946e-07	0.00144269	0.454655	0.649357	1	2.54516	SPTB
ENSG00000070190	286.43	1.51916e-05	0.00144268	0.0255946	0.979581	1	1.10888	DAPP1
ENSG00000070214	413.358	-2.08522e-06	0.00144267	-0.619723	0.53544	1	0.738635	SLC44A1
ENSG00000070269	260.815	-5.75176e-07	0.00144266	-0.122229	0.902718	1	1	TMEM260
ENSG00000070366	1751.89	2.68586e-06	0.00144256	0.273509	0.784462	1	0	SMG6
ENSG00000070367	1267.11	-4.09836e-06	0.00144264	-0.666477	0.505107	1	1	EXOC5
ENSG00000070371	17.3499	-9.4934e-07	0.00144269	-0.468312	0.639562	1	1.96608	CLTCL1
ENSG00000070388	4.6304	2.00629e-06	0.00144269	1.35263	0.176175	1	0	FGF22
ENSG00000070404	10.7512	-1.63801e-06	0.00144269	-0.622806	0.533412	1	1.50496	FSTL3
ENSG00000070413	1086.15	6.70998e-06	0.00144261	0.801714	0.422718	1	0.521831	DGCR2
ENSG00000070423	1264.57	5.67559e-06	0.00144266	0.992122	0.321138	1	0.521831	RNF126
ENSG00000070444	915.835	-3.39672e-06	0.00144265	-0.59666	0.550735	1	0.456146	MNT
ENSG00000070476	2075.37	1.16928e-05	0.00144249	0.913743	0.360852	1	0.68216	ZXDC
ENSG00000070495	4204.24	-2.6991e-06	0.00144263	-0.407889	0.683355	1	0.68216	JMJD6
ENSG00000070501	1188.67	7.28984e-07	0.00144266	0.138251	0.890042	1	0.456146	POLB
ENSG00000070526	3.77569	1.48904e-06	0.00144269	0.794628	0.42683	1	1.28376	ST6GALNAC1
ENSG00000070540	157.616	-5.97819e-06	0.00144267	-1.30484	0.191947	1	1.10888	WIPI1
ENSG00000070610	440.393	-4.99769e-06	0.00144267	-1.02082	0.30734	1	0	GBA2
ENSG00000070614	37.7818	9.50293e-07	0.00144268	0.279279	0.780031	1	2.26688	NDST1
ENSG00000070669	22.5252	-2.20131e-06	0.00144268	-0.578013	0.563255	1	2.26688	ASNS
ENSG00000070718	1354.11	-1.28392e-05	0.00144268	-2.3232	0.0201685	1	0	AP3M2
ENSG00000070731	7.79896	-1.21316e-08	0.00144269	0.0354473	0.971723	1	1.50496	ST6GALNAC2
ENSG00000070756	32184.3	0.000445177	0.00147988	0.205005	0.837568	1	2.93177	PABPC1
ENSG00000070759	195.025	-6.69995e-06	0.00144263	0.557619	0.577105	1	0.0124971	TESK2
ENSG00000070761	793.868	-1.99505e-06	0.00144267	-0.0863929	0.931154	1	1	CFAP20
ENSG00000070770	2619.41	-2.93016e-06	0.00144264	-0.485136	0.62758	1	0	CSNK2A2
ENSG00000070785	140.816	-2.42689e-06	0.00144266	-0.498773	0.61794	1	1.10888	EIF2B3
ENSG00000070808	17.6566	9.88708e-07	0.00144269	0.686433	0.49244	1	1.96608	CAMK2A
ENSG00000070814	1309.85	-4.58973e-06	0.00144264	-0.686013	0.492705	1	1	TCOF1
ENSG00000070831	14707.1	1.75581e-06	0.00144257	0.185073	0.853172	1	1	CDC42
ENSG00000070882	1026.64	-1.24878e-05	0.00144266	-2.03692	0.0416577	1	0.521831	OSBPL3
ENSG00000070950	576.526	1.00144e-05	0.00144262	1.20263	0.229118	1	0	RAD18
ENSG00000070961	3899.67	-1.73568e-05	0.00144264	-1.94478	0.0518012	1	1	ATP2B1
ENSG00000070985	8.30945	4.9185e-06	0.00144269	1.69386	0.0902923	1	0.339995	TRPM5
ENSG00000071051	1589.75	4.00293e-06	0.00144266	0.774007	0.438927	1	0	NCK2
ENSG00000071054	3778.72	8.16244e-06	0.00144252	0.705613	0.480429	1	0.68216	MAP4K4
ENSG00000071073	6865.41	6.19959e-06	0.00144266	1.05926	0.28948	1	0	MGAT4A
ENSG00000071082	28027.2	-0.00039396	0.00147132	0.208927	0.834505	1	0	RPL31
ENSG00000071127	5735.7	-2.09992e-05	0.00144267	-1.20492	0.228235	1	0	WDR1
ENSG00000071189	1910.22	7.34135e-05	0.00144355	0.614456	0.538914	1	0	SNX13
ENSG00000071205	551.549	-1.3202e-05	0.00144267	-2.0704	0.0384149	1	0	ARHGAP10
ENSG00000071242	63.9332	2.03323e-06	0.00144266	0.387811	0.698156	1	1	RPS6KA2
ENSG00000071243	1104.52	8.22923e-06	0.00144262	1.03861	0.298988	1	0	ING3
ENSG00000071246	169.991	-4.72039e-06	0.00144268	-1.44814	0.147577	1	1	VASH1
ENSG00000071282	11.4864	-6.96474e-06	0.00144268	-1.80602	0.0709149	1	2.91167	LMCD1
ENSG00000071462	1470.57	3.9161e-06	0.00144263	0.549874	0.582406	1	0	BUD23
ENSG00000071537	2349.6	-2.14623e-06	0.00144264	-0.334566	0.737952	1	1	SEL1L
ENSG00000071539	10.6171	-1.89243e-06	0.00144268	-0.493098	0.621943	1	2.91167	TRIP13
ENSG00000071553	990.803	-9.56836e-06	0.00144257	-1.12186	0.26192	1	1	ATP6AP1
ENSG00000071564	1000.18	2.19364e-06	0.00144265	0.396147	0.691997	1	0.521831	TCF3
ENSG00000071575	1348.57	-8.62848e-06	0.00144261	-0.397041	0.691337	1	0	TRIB2
ENSG00000071626	2519.65	5.36686e-07	0.00144261	0.0681919	0.945633	1	0	DAZAP1
ENSG00000071655	417.024	8.64704e-07	0.00144266	0.175653	0.860567	1	0.409551	MBD3
ENSG00000071794	345.429	-7.34473e-06	0.00144266	-1.31594	0.188193	1	0.409551	HLTF
ENSG00000071859	565.378	-8.04596e-06	0.00144263	-1.06084	0.288761	1	0	FAM50A
ENSG00000071889	379.212	6.22094e-06	0.00144264	0.944692	0.344816	1	1	FAM3A
ENSG00000071894	1455.94	-1.06625e-07	0.00144267	-0.0277665	0.977848	1	0	CPSF1
ENSG00000071909	74.1902	-2.30486e-06	0.00144269	-1.29929	0.193844	1	2.08196	MYO3B
ENSG00000071967	32.9954	-4.63122e-06	0.00144269	-1.49198	0.135703	1	2.26688	CYBRD1
ENSG00000071994	1404.63	-3.33088e-07	0.00144259	-0.0394478	0.968533	1	0	PDCD2
ENSG00000072042	567.037	-6.58517e-06	0.00144265	-1.05772	0.290182	1	1	RDH11
ENSG00000072062	345.423	1.29448e-05	0.00144265	-0.259961	0.794894	1	0.738635	PRKACA
ENSG00000072071	525.07	-4.19315e-06	0.00144263	-0.584934	0.558592	1	1	ADGRL1
ENSG00000072110	1879.84	6.12276e-06	0.00144267	1.30548	0.191731	1	1	ACTN1
ENSG00000072121	1170.42	-4.62769e-06	0.0014425	0.0549503	0.956178	1	0	ZFYVE26
ENSG00000072133	13.0802	1.17155e-06	0.00144269	0.460715	0.645003	1	2.54516	RPS6KA6
ENSG00000072134	137.277	-3.43588e-06	0.00144265	-0.625588	0.531585	1	0.844998	EPN2
ENSG00000072135	1133.28	-4.25069e-06	0.00144267	-0.913909	0.360765	1	0.521831	PTPN18
ENSG00000072163	15.7442	3.16524e-06	0.00144268	0.859513	0.390058	1	1.96608	LIMS2
ENSG00000072182	2.61052	2.04926e-06	0.00144269	1.52301	0.127757	1	1	ASIC4
ENSG00000072195	147.261	4.2769e-06	0.00144268	1.07038	0.284448	1	0.409551	SPEG
ENSG00000072201	6.62818	4.02005e-06	0.00144269	2.34841	0.0188538	1	1	LNX1
ENSG00000072210	342.851	3.33036e-06	0.00144261	0.419668	0.674728	1	0.738635	ALDH3A2
ENSG00000072274	3777.94	-1.27611e-05	0.00144261	-1.94559	0.0517038	1	0	TFRC
ENSG00000072310	1599.27	5.61037e-06	0.00144267	1.18477	0.236107	1	0	SREBF1
ENSG00000072364	7026.35	1.17236e-06	0.00144264	0.188213	0.850709	1	0	AFF4
ENSG00000072401	298.339	-6.39303e-06	0.00144262	-0.826993	0.408241	1	0.409551	UBE2D1
ENSG00000072415	415.633	9.96424e-06	0.00144267	1.90627	0.0566151	1	0.409551	MPP5
ENSG00000072422	13.0579	2.18537e-06	0.00144269	1.31696	0.187852	1	1.96608	RHOBTB1
ENSG00000072501	2484.77	-1.09486e-05	0.00144257	-1.06332	0.287637	1	0	SMC1A
ENSG00000072506	390.923	-4.81978e-06	0.00144262	-0.635604	0.525034	1	0.844998	HSD17B10
ENSG00000072518	878.571	-3.2795e-06	0.00144263	-0.478577	0.632239	1	0.684791	MARK2
ENSG00000072609	1393.12	-2.11099e-05	0.00144261	-0.422111	0.672944	1	0.684791	CHFR
ENSG00000072682	4.73841	-3.31532e-06	0.00144269	-1.24945	0.211502	1	0	P4HA2
ENSG00000072694	20.6243	-2.84782e-06	0.00144269	-1.06867	0.28522	1	2.26688	FCGR2B
ENSG00000072736	5596.44	4.05048e-07	0.0014426	0.0462985	0.963072	1	2.93177	NFATC3
ENSG00000072756	488.975	-5.35272e-06	0.00144262	-0.714483	0.474929	1	0	TRNT1
ENSG00000072778	2771.25	-6.0554e-06	0.00144266	-1.06695	0.285994	1	0	ACADVL
ENSG00000072786	7943.14	-1.8822e-06	0.00144263	-0.282002	0.777942	1	1	STK10
ENSG00000072803	1624.68	-8.4505e-09	0.00144267	-0.0038699	0.996912	1	1	FBXW11
ENSG00000072818	4824.52	1.57112e-06	0.00144263	0.222899	0.823614	1	2.93177	ACAP1
ENSG00000072849	1861.01	3.34703e-06	0.00144263	0.500321	0.616849	1	0.68216	DERL2
ENSG00000072858	1195.21	-4.54182e-06	0.00144255	-0.435754	0.663015	1	0.684791	SIDT1
ENSG00000072864	1575	3.07013e-06	0.00144261	0.381849	0.702573	1	1	NDE1
ENSG00000072952	3.50793	1.32932e-06	0.00144269	0.846152	0.397468	1	0	MRVI1
ENSG00000072954	7.14135	1.70812e-06	0.00144268	0.319477	0.749365	1	0	TMEM38A
ENSG00000072958	1043.69	3.24578e-06	0.00144264	-0.297158	0.766346	1	0.684791	AP1M1
ENSG00000073008	21.9351	-6.52333e-07	0.00144268	-0.181256	0.856167	1	2.26688	PVR
ENSG00000073050	319.178	-5.69361e-06	0.00144258	-0.779102	0.43592	1	1	XRCC1
ENSG00000073060	36.4124	3.42342e-06	0.00144267	0.76476	0.444414	1	1	SCARB1
ENSG00000073111	434.829	7.56551e-06	0.00144263	1.02246	0.306562	1	0.409551	MCM2
ENSG00000073169	369.189	-1.19195e-06	0.00144264	-0.194108	0.846091	1	0.409551	SELENOO
ENSG00000073282	6.73613	9.57842e-07	0.00144269	0.491816	0.622849	1	1	TP63
ENSG00000073331	179.894	-6.03994e-07	0.00144265	0.441087	0.65915	1	0.0124971	ALPK1
ENSG00000073350	1183.86	-4.08959e-06	0.00144265	-0.730949	0.46481	1	0.521831	LLGL2
ENSG00000073417	773.58	-2.99748e-06	0.00144265	-0.511202	0.60921	1	0	PDE8A
ENSG00000073464	6.06683	-1.78078e-07	0.00144269	-0.0972593	0.92252	1	1	CLCN4
ENSG00000073536	263.805	-7.46296e-07	0.00144261	-0.812464	0.416526	1	0.409551	NLE1
ENSG00000073578	3889.42	-9.64367e-07	0.00144258	-0.106667	0.915053	1	0	SDHA
ENSG00000073584	992.866	-1.39492e-06	0.00144264	-0.267922	0.788759	1	0.521831	SMARCE1
ENSG00000073605	344.388	2.95424e-06	0.00144267	0.663813	0.50681	1	0.738635	GSDMB
ENSG00000073614	7847.57	-2.74558e-05	0.00144277	0.104395	0.916856	1	2.93177	KDM5A
ENSG00000073670	10.3402	2.31235e-06	0.00144268	0.854686	0.392725	1	1.50496	ADAM11
ENSG00000073711	23.8545	-9.0693e-06	0.00144269	0.00940349	0.992497	1	1.96608	PPP2R3A
ENSG00000073712	17.9971	2.58393e-06	0.00144269	1.16778	0.242897	1	1.96608	FERMT2
ENSG00000073756	47.8703	-3.18403e-07	0.00144269	-0.165696	0.868396	1	2.26688	PTGS2
ENSG00000073792	9.12059	1.86817e-06	0.00144269	0.865929	0.386529	1	0	IGF2BP2
ENSG00000073803	129.818	6.98955e-06	0.00144267	0.0904647	0.927918	1	0.844998	MAP3K13
ENSG00000073849	1540.6	-4.04241e-06	0.00144269	-1.37225	0.169986	1	0	ST6GAL1
ENSG00000073861	2130.17	-8.35145e-06	0.00144267	-1.52436	0.127419	1	0	TBX21
ENSG00000073905	2.58105	2.58844e-07	0.00144269	0.150504	0.880367	1	0	NA
ENSG00000073921	5122.65	-7.06219e-06	0.00144262	-0.920212	0.357462	1	0	PICALM
ENSG00000073969	332.873	4.29249e-06	0.00144257	0.437735	0.661578	1	1.10888	NSF
ENSG00000074054	3496.88	-6.79446e-07	0.00144259	-0.0817758	0.934825	1	1	CLASP1
ENSG00000074071	245.958	-3.94635e-06	0.00144264	-0.629003	0.529347	1	0.844998	MRPS34
ENSG00000074201	1536.66	5.62139e-06	0.00144261	0.68666	0.492297	1	0.68216	CLNS1A
ENSG00000074211	2.39898	7.0848e-06	0.0014427	0.572445	0.567021	1	1.28376	PPP2R2C
ENSG00000074266	1053.18	-3.09572e-06	0.00144264	-0.499755	0.617248	1	0	EED
ENSG00000074276	35.432	8.66959e-07	0.00144265	1.08523	0.27782	1	1	CDHR2
ENSG00000074319	829.083	4.04483e-06	0.00144267	0.950157	0.342033	1	0.456146	TSG101
ENSG00000074356	1730.52	-4.93502e-06	0.00144256	-0.617909	0.536635	1	1	NCBP3
ENSG00000074370	4650.83	-2.10317e-06	0.00144265	-0.351378	0.725305	1	0	ATP2A3
ENSG00000074416	29.8947	5.13365e-06	0.00144269	1.86479	0.0622109	1	2.26688	MGLL
ENSG00000074527	33.9421	1.77428e-06	0.00144269	0.795731	0.426188	1	1.21664	NTN4
ENSG00000074582	139.197	-2.61244e-06	0.00144265	-0.678558	0.497418	1	0.0124971	BCS1L
ENSG00000074590	239.677	-2.21128e-06	0.00144269	-0.831756	0.405546	1	0.844998	NUAK1
ENSG00000074603	2275.61	4.53679e-06	0.00144263	0.644252	0.519412	1	1	DPP8
ENSG00000074621	77.1521	-1.29995e-06	0.00144267	-0.29371	0.76898	1	1	SLC24A1
ENSG00000074657	356.341	-7.36858e-07	0.00144267	-0.250829	0.801946	1	0.844998	ZNF532
ENSG00000074660	14.5959	3.76907e-06	0.00144268	0.979993	0.32709	1	1.96608	SCARF1
ENSG00000074695	2246.13	-1.6295e-05	0.00144256	-1.42371	0.15453	1	0	LMAN1
ENSG00000074696	951.171	1.45568e-06	0.00144265	0.266789	0.789632	1	0.684791	HACD3
ENSG00000074706	1722.69	-2.42218e-06	0.00144266	-0.448247	0.653975	1	1	IPCEF1
ENSG00000074755	6345.49	-1.69062e-06	0.00144234	-0.10755	0.914353	1	2.93177	ZZEF1
ENSG00000074800	4736.46	-5.74827e-06	0.00144267	-1.15648	0.247485	1	2.93177	ENO1
ENSG00000074842	529.881	-3.47819e-06	0.0014426	-0.712557	0.47612	1	1	MYDGF
ENSG00000074855	219.199	2.88505e-07	0.00144266	0.0574367	0.954197	1	0.409551	ANO8
ENSG00000074935	391.163	-4.30689e-06	0.00144262	-0.564621	0.572332	1	0.738635	TUBE1
ENSG00000074964	13.3135	-2.89839e-06	0.00144269	0.820974	0.411661	1	2.54516	ARHGEF10L
ENSG00000074966	1548.09	3.21429e-06	0.00144267	0.726712	0.467402	1	0	TXK
ENSG00000075043	4.18043	-6.04117e-09	0.00144269	-0.0138079	0.988983	1	1	KCNQ2
ENSG00000075089	521.1	1.03279e-06	0.00144264	-0.371076	0.710581	1	0.521831	ACTR6
ENSG00000075131	106.59	8.36122e-06	0.00144266	0.60478	0.545325	1	0	TIPIN
ENSG00000075142	930.44	-1.47562e-05	0.0014426	-1.55605	0.119697	1	0.456146	SRI
ENSG00000075151	1258.67	-4.72557e-06	0.00144265	-0.802683	0.422158	1	0	EIF4G3
ENSG00000075188	204.952	3.97606e-06	0.00144264	0.633599	0.526343	1	0.844998	NUP37
ENSG00000075213	21.6125	1.76134e-06	0.00144269	1.20278	0.229062	1	2.26688	SEMA3A
ENSG00000075218	21.1781	-2.31193e-06	0.00144267	-0.594507	0.552173	1	3.25	GTSE1
ENSG00000075223	4.06354	-2.62803e-07	0.00144269	-0.141942	0.887126	1	1.28376	SEMA3C
ENSG00000075234	802.084	-6.60105e-06	0.00144267	-1.44119	0.14953	1	1	TTC38
ENSG00000075239	249.804	-1.51205e-05	0.00144269	-2.28774	0.0221529	1	1	ACAT1
ENSG00000075240	257.856	-5.32045e-06	0.00144266	-0.955772	0.339187	1	0.738635	GRAMD4
ENSG00000075292	2798.64	3.02414e-06	0.00144261	0.380676	0.703443	1	0.68216	ZNF638
ENSG00000075303	270.027	-3.14667e-06	0.00144266	-0.625994	0.531319	1	0.844998	SLC25A40
ENSG00000075336	253.574	4.71869e-06	0.00144266	0.893594	0.371539	1	0.738635	TIMM21
ENSG00000075340	128.222	4.70673e-06	0.00144269	1.53036	0.125928	1	2.08196	ADD2
ENSG00000075391	3.03303	1.34508e-06	0.00144269	0.883858	0.376773	1	1	RASAL2
ENSG00000075399	423.019	-5.17965e-06	0.00144266	-0.916935	0.359176	1	0.409551	VPS9D1
ENSG00000075407	577.567	1.36706e-05	0.00144258	1.33091	0.183217	1	0	ZNF37A
ENSG00000075413	2257.61	1.24022e-06	0.00144259	-0.1126	0.910348	1	0	MARK3
ENSG00000075415	8781.18	-3.44899e-06	0.00144264	-0.53287	0.594123	1	0	SLC25A3
ENSG00000075420	1631.66	-6.16783e-06	0.00144264	-0.927449	0.353693	1	0	FNDC3B
ENSG00000075426	20351.9	2.25912e-05	0.00144274	-0.801554	0.422811	1	0	FOSL2
ENSG00000075539	4913.84	-1.00782e-06	0.00144262	-0.135751	0.892018	1	0	FRYL
ENSG00000075568	1628.44	-7.96231e-06	0.00144258	-0.828735	0.407254	1	1	TMEM131
ENSG00000075618	57.0486	-5.35275e-07	0.00144268	-0.16833	0.866324	1	2.08196	FSCN1
ENSG00000075624	56770.3	-4.51224e-06	0.00144264	-0.681157	0.495772	1	0	ACTB
ENSG00000075643	2.69815	1.82175e-06	0.00144269	0.918631	0.358289	1	0	MOCOS
ENSG00000075651	73.4896	-8.07291e-07	0.00144267	-0.222749	0.823731	1	0	PLD1
ENSG00000075702	70.5779	-2.29031e-06	0.00144266	-0.490199	0.623993	1	2.26688	WDR62
ENSG00000075711	2135.69	2.01681e-05	0.00144257	1.71268	0.086772	1	0.68216	DLG1
ENSG00000075785	1501.82	-2.21613e-06	0.00144261	-0.285406	0.775333	1	0	RAB7A
ENSG00000075790	463.088	-5.96244e-06	0.00144264	-0.629928	0.528742	1	0.684791	BCAP29
ENSG00000075826	901.034	-3.66202e-06	0.00144267	-0.802929	0.422016	1	0.456146	SEC31B
ENSG00000075856	2432.52	7.8591e-06	0.00144265	1.21214	0.22546	1	0	SART3
ENSG00000075884	3979.53	2.12836e-05	0.00144268	0.283099	0.777101	1	0.68216	ARHGAP15
ENSG00000075914	413.095	2.92797e-06	0.0014426	0.359853	0.718957	1	1	EXOSC7
ENSG00000075945	855.485	1.31678e-05	0.00144256	0.986329	0.323972	1	0.456146	KIFAP3
ENSG00000075975	1037.28	1.7951e-06	0.00144255	0.174981	0.861095	1	0.521831	MKRN2
ENSG00000076003	1609.65	1.4508e-06	0.00144264	0.241556	0.809124	1	0	MCM6
ENSG00000076043	245.822	2.60735e-06	0.00144256	0.272289	0.7854	1	1.10888	REXO2
ENSG00000076053	1188.26	2.38423e-05	0.00144262	0.418913	0.67528	1	0	RBM7
ENSG00000076067	313.756	8.09203e-06	0.00144268	1.78741	0.073871	1	0.844998	RBMS2
ENSG00000076108	6758.01	5.80171e-06	0.00144265	-0.328701	0.742382	1	0.68216	BAZ2A
ENSG00000076201	573.986	3.65113e-05	0.00144289	-1.02612	0.304836	1	1	PTPN23
ENSG00000076242	713.072	-2.18149e-05	0.0014425	-1.47461	0.140317	1	1	MLH1
ENSG00000076248	162.954	-4.92416e-06	0.00144266	-1.04405	0.296462	1	1	UNG
ENSG00000076258	31.0541	-2.97942e-06	0.00144268	-0.84448	0.398401	1	1	FMO4
ENSG00000076321	952.88	3.11485e-06	0.00144264	0.486544	0.626582	1	1	KLHL20
ENSG00000076351	21.9149	1.83335e-06	0.00144269	0.81934	0.412592	1	1.96608	SLC46A1
ENSG00000076356	78.5871	-2.15246e-06	0.00144266	-0.403782	0.686373	1	1	PLXNA2
ENSG00000076382	232.791	5.9158e-08	0.00144267	0.0136233	0.989131	1	0.844998	SPAG5
ENSG00000076513	2801.95	4.85207e-06	0.00144253	0.440477	0.659592	1	0	ANKRD13A
ENSG00000076554	482.761	-1.08215e-05	0.00144267	-1.88626	0.05926	1	0	TPD52
ENSG00000076555	525.594	7.76764e-06	0.00144263	1.02199	0.306788	1	0.684791	ACACB
ENSG00000076604	1938.07	-3.27658e-06	0.00144267	-0.806969	0.419684	1	0.68216	TRAF4
ENSG00000076641	7050.91	6.70411e-06	0.00144263	0.918141	0.358545	1	0.68216	PAG1
ENSG00000076650	212.952	-3.26272e-06	0.00144258	1.02447	0.305611	1	1.10888	GPATCH1
ENSG00000076662	4146.13	9.15428e-06	0.00144262	1.14276	0.253137	1	0	ICAM3
ENSG00000076685	1509.75	1.11467e-06	0.00144264	0.1717	0.863673	1	1	NT5C2
ENSG00000076706	233.247	-4.09404e-07	0.00144269	-0.21859	0.826969	1	1.10888	MCAM
ENSG00000076770	3011.15	-1.96407e-06	0.00144266	-0.380447	0.703613	1	0	MBNL3
ENSG00000076826	6.35504	1.25475e-07	0.00144268	0.144999	0.884712	1	0.339995	CAMSAP3
ENSG00000076864	12.6972	2.85427e-06	0.00144268	1.98601	0.0470317	1	1.50496	RAP1GAP
ENSG00000076924	2315.16	6.97843e-07	0.00144267	0.166901	0.867448	1	1	XAB2
ENSG00000076928	9035.29	-5.42397e-07	0.00144263	-0.0800991	0.936158	1	2.93177	ARHGEF1
ENSG00000076944	536.247	-3.42731e-06	0.00144267	-0.723225	0.469541	1	1	STXBP2
ENSG00000076984	1082.41	-2.02508e-07	0.00144266	-0.0438711	0.965007	1	1	MAP2K7
ENSG00000077044	4174.05	-2.0266e-05	0.00144262	-1.95926	0.0500818	1	1	DGKD
ENSG00000077097	5045.49	-4.39691e-06	0.00144259	-0.502729	0.615155	1	2.93177	TOP2B
ENSG00000077147	5603.86	-7.87419e-07	0.0014426	-0.0987196	0.921361	1	2.93177	TM9SF3
ENSG00000077150	2645.63	-1.91008e-06	0.00144268	-0.517714	0.604658	1	0	NFKB2
ENSG00000077152	17.4343	-4.14547e-06	0.00144268	-0.79243	0.42811	1	2.54516	UBE2T
ENSG00000077157	698.111	2.44839e-06	0.00144263	-0.728887	0.466071	1	0	PPP1R12B
ENSG00000077232	1315.56	-6.09444e-06	0.00144266	-1.16012	0.246	1	0.684791	DNAJC10
ENSG00000077235	3847.74	-2.56797e-06	0.00144262	-0.355507	0.72221	1	0.68216	GTF3C1
ENSG00000077238	4217.42	-6.96841e-06	0.00144265	-1.10156	0.270655	1	0	IL4R
ENSG00000077254	2445.75	8.91428e-06	0.00144248	0.358672	0.71984	1	0.68216	USP33
ENSG00000077264	24.5764	-1.13402e-05	0.00144269	-0.716342	0.47378	1	1	PAK3
ENSG00000077312	1277.39	6.55817e-06	0.00144259	0.720502	0.471216	1	0.521831	SNRPA
ENSG00000077327	2.45336	-1.28604e-07	0.00144269	-0.0973992	0.922409	1	0	SPAG6
ENSG00000077348	52.1605	-1.00395e-06	0.00144268	-0.282025	0.777924	1	1.21664	EXOSC5
ENSG00000077380	341.27	-5.27702e-06	0.00144267	-1.06531	0.286738	1	1	DYNC1I2
ENSG00000077420	1511.25	-1.1736e-06	0.00144263	-0.173373	0.862358	1	0	APBB1IP
ENSG00000077454	573.642	2.1845e-06	0.00144265	0.387943	0.698058	1	1	LRCH4
ENSG00000077458	2466.21	3.9588e-06	0.00144264	0.632078	0.527336	1	0	FAM76B
ENSG00000077463	145.289	4.09324e-06	0.00144264	0.629306	0.529149	1	0.409551	SIRT6
ENSG00000077514	204.624	-8.07111e-06	0.00144266	-1.22112	0.222041	1	0.0124971	POLD3
ENSG00000077549	2033.74	-8.0221e-06	0.00144264	-1.15556	0.24786	1	0	CAPZB
ENSG00000077585	375.888	-1.19303e-05	0.00144266	-1.83885	0.0659368	1	0.409551	GPR137B
ENSG00000077684	3651.22	6.7699e-06	0.00144264	1.01881	0.308295	1	0.68216	JADE1
ENSG00000077713	116.525	-4.04481e-06	0.00144267	-0.925978	0.354457	1	2.08196	SLC25A43
ENSG00000077721	1561.43	-4.89311e-06	0.00144264	-0.781278	0.434639	1	0	UBE2A
ENSG00000077782	507.266	-1.48003e-05	0.00144271	-3.42552	0.000613621	1	0	FGFR1
ENSG00000077984	3218.74	9.13895e-06	0.00144269	-0.254491	0.799116	1	1	CST7
ENSG00000078018	5.8134	1.12906e-06	0.00144269	0.494486	0.620963	1	1	MAP2
ENSG00000078043	1143	1.43618e-06	0.00144258	0.156486	0.87565	1	1	PIAS2
ENSG00000078061	1604.12	-9.18126e-07	0.00144264	-0.153365	0.87811	1	0	ARAF
ENSG00000078070	424.055	-5.44687e-06	0.00144255	0.574666	0.565518	1	1	MCCC1
ENSG00000078081	45.8632	-1.14175e-06	0.00144267	0.676534	0.498702	1	1.96608	LAMP3
ENSG00000078114	5.0096	1.52995	0.873518	3.0505	0.00228464	1	0	NEBL
ENSG00000078124	378.897	2.87379e-06	0.00144259	0.322261	0.747255	1	1.10888	ACER3
ENSG00000078140	1736.78	-5.03052e-07	0.00144263	-0.0740098	0.941003	1	0.68216	UBE2K
ENSG00000078142	1441.4	2.61349e-06	0.00144261	0.328541	0.742502	1	1	PIK3C3
ENSG00000078177	2212.23	-2.39987e-06	0.00144263	-0.355075	0.722533	1	0.68216	N4BP2
ENSG00000078237	509.431	7.29317e-06	0.00144265	0.0551221	0.956041	1	1	TIGAR
ENSG00000078246	110.654	-7.56246e-06	0.00144265	-0.278433	0.78068	1	2.26688	TULP3
ENSG00000078269	758.547	1.20057e-05	0.00144266	-0.859791	0.389904	1	0	SYNJ2
ENSG00000078304	15876.9	-4.82149e-06	0.00144261	-0.606461	0.544209	1	0.68216	PPP2R5C
ENSG00000078319	288.766	1.08083e-05	0.00144252	0.632595	0.526998	1	1	NA
ENSG00000078369	4485.23	0.000483445	0.00148722	-1.13932	0.254571	1	1	GNB1
ENSG00000078399	4.0291	3.95053e-07	0.00144269	0.260939	0.79414	1	1	HOXA9
ENSG00000078401	11.4018	-2.25334e-06	0.00144268	-0.699666	0.484136	1	1.96608	EDN1
ENSG00000078403	1398.23	2.0425e-05	0.00144265	0.117558	0.906418	1	0.521831	MLLT10
ENSG00000078487	98.8698	-5.4411e-06	0.00144264	-0.886683	0.375249	1	0	ZCWPW1
ENSG00000078589	2354.73	3.27165e-06	0.00144265	0.667245	0.504616	1	1	P2RY10
ENSG00000078596	3198.46	-2.08208e-06	0.00144267	-0.56687	0.570803	1	1	ITM2A
ENSG00000078618	1601.03	-2.79561e-06	0.00144266	-0.572655	0.566878	1	1	NRDC
ENSG00000078668	1186.41	-7.60774e-06	0.00144256	-0.73831	0.460326	1	0	VDAC3
ENSG00000078674	8622.54	3.57613e-07	0.00144258	0.0389913	0.968897	1	1	PCM1
ENSG00000078687	2460.18	2.38894e-06	0.00144262	0.312368	0.754761	1	0	TNRC6C
ENSG00000078699	896.012	-2.18526e-07	0.0014426	-0.0282177	0.977489	1	0.684791	CBFA2T2
ENSG00000078747	5350.76	2.61662e-06	0.00144261	0.330148	0.741288	1	0.68216	ITCH
ENSG00000078795	4.16228	-9.43482e-07	0.00144269	-0.485873	0.627057	1	1.28376	PKD2L2
ENSG00000078804	941.174	-3.05353e-06	0.00144267	-0.744629	0.456496	1	0.521831	TP53INP2
ENSG00000078808	1341.06	-4.73493e-07	0.00144262	-0.0665075	0.946974	1	0.684791	SDF4
ENSG00000078814	9.19421	-6.73009e-07	0.00144268	-0.251002	0.801812	1	0	MYH7B
ENSG00000078900	4.66801	5.82728e-07	0.00144269	0.311256	0.755606	1	1	TP73
ENSG00000078902	309.174	-1.22672e-05	0.00144264	-1.3575	0.174624	1	1	TOLLIP
ENSG00000078967	215.843	-1.07175e-05	0.00144259	-0.543162	0.587018	1	0.844998	UBE2D4
ENSG00000079134	1858.28	-3.15022e-07	0.00144266	-0.0640262	0.948949	1	0	THOC1
ENSG00000079150	9.01023	5.93117e-07	0.00144269	-0.380499	0.703575	1	1	FKBP7
ENSG00000079156	4.73393	-1.72897e-07	0.00144269	-0.106161	0.915454	1	0	OSBPL6
ENSG00000079246	6927.59	-3.27143e-06	0.00144262	-0.432813	0.665151	1	0	XRCC5
ENSG00000079257	40.5168	7.54067e-06	0.00144266	1.07489	0.282423	1	1.21664	LXN
ENSG00000079263	1432.91	-1.43804e-05	0.00144262	-1.943	0.0520165	1	0	SP140
ENSG00000079277	634.804	-9.75337e-06	0.00144257	-1.08954	0.275917	1	0.684791	MKNK1
ENSG00000079308	17.2147	3.16916e-06	0.00144269	1.31129	0.189761	1	1.96608	TNS1
ENSG00000079313	1178.79	-8.21655e-09	0.00144266	-0.00343046	0.997263	1	0	REXO1
ENSG00000079332	7106.94	6.94146e-07	0.00144266	0.136859	0.891142	1	2.93177	SAR1A
ENSG00000079335	3194.01	-4.21095e-06	0.00144264	-0.632077	0.527336	1	2.93177	CDC14A
ENSG00000079337	10.9933	2.06761e-06	0.00144269	0.972243	0.33093	1	1	RAPGEF3
ENSG00000079385	9.45708	-1.33271e-06	0.00144268	-0.454511	0.649461	1	0	CEACAM1
ENSG00000079387	1049.78	7.07071e-06	0.00144263	0.855429	0.392313	1	1	SENP1
ENSG00000079432	2015.92	-2.92805e-06	0.00144265	-0.523982	0.600291	1	0	CIC
ENSG00000079435	65.2182	3.20218e-06	0.00144267	0.698222	0.485038	1	2.08196	LIPE
ENSG00000079459	1846.79	1.99449e-06	0.00144266	0.379566	0.704268	1	0	FDFT1
ENSG00000079462	95.2161	-2.64563e-07	0.00144266	-0.0521649	0.958397	1	2.26688	PAFAH1B3
ENSG00000079482	8.4858	2.29015e-06	0.00144269	0.716298	0.473808	1	0	OPHN1
ENSG00000079616	2188.49	-7.03208e-07	0.00144264	-0.118202	0.905908	1	0	KIF22
ENSG00000079691	207.675	1.06039e-05	0.00144269	2.63599	0.00838914	1	0.409551	CARMIL1
ENSG00000079739	350.825	-7.93351e-06	0.00144266	-1.3318	0.182925	1	1.10888	PGM1
ENSG00000079785	1859.17	4.68777e-06	0.00144265	0.821539	0.411339	1	0	DDX1
ENSG00000079805	5063.95	-6.22301e-06	0.00144255	-0.601629	0.547421	1	0	DNM2
ENSG00000079819	221.957	1.16846e-05	0.00144266	1.83096	0.067106	1	0.0124971	EPB41L2
ENSG00000079950	447.657	-1.24464e-06	0.00144263	-0.186711	0.851887	1	0	STX7
ENSG00000079974	178.621	-3.44335e-06	0.00144262	-0.518587	0.604049	1	1.10888	RABL2B
ENSG00000079999	331.613	-1.88348e-06	0.00144264	-0.296037	0.767202	1	1.10888	KEAP1
ENSG00000080007	38.1408	-1.65454e-06	0.00144269	-0.979267	0.327448	1	1.96608	DDX43
ENSG00000080166	9.95335	8.0623e-06	0.0014427	1.74917	0.0802614	1	0.339995	DCT
ENSG00000080189	907.634	-3.32699e-06	0.00144254	-0.316421	0.751683	1	0	SLC35C2
ENSG00000080200	301.924	-1.53544e-06	0.00144266	-0.31764	0.750758	1	0.409551	CRYBG3
ENSG00000080298	817.347	5.05113e-06	0.00144263	0.697744	0.485337	1	0.456146	RFX3
ENSG00000080345	4316.71	-1.15958e-06	0.00144263	-0.170686	0.864471	1	1	RIF1
ENSG00000080371	3971.13	3.50112e-06	0.00144265	0.620702	0.534796	1	0	RAB21
ENSG00000080493	576.827	1.70755e-07	0.00144268	0.0413335	0.96703	1	0.521831	SLC4A4
ENSG00000080503	10334.1	0.000136623	0.00144574	-0.993784	0.320328	1	0	SMARCA2
ENSG00000080546	1942.84	4.27681e-06	0.00144264	0.684257	0.493813	1	0.68216	SESN1
ENSG00000080561	468.881	6.12985e-06	0.00144262	0.818003	0.413356	1	1	MID2
ENSG00000080573	118.321	2.21947e-06	0.00144269	2.00688	0.0447629	1	1	COL5A3
ENSG00000080603	231.752	-6.71196e-06	0.00144266	-1.0691	0.285025	1	0.0124971	SRCAP
ENSG00000080608	758.053	8.3271e-06	0.00144259	0.923094	0.355958	1	0	PUM3
ENSG00000080802	1198.5	-1.87898e-06	0.00144264	-0.301446	0.763074	1	0.521831	CNOT4
ENSG00000080815	1046.26	-5.0774e-06	0.00144261	-0.641253	0.521358	1	0	PSEN1
ENSG00000080819	219.776	-2.38582e-06	0.00144261	-0.346549	0.72893	1	0.0124971	CPOX
ENSG00000080822	1814.89	2.2787e-06	0.00144266	0.459702	0.64573	1	0	CLDND1
ENSG00000080823	38.2695	4.78708e-06	0.00144267	0.994495	0.319982	1	1.21664	MOK
ENSG00000080824	16004.2	1.17181e-06	0.00144254	0.108831	0.913336	1	0	HSP90AA1
ENSG00000080839	1020.93	-6.51251e-06	0.00144262	-0.854637	0.392752	1	0	RBL1
ENSG00000080845	319.723	-8.72544e-06	0.00144266	-1.36596	0.171951	1	0.738635	DLGAP4
ENSG00000080854	207.757	-8.18264e-06	0.00144268	-2.02687	0.042676	1	1	IGSF9B
ENSG00000080947	99.1797	5.50256e-07	0.00144266	0.23481	0.814356	1	0	CROCCP3
ENSG00000080986	167.431	-4.99982e-06	0.00144261	-0.638582	0.523095	1	1.10888	NDC80
ENSG00000081014	731.238	3.27883e-06	0.00144266	0.646724	0.51781	1	0.521831	AP4E1
ENSG00000081019	2841.68	4.4142e-06	0.00144264	0.677689	0.497969	1	0	RSBN1
ENSG00000081026	103.46	6.37106e-06	0.00144266	0.644217	0.519435	1	1.96608	MAGI3
ENSG00000081041	16.4985	-8.46279e-07	0.00144269	-0.44766	0.654398	1	2.91167	CXCL2
ENSG00000081052	9.77987	2.38248e-06	0.00144269	0.942389	0.345994	1	0.339995	COL4A4
ENSG00000081059	8348.93	6.04432e-06	0.00144257	0.629015	0.529339	1	1	TCF7
ENSG00000081087	989.784	-5.42613e-06	0.00144267	-1.13849	0.254915	1	0.456146	OSTM1
ENSG00000081148	75.064	1.21065e-05	0.00144264	1.00791	0.313499	1	2.08196	IMPG2
ENSG00000081154	4636.1	4.6114e-06	0.00144262	0.627191	0.530534	1	0.68216	PCNP
ENSG00000081177	157.762	1.24384e-05	0.00144264	1.64961	0.0990226	1	1.10888	EXD2
ENSG00000081181	23.6969	-6.87758e-07	0.00144268	-0.230096	0.818017	1	1.96608	ARG2
ENSG00000081189	55.4188	-1.09357e-06	0.00144267	-0.276317	0.782304	1	2.08196	MEF2C
ENSG00000081237	36287.3	-1.06273e-05	0.00144264	-1.48322	0.138017	1	2.93177	PTPRC
ENSG00000081307	813.93	-4.8513e-06	0.00144259	-0.549564	0.582619	1	1	UBA5
ENSG00000081320	35343.1	-1.30517e-06	0.0014426	-0.163437	0.870174	1	0	STK17B
ENSG00000081377	175.698	-4.80583e-06	0.00144268	-1.36943	0.170866	1	1.10888	CDC14B
ENSG00000081386	695.313	7.62825e-06	0.00144267	1.32105	0.186486	1	0	ZNF510
ENSG00000081665	1545.86	1.20175e-05	0.00144263	1.47947	0.139015	1	0	ZNF506
ENSG00000081692	292.365	-2.03658e-06	0.0014426	-0.244992	0.806462	1	0.409551	JMJD4
ENSG00000081721	757.776	8.59883e-06	0.00144264	1.24659	0.212548	1	0	DUSP12
ENSG00000081760	311.34	-5.49013e-06	0.00144262	-0.769917	0.441349	1	0.738635	AACS
ENSG00000081791	1130.73	-3.452e-06	0.00144256	-0.343968	0.730871	1	1	DELE1
ENSG00000081870	325.162	8.18611e-06	0.00144263	1.13071	0.258175	1	1.10888	HSPB11
ENSG00000081913	544.964	-6.50344e-07	0.00144265	0.492203	0.622576	1	1	PHLPP1
ENSG00000081985	118.352	3.89892e-06	0.00144268	1.09739	0.272471	1	2.08196	IL12RB2
ENSG00000082014	186.905	2.33087e-06	0.00144266	0.438877	0.66075	1	0.409551	SMARCD3
ENSG00000082068	553.964	-1.61998e-05	0.00144269	-0.265444	0.790668	1	1	WDR70
ENSG00000082074	8878.59	-4.37551e-06	0.00144265	-0.707827	0.479053	1	1	FYB1
ENSG00000082126	3.01287	1.13887e-06	0.00144269	0.607123	0.543769	1	1.28376	MPP4
ENSG00000082146	168.204	-3.69376e-06	0.00144267	-0.804868	0.420896	1	1.10888	STRADB
ENSG00000082153	10799.5	2.74167e-06	0.00144263	0.385189	0.700097	1	0	BZW1
ENSG00000082196	59.5077	1.68764e-06	0.00144265	0.326615	0.743959	1	1.96608	C1QTNF3
ENSG00000082212	1058.82	-1.32505e-06	0.00144265	-0.24148	0.809183	1	0.521831	ME2
ENSG00000082213	522.513	4.09113e-05	0.00144296	0.495567	0.6202	1	1	C5orf22
ENSG00000082258	3360.79	6.94371e-06	0.00144259	0.785911	0.431919	1	0	CCNT2
ENSG00000082269	362.867	2.56695e-05	0.00144261	2.15487	0.0311719	1	0.409551	FAM135A
ENSG00000082293	27.4122	3.34712e-06	0.00144268	0.841165	0.400255	1	3.25	COL19A1
ENSG00000082397	43.124	2.34978e-06	0.00144268	0.796774	0.425582	1	1.96608	EPB41L3
ENSG00000082438	42.4515	9.11275e-07	0.00144268	0.275736	0.782751	1	1	COBLL1
ENSG00000082458	767.907	1.67962e-05	0.00144269	-0.0623878	0.950254	1	0.521831	DLG3
ENSG00000082512	1306.29	-1.95249e-05	0.00144248	-0.871165	0.383664	1	0.684791	TRAF5
ENSG00000082515	525.715	4.66779e-06	0.00144265	0.841022	0.400336	1	0.521831	MRPL22
ENSG00000082516	324.923	4.32409e-06	0.00144262	-0.318371	0.750204	1	0.409551	GEMIN5
ENSG00000082641	1812.22	6.05989e-06	0.00144263	0.862357	0.388491	1	0	NFE2L1
ENSG00000082701	1751.71	-1.2147e-06	0.00144261	-0.152365	0.878899	1	1	GSK3B
ENSG00000082781	29.8263	2.49311e-06	0.00144269	1.04281	0.297036	1	2.26688	ITGB5
ENSG00000082805	1285.15	6.12767e-06	0.00144261	0.769021	0.441881	1	0.456146	ERC1
ENSG00000082898	3431.05	-5.30255e-06	0.00144262	-0.681364	0.495641	1	1	XPO1
ENSG00000082996	1419.93	4.05146e-06	0.00144264	0.62772	0.530187	1	0.684791	RNF13
ENSG00000083093	343.473	2.35399e-06	0.00144266	0.460718	0.645001	1	1	PALB2
ENSG00000083097	1362.73	5.48305e-05	0.00144302	-0.851302	0.394602	1	0.684791	DOP1A
ENSG00000083099	621.318	4.46696e-06	0.00144263	0.632482	0.527072	1	0.521831	LYRM2
ENSG00000083123	250.909	-5.61702e-07	0.00144267	-0.143622	0.885799	1	1.10888	BCKDHB
ENSG00000083168	13593.4	1.55713e-06	0.00144265	0.263407	0.792237	1	0	KAT6A
ENSG00000083223	3240.67	4.62816e-07	0.00144256	0.0472227	0.962336	1	0	TUT7
ENSG00000083290	439.723	-1.87288e-06	0.00144265	-0.336761	0.736297	1	0.844998	ULK2
ENSG00000083312	4923.46	4.10374e-06	0.00144263	0.609202	0.542391	1	0.68216	TNPO1
ENSG00000083444	242.663	-2.17371e-06	0.00144268	-0.685588	0.492973	1	1	PLOD1
ENSG00000083454	85.9451	-1.44323e-06	0.00144266	-0.371671	0.710138	1	2.08196	P2RX5
ENSG00000083457	334.94	2.63985e-06	0.00144265	0.482854	0.629199	1	0.738635	ITGAE
ENSG00000083520	4280.49	7.77308e-06	0.00144266	1.31353	0.189004	1	0	DIS3
ENSG00000083535	645.78	2.91037e-06	0.00144265	0.488284	0.625348	1	0	PIBF1
ENSG00000083544	863.06	6.60119e-06	0.0014426	0.500356	0.616824	1	0	TDRD3
ENSG00000083635	255.846	2.64401e-05	0.00144273	1.2789	0.200933	1	1.10888	NUFIP1
ENSG00000083642	2482.2	4.34095e-06	0.00144262	0.571709	0.567519	1	0	PDS5B
ENSG00000083720	1185.33	8.13284e-06	0.00144257	-0.252554	0.800613	1	0	OXCT1
ENSG00000083750	166.699	-3.00293e-06	0.00144264	-0.558428	0.576552	1	0.409551	RRAGB
ENSG00000083799	18052.2	2.53459e-06	0.00144263	0.366096	0.714293	1	0.68216	CYLD
ENSG00000083807	74.1335	8.72667e-06	0.00144264	0.847482	0.396727	1	1	SLC27A5
ENSG00000083812	556.976	-5.8695e-06	0.00144259	-0.712463	0.476178	1	0.521831	ZNF324
ENSG00000083814	357.018	5.53325e-06	0.00144268	1.31662	0.187965	1	0.409551	ZNF671
ENSG00000083817	285.752	3.53184e-06	0.00144268	0.933079	0.350779	1	1	ZNF416
ENSG00000083828	1190.91	9.81034e-06	0.00144267	1.77809	0.0753892	1	0.521831	ZNF586
ENSG00000083838	218.303	1.7371e-06	0.00144263	0.276525	0.782145	1	0.844998	ZNF446
ENSG00000083844	2321.38	1.15772e-06	0.00144267	0.276346	0.782282	1	0	ZNF264
ENSG00000083845	16346.7	7.21698e-06	0.00144264	1.07353	0.283033	1	2.93177	RPS5
ENSG00000083857	2.18953	1.87342	0.961442	1.19037	0.2339	1	1.28376	FAT1
ENSG00000083896	7230.86	4.08185e-06	0.00144264	0.659274	0.50972	1	2.93177	YTHDC1
ENSG00000083937	1302.22	4.30468e-06	0.00144264	0.651328	0.514835	1	0.684791	CHMP2B
ENSG00000084070	5260.78	3.82675e-05	0.00144287	-0.691012	0.489558	1	1	SMAP2
ENSG00000084072	756.148	-1.96351e-05	0.00144268	-2.41166	0.0158803	1	1	PPIE
ENSG00000084073	808.591	2.07581e-06	0.00144267	0.460302	0.645299	1	0.521831	ZMPSTE24
ENSG00000084090	3979.61	2.27543e-07	0.00144264	0.0334229	0.973337	1	2.93177	STARD7
ENSG00000084092	754.234	2.86657e-06	0.00144258	0.315145	0.752652	1	0.684791	NOA1
ENSG00000084093	5438.84	4.47958e-06	0.00144264	0.69551	0.486736	1	0	REST
ENSG00000084110	24.8927	-2.99635e-06	0.00144266	-0.570274	0.568492	1	1	HAL
ENSG00000084112	2339.87	-1.83536e-06	0.00144265	-0.318347	0.750222	1	0.68216	SSH1
ENSG00000084207	1167.91	-4.22962e-07	0.00144264	-0.0682478	0.945588	1	0.521831	GSTP1
ENSG00000084234	1938.13	1.27981e-05	0.00144266	-1.16465	0.244159	1	0	APLP2
ENSG00000084444	99.7227	6.32107e-07	0.00144264	0.0975282	0.922307	1	1	FAM234B
ENSG00000084453	2.96483	3.62804e-06	0.00144269	2.6615	0.00777933	1	0	SLCO1A2
ENSG00000084463	4480.57	8.99645e-07	0.00144257	0.0946292	0.924609	1	2.93177	WBP11
ENSG00000084623	2141.49	-1.20531e-05	0.00144251	-1.01762	0.308861	1	0	EIF3I
ENSG00000084636	5.41974	2.47676e-06	0.00144269	1.61354	0.106628	1	0	COL16A1
ENSG00000084652	734.513	-8.84174e-06	0.00144266	-1.519	0.128761	1	1	TXLNA
ENSG00000084676	4875.34	2.73602e-06	0.00144261	0.339876	0.73395	1	0.68216	NCOA1
ENSG00000084693	310.151	-0.000191304	0.00144897	0.312119	0.75495	1	0.738635	AGBL5
ENSG00000084710	2.73593	2.7698e-06	0.00144269	1.6354	0.101965	1	0	EFR3B
ENSG00000084731	109.905	-1.80763e-06	0.00144267	-0.422937	0.672341	1	2.26688	KIF3C
ENSG00000084733	537.242	-7.47229e-06	0.00144267	-1.39622	0.162648	1	0.684791	RAB10
ENSG00000084754	3463.96	1.67639e-06	0.00144263	0.243475	0.807637	1	0	HADHA
ENSG00000084764	23.3633	-2.65755e-06	0.00144267	-0.504746	0.613737	1	3.77819	MAPRE3
ENSG00000084774	745.548	-3.75007e-06	0.00144267	-0.833936	0.404317	1	0	CAD
ENSG00000085063	783.027	-1.38352e-06	0.00144261	-0.182866	0.854903	1	0.684791	CD59
ENSG00000085117	509.541	-9.40625e-07	0.00144267	-0.208869	0.834551	1	0.684791	CD82
ENSG00000085185	73.2574	-3.8487e-06	0.00144268	-1.0927	0.274526	1	2.08196	BCORL1
ENSG00000085224	4260.72	-2.41691e-06	0.00144265	-0.399761	0.689333	1	0.68216	ATRX
ENSG00000085231	140.163	2.44916e-06	0.00144268	0.625773	0.531464	1	1	AK6
ENSG00000085265	513.972	-1.06115e-07	0.00144269	-0.128721	0.897578	1	1	FCN1
ENSG00000085274	1893.94	3.68509e-06	0.00144258	0.404247	0.686031	1	0	MYNN
ENSG00000085365	1005.79	-2.52124e-06	0.00144263	-0.382253	0.702274	1	1	SCAMP1
ENSG00000085377	559.314	-3.00139e-06	0.00144262	-0.724745	0.468608	1	1	PREP
ENSG00000085382	414.082	-6.7383e-06	0.00144257	-0.686262	0.492548	1	1	HACE1
ENSG00000085415	366.283	0.000104833	0.00144454	-1.0952	0.273428	1	0.409551	SEH1L
ENSG00000085433	752.297	-7.52192e-06	0.00144262	-1.4273	0.153494	1	0.521831	WDR47
ENSG00000085449	3142.6	-1.26586e-06	0.00144264	-0.0438763	0.965003	1	1	WDFY1
ENSG00000085465	198.924	-2.47649e-06	0.00144267	-0.638449	0.523181	1	0.844998	OVGP1
ENSG00000085491	641.897	-8.04915e-06	0.00144267	-1.53584	0.124578	1	0	SLC25A24
ENSG00000085511	1552.51	1.81265e-06	0.00144255	0.177322	0.859256	1	0	MAP3K4
ENSG00000085514	67.7683	3.39098e-06	0.00144268	0.889507	0.373731	1	0	PILRA
ENSG00000085563	1597.59	-1.07449e-06	0.00144265	-0.18917	0.84996	1	0	ABCB1
ENSG00000085644	39.1688	2.70357e-06	0.00144266	0.247293	0.804681	1	2.08196	ZNF213
ENSG00000085662	897.995	-6.63048e-06	0.00144257	-0.661125	0.508532	1	0.521831	AKR1B1
ENSG00000085719	1633.09	-1.3759e-06	0.00144265	-0.25339	0.799967	1	0	CPNE3
ENSG00000085721	2486.45	9.65112e-07	0.00144266	0.193269	0.846748	1	1	RRN3
ENSG00000085741	74.4945	3.12207e-06	0.00144269	1.72168	0.0851271	1	2.26688	WNT11
ENSG00000085760	486.476	-3.34142e-06	0.00144259	-0.374084	0.708342	1	0.684791	MTIF2
ENSG00000085788	1896.77	-8.42694e-06	0.0014425	-0.43428	0.664085	1	0.68216	DDHD2
ENSG00000085831	3.12901	2.02206e-06	0.00144269	1.12839	0.259155	1	1.28376	TTC39A
ENSG00000085832	4459.81	-8.22126e-06	0.0014426	-0.934315	0.350142	1	0	EPS15
ENSG00000085840	127.573	3.7711e-06	0.00144265	0.673054	0.500913	1	1.96608	ORC1
ENSG00000085871	11.9047	4.01729e-06	0.00144269	1.48034	0.138782	1	1.50496	MGST2
ENSG00000085872	598.377	-4.24469e-06	0.00144267	-0.88298	0.377247	1	0	CHERP
ENSG00000085978	3925.58	-6.30443e-06	0.00144262	-0.816083	0.414453	1	0	ATG16L1
ENSG00000085982	265.354	3.86697e-06	0.00144266	0.76826	0.442333	1	1.10888	USP40
ENSG00000085998	454.893	-5.65968e-06	0.00144264	-0.883483	0.376975	1	0.521831	POMGNT1
ENSG00000085999	9.06718	3.65508e-06	0.00144268	1.1836	0.236571	1	1.50496	RAD54L
ENSG00000086015	256.333	-7.07435e-06	0.00144264	-1.02239	0.306595	1	0.844998	MAST2
ENSG00000086061	5112.22	2.0581e-06	0.0014426	0.489828	0.624255	1	0.68216	DNAJA1
ENSG00000086062	3589.82	-1.09587e-05	0.00144266	-1.46031	0.144205	1	0	B4GALT1
ENSG00000086065	416.449	1.73989e-05	0.00144268	-0.0557471	0.955543	1	1.10888	CHMP5
ENSG00000086102	1440.49	4.89376e-07	0.00144243	0.0120292	0.990402	1	0.68216	NFX1
ENSG00000086189	517.733	1.3959e-06	0.00144263	0.198391	0.842739	1	0	DIMT1
ENSG00000086200	366.339	-6.15119e-06	0.00144262	-0.766598	0.44332	1	1.10888	IPO11
ENSG00000086232	1869.04	6.07455e-06	0.00144256	0.595098	0.551778	1	1	EIF2AK1
ENSG00000086288	77.8326	-4.24179e-06	0.00144269	-1.37042	0.170555	1	2.26688	NME8
ENSG00000086289	5.90581	-2.09844e-06	0.00144269	-1.25681	0.208821	1	0	EPDR1
ENSG00000086300	433.336	-7.22553e-06	0.00144264	-1.05473	0.291548	1	0.738635	SNX10
ENSG00000086475	577.485	8.38561e-06	0.00144258	0.865279	0.386886	1	0	SEPHS1
ENSG00000086504	313.164	2.63869e-06	0.00144263	0.383879	0.701068	1	0.738635	MRPL28
ENSG00000086544	179.398	1.17566e-06	0.00144262	0.15375	0.877807	1	0.409551	ITPKC
ENSG00000086589	2526.74	3.22802e-06	0.00144257	0.339654	0.734117	1	0	RBM22
ENSG00000086598	5132.1	-5.76699e-06	0.00144261	0.318548	0.750069	1	0	TMED2
ENSG00000086619	598.259	-2.11921e-06	0.00144263	-0.334273	0.738173	1	0.521831	ERO1B
ENSG00000086666	2491.72	2.8086e-06	0.00144265	0.476937	0.633407	1	0	ZFAND6
ENSG00000086712	2587.28	4.11636e-06	0.00144263	0.587347	0.556971	1	0	TXLNG
ENSG00000086717	7.62898	7.00191e-07	0.00144268	0.242319	0.808533	1	0.339995	PPEF1
ENSG00000086730	116.592	-5.45948e-06	0.00144267	-1.17006	0.241977	1	1	LAT2
ENSG00000086758	10866.9	-1.73526e-05	0.00144254	-1.43498	0.151292	1	1	HUWE1
ENSG00000086827	174.12	-4.38933e-06	0.00144265	-0.719973	0.471542	1	0.409551	ZW10
ENSG00000086848	213.744	1.8359e-07	0.00144265	0.0247651	0.980242	1	1	ALG9
ENSG00000086967	4.54756	-1.6859e-06	0.00144269	-0.802254	0.422406	1	0	MYBPC2
ENSG00000087008	155.496	-7.38721e-06	0.00144264	-1.13031	0.258346	1	1.10888	ACOX3
ENSG00000087053	779.479	5.61585e-06	0.00144258	0.612183	0.540417	1	0.521831	MTMR2
ENSG00000087074	6302.18	-6.30813e-07	0.00144269	-0.294972	0.768015	1	2.93177	PPP1R15A
ENSG00000087076	10.3293	9.95722e-07	0.00144269	0.426299	0.66989	1	1.96608	HSD17B14
ENSG00000087077	57.4485	-4.21727e-07	0.00144267	-0.094469	0.924737	1	1.96608	TRIP6
ENSG00000087085	62.028	6.40861e-08	0.00144269	0.0415528	0.966855	1	2.26688	ACHE
ENSG00000087086	15371.9	1.0462e-05	0.00144259	1.12151	0.262071	1	0	FTL
ENSG00000087087	4456.57	1.49931e-06	0.00144266	0.293062	0.769474	1	0	SRRT
ENSG00000087088	670.003	1.32438e-06	0.00144258	0.14397	0.885524	1	0.684791	BAX
ENSG00000087095	394.88	-2.47358e-06	0.00144263	-0.285232	0.775467	1	0.844998	NLK
ENSG00000087111	874.992	-2.01097e-06	0.00144261	-0.250323	0.802338	1	0.456146	PIGS
ENSG00000087128	13.9022	-2.71068e-06	0.00144269	-2.2847	0.0223305	1	2.54516	TMPRSS11E
ENSG00000087152	3267.76	-2.95182e-06	0.00144254	-0.279092	0.780174	1	0	ATXN7L3
ENSG00000087157	871.35	-2.10285e-06	0.0014426	-0.564024	0.572737	1	0	PGS1
ENSG00000087191	1121.52	5.10137e-06	0.00144256	-0.846828	0.397091	1	1	PSMC5
ENSG00000087206	1328.47	-3.47401e-05	0.00144281	0.0193669	0.984548	1	0.456146	UIMC1
ENSG00000087237	2.55347	8.40268e-07	0.00144269	0.639505	0.522495	1	1	CETP
ENSG00000087250	4.59769	-2.88661e-07	0.00144269	-0.0349566	0.972114	1	0	MT3
ENSG00000087253	15.7996	-2.23725e-06	0.00144269	-0.904684	0.365633	1	2.91167	LPCAT2
ENSG00000087258	152.179	-3.148e-06	0.00144268	-0.886938	0.375112	1	0.844998	GNAO1
ENSG00000087263	678.971	2.39268e-06	0.00144265	0.438158	0.661272	1	0.521831	OGFOD1
ENSG00000087266	1603.25	-5.34712e-06	0.00144265	-1.28171	0.199944	1	0.68216	SH3BP2
ENSG00000087269	1231.25	-5.66482e-06	0.00144251	-0.479102	0.631866	1	1	NOP14
ENSG00000087274	5187.72	-1.27858e-06	0.00144262	-0.170425	0.864676	1	0	ADD1
ENSG00000087299	78.0928	2.51857e-07	0.00144264	0.142629	0.886583	1	0	L2HGDH
ENSG00000087301	527.378	-3.49941e-07	0.0014426	-0.148887	0.881642	1	1	TXNDC16
ENSG00000087302	3275.17	8.54949e-06	0.00144263	1.14109	0.253833	1	0	RTRAF
ENSG00000087303	10.3172	2.92474e-06	0.00144269	1.16279	0.244913	1	2.54516	NID2
ENSG00000087338	1319.09	2.76583e-07	0.00144265	0.0463557	0.963027	1	1	GMCL1
ENSG00000087365	5776.33	0.000102961	0.00144441	0.269338	0.787669	1	2.93177	SF3B2
ENSG00000087448	404.622	-1.83865e-06	0.00144265	-0.330051	0.741361	1	0.844998	KLHL42
ENSG00000087460	16053.6	-1.75343e-06	0.0014426	-0.214087	0.830479	1	0	GNAS
ENSG00000087470	1995.33	2.34029e-06	0.00144263	0.35357	0.723661	1	0	DNM1L
ENSG00000087502	1036.2	1.09446e-05	0.00144256	1.05197	0.292814	1	1	ERGIC2
ENSG00000087586	25.0603	-5.244e-07	0.00144267	-0.132057	0.894939	1	1.96608	AURKA
ENSG00000087589	865.715	8.89868e-06	0.00144263	-1.87012	0.0614667	1	0	CASS4
ENSG00000087884	22.4394	-3.66532e-06	0.00144269	-1.24883	0.211727	1	1.96608	AAMDC
ENSG00000087903	84.9185	-3.49902e-08	0.00144264	0.0365291	0.970861	1	2.08196	RFX2
ENSG00000087995	151.922	-6.07205e-06	0.00144263	-0.791213	0.42882	1	0.0124971	METTL2A
ENSG00000088035	312.82	1.75984e-05	0.00144267	-0.755866	0.449729	1	0.409551	ALG6
ENSG00000088038	425.753	-2.01835e-05	0.00144264	-0.333617	0.738669	1	0.738635	CNOT3
ENSG00000088053	8.24392	1.60821e-06	0.00144269	0.727998	0.466615	1	1	GP6
ENSG00000088179	4171.5	-3.78981e-06	0.00144265	-0.67784	0.497873	1	0	PTPN4
ENSG00000088205	2959.82	2.39972e-06	0.0014426	-0.347158	0.728472	1	0	DDX18
ENSG00000088247	1588.31	-3.86594e-06	0.00144258	-0.42969	0.667421	1	0	KHSRP
ENSG00000088256	43.1248	-2.3713e-06	0.00144267	0.147489	0.882746	1	2.08196	GNA11
ENSG00000088280	24.2646	2.33496e-06	0.00144267	0.527485	0.597857	1	3.25	ASAP3
ENSG00000088298	634.752	2.15556e-06	0.00144256	0.213243	0.831137	1	0	EDEM2
ENSG00000088305	14.184	2.82338e-06	0.00144268	0.774835	0.438437	1	1	DNMT3B
ENSG00000088325	86.2665	-1.81733e-06	0.00144266	-0.353016	0.724076	1	1	TPX2
ENSG00000088340	10.5302	2.96855e-06	0.00144269	1.14869	0.250683	1	1	FER1L4
ENSG00000088356	340.535	-1.67235e-07	0.00144265	-0.044011	0.964896	1	0.738635	PDRG1
ENSG00000088367	4.12785	3.41666e-07	0.00144269	0.572144	0.567224	1	0	EPB41L1
ENSG00000088387	3172.4	2.87749e-06	0.00144263	0.396998	0.691369	1	2.93177	DOCK9
ENSG00000088448	1847.99	-3.79097e-07	0.00144248	-0.0317018	0.97471	1	1	ANKRD10
ENSG00000088451	244.041	3.54852e-06	0.00144266	0.679676	0.49671	1	0.844998	TGDS
ENSG00000088538	245.651	7.44459e-06	0.00144265	1.22145	0.221915	1	0.738635	DOCK3
ENSG00000088543	170.474	-1.2664e-06	0.00144267	-0.305252	0.760174	1	0.409551	C3orf18
ENSG00000088682	117.744	-9.50032e-06	0.00144267	-1.75795	0.078756	1	2.08196	COQ9
ENSG00000088726	7.73133	2.36193e-06	0.00144269	1.69423	0.0902212	1	1.50496	TMEM40
ENSG00000088727	64.7489	-3.1321e-06	0.00144266	-0.641031	0.521502	1	0	KIF9
ENSG00000088766	213.707	-9.03506e-06	0.00144265	-1.30693	0.191236	1	0.0124971	CRLS1
ENSG00000088808	425.835	-2.46595e-06	0.00144258	-0.275319	0.783072	1	1.10888	PPP1R13B
ENSG00000088812	668.803	-3.48574e-06	0.00144266	-0.705565	0.480459	1	0.684791	ATRN
ENSG00000088826	36.5626	3.63523e-06	0.00144269	1.3738	0.169505	1	2.08196	SMOX
ENSG00000088827	9.02789	5.26429e-06	0.00144269	-0.735057	0.462305	1	1.03921	SIGLEC1
ENSG00000088832	634.077	-2.42068e-06	0.00144263	-0.482246	0.629631	1	0	FKBP1A
ENSG00000088833	1061.06	1.81372e-05	0.00144261	0.567194	0.570582	1	0.456146	NSFL1C
ENSG00000088836	6.56911	-1.16527e-07	0.00144269	-0.049521	0.960504	1	0.339995	SLC4A11
ENSG00000088854	320.667	-8.28193e-06	0.00144265	-1.20462	0.228351	1	0.738635	C20orf194
ENSG00000088876	124.229	2.47886e-06	0.00144263	0.363375	0.716325	1	2.26688	ZNF343
ENSG00000088881	87.3716	-2.71726e-07	0.00144266	-0.16335	0.870242	1	1	EBF4
ENSG00000088882	5.41974	3.31884e-06	0.00144269	2.42784	0.0151889	1	1.28376	CPXM1
ENSG00000088888	1100.22	-3.08668e-06	0.00144266	-1.00692	0.313975	1	0	MAVS
ENSG00000088899	604.667	1.53612e-07	0.00144267	0.0369841	0.970498	1	1	LZTS3
ENSG00000088926	2.60154	-2.26348e-06	0.00144269	-1.3911	0.164195	1	1.28376	F11
ENSG00000088930	4638.86	-6.72587e-06	0.00144261	-0.200749	0.840895	1	2.93177	XRN2
ENSG00000088970	719.808	1.14445e-05	0.00144256	1.08609	0.277438	1	0.521831	KIZ
ENSG00000088986	166.33	-7.73235e-06	0.00144268	-1.91521	0.0554657	1	1.10888	DYNLL1
ENSG00000088992	112.397	-1.63452e-06	0.00144266	-0.361444	0.717768	1	2.26688	TESC
ENSG00000089006	1251.15	-7.83199e-06	0.00144251	-1.67477	0.0939801	1	0.456146	SNX5
ENSG00000089009	28759.4	3.93417e-06	0.00144263	0.574947	0.565327	1	0	RPL6
ENSG00000089012	264.322	-6.97866e-07	0.00144268	-0.185614	0.852747	1	1.10888	SIRPG
ENSG00000089022	1683.88	7.80511e-06	0.00144258	0.833009	0.404839	1	0	MAPKAPK5
ENSG00000089041	309.757	-1.1177e-06	0.00144264	-0.776871	0.437235	1	0.409551	P2RX7
ENSG00000089048	446.032	-3.22478e-05	0.0014428	0.439919	0.659995	1	0	ESF1
ENSG00000089050	234.854	-6.46709e-06	0.00144267	-1.23983	0.215037	1	0.0124971	RBBP9
ENSG00000089053	2853.15	-5.95376e-06	0.00144255	-0.568158	0.569927	1	0	ANAPC5
ENSG00000089057	1444.51	3.71314e-06	0.00144265	0.63097	0.52806	1	0	SLC23A2
ENSG00000089060	834.019	1.37022e-06	0.00144265	0.231372	0.817025	1	0.684791	SLC8B1
ENSG00000089063	939.658	-2.2894e-06	0.00144268	-0.622287	0.533753	1	0	TMEM230
ENSG00000089091	99.1947	-1.99804e-06	0.00144261	-0.258862	0.795742	1	2.08196	DZANK1
ENSG00000089094	2550.32	2.30542e-05	0.0014427	-0.412639	0.679871	1	0.68216	KDM2B
ENSG00000089123	304.338	1.06095e-05	0.00144255	0.143058	0.886244	1	1	TASP1
ENSG00000089127	85.8058	-5.44147e-06	0.00144268	-1.57098	0.116187	1	1	OAS1
ENSG00000089154	4908.01	-2.40454e-06	0.00144264	-0.390939	0.695843	1	0	GCN1
ENSG00000089157	38458.2	5.16869e-07	0.00144262	0.0713047	0.943155	1	0.68216	RPLP0
ENSG00000089159	4296.41	-2.14871e-05	0.00144268	-2.63962	0.00829989	1	0	PXN
ENSG00000089163	4.11886	-2.00816e-07	0.00144269	-0.0962382	0.923331	1	0	SIRT4
ENSG00000089169	2.79503	-1.52653e-06	0.00144269	-0.943627	0.34536	1	0	RPH3A
ENSG00000089177	387.795	1.24232e-06	0.00144267	0.29137	0.770768	1	0.844998	KIF16B
ENSG00000089195	300.632	-3.15983e-05	0.00144281	-1.0356	0.300388	1	0.738635	TRMT6
ENSG00000089199	4.812	-3.91695e-06	0.00144269	-2.63574	0.00839541	1	0	CHGB
ENSG00000089220	2576.47	8.73284e-06	0.00144258	0.915983	0.359676	1	1	PEBP1
ENSG00000089234	1452.77	5.05777e-06	0.00144266	0.960423	0.336843	1	0	BRAP
ENSG00000089248	2842.82	-2.00393e-07	0.00144259	-0.0242734	0.980635	1	0.68216	ERP29
ENSG00000089280	4550.07	-1.2669e-06	0.00144267	-0.322932	0.746746	1	0	FUS
ENSG00000089289	1907.3	-8.65965e-06	0.00144262	0.00319619	0.99745	1	0.68216	IGBP1
ENSG00000089327	4654.08	-6.99817e-06	0.0014426	-0.817947	0.413387	1	0	FXYD5
ENSG00000089335	358.766	7.72419e-06	0.00144266	0.272683	0.785097	1	1.10888	ZNF302
ENSG00000089351	1684.74	4.68761e-06	0.00144264	0.734362	0.462728	1	1	GRAMD1A
ENSG00000089486	345.48	5.05499e-08	0.00144262	-1.23019	0.218626	1	0.738635	CDIP1
ENSG00000089505	6.6962	-1.5971e-06	0.00144269	-0.70015	0.483834	1	1.50496	CMTM1
ENSG00000089558	16.1115	-4.08934e-07	0.00144269	-0.0396149	0.9684	1	1.50496	KCNH4
ENSG00000089597	2633.77	-6.13663e-06	0.00144265	-1.04257	0.297148	1	0	GANAB
ENSG00000089639	1449.58	-1.03834e-05	0.00144264	-1.40616	0.159677	1	1	GMIP
ENSG00000089682	295.449	5.19904e-06	0.00144262	0.674131	0.500228	1	0.738635	RBM41
ENSG00000089685	23.2786	-6.28928e-07	0.00144269	-0.172495	0.863048	1	2.26688	BIRC5
ENSG00000089692	324.146	-6.83036e-06	0.00144267	-1.3109	0.189892	1	0.409551	LAG3
ENSG00000089693	977.811	-5.28432e-08	0.00144265	-0.12824	0.897959	1	0.456146	MLF2
ENSG00000089737	15316.1	3.11019e-06	0.00144263	0.441696	0.658709	1	2.93177	DDX24
ENSG00000089775	1903.82	1.46568e-07	0.00144257	0.0139896	0.988838	1	0	ZBTB25
ENSG00000089818	2842.45	3.70896e-06	0.00144265	0.45171	0.651478	1	0.68216	NECAP1
ENSG00000089820	4515.07	4.9124e-07	0.00144266	0.0987602	0.921329	1	0	ARHGAP4
ENSG00000089847	19.2886	-5.12173e-06	0.00144268	-0.923381	0.355809	1	3.77819	ANKRD24
ENSG00000089876	187.075	-1.24466e-06	0.00144267	1.30181	0.192982	1	1.10888	DHX32
ENSG00000089902	1944.28	-8.19522e-07	0.00144267	-0.181576	0.855915	1	0	RCOR1
ENSG00000089916	3433.88	-1.13304e-05	0.0014426	-1.2335	0.21739	1	0.68216	GPATCH2L
ENSG00000090006	623.317	-7.39238e-06	0.00144267	-1.53526	0.12472	1	0	LTBP4
ENSG00000090013	90.2619	-5.73367e-06	0.00144266	-1.06709	0.285933	1	2.26688	BLVRB
ENSG00000090020	334.147	3.76486e-06	0.00144264	-0.517475	0.604825	1	0.844998	SLC9A1
ENSG00000090054	1154.97	3.8863e-05	0.00144285	0.0409519	0.967334	1	1	SPTLC1
ENSG00000090060	4643.7	3.59854e-06	0.00144254	0.336661	0.736373	1	0	PAPOLA
ENSG00000090061	2032.21	-1.94585e-06	0.00144265	-0.34332	0.731358	1	1	CCNK
ENSG00000090097	325.158	-1.12048e-05	0.00144263	-1.82121	0.0685744	1	0.738635	PCBP4
ENSG00000090104	11209.1	-1.14518e-06	0.00144267	-0.263979	0.791796	1	2.93177	RGS1
ENSG00000090238	1483.18	1.3135e-05	0.00144262	1.48202	0.138335	1	1	YPEL3
ENSG00000090263	248.516	-3.85277e-08	0.00144264	-0.00771095	0.993848	1	1	MRPS33
ENSG00000090266	563.304	-1.56667e-05	0.0014426	-1.56655	0.117219	1	0	NDUFB2
ENSG00000090273	924.902	7.26458e-06	0.00144253	0.768092	0.442433	1	0.456146	NUDC
ENSG00000090316	965.183	4.24223e-06	0.00144262	0.579406	0.562315	1	0.456146	MAEA
ENSG00000090339	592.2	-2.49207e-06	0.00144266	-0.518916	0.603819	1	0.521831	ICAM1
ENSG00000090372	1260.41	6.24205e-07	0.00144265	0.104097	0.917092	1	1	STRN4
ENSG00000090376	69.0332	-1.24115e-06	0.00144268	-0.403553	0.686541	1	2.08196	IRAK3
ENSG00000090382	2790.39	2.63742e-07	0.00144269	0.111171	0.911481	1	0	LYZ
ENSG00000090432	927.127	3.81366e-06	0.00144265	0.647472	0.517327	1	0.456146	MUL1
ENSG00000090447	115.56	4.32204e-06	0.00144267	0.924467	0.355243	1	1	TFAP4
ENSG00000090470	542.332	-2.32357e-06	0.00144263	0.161688	0.871551	1	0	PDCD7
ENSG00000090487	971.685	-7.90231e-06	0.00144262	0.105733	0.915794	1	0.684791	SPG21
ENSG00000090520	927.941	-3.98972e-06	0.00144263	-0.561792	0.574257	1	1	DNAJB11
ENSG00000090554	86.356	-3.14394e-06	0.00144268	-0.964163	0.334964	1	1.96608	FLT3LG
ENSG00000090565	540.803	-5.4933e-06	0.00144262	-0.744114	0.456808	1	0	RAB11FIP3
ENSG00000090581	527.784	1.45463e-06	0.00144262	0.192359	0.847461	1	0	GNPTG
ENSG00000090612	477.132	3.82151e-06	0.00144266	0.735938	0.461768	1	0.684791	ZNF268
ENSG00000090615	2313.89	-1.16815e-07	0.00144265	-0.0221577	0.982322	1	0	GOLGA3
ENSG00000090621	4555.82	-5.47972e-06	0.00144258	-0.899426	0.368426	1	0	PABPC4
ENSG00000090661	173.115	-1.71744e-06	0.00144265	-0.341133	0.733004	1	1	CERS4
ENSG00000090674	94.9411	-1.56606e-06	0.00144266	-0.0816213	0.934948	1	1.96608	MCOLN1
ENSG00000090686	1836.04	-6.03924e-06	0.00144257	-0.620672	0.534816	1	0	USP48
ENSG00000090776	81.8945	-3.78748e-06	0.00144266	-0.26554	0.790594	1	2.26688	EFNB1
ENSG00000090857	1838	-2.00227e-06	0.00144266	-0.3837	0.701201	1	1	PDPR
ENSG00000090861	273.108	-4.38033e-06	0.00144266	-1.05885	0.289667	1	0.409551	AARS1
ENSG00000090863	4726.4	-7.61835e-06	0.00144267	-1.51704	0.129257	1	2.93177	GLG1
ENSG00000090889	11.4603	5.88834e-07	0.00144268	0.227065	0.820373	1	1.50496	KIF4A
ENSG00000090905	3636.32	7.49681e-07	0.00144265	0.130649	0.896053	1	0.68216	TNRC6A
ENSG00000090924	804.47	-4.73675e-06	0.00144267	-1.02095	0.307279	1	0.456146	PLEKHG2
ENSG00000090971	74.4442	5.96987e-06	0.00144264	0.914296	0.360561	1	1.96608	NAT14
ENSG00000090975	528.685	3.92242e-06	0.00144264	0.626761	0.530816	1	0	PITPNM2
ENSG00000090989	660.487	-4.00872e-06	0.00144252	0.792241	0.42822	1	0	EXOC1
ENSG00000091009	2340.15	-5.48305e-09	0.00144265	-0.00283316	0.997739	1	1	RBM27
ENSG00000091010	3.8513	-5.664e-07	0.00144269	-0.308122	0.75799	1	1.28376	POU4F3
ENSG00000091039	7908.76	-1.73234e-06	0.00144264	-0.274971	0.783338	1	0	OSBPL8
ENSG00000091073	109.872	3.24381e-06	0.00144264	0.487776	0.625709	1	1.96608	DTX2
ENSG00000091106	3.75815	1.59811e-06	0.00144269	0.854299	0.392939	1	0	NLRC4
ENSG00000091127	123.91	-2.25916e-06	0.00144267	-0.512001	0.60865	1	2.26688	PUS7
ENSG00000091129	428.774	3.95885e-06	0.00144269	1.37147	0.17023	1	0.844998	NRCAM
ENSG00000091136	2.61671	2.02396e-06	0.00144269	1.32778	0.184251	1	0	LAMB1
ENSG00000091137	3.64417	-1.44093e-07	0.00144269	0.090043	0.928253	1	0	SLC26A4
ENSG00000091140	2397.89	3.10628e-06	0.00144266	0.58499	0.558555	1	0	DLD
ENSG00000091157	1624.21	3.17581e-06	0.00144262	0.421927	0.673078	1	0.68216	WDR7
ENSG00000091164	1081.86	-5.11162e-06	0.00144254	-0.281357	0.778437	1	0.684791	TXNL1
ENSG00000091181	94.2843	-6.24477e-06	0.00144269	-2.4566	0.0140257	1	1.96608	IL5RA
ENSG00000091317	3581.63	7.69764e-06	0.00144266	0.137078	0.890969	1	0	CMTM6
ENSG00000091409	2555.43	2.45912e-06	0.00144267	0.539865	0.58929	1	0	ITGA6
ENSG00000091428	10.7753	-8.86278e-07	0.00144268	0.48048	0.630886	1	1	RAPGEF4
ENSG00000091436	190.423	-4.40118e-06	0.00144268	-1.13621	0.255869	1	0.844998	MAP3K20
ENSG00000091483	329.174	-1.60923e-06	0.00144262	-0.214876	0.829864	1	1	FH
ENSG00000091490	2286.91	-4.29732e-06	0.00144262	-0.557673	0.577068	1	0.68216	SEL1L3
ENSG00000091513	8.7389	9.25402e-07	0.00144269	0.388335	0.697768	1	1.50496	TF
ENSG00000091527	14942.1	1.91899e-06	0.0014426	0.225485	0.821602	1	0.68216	CDV3
ENSG00000091536	57.2837	6.21834e-07	0.00144268	0.427853	0.668758	1	1.21664	MYO15A
ENSG00000091542	5307.73	9.14387e-06	0.00144253	0.808564	0.418766	1	0.68216	ALKBH5
ENSG00000091592	6987.24	-3.23538e-06	0.00144265	-0.589019	0.555849	1	1	NLRP1
ENSG00000091622	11.8706	-2.19056e-06	0.00144269	-0.960549	0.336779	1	2.54516	PITPNM3
ENSG00000091640	679.672	5.85438e-06	0.00144259	0.640356	0.521941	1	1	SPAG7
ENSG00000091651	35.3178	-6.37871e-07	0.00144266	-0.135867	0.891927	1	2.26688	ORC6
ENSG00000091732	197.335	4.52419e-06	0.00144266	0.836372	0.402945	1	1	ZC3HC1
ENSG00000091831	15.1934	-5.12055e-06	0.00144269	0.664262	0.506523	1	2.91167	ESR1
ENSG00000091844	16.224	-2.44365e-06	0.00144269	-1.14044	0.254103	1	2.91167	RGS17
ENSG00000091947	266.016	-1.18317e-06	0.00144262	-0.162538	0.870882	1	1	TMEM101
ENSG00000091972	29.601	-9.35567e-07	0.00144268	-0.287013	0.774102	1	2.26688	CD200
ENSG00000092010	3967.68	-3.72833e-06	0.0014426	-0.45381	0.649965	1	0	PSME1
ENSG00000092020	973.555	-8.57129e-07	0.00144263	-0.124953	0.900561	1	1	PPP2R3C
ENSG00000092036	125.042	6.14921e-06	0.00144263	0.877028	0.380472	1	2.26688	HAUS4
ENSG00000092067	2.28409	-7.67272e-07	0.00144269	-0.151325	0.879719	1	1	CEBPE
ENSG00000092068	39.8328	5.96514e-07	0.00144269	0.379163	0.704567	1	1.96608	SLC7A8
ENSG00000092094	566.517	9.88846e-07	0.00144263	-0.160178	0.872741	1	0.684791	OSGEP
ENSG00000092096	81.6208	5.40001e-06	0.00144268	1.45354	0.146073	1	2.08196	SLC22A17
ENSG00000092098	423.253	3.38004e-05	0.00144282	-0.599202	0.549038	1	0.844998	RNF31
ENSG00000092108	1439.47	-4.81999e-06	0.00144261	-0.62348	0.532969	1	0	SCFD1
ENSG00000092140	1484.86	1.31193e-06	0.00144264	0.211438	0.832545	1	1	G2E3
ENSG00000092148	7071.94	9.01275e-07	0.00144262	0.123861	0.901426	1	0	HECTD1
ENSG00000092199	18878.3	-7.63507e-07	0.00144262	-0.103483	0.91758	1	1	HNRNPC
ENSG00000092200	2.3153	3.58727e-06	0.00144269	2.13936	0.0324062	1	0	RPGRIP1
ENSG00000092201	3420.59	2.42322e-06	0.00144266	0.464707	0.642141	1	0.68216	SUPT16H
ENSG00000092203	2240.69	-1.47459e-05	0.00144254	-1.24833	0.211911	1	0.68216	TOX4
ENSG00000092208	213.147	-2.73712e-06	0.00144264	-0.169886	0.8651	1	0.844998	GEMIN2
ENSG00000092295	24.4766	-4.62115e-06	0.00144268	-1.42306	0.154717	1	3.77819	TGM1
ENSG00000092330	1589.86	-9.47602e-06	0.00144258	-0.981975	0.326112	1	0	TINF2
ENSG00000092439	4398.2	4.94122e-06	0.00144255	0.470041	0.638326	1	2.93177	TRPM7
ENSG00000092445	15.3874	-4.3834e-08	0.00144269	-0.0209363	0.983296	1	1.50496	TYRO3
ENSG00000092470	319.125	-1.38203e-05	0.00144266	-0.85962	0.389999	1	1	WDR76
ENSG00000092529	23.1483	1.74958e-06	0.00144267	0.491467	0.623096	1	1.96608	CAPN3
ENSG00000092531	956.52	-6.75559e-06	0.00144254	-0.663792	0.506823	1	0	SNAP23
ENSG00000092607	10.2967	1.34656e-06	0.00144269	0.565294	0.571874	1	1.96608	TBX15
ENSG00000092621	87.5619	2.55641e-06	0.00144267	0.586615	0.557462	1	0	PHGDH
ENSG00000092758	3.87407	3.34899e-06	0.00144269	1.6219	0.104825	1	0	COL9A3
ENSG00000092820	16328.4	-1.23413e-05	0.00144264	-1.66944	0.0950302	1	0	EZR
ENSG00000092841	5460.39	-1.87984e-05	0.00144259	-1.72759	0.0840609	1	2.93177	MYL6
ENSG00000092847	1971.35	-9.73103e-06	0.00144257	-0.954394	0.339884	1	0	AGO1
ENSG00000092850	4.61065	1.87642e-06	0.00144269	0.803072	0.421933	1	0	TEKT2
ENSG00000092853	37.4222	-3.24304e-06	0.00144267	-0.7924	0.428128	1	2.26688	CLSPN
ENSG00000092871	1818.86	-2.78152e-06	0.00144265	-0.482906	0.629162	1	0.68216	RFFL
ENSG00000092929	2386.37	-2.84306e-06	0.00144266	-0.554463	0.579262	1	0	UNC13D
ENSG00000092931	611.975	-1.85382e-05	0.00144253	-2.70038	0.00692606	1	0	MFSD11
ENSG00000092964	390.112	-5.94176e-06	0.00144269	-1.94552	0.0517122	1	1	DPYSL2
ENSG00000092969	2.53984	-9.82383e-07	0.00144269	-0.455967	0.648414	1	1	TGFB2
ENSG00000092978	447.18	3.3185e-07	0.00144253	-0.0360067	0.971277	1	0	GPATCH2
ENSG00000093000	3422.99	-2.92768e-06	0.00144264	-0.471446	0.637322	1	0.68216	NUP50
ENSG00000093009	18.8667	-4.93207e-06	0.00144268	-1.53852	0.123922	1	1	CDC45
ENSG00000093010	180.148	-1.82761e-06	0.00144267	-0.433779	0.664449	1	0.0124971	COMT
ENSG00000093072	919.661	-3.30663e-06	0.00144267	-0.733782	0.463082	1	0.456146	ADA2
ENSG00000093100	2.71838	-6.48343e-07	0.00144269	-0.362878	0.716696	1	0	NA
ENSG00000093134	14.5457	-2.49642e-07	0.00144269	-0.0654222	0.947838	1	1.50496	VNN3
ENSG00000093144	403.577	-2.07649e-06	0.00144266	-1.40057	0.161342	1	0.738635	ECHDC1
ENSG00000093167	927.531	-8.4184e-06	0.00144262	-0.499551	0.617391	1	0	LRRFIP2
ENSG00000093183	2045.01	-5.3115e-06	0.00144263	-0.771739	0.440269	1	0	SEC22C
ENSG00000093217	13.4631	8.18013e-07	0.00144269	0.330247	0.741214	1	1.96608	XYLB
ENSG00000094631	903.357	-6.48419e-06	0.00144266	-1.1486	0.250722	1	0.521831	HDAC6
ENSG00000094804	30.3436	-1.47747e-06	0.00144267	-0.379568	0.704266	1	1	CDC6
ENSG00000094841	850.932	1.34438e-05	0.00144263	0.125677	0.899987	1	0	UPRT
ENSG00000094880	544.686	3.10947e-05	0.00144283	1.13443	0.256612	1	0	CDC23
ENSG00000094914	275.776	-2.80963e-06	0.00144264	-0.426177	0.669979	1	0.844998	AAAS
ENSG00000094916	2203.35	-0.00037983	0.00146916	0.602947	0.546544	1	0	CBX5
ENSG00000094975	5405.5	1.88856e-06	0.00144262	0.254054	0.799454	1	0	SUCO
ENSG00000095002	361.328	-3.48236e-06	0.00144266	-0.718906	0.472199	1	0.738635	MSH2
ENSG00000095015	4527	1.1146e-06	0.00144266	0.229758	0.81828	1	0	MAP3K1
ENSG00000095059	640.709	-1.25529e-06	0.00144263	-0.177248	0.859314	1	1	DHPS
ENSG00000095066	137.323	-2.11502e-06	0.00144267	-0.358378	0.72006	1	1	HOOK2
ENSG00000095139	3624.48	4.18863e-06	0.00144265	0.701375	0.483069	1	1	ARCN1
ENSG00000095209	333.81	1.47389e-06	0.00144261	0.187719	0.851097	1	0.844998	TMEM38B
ENSG00000095261	746.33	-8.60764e-07	0.00144265	0.403337	0.686701	1	0.684791	PSMD5
ENSG00000095303	86.933	2.46129e-06	0.00144269	1.41435	0.157258	1	0	PTGS1
ENSG00000095319	1251.53	-1.60216e-05	0.00144264	-1.1643	0.244302	1	1	NUP188
ENSG00000095321	182.784	2.75299e-06	0.00144263	0.395988	0.692114	1	0.844998	CRAT
ENSG00000095370	336.874	-5.07852e-06	0.00144266	-0.901869	0.367127	1	0.409551	SH2D3C
ENSG00000095380	453.15	-4.08405e-06	0.00144263	-0.58657	0.557492	1	0	NANS
ENSG00000095383	97.1026	1.79551e-05	0.0014427	0.602448	0.546876	1	0	TBC1D2
ENSG00000095397	510.279	-1.36353e-06	0.00144268	-0.363403	0.716304	1	0.684791	WHRN
ENSG00000095485	1783.1	6.59134e-06	0.00144266	0.311846	0.755157	1	0	CWF19L1
ENSG00000095539	5.18234	-4.74436e-08	0.00144268	-0.0187543	0.985037	1	1.28376	SEMA4G
ENSG00000095564	4909.59	-5.41618e-07	0.00144265	-0.0999091	0.920416	1	0.68216	BTAF1
ENSG00000095574	2819.51	3.42317e-06	0.00144265	0.610272	0.541682	1	0	IKZF5
ENSG00000095585	6.63905	-4.04945e-09	0.00144269	-0.0189198	0.984905	1	1.03921	BLNK
ENSG00000095627	4.69073	7.20173e-07	0.00144269	0.448172	0.654029	1	1	TDRD1
ENSG00000095637	141.738	1.17422e-06	0.00144267	0.279045	0.78021	1	1.10888	SORBS1
ENSG00000095739	33.8045	-3.14863e-06	0.00144268	-0.806679	0.419851	1	1	BAMBI
ENSG00000095752	5.13755	-1.39179e-06	0.00144269	-0.616426	0.537613	1	1	IL11
ENSG00000095787	9244.88	2.75565e-06	0.00144263	0.401051	0.688382	1	1	WAC
ENSG00000095794	2741.02	-1.85844e-07	0.00144267	-0.0487796	0.961095	1	0	CREM
ENSG00000095906	368.795	-2.442e-06	0.00144263	-0.356042	0.721809	1	0.738635	NUBP2
ENSG00000095932	3.63044	7.19345e-07	0.00144269	0.359032	0.719571	1	0	SMIM24
ENSG00000095951	5259.26	4.38706e-06	0.00144267	1.02335	0.306143	1	0	HIVEP1
ENSG00000096060	1536.81	-6.87732e-06	0.00144266	-1.30233	0.192802	1	0	FKBP5
ENSG00000096063	1087.18	-1.37251e-05	0.00144262	-1.5781	0.114542	1	1	SRPK1
ENSG00000096070	1140.02	-3.30945e-06	0.00144257	-0.348225	0.727671	1	0.456146	BRPF3
ENSG00000096080	489.737	5.73507e-06	0.00144266	1.151	0.249733	1	0.521831	MRPS18A
ENSG00000096092	61.4016	-3.76713e-06	0.00144268	-1.07173	0.283839	1	1.21664	TMEM14A
ENSG00000096093	138.083	7.93911e-06	0.00144266	-0.28492	0.775705	1	1	EFHC1
ENSG00000096384	17890.4	-5.25137e-06	0.00144253	-0.473433	0.635904	1	0	HSP90AB1
ENSG00000096401	3035.71	4.43704e-06	0.00144261	0.572296	0.567121	1	1	CDC5L
ENSG00000096433	3988.31	-3.26176e-06	0.00144266	-0.625108	0.5319	1	0	ITPR3
ENSG00000096654	1191.68	1.28092e-06	0.00144264	0.20631	0.836549	1	1	ZNF184
ENSG00000096696	6.41807	5.66202e-07	0.00144269	0.34608	0.729282	1	1.50496	DSP
ENSG00000096717	2328.4	5.02866e-06	0.00144263	0.725181	0.468341	1	0	SIRT1
ENSG00000096746	3334.84	-2.241e-06	0.00144265	-0.381637	0.702731	1	0	HNRNPH3
ENSG00000096872	140.857	4.56649e-06	0.00144264	0.393063	0.694273	1	0.0124971	IFT74
ENSG00000096968	726.519	-2.44633e-06	0.00144264	-0.400127	0.689063	1	0.521831	JAK2
ENSG00000096996	1114.96	-1.79092e-06	0.00144264	-0.283423	0.776853	1	0.684791	IL12RB1
ENSG00000097007	1619.09	9.54096e-07	0.00144262	0.131763	0.895172	1	0	ABL1
ENSG00000097021	95.8059	-3.39284e-06	0.00144266	-0.607214	0.543709	1	2.26688	ACOT7
ENSG00000097033	3978.07	1.64331e-06	0.00144265	0.294903	0.768068	1	0	SH3GLB1
ENSG00000097046	257.196	-4.02403e-06	0.00144266	-0.830441	0.40629	1	1	CDC7
ENSG00000097096	347.229	-1.08296e-05	0.00144269	0.340464	0.733507	1	0.844998	SYDE2
ENSG00000099139	485.752	4.28036e-06	0.00144267	1.01463	0.310281	1	0.684791	PCSK5
ENSG00000099194	339.765	7.54771e-06	0.00144268	-0.160343	0.872611	1	0.409551	SCD
ENSG00000099203	201.457	4.8389e-07	0.00144262	0.0664022	0.947058	1	0.409551	TMED1
ENSG00000099204	7742.88	2.06565e-06	0.00144264	0.340398	0.733557	1	1	ABLIM1
ENSG00000099219	563.503	1.61447e-05	0.0014427	-1.27313	0.202973	1	0.521831	ERMP1
ENSG00000099246	4367.31	4.91235e-06	0.00144263	0.712866	0.475929	1	1	RAB18
ENSG00000099250	3.55	4.24882e-07	0.00144269	0.195659	0.844877	1	1	NRP1
ENSG00000099251	77.6169	3.04755e-06	0.00144267	0.730479	0.465098	1	0	HSD17B7P2
ENSG00000099256	15.4701	1.63467e-06	0.00144268	0.483419	0.628798	1	1.50496	PRTFDC1
ENSG00000099282	74.2865	2.33603e-06	0.00144269	0.911344	0.362114	1	1.96608	TSPAN15
ENSG00000099284	79.5317	-3.30904e-07	0.00144263	0.418554	0.675542	1	1	MACROH2A2
ENSG00000099290	1636.86	2.97921e-06	0.00144256	0.0427307	0.965916	1	0.68216	WASHC2A
ENSG00000099308	969.01	-3.4189e-06	0.00144268	-0.992846	0.320785	1	1	MAST3
ENSG00000099326	217.138	2.77182e-07	0.00144267	0.0633642	0.949477	1	0.0124971	MZF1
ENSG00000099330	84.5953	-2.29257e-06	0.00144265	-0.244521	0.806827	1	0	OCEL1
ENSG00000099331	6354.72	3.20859e-07	0.00144255	0.0293437	0.97659	1	0	MYO9B
ENSG00000099337	262.088	-2.36664e-07	0.00144267	-0.0629507	0.949806	1	0.844998	KCNK6
ENSG00000099338	74.3808	-6.45213e-06	0.00144268	-1.50595	0.132079	1	2.08196	CATSPERG
ENSG00000099341	1404.19	-1.14937e-05	0.00144258	-1.16648	0.243422	1	0.521831	PSMD8
ENSG00000099364	159.628	1.85007e-06	0.00144267	0.424751	0.671018	1	1	FBXL19
ENSG00000099365	30.1197	8.8988e-06	0.00144267	1.67584	0.0937686	1	3.77819	STX1B
ENSG00000099377	4.36427	2.33343e-06	0.00144269	1.00379	0.315479	1	0	HSD3B7
ENSG00000099381	1458.67	-2.90562e-07	0.00144266	-0.0572691	0.954331	1	0.68216	SETD1A
ENSG00000099385	637.371	1.11014e-05	0.00144263	1.02152	0.307009	1	0.684791	BCL7C
ENSG00000099622	10201.2	8.05113e-06	0.00144261	0.988125	0.323092	1	1	CIRBP
ENSG00000099624	259.184	7.00981e-07	0.00144266	0.141314	0.887622	1	1.10888	ATP5F1D
ENSG00000099769	7.69651	5.20809e-06	0.00144269	2.14389	0.0320419	1	1.03921	IGFALS
ENSG00000099783	5062.9	1.72918e-05	0.00144248	1.2495	0.211482	1	0	HNRNPM
ENSG00000099785	501.065	7.47659e-06	0.00144263	0.993603	0.320416	1	1	MARCHF2
ENSG00000099795	348.378	2.26272e-06	0.00144267	0.541203	0.588368	1	1.10888	NDUFB7
ENSG00000099797	1010.96	-1.57042e-06	0.00144262	-0.218678	0.826901	1	0.521831	TECR
ENSG00000099800	136.15	-3.09445e-06	0.00144266	-0.624095	0.532565	1	0.409551	TIMM13
ENSG00000099804	457.993	-8.50222e-06	0.00144265	-1.35822	0.174395	1	0	CDC34
ENSG00000099810	348.354	-1.22404e-06	0.00144262	-0.0948872	0.924404	1	0.844998	MTAP
ENSG00000099814	59.8265	-3.22093e-06	0.00144268	-0.86968	0.384475	1	1	CEP170B
ENSG00000099817	687.561	-2.4794e-06	0.00144264	-0.386597	0.699054	1	0.521831	POLR2E
ENSG00000099821	713.371	1.5327e-06	0.00144265	0.259554	0.795208	1	0	POLRMT
ENSG00000099822	13.1985	-2.86888e-06	0.00144269	-1.00339	0.315674	1	1.96608	HCN2
ENSG00000099840	59.0386	-4.5267e-08	0.00144267	-0.0123154	0.990174	1	2.26688	IZUMO4
ENSG00000099849	211.335	1.40953e-06	0.00144268	0.39839	0.690343	1	0.844998	RASSF7
ENSG00000099860	3173.18	-5.09122e-07	0.00144265	-0.0880543	0.929834	1	0	GADD45B
ENSG00000099866	2.54563	-3.10796e-07	0.00144269	-0.183691	0.854256	1	0	MADCAM1
ENSG00000099875	4003.25	-4.99106e-06	0.0014426	-0.601126	0.547756	1	2.93177	MKNK2
ENSG00000099889	41.1157	-2.52764e-06	0.00144267	-0.765707	0.443851	1	2.26688	ARVCF
ENSG00000099899	550.464	-1.45785e-06	0.00144264	-0.221411	0.824773	1	0.684791	TRMT2A
ENSG00000099901	570.681	7.56545e-06	0.00144258	0.786248	0.431722	1	0	RANBP1
ENSG00000099904	382.381	-3.40821e-07	0.00144267	-0.0773698	0.938329	1	0.738635	ZDHHC8
ENSG00000099910	355.232	2.51124e-06	0.00144259	0.28556	0.775215	1	0.409551	KLHL22
ENSG00000099917	3483.28	-5.59574e-06	0.00144265	-0.949545	0.342344	1	2.93177	MED15
ENSG00000099940	790.882	7.10713e-07	0.00144265	0.118211	0.905901	1	0.684791	SNAP29
ENSG00000099942	4481.39	-1.05737e-06	0.00144263	-0.160682	0.872344	1	2.93177	CRKL
ENSG00000099949	221.345	-4.03222e-06	0.00144266	-0.760527	0.446939	1	0.0124971	LZTR1
ENSG00000099953	17.8162	3.03439e-06	0.00144268	0.939406	0.347522	1	3.77819	MMP11
ENSG00000099956	744.432	-8.07805e-06	0.00144258	-0.525585	0.599177	1	0	SMARCB1
ENSG00000099957	8.57997	2.76661e-06	0.00144269	0.922355	0.356343	1	0	P2RX6
ENSG00000099958	9.89123	-2.75075e-07	0.00144268	-0.0904895	0.927898	1	1.03921	DERL3
ENSG00000099968	617.158	-2.72319e-06	0.00144267	-0.687255	0.491922	1	0.684791	BCL2L13
ENSG00000099974	17.6478	-5.57729e-07	0.00144269	-0.511311	0.609133	1	1.96608	DDTL
ENSG00000099977	248.419	-8.38658e-06	0.0014426	-0.828297	0.407502	1	0.409551	DDT
ENSG00000099985	639.287	-8.57767e-06	0.00144267	-1.55609	0.119686	1	0.521831	OSM
ENSG00000099991	2588.2	-4.65831e-06	0.0014426	-0.554389	0.579313	1	1	CABIN1
ENSG00000099992	662.518	-9.22449e-06	0.0014426	-1.06218	0.288154	1	1	TBC1D10A
ENSG00000099994	31.6399	4.79609e-06	0.00144268	1.30478	0.191968	1	1.96608	SUSD2
ENSG00000099995	4518.21	9.86741e-06	0.00144243	0.698167	0.485073	1	2.93177	SF3A1
ENSG00000099999	120.953	-7.13298e-06	0.00144265	-1.1378	0.255202	1	0	RNF215
ENSG00000100003	1175.06	5.44636e-07	0.00144267	0.12103	0.903667	1	0.456146	SEC14L2
ENSG00000100014	317.167	-1.39112e-06	0.00144265	-0.269129	0.78783	1	0.409551	SPECC1L
ENSG00000100023	768.196	-4.79718e-06	0.00144261	-0.662777	0.507474	1	1	PPIL2
ENSG00000100024	39.6659	4.00393e-07	0.00144268	0.185935	0.852496	1	1	UPB1
ENSG00000100027	463.793	-6.68456e-06	0.00144267	-1.46158	0.143856	1	1	YPEL1
ENSG00000100028	786.751	-2.72916e-06	0.00144264	0.322183	0.747314	1	1	SNRPD3
ENSG00000100029	744.261	1.43756e-06	0.00144266	0.287777	0.773517	1	1	PES1
ENSG00000100030	3605.91	-9.90082e-06	0.00144266	-1.64517	0.099934	1	0	MAPK1
ENSG00000100031	104.879	-1.19917e-06	0.00144267	-0.278677	0.780493	1	1.96608	GGT1
ENSG00000100034	561.393	7.56907e-07	0.00144266	0.146622	0.88343	1	1	PPM1F
ENSG00000100036	65.0135	-1.51745e-06	0.00144266	-0.829316	0.406926	1	2.08196	SLC35E4
ENSG00000100038	762.475	5.96202e-06	0.00144266	0.994059	0.320194	1	0	TOP3B
ENSG00000100055	2791.57	-8.2724e-06	0.00144259	-0.914976	0.360204	1	1	CYTH4
ENSG00000100056	903.13	1.07828e-06	0.00144266	0.0587273	0.953169	1	0.684791	ESS2
ENSG00000100060	1642.99	-0.000397338	0.00147182	-0.400027	0.689137	1	0	MFNG
ENSG00000100065	4.10342	2.77347e-06	0.00144269	1.76426	0.0776878	1	0	CARD10
ENSG00000100068	191.2	-7.2251e-06	0.00144266	-1.30725	0.191126	1	0.844998	LRP5L
ENSG00000100075	320.226	-3.29884e-06	0.00144264	-0.526616	0.59846	1	0.844998	SLC25A1
ENSG00000100077	157.196	2.18986e-06	0.00144267	0.495862	0.619992	1	0.0124971	GRK3
ENSG00000100079	8.09599	-1.19261e-06	0.00144269	-0.582255	0.560395	1	0	LGALS2
ENSG00000100083	1445.71	-6.84575e-06	0.00144263	-0.914466	0.360472	1	0	GGA1
ENSG00000100084	238.806	3.65491e-06	0.00144261	-0.109988	0.912419	1	1	HIRA
ENSG00000100092	240.92	-1.94708e-06	0.00144267	-0.464	0.642648	1	0.409551	SH3BP1
ENSG00000100095	4.24972	1.44231e-06	0.00144269	0.976837	0.32865	1	0	SEZ6L
ENSG00000100097	1227.27	-7.06804e-06	0.00144268	-1.72217	0.0850386	1	0.521831	LGALS1
ENSG00000100099	1468.56	4.12578e-05	0.00144292	-0.0932274	0.925723	1	0.68216	HPS4
ENSG00000100100	24366.1	7.62393e-07	0.00144266	0.161956	0.87134	1	0	PIK3IP1
ENSG00000100104	873.226	6.71515e-06	0.00144266	1.20449	0.2284	1	0.456146	SRRD
ENSG00000100105	2230.37	5.95388e-06	0.00144264	0.880073	0.37882	1	1	PATZ1
ENSG00000100106	366.792	-2.33834e-06	0.00144265	-0.415899	0.677484	1	1.10888	TRIOBP
ENSG00000100109	2341.41	-1.28981e-06	0.00144265	-0.236146	0.81332	1	0	TFIP11
ENSG00000100116	9.62864	-9.44985e-07	0.00144268	-0.34625	0.729155	1	0	GCAT
ENSG00000100124	236.227	-5.25934e-06	0.00144266	-0.946548	0.343869	1	0.0124971	ANKRD54
ENSG00000100129	5799.07	3.76994e-06	0.00144263	0.537097	0.591201	1	2.93177	EIF3L
ENSG00000100138	2201.75	2.20397e-06	0.00144261	0.281335	0.778454	1	0	SNU13
ENSG00000100139	731.249	7.45699e-06	0.00144258	0.773983	0.438941	1	0.521831	MICALL1
ENSG00000100142	272.287	-5.11227e-07	0.00144263	-0.0756205	0.939721	1	1	POLR2F
ENSG00000100147	314.631	6.75016e-06	0.00144258	0.710141	0.477617	1	0.844998	CCDC134
ENSG00000100150	386.686	-7.9579e-07	0.0014426	-0.0972847	0.9225	1	0.844998	DEPDC5
ENSG00000100151	272.369	-4.89633e-05	0.00144305	-0.753553	0.451118	1	0.738635	PICK1
ENSG00000100154	115.678	-1.22848e-05	0.00144271	1.73228	0.0832231	1	2.26688	TTC28
ENSG00000100162	27.1161	-4.82412e-07	0.00144267	-1.15386	0.248558	1	3.77819	CENPM
ENSG00000100181	23.9698	4.12836e-06	0.00144269	1.53643	0.124432	1	3.25	TPTEP1
ENSG00000100197	20.1041	4.36457e-06	0.00144268	1.23765	0.215848	1	3.25	CYP2D6
ENSG00000100201	12140.5	-4.35145e-06	0.00144265	-0.708167	0.478842	1	0.68216	DDX17
ENSG00000100206	12.9118	-5.31207e-06	0.00144268	-1.10768	0.267998	1	2.91167	DMC1
ENSG00000100207	3817.62	4.75465e-06	0.00144257	0.487062	0.626215	1	0.68216	TCF20
ENSG00000100209	75.4628	4.37692e-07	0.00144265	0.0720651	0.94255	1	2.26688	HSCB
ENSG00000100211	62.6119	-3.323e-06	0.00144264	0.767622	0.442712	1	1.96608	CBY1
ENSG00000100216	1271.33	6.65094e-06	0.00144262	0.880791	0.378431	1	0	TOMM22
ENSG00000100218	6.54388	1.83751e-06	0.00144269	0.7016	0.482929	1	1	RSPH14
ENSG00000100219	5951.96	-2.60456e-05	0.00144271	-1.18112	0.237554	1	0	XBP1
ENSG00000100220	1081.8	8.71111e-07	0.00144262	0.1172	0.906702	1	0	RTCB
ENSG00000100221	12395.3	2.03798e-07	0.00144264	0.0295116	0.976457	1	0	JOSD1
ENSG00000100225	6184.78	2.66724e-06	0.00144261	0.339194	0.734464	1	1	FBXO7
ENSG00000100226	4747.24	-6.01622e-06	0.00144266	-0.981044	0.326571	1	0	GTPBP1
ENSG00000100227	2558.03	1.51724e-06	0.00144264	0.25073	0.802023	1	0	POLDIP3
ENSG00000100228	12.6478	-1.37598e-06	0.00144268	-0.412586	0.67991	1	1	RAB36
ENSG00000100239	1871.35	3.74108e-07	0.00144258	0.0395811	0.968427	1	0.68216	PPP6R2
ENSG00000100241	6022.43	-4.09057e-06	0.00144264	-0.652521	0.514065	1	0	SBF1
ENSG00000100242	17445.7	-3.98199e-06	0.00144264	-0.638444	0.523185	1	2.93177	SUN2
ENSG00000100243	606.752	1.39549e-05	0.00144267	-1.08693	0.277068	1	0	CYB5R3
ENSG00000100246	49.5284	-5.23903e-06	0.00144268	-0.785454	0.432188	1	2.26688	DNAL4
[truncated: 18,837 more rows]

## Sheet: S8
	baseMean	log2FoldChange	lfcSE	stat	pvalue	padj	weight	symbol
ENSG00000284727	2.62826	-8.98893e-07	0.0014427	-11.36	6.61303e-30	1.37789e-25	1	NA
HLA-DRB4	55.4031	2.6787e-05	0.00144281	8.90028	5.57038e-19	5.80323e-15	1	NA
HLA-DQB1	258.989	-1.26712e-05	0.00144272	-6.21006	5.29636e-10	3.6785e-06	1	NA
ENSG00000278771	2775.1	4.9469	0.930554	5.86381	4.52363e-09	2.35636e-05	1	RN7SL3
ENSG00000129422	170.236	1.80798	0.409954	4.99779	5.79902e-07	0.00241657	1	MTUS1
ENSG00000211890	8.5899	3.47152	0.784527	4.84494	1.26649e-06	0.00439809	1	NA
ENSG00000152952	4.61662	3.07864	0.786449	4.58072	4.6337e-06	0.0137926	1	PLOD2
ENSG00000211679	23.1557	2.43264	0.617731	4.50729	6.56609e-06	0.0171014	1	NA
ENSG00000198948	97.9996	1.21764	0.358998	4.24886	2.14857e-05	0.0497419	1	MFAP3L
ENSG00000254681	102.784	3.52571	1.05285	4.07889	4.5252e-05	0.0942871	1	PKD1P5-LOC105376752
ENSG00000211644	12.0801	1.50872	0.492554	3.88313	0.000103119	0.120548	1.62032	NA
ENSG00000074416	29.8947	1.38559	0.475075	3.85024	0.000118	0.182195	1	MGLL
ENSG00000196436	41.1481	-7.69158e-07	0.0014427	-3.84654	0.000119799	0.182195	1	NPIPB15
ENSG00000230092	225.594	0.80725	0.271793	3.84123	0.000122419	0.182195	1	NA
ENSG00000173262	115.189	-1.20333e-06	0.0014427	-3.7596	0.000170188	0.210081	1	SLC2A14
ENSG00000251301	188.034	-4.62609e-06	0.0014427	-3.75603	0.000172628	0.210081	1	LINC02384
ENSG00000211662	7.69721	3.59936	1.15465	3.74361	0.000181394	0.210081	1	NA
ENSG00000211892	8.78958	3.34054	1.08649	3.74348	0.000181487	0.210081	1	NA
HLA-DRB5	22.9302	-1.02787e-06	0.0014427	-3.60765	0.000308985	0.326993	1	NA
ENSG00000138722	25.684	2.08112	0.811921	3.60357	0.000313873	0.326993	1	MMRN1
ENSG00000085733	31.6149	1.70861	0.88916	3.45928	0.000541614	0.331654	1.62032	CTTN
ENSG00000033122	90.3064	2.39865	1.05698	3.56619	0.000362213	0.340938	1	LRRC7
ENSG00000206127	27.902	-2.71564e-06	0.0014427	-3.42722	0.000609803	0.340938	1.62032	GOLGA8O
ENSG00000115902	351.778	-0.845541	0.379816	-3.48685	0.000488741	0.424309	1	SLC1A4
ENSG00000211819	6.71765	1.96433	0.850092	3.33471	0.000853881	0.440499	1.61558	NA
ENSG00000260077	45.442	-5.49928e-06	0.0014427	-3.43928	0.000583255	0.455234	1	NA
ENSG00000211945	3.86807	1.95596	0.801341	3.43498	0.000592598	0.455234	1	NA
ENSG00000011105	17.7233	1.06436	0.468428	3.42635	0.000611756	0.455234	1	TSPAN9
ENSG00000005249	142.479	1.40707	0.705412	3.38813	0.000703711	0.474875	1	PRKAR2B
ENSG00000125864	47.0605	-5.29401e-06	0.0014427	-3.3794	0.000726437	0.474875	1	BFSP1
ENSG00000198796	78.7527	-1.67491	0.936514	-3.37293	0.000743723	0.474875	1	ALPK2
ENSG00000185340	14.7846	1.37812	0.653432	3.36984	0.000752106	0.474875	1	GAS2L1
ENSG00000166681	144.918	0.679643	0.318159	3.2929	0.0009916	0.474875	1.4914	BEX3
ENSG00000165891	13.9859	-6.86786e-06	0.0014427	-3.33859	0.00084206	0.506213	1	E2F7
ENSG00000108846	32.1279	1.80315	0.897487	3.33439	0.000854869	0.506213	1	ABCC3
HLA-C	16231.1	-0.533843	0.269859	-3.32803	0.000874624	0.506213	1	NA
ENSG00000107317	129.675	-3.91993e-06	0.0014427	-3.20319	0.00135913	0.513191	1.4914	PTGDS
ENSG00000283674	38.2603	-1.02751	0.546631	-3.29708	0.000976964	0.535685	1	LOC729732
ENSG00000043591	32.3924	-3.63857e-06	0.0014427	-3.28002	0.00103799	0.547834	1	ADRB1
ENSG00000144677	27.5399	1.39093	0.820621	3.26203	0.00110616	0.547834	1	CTDSPL
ENSG00000184500	13.4228	2.01999	1.02408	3.25798	0.00112209	0.547834	1	PROS1
ENSG00000137198	12.1063	1.03732	0.512296	3.24528	0.00117337	0.547834	1	GMPR
ENSG00000280537	2.56209	-2.60782e-06	0.0014427	-3.23675	0.00120897	0.547834	1	NA
ENSG00000253210	56.7747	-8.12833e-06	0.0014427	-3.2356	0.00121389	0.547834	1	NA
ENSG00000211895	74.5545	2.03263	0.940419	3.2305	0.00123576	0.547834	1	NA
ENSG00000169704	12.2446	2.07441	1.09214	3.11269	0.00185393	0.547834	1.62032	GP9
ENSG00000164344	24.23	-6.47115e-06	0.0014427	-3.09418	0.00197359	0.547834	1.62032	KLKB1
ENSG00000111644	28.9351	0.96525	0.51835	3.20907	0.00133165	0.578047	1	ACRBP
ENSG00000211677	46.8151	1.61026	0.793566	3.1736	0.00150561	0.640221	1	NA
ENSG00000170271	23.4618	1.41852	0.781544	3.15306	0.00161569	0.654996	1	FAXDC2
ENSG00000266305	3.16325	-2.37078e-06	0.0014427	-3.1483	0.00164225	0.654996	1	MIR4518
ENSG00000005961	101.141	1.67371	1.07133	3.14603	0.00165506	0.654996	1	ITGA2B
ENSG00000156265	163.377	0.913686	0.566856	3.14408	0.0016661	0.654996	1	MAP3K7CL
ENSG00000091181	94.2843	-3.56832e-06	0.0014427	-3.13058	0.00174463	0.673169	1	IL5RA
ENSG00000121297	53.8629	-4.14728e-06	0.0014427	-2.97753	0.00290577	0.679381	1.62032	TSHZ3
ENSG00000237854	167.556	-0.364451	0.220545	-3.11601	0.00183316	0.682068	1	NA
ENSG00000125355	57.4486	5.48697e-05	0.00144322	-3.0889	0.00200897	0.734366	1	TMEM255A
ENSG00000121753	43.7589	-7.11802e-06	0.0014427	-3.07689	0.00209172	0.751433	1	ADGRB2
ENSG00000253284	30.0081	-6.74749e-06	0.0014427	-3.06747	0.00215882	0.762392	1	NA
ENSG00000254859	4.87891	-3.1043e-06	0.0014427	-3.05954	0.0022168	0.76982	1	NA
ENSG00000122786	10.4556	1.40041	1.07904	3.04966	0.00229099	0.782542	1	CALD1
ENSG00000120885	188.598	0.810362	0.732003	3.03752	0.00238532	0.790564	1	CLU
ENSG00000211891	2.37883	2.95648	1.94827	3.03689	0.00239036	0.790564	1	NA
ENSG00000253846	19.3063	-3.85631e-06	0.0014427	-3.02307	0.00250222	0.798696	1	PCDHGA10
ENSG00000271268	15.1218	-5.1201e-06	0.0014427	-3.02107	0.0025188	0.798696	1	NA
ENSG00000229474	1998.56	-5.9318e-06	0.0014427	-3.01974	0.00252995	0.798696	1	PATL2
ENSG00000182732	5.11982	1.62895	1.11595	3.00287	0.00267444	0.831711	1	RGS6
ENSG00000182871	305.81	1.44036	0.810873	2.99038	0.00278633	0.832532	1	COL18A1
ENSG00000237248	102.97	-4.27928e-06	0.0014427	-2.84653	0.00441987	0.832532	1.62032	LINC00987
ENSG00000166770	18.8202	0.914645	0.815228	2.83855	0.00453194	0.832532	1.62032	ZNF667-AS1
ENSG00000205730	116.741	-5.26651e-06	0.0014427	-2.83137	0.00463485	0.839444	1.62032	ITPRIPL2
ENSG00000242607	9.5131	-3.60656e-06	0.0014427	-2.97183	0.00296034	0.85669	1	NA
ENSG00000164116	12.3364	1.16147	0.830529	2.96475	0.00302934	0.864648	1	GUCY1A1
ENSG00000092931	611.975	-0.218535	0.201773	-2.93882	0.00329463	0.898358	1	MFSD11
IFITM4P	6.19123	4.63619e-06	0.0014427	2.93764	0.00330721	0.898358	1	NA
ENSG00000119862	36.2922	1.14743	0.811948	2.9345	0.00334084	0.898358	1	LGALSL
ENSG00000229754	35.3874	1.3858	0.981895	2.9309	0.00337984	0.898358	1	NA
ENSG00000229727	17.2733	-0.918097	0.861211	-2.92934	0.00339677	0.898358	1	LOC100506274
ENSG00000145335	15.0982	4.85827e-06	0.00144269	2.92849	0.00340614	0.898358	1	SNCA
ENSG00000275405	104.066	-7.33433e-06	0.0014427	-2.92294	0.00346747	0.903102	1	NA
ENSG00000108239	19.0408	0.853817	0.608558	2.90744	0.00364398	0.91223	1	TBC1D12
ENSG00000163736	500.634	1.72041	1.16557	2.90732	0.00364535	0.91223	1	PPBP
ENSG00000169224	8.2288	1.28057	0.871554	2.90685	0.00365085	0.91223	1	GCSAML
ENSG00000206652	46.4781	-8.3688e-06	0.0014427	-2.89522	0.00378893	0.91223	1	RNU1-1
ENSG00000242060	13.041	-5.27266e-06	0.0014427	-2.89082	0.00384238	0.91223	1	NA
ENSG00000214402	8.78291	-3.38355e-06	0.0014427	-2.89003	0.00385209	0.91223	1	LCNL1
ENSG00000158457	153.085	0.595574	0.937239	2.77053	0.00559646	0.91223	1.4914	TSPAN33
ENSG00000178665	28.5314	9.9711e-06	0.00144269	2.73475	0.0062427	0.91223	1.62032	ZNF713
ENSG00000205639	7.9979	1.02017e-06	0.00144269	2.72957	0.00634178	0.918984	1.61558	MFSD2B
ENSG00000141441	7.29366	4.81726e-06	0.00144269	2.72037	0.0065208	0.934426	1.61558	GAREM1
ENSG00000132329	7.40939	1.0814	0.826187	2.86831	0.00412668	0.944553	1	RAMP1
ENSG00000204092	2.53227	-1.72208e-06	0.0014427	-2.86418	0.00418094	0.944553	1	NA
ENSG00000205038	24.9778	1.33415	1.33365	2.86154	0.00421594	0.944553	1	PKHD1L1
ENSG00000122378	120.032	1.02096e-05	0.00144269	2.7013	0.00690685	0.944859	1.62032	PRXL2A
ENSG00000225936	3.0599	1.41636	2.47292	2.84274	0.00447281	0.981005	1	NA
ENSG00000165914	31.0182	0.49931	0.674565	2.83232	0.00462111	0.990864	1	TTC7B
ENSG00000226278	34.2036	3.24205e-07	0.0014427	2.82989	0.00465638	0.990864	1	NA
ENSG00000257023	2.85741	-2.22994e-06	0.0014427	-2.67248	0.00752927	0.990864	1.61558	NA
ENSG00000179978	41.7368	0.516295	0.910347	2.82634	0.00470838	0.990948	1	NA
ENSG00000211659	4.5106	2.87707e-06	0.00144269	2.6634	0.00773559	0.997656	1.61558	NA
HLA-DRB1	425.528	1.22132	0.3492	4.19254	2.75853e-05	1	0	NA
ENSG00000133328	19.6594	-2.31436e-06	0.0014427	-2.80877	0.0049731	1	1	PLAAT2
ENSG00000211943	7.05067	1.21708	1.10076	2.8065	0.00500822	1	1	NA
ENSG00000124256	804.32	-8.30505e-06	0.0014427	-2.8044	0.00504102	1	1	ZBP1
ENSG00000174348	31.8365	-3.56415e-06	0.0014427	-2.80316	0.00506045	1	1	PODN
ENSG00000163466	8395.51	-2.36974e-05	0.00144269	-2.7998	0.00511344	1	1	ARPC2
ENSG00000147606	8.46129	0.834218	1.0316	2.79953	0.00511764	1	1	SLC26A7
ENSG00000149564	16.7801	5.3264e-06	0.00144269	2.79445	0.00519873	1	1	ESAM
ENSG00000171385	3.64935	4.05042e-06	0.0014427	2.79276	0.005226	1	1	KCND3
ENSG00000175305	58.6213	-9.55056e-06	0.00144269	-2.78639	0.00532986	1	1	CCNE2
ENSG00000238039	30.6636	-6.14266e-06	0.0014427	-2.78371	0.00537417	1	1	NA
ENSG00000136231	16.0572	4.96109e-06	0.00144269	2.78111	0.00541733	1	1	IGF2BP3
ENSG00000113721	125.423	-3.34486e-06	0.0014427	-2.77964	0.00544189	1	1	PDGFRB
ENSG00000263874	101.463	-1.24832e-05	0.00144269	-2.76612	0.00567283	1	1	LINC00672
ENSG00000134184	39.6381	-2.41374e-07	0.0014427	-2.75749	0.00582475	1	1	GSTM1
ENSG00000207389	76.3278	6.53308e-07	0.00144269	2.75395	0.00588807	1	1	RNU1-4
ENSG00000236304	14.9808	2.63294e-06	0.0014427	2.74976	0.00596391	1	1	LOC107984360
ENSG00000205578	10.6702	-4.13098e-06	0.0014427	-2.74648	0.00602381	1	1	NA
ENSG00000100368	61.8106	0.580334	0.835222	2.74624	0.0060283	1	1	CSF2RB
ENSG00000105538	5.57456	3.96111e-06	0.00144269	2.73667	0.0062064	1	1	RASIP1
ENSG00000163162	3404.94	-2.1783e-05	0.00144268	-2.72474	0.00643513	1	1	RNF149
ENSG00000132465	73.394	1.29104	1.82945	2.7155	0.0066175	1	1	JCHAIN
ENSG00000279583	19.5513	-3.81713e-06	0.0014427	-2.71327	0.00666234	1	1	NA
ENSG00000010278	34.2013	6.40753e-06	0.00144269	2.71042	0.00671975	1	1	CD9
ENSG00000279880	17.7441	-6.88125e-06	0.0014427	-2.7016	0.00690068	1	1	NA
ENSG00000167880	29.9548	4.90038e-06	0.00144269	2.70149	0.00690305	1	1	EVPL
ENSG00000159556	7.38772	-3.27734e-06	0.0014427	-2.70026	0.0069285	1	1	ISL2
ENSG00000137501	3010.79	-1.04604e-05	0.00144269	-2.69795	0.00697676	1	1	SYTL2
HLA-DQA1	361.223	3.69316e-06	0.00144268	2.69396	0.00706087	1	1	NA
ENSG00000160683	172.98	1.16092e-05	0.00144269	2.6936	0.00706849	1	1	CXCR5
ENSG00000273824	17.9441	-2.2342e-06	0.00144269	-2.68891	0.0071686	1	1	NA
ENSG00000172058	2.83378	-9.56227e-07	0.0014427	-2.68324	0.00729123	1	1	SERF1A
ENSG00000099999	120.953	-1.04821e-05	0.00144269	-2.67521	0.00746835	1	1	RNF215
ENSG00000147394	97.6158	7.34476e-06	0.00144269	2.66234	0.00775989	1	1	ZNF185
ENSG00000233927	8378.2	1.2709e-05	0.00144269	2.66219	0.00776329	1	1	RPS28
ENSG00000258590	9.30793	4.1038e-06	0.00144269	2.65588	0.00791025	1	1	NA
ENSG00000109272	7.94605	3.07317e-06	0.0014427	2.65503	0.00793004	1	1	PF4V1
ENSG00000105516	313.854	1.52359e-05	0.00144269	2.65221	0.00799675	1	1	DBP
ENSG00000050165	174.394	-1.97023e-06	0.0014427	-2.64324	0.00821174	1	1	DKK3
ENSG00000211660	6.40155	3.7421e-06	0.0014427	2.63642	0.00837852	1	1	NA
ENSG00000149328	148.768	-4.35771e-06	0.00144269	-2.63509	0.00841153	1	1	GLB1L2
ENSG00000220785	10.6477	5.49839e-06	0.00144269	2.63199	0.00848874	1	1	NA
ENSG00000082781	29.8263	4.87131e-06	0.00144269	2.62671	0.00862141	1	1	ITGB5
ENSG00000238363	22.1533	-8.14718e-06	0.00144269	-2.62199	0.00874173	1	1	SNORA13
ENSG00000136014	99.8009	5.89418e-06	0.00144269	2.62166	0.0087502	1	1	USP44
ENSG00000162722	18.2727	4.5145e-06	0.00144269	2.62009	0.00879076	1	1	TRIM58
ENSG00000204764	7.17755	4.41424e-06	0.00144269	2.61825	0.0088383	1	1.61558	RANBP17
ENSG00000061918	16.3152	4.05696e-06	0.00144269	2.6178	0.00884974	1	1	GUCY1B1
ENSG00000075275	109.933	8.11638e-06	0.00144269	2.61437	0.00893921	1	1.62032	CELSR1
ENSG00000254912	26.5779	-1.76983e-06	0.0014427	-2.61346	0.00896308	1	1	NA
ENSG00000071205	551.549	-1.00737e-05	0.00144269	-2.60989	0.00905701	1	1	ARHGAP10
ENSG00000099194	339.765	-7.17086e-06	0.00144269	-2.6095	0.00906739	1	1	SCD
ENSG00000267096	11.7337	-4.01511e-06	0.0014427	-2.60735	0.00912464	1	1	NA
ENSG00000197959	86.542	9.21887e-06	0.00144269	2.60733	0.00912512	1	1	DNM3
HLA-DQA2	40.9306	6.43612e-06	0.00144269	2.60096	0.00929623	1	1	NA
ENSG00000159784	57.4714	-4.85674e-06	0.00144269	-2.5996	0.00933333	1	1.62032	FAM131B
ENSG00000223519	2.61745	3.27166e-06	0.00144269	2.59591	0.00943394	1	1	NA
ENSG00000178075	28.3014	-5.87635e-06	0.00144269	-2.59522	0.00945306	1	1.62032	GRAMD1C
ENSG00000154146	50.5463	3.36123e-06	0.00144269	2.58923	0.0096192	1	1	NRGN
ENSG00000204136	11.4812	3.74817e-06	0.00144269	2.58726	0.00967417	1	1	GGTA1P
ENSG00000267197	6.77776	-3.93599e-06	0.00144269	-2.58371	0.0097744	1	1	NA
ENSG00000267375	5.15743	-3.05723e-06	0.00144269	-2.58064	0.0098616	1	1	NA
ENSG00000134548	7.75899	3.98317e-06	0.00144269	2.57496	0.0100251	1	1	SPX
ENSG00000047648	9.26343	3.75503e-06	0.00144269	2.56378	0.0103538	1	1	ARHGAP6
ENSG00000237422	19.7972	-3.35405e-06	0.00144269	-2.5622	0.0104011	1	1	NA
ENSG00000132196	172.551	-1.34438e-05	0.00144267	-2.55993	0.0104693	1	1	HSD17B7
ENSG00000275491	22.535	-4.7778e-06	0.00144269	-2.55511	0.0106155	1	1.62032	LINC01730
ENSG00000144824	605.179	-1.42332e-05	0.00144269	-2.55378	0.010656	1	1	PHLDB2
ENSG00000111670	2858.53	-1.03298e-05	0.00144269	-2.55287	0.0106839	1	1	GNPTAB
ENSG00000162366	6.15373	3.44508e-06	0.00144269	2.55207	0.0107085	1	1	PDZK1IP1
ENSG00000227036	9.43621	-3.58087e-06	0.00144269	-2.54721	0.0108588	1	1	LINC00511
ENSG00000161911	22.082	3.22421e-06	0.00144269	2.54561	0.0109088	1	1	TREML1
ENSG00000261253	3.37183	3.11108e-06	0.00144269	2.54511	0.0109243	1	1	LOC100287036
ENSG00000275791	60.9156	8.74647e-06	0.00144269	2.54495	0.0109294	1	1	NA
ENSG00000199961	13.5971	-5.03536e-06	0.00144269	-2.54281	0.0109967	1	1	SNORD1B
ENSG00000184349	35.3405	-2.68482e-06	0.00144269	-2.54142	0.0110404	1	1	EFNA5
ENSG00000196169	127.807	-4.3771e-06	0.00144269	-2.53732	0.0111705	1	1	KIF19
ENSG00000199805	9.52423	-3.06554e-06	0.00144269	-2.53551	0.0112284	1	1	NA
ENSG00000132970	6.17194	3.24158e-06	0.00144269	2.53407	0.0112746	1	1	WASF3
ENSG00000270532	2.7007	-2.33598e-06	0.00144269	-2.52932	0.0114285	1	1	NA
ENSG00000107147	13.9303	-3.11263e-06	0.00144269	-2.52754	0.0114865	1	1	KCNT1
ENSG00000171595	16.9222	-5.39459e-06	0.00144269	-2.52704	0.011503	1	1.62032	DNAI2
ENSG00000235192	58.1323	-4.78666e-06	0.00144269	-2.52617	0.0115315	1	1	NA
ENSG00000269794	3.49757	-3.22203e-06	0.0014427	-2.52175	0.0116773	1	1	NA
ENSG00000185164	345.254	-1.24766e-05	0.00144269	-2.514	0.0119371	1	1	NOMO2
ENSG00000265462	8.67156	-3.41855e-06	0.00144269	-2.50863	0.0121199	1	1.61558	MIR3680-1
ENSG00000145014	38.2028	-6.71837e-06	0.00144269	-2.5076	0.0121552	1	1	TMEM44
ENSG00000127920	40.096	2.89089e-06	0.00144269	2.506	0.0122107	1	1	GNG11
XXbac-BPG254F23	12.3799	-5.15839e-06	0.00144269	-2.50511	0.0122412	1	1	NA
ENSG00000128268	5.35734	3.8851e-06	0.00144269	2.50415	0.0122747	1	1	MGAT3
ENSG00000139044	60.9064	-4.14727e-06	0.00144269	-2.50041	0.0124049	1	1	B4GALNT3
ENSG00000243762	21.0172	-6.88454e-06	0.00144269	-2.49854	0.0124707	1	1	NA
ENSG00000211955	5.31572	6.25932e-06	0.0014427	2.49623	0.0125522	1	1.61558	NA
ENSG00000102362	9.52977	3.43918e-06	0.00144269	2.4957	0.0125709	1	1	SYTL4
ENSG00000188512	2.5353	-2.26901e-06	0.00144269	-2.49293	0.0126694	1	1	NA
ENSG00000182173	2015.91	-1.10597e-05	0.00144269	-2.49143	0.0127229	1	1	TSEN54
ENSG00000157087	2.2348	-9.73086e-07	0.0014427	-2.48833	0.0128343	1	1.61558	ATP2B2
ENSG00000282133	70.2904	-6.4766e-06	0.00144269	-2.48814	0.0128411	1	1	NA
ENSG00000211653	3.2543	3.10276e-06	0.00144269	2.48737	0.0128693	1	1	NA
ENSG00000142798	79.4743	6.02699e-06	0.00144269	2.48454	0.0129718	1	1	HSPG2
ENSG00000224020	8.53548	5.46562e-06	0.00144269	2.47275	0.013408	1	1	MIR181A2HG
ENSG00000174371	22.5345	-7.65892e-06	0.00144269	-2.47149	0.0134551	1	1	EXO1
ENSG00000079263	1432.91	-1.36582e-05	0.00144268	-2.46774	0.0135971	1	1	SP140
ENSG00000186806	4.66985	-2.91462e-06	0.00144269	-2.4656	0.0136785	1	1	VSIG10L
ENSG00000250853	11.075	-5.98046e-06	0.00144269	-2.46413	0.0137345	1	1.62032	NA
ENSG00000189152	3.56298	3.71114e-06	0.00144269	2.46382	0.0137467	1	1	GRAPL
ENSG00000167077	674.193	-1.99554e-05	0.00144267	-2.4595	0.0139131	1	1	MEI1
ENSG00000253731	16.2669	-3.67839e-06	0.00144269	-2.4576	0.0139867	1	1.62032	PCDHGA6
ENSG00000134824	148	-1.72235e-06	0.00144269	-2.4547	0.0141004	1	1	FADS2
ENSG00000203485	383.553	6.69767e-06	0.00144269	2.45277	0.0141763	1	1	INF2
ENSG00000185477	7292.1	-1.66104e-05	0.00144268	-2.45094	0.0142483	1	1	GPRIN3
ENSG00000240382	2.25844	2.2391e-06	0.00144269	2.44824	0.0143558	1	1.61558	NA
ENSG00000272183	4.83603	-3.28786e-06	0.00144269	-2.44593	0.0144479	1	1	NA
ENSG00000265018	10.6631	-1.88621e-06	0.00144269	-2.44451	0.0145048	1	1	AGAP12P
ENSG00000173210	12.0047	2.69044e-06	0.00144269	2.44238	0.0145909	1	1	ABLIM3
ENSG00000138735	133.887	5.86231e-06	0.00144269	2.44217	0.0145994	1	1	PDE5A
ENSG00000078114	5.0096	3.09977e-06	0.00144269	2.43774	0.0147795	1	1	NEBL
ENSG00000159674	602.404	-6.38955e-06	0.00144269	-2.43443	0.0149154	1	1	SPON2
ENSG00000231702	7.0361	-3.41386e-06	0.00144269	-2.43119	0.0150494	1	1	NA
ENSG00000231646	5.00823	4.41652e-06	0.00144269	2.42769	0.0151955	1	1	FSIP2-AS1
ENSG00000115339	595.243	-9.11994e-06	0.00144269	-2.42731	0.0152115	1	1	GALNT3
ENSG00000268581	11.2333	-4.02286e-06	0.00144269	-2.42652	0.0152443	1	1.62032	NA
ENSG00000187800	8.08083	3.25234e-06	0.00144269	2.42231	0.0154221	1	1	PEAR1
ENSG00000206195	4.88057	-1.48112e-06	0.0014427	-2.42206	0.0154327	1	1	DUXAP8
ENSG00000134901	19.7912	-4.88635e-06	0.00144269	-2.42138	0.0154615	1	1	POGLUT2
ENSG00000249240	3.18397	-2.20302e-06	0.00144269	-2.41788	0.0156112	1	1	NA
ENSG00000254732	5.55298	-3.81126e-06	0.00144269	-2.41308	0.0158185	1	1	NA
ENSG00000121152	127.176	-7.78215e-06	0.00144269	-2.41223	0.0158554	1	1.62032	NCAPH
ENSG00000227355	3.63187	3.74478e-06	0.00144269	2.41034	0.0159378	1	1	NA
ENSG00000249786	10.9199	-3.39614e-06	0.00144269	-2.40763	0.0160566	1	1	NA
ENSG00000272369	17.6883	7.17087e-06	0.00144269	2.40693	0.0160871	1	1	NA
ENSG00000119771	20.2676	3.55949e-05	0.0014429	2.40409	0.0162129	1	1.62032	KLHL29
ENSG00000184113	2.89673	2.63643e-06	0.00144269	2.40256	0.0162809	1	1	CLDN5
ENSG00000211949	19.0146	4.93198e-06	0.00144269	2.40157	0.0163248	1	1	NA
ENSG00000141540	233.908	-8.43509e-06	0.00144269	-2.40123	0.0163399	1	1	TTYH2
ENSG00000274561	107.898	-1.01255e-05	0.00144269	-2.40032	0.0163807	1	1	NA
ENSG00000125434	44.399	-5.70064e-06	0.00144269	-2.39863	0.0164566	1	1	SLC25A35
ENSG00000072422	13.0579	3.37965e-06	0.00144269	2.39829	0.0164717	1	1	RHOBTB1
ENSG00000178852	484.151	-3.1732e-06	0.00144268	2.39627	0.0165629	1	1	EFCAB13
ENSG00000272031	22.2942	-6.86538e-06	0.00144269	-2.3954	0.0166023	1	1	ANKRD34A
ENSG00000259845	67.757	-1.45042e-06	0.00144269	-2.39491	0.0166244	1	1	NA
ENSG00000169860	8.5933	3.81971e-06	0.00144269	2.39463	0.0166372	1	1	P2RY1
ENSG00000241351	12.3363	5.02745e-06	0.00144269	2.39219	0.016748	1	1	NA
ENSG00000055955	15.9476	-5.13504e-06	0.00144269	-2.39054	0.0168234	1	1.62032	ITIH4
ENSG00000091844	16.224	-2.26243e-06	0.00144269	-2.38925	0.0168829	1	1	RGS17
ENSG00000211814	22.3935	4.50128e-06	0.00144269	2.38912	0.016889	1	1	NA
ENSG00000132359	2046.64	-6.9336e-06	0.00144269	-2.38905	0.0168922	1	1	RAP1GAP2
ENSG00000177324	21.332	3.058e-06	0.00144269	2.38869	0.0169086	1	1.62032	BEND2
ENSG00000173040	37.9349	-4.2019e-06	0.00144269	-2.3871	0.016982	1	1	EVC2
ENSG00000141562	1010.01	-1.45638e-05	0.00144268	-2.38706	0.0169836	1	1	NARF
ENSG00000168497	258.644	2.93096e-06	0.00144269	2.38499	0.0170797	1	1	CAVIN2
ENSG00000035115	1042.73	7.13738e-06	0.00144269	2.38281	0.0171811	1	1	SH3YL1
ENSG00000163421	221.511	-2.46733e-06	0.00144269	-2.38178	0.0172291	1	1	PROK2
ENSG00000121957	29.0311	-5.41596e-06	0.00144269	-2.37952	0.0173354	1	1	GPSM2
ENSG00000163737	84.451	2.86682e-06	0.00144269	2.37621	0.0174917	1	1	PF4
ENSG00000238201	4.27593	2.59923e-06	0.00144269	2.3717	0.0177062	1	1.61558	NA
ENSG00000232022	76.2052	-4.96538e-06	0.00144269	-2.36834	0.017868	1	1	NA
ENSG00000112561	348.389	-1.62413e-05	0.00144268	-2.36657	0.0179536	1	1	TFEB
ENSG00000167768	103.419	-9.55973e-07	0.0014427	-2.36397	0.0180801	1	1	KRT1
ENSG00000131746	16.8732	-4.59753e-06	0.00144269	-2.36256	0.0181492	1	1	TNS4
ENSG00000163735	19.4148	2.64661e-06	0.00144269	2.36203	0.0181753	1	1	CXCL5
ENSG00000173406	12.0033	-5.26637e-06	0.00144269	-2.35389	0.0185782	1	1	DAB1
ENSG00000101493	406.948	8.57389e-06	0.00144269	2.35273	0.0186361	1	1	ZNF516
ENSG00000109956	374.609	-3.51252e-06	0.00144269	-2.35177	0.0186844	1	1	B3GAT1
ENSG00000174807	150.544	9.33246e-06	0.00144269	2.35103	0.0187214	1	1	CD248
ENSG00000169957	86.0162	1.15679e-05	0.00144269	2.34542	0.0190057	1	1.62032	ZNF768
ENSG00000151208	778.982	-6.15289e-06	0.00144269	-2.3444	0.019058	1	0	DLG5
ENSG00000198682	4.49006	3.2742e-06	0.00144269	2.34325	0.0191167	1	1	PAPSS2
ENSG00000164181	29.9716	3.11256e-06	0.00144269	2.34203	0.0191789	1	1	ELOVL7
ENSG00000029153	11.1179	-4.40924e-06	0.00144269	-2.34194	0.0191836	1	1.62032	ARNTL2
COL11A2	48.7655	8.56921e-06	0.00144269	2.34076	0.0192446	1	1.62032	NA
ENSG00000187134	18.7407	-2.82986e-06	0.00144269	-2.34052	0.0192569	1	1.62032	AKR1C1
ENSG00000057657	3149.65	-8.85649e-06	0.00144269	-2.33791	0.019392	1	1	PRDM1
ENSG00000211896	47.2792	2.93797e-06	0.00144269	2.33424	0.019583	1	1.62032	NA
ENSG00000072840	26.3716	-4.18024e-06	0.00144269	-2.33122	0.019742	1	1	EVC
ENSG00000265413	9.35455	-2.83371e-06	0.00144269	-2.3309	0.0197585	1	1.61558	NA
ENSG00000185630	39.2704	5.42941e-06	0.00144269	2.33011	0.0198006	1	1	PBX1
ENSG00000106078	2.58038	2.06396e-06	0.00144269	2.32899	0.0198594	1	1.61558	COBL
ENSG00000211651	4.74451	2.16386e-06	0.00144269	2.32898	0.0198602	1	1	NA
ENSG00000227508	21.7736	4.65819e-06	0.00144269	2.32776	0.0199251	1	1	NA
ENSG00000072274	3777.94	-1.29967e-05	0.00144268	-2.32534	0.0200537	1	0	TFRC
ENSG00000124491	344.355	2.67454e-06	0.00144269	2.32286	0.0201865	1	1	F13A1
ENSG00000262691	5.77804	-2.73089e-06	0.00144269	-2.32074	0.0203011	1	1	NA
ENSG00000259065	17.6196	4.04226e-06	0.00144269	2.31997	0.0203424	1	1	NA
ENSG00000160318	52.3656	-5.05891e-06	0.00144269	-2.31992	0.0203454	1	1.62032	CLDND2
ENSG00000100450	4502.94	-3.26696e-06	0.00144269	-2.31973	0.0203552	1	0	GZMH
ENSG00000135821	2005.78	-9.40076e-06	0.00144269	-2.31834	0.0204308	1	1	GLUL
ENSG00000275158	23.9764	-2.36513e-06	0.00144269	-2.31684	0.0205126	1	1.62032	NA
ENSG00000199804	2.4084	-2.17185e-06	0.00144269	-2.31352	0.0206941	1	1.61558	NA
ENSG00000279861	141.625	-4.12175e-06	0.00144269	-2.31243	0.0207543	1	1	NA
ENSG00000256128	128.709	-3.41627e-06	0.00144269	-2.31131	0.0208159	1	1	NA
ENSG00000214595	59.2735	-6.41573e-06	0.00144269	-2.31026	0.0208736	1	1.62032	EML6
ENSG00000134107	10033.2	-8.83279e-06	0.00144269	-2.30966	0.0209068	1	1	BHLHE40
ENSG00000225127	2.74069	-2.16247e-06	0.00144269	-2.3081	0.0209936	1	1	LINC00237
ENSG00000108839	7.7851	2.44248e-06	0.00144269	2.30782	0.021009	1	1	ALOX12
ENSG00000213842	13.3793	-3.598e-06	0.00144269	-2.3076	0.0210214	1	1	NA
ENSG00000164402	351.557	-8.58033e-06	0.00144269	-2.30574	0.0211251	1	0	SEPTIN8
ENSG00000211592	222.348	2.76631e-06	0.00144269	2.30123	0.0213787	1	1.4914	NA
ENSG00000099338	74.3808	-5.89457e-06	0.00144269	-2.30112	0.0213848	1	1.62032	CATSPERG
ENSG00000144445	216.227	1.73726e-05	0.0014427	2.30007	0.021444	1	1	KANSL1L
ENSG00000159335	113.062	-4.40706e-06	0.00144269	-2.29868	0.0215232	1	1	PTMS
ENSG00000253842	3.53894	-2.518e-06	0.00144269	-2.2974	0.0215961	1	1.61558	NA
ENSG00000241135	4.91778	-3.56398e-06	0.00144269	-2.29551	0.021704	1	1	NA
ENSG00000279620	14.1871	-4.59283e-06	0.00144269	-2.29469	0.0217508	1	1	NA
ENSG00000213130	4.69511	3.49132e-06	0.00144269	2.29168	0.0219239	1	1	NA
ENSG00000275395	1496.66	7.9889e-06	0.0014427	2.28986	0.0220295	1	1	FCGBP
ENSG00000211788	136.488	6.4093e-06	0.00144269	2.28681	0.0222066	1	1.4914	NA
ENSG00000198963	20.1966	-1.34003e-06	0.00144269	-2.28547	0.0222854	1	1	RORB
ENSG00000278598	10.5824	-3.16157e-06	0.00144269	-2.28353	0.0223992	1	1.62032	MIR6775
ENSG00000147408	589.31	-5.99681e-06	0.00144269	-2.28165	0.0225102	1	1	CSGALNACT1
ENSG00000183691	71.7569	5.10548e-06	0.00144269	2.28151	0.0225183	1	1.62032	NOG
ENSG00000279744	49.8348	-4.28512e-06	0.00144269	-2.28011	0.0226011	1	1.62032	NA
ENSG00000204556	4.67322	4.21718e-06	0.00144269	2.27748	0.0227578	1	1	NA
ENSG00000244952	5.55599	-3.18044e-06	0.00144269	-2.27625	0.0228309	1	1	NA
ENSG00000197415	4.48447	2.5838e-06	0.00144269	2.27552	0.0228749	1	1	VEPH1
ENSG00000279665	27.8878	-4.11379e-06	0.00144269	-2.27397	0.0229677	1	1	NA
ENSG00000131686	48.1114	6.3035e-06	0.00144269	2.27205	0.0230832	1	1.62032	CA6
ENSG00000236935	30.8673	-4.28846e-06	0.00144269	-2.27036	0.0231858	1	1	NA
ENSG00000256720	143.245	-3.78597e-06	0.00144269	-2.26913	0.0232605	1	1	NA
ENSG00000254364	8.43106	-3.91126e-06	0.00144269	-2.2689	0.0232743	1	1	NA
ENSG00000178607	3622.45	-9.08024e-06	0.00144269	-2.26654	0.0234185	1	1	ERN1
ENSG00000105971	2.60875	2.12288e-06	0.00144269	2.26622	0.0234376	1	1	CAV2
ENSG00000167608	16.838	-4.49197e-06	0.00144269	-2.26501	0.0235123	1	1	TMC4
ENSG00000182310	18.7748	8.40077e-06	0.0014427	2.26463	0.0235354	1	1	SPACA6
ENSG00000239794	13.9305	-3.20534e-06	0.00144269	-2.26419	0.0235623	1	1	NA
ENSG00000241015	277.695	1.0047e-05	0.00144269	2.26276	0.0236506	1	1	TPM3P9
ENSG00000103056	34.9193	-3.68288e-06	0.00144269	-2.25956	0.0238483	1	1	SMPD3
ENSG00000269821	181.686	-5.58722e-06	0.00144269	-2.25878	0.0238973	1	1	KCNQ1OT1
ENSG00000108582	3888.18	-1.50858e-05	0.00144267	-2.2576	0.0239707	1	1	CPD
ENSG00000169252	1623.33	-7.66283e-06	0.00144269	-2.25561	0.024095	1	1	ADRB2
ENSG00000202400	9.1251	-3.72056e-06	0.00144269	-2.25425	0.0241804	1	1	SNORD82
ENSG00000137563	31.828	-5.73581e-06	0.00144269	-2.25391	0.024202	1	1	GGH
ENSG00000234936	30.0899	-7.03686e-06	0.00144269	-2.25335	0.0242368	1	1	NA
ENSG00000135451	10.4185	-4.20641e-06	0.00144269	-2.25104	0.024383	1	1	TROAP
ENSG00000224418	21.0536	-1.9575e-06	0.00144269	-2.25061	0.0244103	1	1.62032	NA
ENSG00000107819	761.314	-1.02479e-05	0.00144268	-2.2489	0.0245191	1	1	SFXN3
ENSG00000281741	12.2765	-3.04998e-06	0.00144269	-2.24775	0.024592	1	1	NA
ENSG00000211966	5.64771	4.3009e-06	0.00144269	2.24743	0.0246125	1	1.61558	NA
ENSG00000145431	6.92284	3.93639e-06	0.00144269	2.24575	0.0247199	1	1	PDGFC
ENSG00000174136	354.45	7.23108e-06	0.00144269	2.24453	0.0247985	1	1	RGMB
ENSG00000107736	467.24	5.52332e-06	0.00144268	2.24321	0.0248834	1	1	CDH23
ENSG00000101115	6.81437	-2.47947e-06	0.00144269	-2.24286	0.0249057	1	1.61558	SALL4
ENSG00000236213	157.463	-6.87772e-06	0.00144269	-2.24255	0.0249256	1	1	NA
ENSG00000211749	113.673	3.59368e-06	0.00144269	2.24015	0.0250811	1	1	NA
ENSG00000101162	380.761	2.52578e-06	0.00144269	2.23901	0.0251552	1	1	TUBB1
ENSG00000255418	12.4076	5.34687e-06	0.00144269	2.23807	0.0252164	1	1	NA
ENSG00000053747	6.54864	-2.12686e-06	0.00144269	-2.23301	0.0255484	1	1	LAMA3
ENSG00000138311	316.314	-4.84135e-06	0.00144269	-2.23008	0.0257423	1	0	ZNF365
ENSG00000103202	176.244	2.12849e-06	0.00144267	2.22946	0.0257832	1	1	NME4
ENSG00000241343	185.103	-8.89268e-06	0.00144269	-2.22926	0.0257965	1	1	RPL36A
ENSG00000225978	54.9083	7.65298e-06	0.00144269	2.22721	0.0259336	1	1	NA
ENSG00000175471	32.3532	5.44911e-06	0.00144269	2.22579	0.026028	1	1.62032	MCTP1
ENSG00000254419	28.4911	-4.65012e-06	0.00144269	-2.22555	0.0260445	1	1	NA
ENSG00000204219	303.33	7.38683e-06	0.00144269	2.22535	0.0260575	1	1	TCEA3
ENSG00000241170	53.2264	-6.32372e-06	0.00144269	-2.22302	0.0262141	1	1	NA
ENSG00000143184	130.225	-3.30258e-06	0.00144269	-2.22166	0.0263066	1	1	XCL1
ENSG00000057019	39.4918	5.96724e-06	0.00144269	2.22159	0.0263108	1	1	DCBLD2
ENSG00000240225	106.194	6.11218e-06	0.00144269	2.22085	0.0263613	1	1.62032	ZNF542P
ENSG00000241361	2.84119	1.39168e-06	0.00144269	2.22048	0.0263862	1	1	NA
ENSG00000259660	66.0717	-5.7483e-06	0.00144269	-2.21921	0.0264725	1	1	NA
ENSG00000178732	91.6576	6.44095e-06	0.00144269	2.21751	0.0265881	1	1.62032	GP5
ENSG00000158555	916.582	-5.16009e-06	0.00144269	-2.2166	0.0266505	1	1	GDPD5
ENSG00000188603	114.022	-7.42824e-06	0.00144269	-2.21215	0.026956	1	1	CLN3
ENSG00000230747	117.079	-7.52156e-06	0.00144269	-2.2119	0.0269737	1	1	NA
ENSG00000161681	35.5021	3.93358e-06	0.00144269	2.21107	0.027031	1	1	SHANK1
ENSG00000238035	4.55982	3.84696e-06	0.00144269	2.21096	0.0270389	1	1	NA
ENSG00000173041	531.172	1.6328e-05	0.00144271	2.21082	0.0270484	1	0	ZNF680
ENSG00000181929	582.488	-2.15211e-05	0.00144272	-2.20885	0.0271852	1	1	PRKAG1
ENSG00000125779	1380.45	-1.90277e-05	0.00144266	-2.2067	0.0273349	1	1	PANK2
ENSG00000280997	14.2126	-5.38055e-06	0.00144269	-2.20629	0.027364	1	1	CCAT2
ENSG00000231434	3.38665	-2.91613e-06	0.00144269	-2.20525	0.0274368	1	1	NA
ENSG00000230833	10.1893	-3.47698e-06	0.00144269	-2.19943	0.0278474	1	1	NA
ENSG00000230013	4.67805	-2.54579e-06	0.00144269	-2.19425	0.0282172	1	1	CT70
ENSG00000237513	256.8	-4.90167e-06	0.00144269	-2.19364	0.0282611	1	1	NA
ENSG00000165807	3.56529	-2.58125e-06	0.00144269	-2.19335	0.0282822	1	1	PPP1R36
ENSG00000163430	16.3852	2.35856e-06	0.00144269	2.19198	0.0283809	1	1	FSTL1
ENSG00000162383	91.4218	-1.7365e-06	0.00144269	-2.19176	0.0283971	1	1	SLC1A7
ENSG00000261471	16.55	-4.2994e-06	0.00144269	-2.19137	0.0284253	1	1	NA
ENSG00000222041	458.942	-6.39839e-06	0.00144269	-2.19042	0.0284937	1	0	CYTOR
ENSG00000285018	2.26295	-2.27219e-06	0.00144269	-2.18981	0.0285377	1	1	NA
ENSG00000144120	53.9225	8.0728e-06	0.00144269	2.18895	0.0286003	1	1	TMEM177
ENSG00000155016	211.54	8.35939e-06	0.00144269	2.1884	0.0286406	1	1	CYP2U1
ENSG00000156463	39.2584	-2.30538e-06	0.00144269	-2.18456	0.0289214	1	1	SH3RF2
ENSG00000152056	29.8192	-7.33573e-06	0.00144269	-2.18433	0.0289381	1	1	AP1S3
ENSG00000213453	10.7332	-4.25556e-06	0.00144269	-2.18355	0.0289955	1	1	NA
ENSG00000105245	72.3657	-4.56504e-06	0.00144269	-2.18253	0.0290704	1	1	NUMBL
ENSG00000200118	8.03356	3.75916e-07	0.00144269	-2.18194	0.029114	1	1	NA
ENSG00000179057	30.3292	4.84578e-06	0.00144269	2.18163	0.0291368	1	1	IGSF22
ENSG00000259207	76.2087	2.24257e-06	0.00144269	2.18091	0.0291899	1	1.62032	ITGB3
ENSG00000119042	57.2466	-2.58744e-06	0.00144269	-2.18087	0.0291928	1	1	SATB2
ENSG00000226856	3.52341	-2.47738e-06	0.00144269	-2.18045	0.0292242	1	1.61558	THORLNC
ENSG00000007402	644.842	-5.41482e-06	0.00144269	-2.1794	0.0293019	1	0	CACNA2D2
ENSG00000072778	2771.25	-7.48776e-06	0.00144269	-2.17806	0.0294013	1	1	ACADVL
ENSG00000125868	1688.01	-7.59702e-06	0.00144269	-2.17769	0.0294289	1	1	DSTN
ENSG00000026103	938.98	-8.50302e-06	0.00144269	-2.17716	0.0294684	1	0	FAS
ENSG00000123416	3185.75	-1.21095e-05	0.00144268	-2.17409	0.0296984	1	1	TUBA1B
ENSG00000284977	2.92958	2.02862e-06	0.00144269	2.17373	0.0297251	1	1	NA
ENSG00000218586	3.14535	5.25634e-06	0.0014427	2.1719	0.029863	1	1	NA
ENSG00000049089	81.564	8.89919e-06	0.00144269	2.17059	0.0299625	1	1	COL9A2
RPL32P1	62.9549	-4.68598e-06	0.00144269	-2.16908	0.0300769	1	1.62032	NA
ENSG00000138166	2126.25	-6.08095e-06	0.00144269	-2.16844	0.030125	1	1	DUSP5
ENSG00000185532	4.35587	3.07002e-06	0.00144269	2.16596	0.0303143	1	1.61558	PRKG1
ENSG00000167553	560.596	-1.05267e-05	0.00144268	-2.16516	0.0303752	1	1	TUBA1C
ENSG00000269578	71.1162	-4.20726e-06	0.00144269	-2.16415	0.0304528	1	1	NA
ENSG00000135437	18.9268	-2.51215e-06	0.00144269	-2.16338	0.030512	1	1	RDH5
ENSG00000212657	14.6222	-3.05984e-06	0.00144269	-2.1631	0.0305337	1	1	KRTAP16-1
ENSG00000159231	50.2139	5.18179e-06	0.00144269	2.16299	0.0305418	1	1	CBR3
ENSG00000113140	109.363	2.44119e-06	0.00144269	2.16053	0.0307316	1	1	SPARC
ENSG00000135723	355.577	-7.15074e-06	0.00144269	-2.15973	0.0307933	1	0	FHOD1
ENSG00000236278	18.2653	-2.548e-06	0.00144269	-2.15851	0.030888	1	1	NA
ENSG00000050438	133.543	-5.9723e-06	0.00144269	-2.15752	0.0309649	1	1	SLC4A8
ENSG00000104529	14779.5	1.55652e-05	0.00144267	2.15312	0.0313094	1	1	EEF1D
ENSG00000091831	15.1934	5.83989e-06	0.00144269	2.15296	0.031322	1	1	ESR1
ENSG00000234569	3.72338	3.56016e-07	0.00144269	-2.15263	0.0313476	1	1	NA
ENSG00000128266	32.5271	3.1676e-06	0.00144269	2.15233	0.0313717	1	1	GNAZ
ENSG00000189423	10.2208	-3.87673e-06	0.00144269	-2.15124	0.0314574	1	1	NA
ENSG00000279088	258.025	-8.3031e-06	0.00144269	-2.15026	0.0315344	1	1	NA
ENSG00000167034	113.815	1.04592e-05	0.00144269	2.14967	0.0315812	1	1	NKX3-1
ENSG00000139187	1233.4	-3.83236e-06	0.00144269	-2.14958	0.0315885	1	1	KLRG1
ENSG00000206688	18.0847	-1.03285e-06	0.00144269	-2.14922	0.0316173	1	1	SNORD116-18
ENSG00000110987	125.259	7.36633e-06	0.00144269	2.14812	0.0317041	1	1	BCL7A
ENSG00000261067	13.3786	-3.57045e-06	0.00144269	-2.14615	0.0318607	1	1	NA
ENSG00000278829	243.315	-5.75397e-06	0.00144269	-2.1455	0.0319132	1	1	NA
ENSG00000267414	4.36895	-2.93657e-06	0.00144269	-2.14205	0.0321891	1	1.61558	LOC101927943
ENSG00000131018	29440.5	-8.04017e-06	0.00144269	-2.13922	0.0324179	1	1	SYNE1
ENSG00000095303	86.933	2.99196e-06	0.00144269	2.13786	0.0325277	1	1	PTGS1
ENSG00000131730	3.7216	2.67689e-06	0.00144269	2.1363	0.0326553	1	1.61558	CKMT2
ENSG00000161217	1059.32	-9.3244e-06	0.00144268	-2.13598	0.032681	1	1	PCYT1A
ENSG00000155265	158.961	-5.01834e-06	0.00144269	-2.13587	0.03269	1	1	GOLGA7B
ENSG00000115211	424.957	-8.50437e-06	0.00144269	-2.1353	0.0327362	1	1	EIF2B4
ENSG00000265787	22.1272	-3.53869e-06	0.00144269	-2.13345	0.032888	1	1	CYP4F35P
ENSG00000278611	12.842	-4.90665e-06	0.00144269	-2.13311	0.0329155	1	1.62032	ZNF426-DT
ENSG00000269952	68.6628	-5.82929e-06	0.00144269	-2.13137	0.0330583	1	1	NA
ENSG00000173930	215.781	-4.75791e-06	0.00144269	-2.1311	0.0330813	1	1	SLCO4C1
ENSG00000165702	14.8399	2.79851e-06	0.00144269	2.13097	0.0330918	1	1.62032	GFI1B
ENSG00000168404	400.079	-7.13284e-06	0.00144269	-2.13091	0.0330968	1	1	MLKL
ENSG00000284753	2.41438	-1.34019e-06	0.00144269	-2.12993	0.0331776	1	1	EEF1AKMT4
ENSG00000021762	836.129	-4.51465e-06	0.00144269	-2.12946	0.0332165	1	0	OSBPL5
ENSG00000188981	30.8895	-4.51727e-06	0.00144269	-2.12721	0.0334029	1	1	MSANTD1
ENSG00000176160	71.8909	1.33345e-05	0.0014427	2.12652	0.0334602	1	1	HSF5
ENSG00000198719	103.903	4.89556e-06	0.00144269	2.126	0.0335036	1	1.62032	DLL1
ENSG00000165821	60.5142	8.6207e-06	0.00144269	2.12429	0.0336462	1	1	SALL2
ENSG00000148429	248.758	8.74814e-06	0.00144269	2.12352	0.0337101	1	1	USP6NL
ENSG00000276547	20.9633	-3.1898e-06	0.00144269	-2.12344	0.0337171	1	1	PCDHGB5
ENSG00000227165	11.9678	4.30608e-06	0.00144269	2.12247	0.0337979	1	1	WDR11-AS1
ENSG00000082269	362.867	1.50553e-05	0.00144264	2.12049	0.0339648	1	1	FAM135A
ENSG00000010030	23.2141	-1.91964e-06	0.00144269	-2.11986	0.0340175	1	1	ETV7
ENSG00000123405	12.0332	3.3727e-06	0.00144269	2.11905	0.0340861	1	1	NFE2
ENSG00000273314	21.3816	6.15568e-06	0.00144269	2.1186	0.0341243	1	1.62032	NA
ENSG00000207701	3.30777	-2.19464e-06	0.00144269	-2.11749	0.0342183	1	1.61558	MIR597
ENSG00000008311	140.161	6.30121e-06	0.00144269	2.11673	0.0342829	1	1	AASS
ENSG00000073910	421.497	-5.96124e-06	0.00144269	-2.11591	0.0343525	1	1	FRY
ENSG00000091128	8.1871	4.9582e-06	0.0014427	2.11539	0.0343966	1	1	LAMB4
ENSG00000197122	45.3057	5.52762e-06	0.00144269	2.11511	0.0344202	1	1.62032	SRC
ENSG00000199691	13.3178	-4.60894e-06	0.00144269	-2.11417	0.0345005	1	1.62032	NA
ENSG00000167851	812.573	-3.18231e-06	0.00144269	-2.11402	0.0345134	1	1	CD300A
ENSG00000279766	66.0698	-3.99835e-06	0.00144269	-2.11311	0.034591	1	1	NA
ENSG00000116285	186.558	-7.05155e-06	0.00144269	-2.10957	0.0348953	1	1	ERRFI1
ENSG00000165171	5.04936	-2.12209e-06	0.00144269	-2.10779	0.035049	1	1	METTL27
ENSG00000164659	429.718	-4.14549e-06	0.00144269	-2.10727	0.0350941	1	0	KIAA1324L
ENSG00000070018	100.366	5.33878e-06	0.00144269	2.10519	0.0352747	1	1.62032	LRP6
ENSG00000280411	2.47914	2.99721e-06	0.00144269	2.10192	0.0355603	1	1	NA
ENSG00000231467	10.3664	-4.03795e-06	0.00144269	-2.09952	0.0357715	1	1.62032	NA
ENSG00000261430	5.86652	-2.79171e-06	0.00144269	-2.09791	0.0359129	1	1	NA
ENSG00000130830	195.732	7.77547e-06	0.00144268	2.09747	0.0359522	1	1	MPP1
DXO	269.866	-8.32534e-06	0.00144269	-2.09702	0.0359921	1	1	NA
ENSG00000211900	2.27374	2.92402e-06	0.00144269	2.09693	0.0360001	1	1	NA
MDC1	552.809	-1.10143e-05	0.00144268	-2.09537	0.0361384	1	0	NA
ENSG00000230658	19.817	4.49435e-06	0.00144269	2.0924	0.0364028	1	1	NA
ENSG00000075239	249.804	-7.18483e-06	0.00144269	-2.09235	0.0364075	1	1	ACAT1
ENSG00000167565	989.545	-7.4503e-06	0.00144269	-2.09214	0.0364262	1	1	SERTAD3
ENSG00000138798	14.9425	2.29945e-06	0.00144269	2.08942	0.0366704	1	1	EGF
ENSG00000127220	60.5092	7.23543e-06	0.00144269	2.08797	0.0368002	1	1	ABHD8
ENSG00000213533	33.4954	-7.43873e-06	0.00144269	-2.08765	0.0368298	1	1	STIMATE
ENSG00000173193	3155.27	-1.01633e-05	0.00144268	-2.08728	0.0368632	1	0	PARP14
ENSG00000256708	4.80809	2.8878e-06	0.00144269	2.0861	0.0369698	1	1	NA
ENSG00000204237	314.428	1.52033e-05	0.00144266	2.08473	0.0370936	1	1	OXLD1
ENSG00000169314	7.09884	3.8765e-06	0.00144269	2.0844	0.0371234	1	1	C22orf15
ENSG00000140939	10.4456	-3.07905e-06	0.00144269	-2.08168	0.0373713	1	1	NOL3
ENSG00000265907	7.07229	-1.34483e-06	0.00144269	-2.08061	0.0374695	1	1	NA
ENSG00000132718	2006.41	-9.41814e-06	0.00144268	-2.08025	0.0375024	1	1	SYT11
ENSG00000233093	24.0228	-2.44896e-06	0.00144269	-2.07974	0.0375493	1	1.62032	LINC00892
ENSG00000167123	50.0301	-3.05561e-06	0.00144269	-2.07778	0.0377298	1	1	CERCAM
ENSG00000235629	4.15096	3.45446e-06	0.00144269	2.07704	0.0377979	1	1	NA
ENSG00000240731	28.4831	-3.27752e-06	0.00144269	-2.0768	0.0378204	1	1	NA
ENSG00000114388	614.164	-9.00961e-06	0.00144268	-2.07598	0.0378962	1	1	NPRL2
ENSG00000211893	39.6572	2.31651e-06	0.00144269	2.07551	0.0379389	1	1.62032	NA
ENSG00000242086	660.949	-9.0783e-06	0.00144268	-2.07482	0.0380033	1	0	SDHAP2
ENSG00000110799	10.5215	2.61368e-06	0.00144269	2.07415	0.0380651	1	1	VWF
ENSG00000244357	14.1222	-5.065e-06	0.00144269	-2.07405	0.0380749	1	1.62032	NA
ENSG00000105373	9667.54	1.02496e-05	0.00144268	2.07288	0.0381838	1	0	NOP53
ENSG00000216937	2134.83	8.36266e-06	0.00144269	2.07261	0.0382084	1	1	CCDC7
ENSG00000140022	34.6771	3.377e-06	0.00144269	2.0718	0.0382842	1	1	STON2
ENSG00000153162	10.5314	2.29627e-06	0.00144269	2.07179	0.0382848	1	1.62032	BMP6
ENSG00000090097	325.158	-1.04361e-05	0.00144268	-2.07116	0.038344	1	1	PCBP4
ENSG00000053328	10.6408	-2.79849e-06	0.00144269	-2.07009	0.0384442	1	1	METTL24
ENSG00000267178	22.6609	-3.16424e-06	0.00144269	-2.06764	0.0386739	1	1	NA
ENSG00000177350	11.8308	-3.80206e-06	0.00144269	-2.06723	0.0387129	1	1	RPL13AP3
ENSG00000253159	2.88662	-2.24208e-06	0.00144269	-2.06567	0.0388595	1	1	PCDHGA12
ENSG00000137804	131.072	-5.81729e-06	0.00144269	-2.06502	0.0389207	1	1.4914	NUSAP1
ENSG00000204323	16.5624	4.12786e-06	0.00144269	2.06422	0.0389967	1	1	SMIM5
ENSG00000261438	18.4566	-4.51189e-06	0.00144269	-2.0641	0.0390085	1	1	NA
ENSG00000262209	13.1924	-3.67297e-06	0.00144269	-2.06285	0.039127	1	1	PCDHGB3
ENSG00000254460	4.458	-2.209e-06	0.00144269	-2.0624	0.0391697	1	1	NA
ENSG00000133317	6.43634	3.14564e-06	0.00144269	2.06199	0.0392088	1	1	LGALS12
ENSG00000260244	2.60705	2.46957e-06	0.00144269	2.06003	0.0393957	1	1	NA
ENSG00000213071	52.597	-3.70718e-06	0.00144269	-2.05932	0.0394635	1	1	LPAL2
ENSG00000150967	66.959	1.11848e-05	0.00144268	2.05684	0.0397015	1	1	ABCB9
ENSG00000271818	8.17774	-3.24555e-06	0.00144269	-2.05621	0.0397618	1	1	NA
ENSG00000140632	1139.21	-9.21415e-06	0.00144268	-2.0558	0.0398021	1	1	GLYR1
ENSG00000232187	4.68116	-1.88871e-06	0.00144269	-2.05474	0.0399044	1	1	NA
ENSG00000100678	2.50777	2.51436e-06	0.00144269	2.05375	0.0399996	1	1	SLC8A3
ENSG00000241489	63.0661	-5.3086e-06	0.00144269	-2.05332	0.0400413	1	1.62032	NA
ENSG00000180190	4.61078	2.07916e-06	0.00144269	2.0531	0.040063	1	1	TDRP
ENSG00000237765	320.067	1.02777e-05	0.00144268	2.05256	0.0401152	1	1	FAM200B
ENSG00000261030	4.11456	-2.46005e-06	0.00144269	-2.05217	0.0401528	1	1.61558	NA
ENSG00000010310	153.641	-6.20499e-06	0.00144269	-2.052	0.04017	1	1	GIPR
ENSG00000227288	2.98192	3.21038e-06	0.00144269	2.05107	0.0402602	1	1	NA
ENSG00000240463	21.6087	-4.0599e-06	0.00144269	-2.05014	0.0403509	1	1	NA
ENSG00000197933	74.1327	5.88444e-06	0.00144269	2.05002	0.0403624	1	1	ZNF823
ENSG00000224034	9.43087	-2.02039e-06	0.00144269	-2.04808	0.040552	1	1	LINC02561
ENSG00000226761	33.5172	4.66703e-06	0.00144269	2.04613	0.0407437	1	1	TAS2R46
ENSG00000117519	94.2412	6.40144e-06	0.00144269	2.04544	0.0408119	1	1	CNN3
ENSG00000203995	6.13335	-2.45694e-06	0.00144269	-2.04462	0.0408923	1	1.61558	ZYG11A
ENSG00000257261	26.3571	5.60533e-05	0.00144323	2.04281	0.0410711	1	1	NA
ENSG00000211750	80.803	-1.31912e-06	0.00144269	-2.04262	0.0410904	1	1	NA
ENSG00000274349	48.4429	4.48291e-06	0.00144269	2.04152	0.0411989	1	1	ZNF658
ENSG00000241769	110.93	-4.75912e-06	0.00144269	-2.04011	0.0413391	1	1	LINC00893
ENSG00000273271	76.9853	7.78737e-06	0.00144269	2.03991	0.0413594	1	1	NA
HLA-G	10.4547	3.76442e-06	0.00144269	2.03885	0.041465	1	1	NA
ENSG00000049449	120.42	-1.12104e-05	0.00144267	-2.03863	0.0414866	1	1	RCN1
ENSG00000276645	4.41863	-7.60985e-06	0.0014427	-2.03787	0.0415633	1	1.61558	NA
ENSG00000175066	1164.6	-8.64764e-06	0.00144268	-2.03688	0.0416616	1	1	GK5
ENSG00000229656	7.57165	-3.18778e-06	0.00144269	-2.0368	0.0416703	1	1	NA
ENSG00000177359	4.42829	2.76746e-06	0.00144269	2.03507	0.0418434	1	1.61558	OVOS2
ENSG00000256746	3.7463	-2.13245e-06	0.00144269	-2.03505	0.0418458	1	1.61558	MADD-AS1
ENSG00000126351	1234.53	1.25358e-05	0.00144267	2.03377	0.0419749	1	1	THRA
ENSG00000253676	2.47761	-1.74834e-06	0.00144269	-2.03272	0.0420811	1	1	NA
ENSG00000279058	4.73109	-1.14246e-06	0.00144269	-2.03057	0.0422982	1	1.61558	NA
ENSG00000267670	8.71532	-2.71414e-06	0.00144269	-2.0303	0.0423263	1	1	NA
ENSG00000166578	9.99976	-2.54027e-06	0.00144269	-2.02842	0.0425176	1	1	IQCD
ENSG00000234456	103.15	4.48955e-06	0.00144269	2.02793	0.0425675	1	1	MAGI2-AS3
ENSG00000003436	6.91499	3.09981e-06	0.00144269	2.02781	0.0425801	1	1	TFPI
ENSG00000102870	150.516	4.87725e-06	0.00144269	2.02698	0.0426647	1	1	ZNF629
ENSG00000267102	18.7399	-5.18742e-06	0.00144269	-2.02682	0.0426811	1	1.62032	NA
ENSG00000070882	1026.64	-7.76954e-06	0.00144269	-2.02634	0.0427298	1	0	OSBPL3
ENSG00000282826	442.288	-3.75418e-06	0.00144269	-2.02552	0.0428135	1	1	FRG1CP
ENSG00000158286	45.5393	-2.37904e-06	0.00144269	-2.02532	0.0428349	1	1	RNF207
ENSG00000284606	9.29914	-6.80865e-06	0.0014427	-2.02345	0.043027	1	1	NA
ENSG00000260278	11.8237	-3.08737e-06	0.00144269	-2.02313	0.0430595	1	1	NA
ENSG00000280159	4.62153	-1.76851e-06	0.00144269	-2.02234	0.0431409	1	1	NA
ENSG00000268565	11.5038	-3.65095e-06	0.00144269	-2.02214	0.0431615	1	1	NA
ENSG00000259917	17.8555	-5.11336e-06	0.00144269	-2.02131	0.0432473	1	1.62032	NA
ENSG00000279672	32.1806	-5.35618e-06	0.0014427	-2.02061	0.0433205	1	1	NA
ENSG00000245105	474.709	-3.0358e-06	0.00144269	-2.02052	0.0433295	1	1	A2M-AS1
ENSG00000177369	7.6738	-3.6654e-06	0.00144269	-2.01918	0.043468	1	1	FLJ40194
ENSG00000162367	27.9399	2.48821e-06	0.00144269	2.0191	0.0434771	1	1.62032	TAL1
ENSG00000140521	2362.85	-9.95593e-06	0.00144268	-2.01824	0.0435658	1	0	POLG
ENSG00000106992	84.6802	-4.89211e-06	0.00144269	-2.01787	0.0436052	1	1	AK1
ENSG00000263412	15.7741	-7.75435e-07	0.00144269	-2.01641	0.0437575	1	1	NA
ENSG00000146733	40.3237	6.17181e-06	0.00144269	2.01515	0.0438894	1	1	PSPH
ENSG00000267750	3.81972	-1.10366e-07	0.00144269	-2.01446	0.0439612	1	1.61558	NA
STK19	93.9998	-8.64731e-06	0.00144268	-2.01414	0.0439945	1	1	NA
ENSG00000143545	9.26763	4.03783e-06	0.00144269	2.01366	0.0440456	1	1	RAB13
ENSG00000161960	949.345	-3.47043e-06	0.00144269	-2.01345	0.0440668	1	1	EIF4A1
ENSG00000108349	2243	-1.00066e-05	0.00144268	-2.01301	0.0441131	1	1	CASC3
ENSG00000227827	73.2516	1.37491e-06	0.00144269	2.01264	0.0441526	1	1	NA
ENSG00000007968	62.1544	-4.16245e-06	0.00144269	-2.01213	0.0442061	1	1	E2F2
ENSG00000123329	3389.12	-7.77658e-06	0.00144268	-2.01128	0.0442959	1	1	ARHGAP9
ENSG00000151320	107.795	5.75272e-06	0.00144269	2.00843	0.0445978	1	1	AKAP6
ENSG00000255060	15.5475	-2.45196e-06	0.00144269	-2.00749	0.0446977	1	1.62032	NA
ENSG00000103995	330.856	-9.2569e-06	0.00144268	-2.00725	0.0447225	1	1	CEP152
ENSG00000217512	24.1483	-4.37381e-06	0.00144269	-2.00682	0.0447693	1	1	NA
ENSG00000224550	3.14366	-2.38275e-06	0.00144269	-2.00492	0.0449718	1	1.61558	NA
ENSG00000223442	3.27461	-1.82904e-06	0.00144269	-2.00457	0.0450092	1	1	TH2LCRR
ENSG00000272574	41.0711	-3.77751e-06	0.00144269	-2.00416	0.0450528	1	1	NA
ENSG00000169684	15.0743	4.26624e-06	0.00144269	2.00365	0.0451076	1	1	CHRNA5
ENSG00000107954	15.6981	4.08365e-06	0.00144268	2.00273	0.0452067	1	1	NEURL1
ENSG00000104970	105.524	-3.1341e-06	0.00144269	-2.00265	0.0452152	1	1	KIR3DX1
ENSG00000161958	6.13305	-3.73507e-06	0.00144269	-2.00132	0.045358	1	1	FGF11
ENSG00000228702	3.6911	-2.58295e-06	0.00144269	-2.00125	0.0453658	1	1	NA
ENSG00000211673	6.4967	2.89499e-06	0.00144269	2.00043	0.0454539	1	1	NA
ENSG00000168952	7.07596	-1.83814e-06	0.00144269	-1.99991	0.0455104	1	1	STXBP6
ENSG00000132330	29.7722	-4.74857e-06	0.00144269	-1.99906	0.0456022	1	1.62032	SCLY
ENSG00000105369	204.666	6.44803e-06	0.00144269	1.99904	0.0456036	1	1	CD79A
ENSG00000253144	2.6061	-2.18713e-06	0.00144269	-1.99874	0.0456362	1	1	NA
ENSG00000134539	4558.77	-3.98515e-06	0.00144269	-1.99854	0.0456579	1	0	KLRD1
ENSG00000199879	51.3002	-2.64987e-06	0.00144269	-1.99752	0.0457685	1	1	NA
ENSG00000271382	2.51079	-1.39549e-06	0.00144269	-1.99686	0.0458409	1	1	NA
ENSG00000283078	29.3186	-4.05053e-06	0.00144269	-1.99653	0.0458762	1	1	NA
ENSG00000160993	187.127	6.91015e-06	0.00144269	1.99577	0.0459585	1	1	ALKBH4
ENSG00000060656	6.21447	-2.8533e-06	0.00144269	-1.99546	0.0459926	1	1	PTPRU
ENSG00000177600	27995.1	1.21436e-05	0.00144267	1.9954	0.0459988	1	1	RPLP2
ENSG00000185245	6.33422	2.48529e-06	0.00144269	1.99391	0.0461616	1	1	GP1BA
ENSG00000129467	66.9059	-5.4726e-06	0.00144269	-1.99355	0.0462011	1	1	ADCY4
ENSG00000279520	141.292	-3.04136e-06	0.00144269	-1.99341	0.0462166	1	1	NA
ENSG00000234743	7.76585	-3.61952e-06	0.00144269	-1.99291	0.046271	1	1	NA
ENSG00000241506	12.1612	4.7445e-06	0.00144269	1.99274	0.0462896	1	1	NA
ENSG00000233276	364.021	4.05337e-07	0.00144268	1.99245	0.0463212	1	1	GPX1
ENSG00000199545	21.1132	-2.7574e-06	0.00144269	-1.98929	0.0466696	1	1	NA
ENSG00000071909	74.1902	-1.77725e-06	0.00144269	-1.98883	0.0467201	1	1	MYO3B
ENSG00000179242	10.6614	3.49735e-06	0.00144269	1.98861	0.0467439	1	1	CDH4
ENSG00000007350	85.9841	4.73561e-06	0.00144269	1.98805	0.0468063	1	1.62032	TKTL1
ENSG00000285215	22.8505	-4.06178e-06	0.00144269	-1.98803	0.0468079	1	1	NA
ENSG00000213397	28.4887	-6.25987e-06	0.00144269	-1.98732	0.0468869	1	1	HAUS7
ENSG00000117226	778.052	-1.35385e-05	0.00144266	-1.98687	0.0469365	1	1	GBP3
ENSG00000165309	3.70341	2.13706e-06	0.00144269	1.98643	0.046986	1	1	ARMC3
ENSG00000166913	5361.15	-9.86252e-06	0.00144268	-1.98545	0.0470947	1	1	YWHAB
ENSG00000267185	12.3098	-4.19132e-06	0.00144269	-1.98447	0.0472033	1	1	NA
ENSG00000138435	4.30075	-3.1461e-06	0.00144269	-1.98371	0.0472884	1	1.61558	CHRNA1
ENSG00000262721	2.77521	-2.00229e-06	0.00144269	-1.98311	0.0473556	1	1	NA
ENSG00000221995	37.0292	-3.92439e-06	0.00144269	-1.9831	0.0473562	1	1	TIAF1
ENSG00000134285	1457.08	-6.32057e-06	0.00144269	-1.98241	0.0474333	1	1	FKBP11
ENSG00000147912	14.0103	-4.67036e-06	0.00144269	-1.98159	0.0475255	1	1	FBXO10
ENSG00000146416	154.238	8.7048e-06	0.00144268	1.98093	0.0475994	1	1	AIG1
ENSG00000068903	1194.87	-6.85442e-06	0.00144269	-1.98012	0.0476905	1	1	SIRT2
ENSG00000248099	31.7134	6.20866e-06	0.00144269	1.97979	0.0477276	1	1.62032	INSL3
ENSG00000134802	139.941	-7.76275e-06	0.00144268	-1.97958	0.0477513	1	1	SLC43A3
ENSG00000211598	21.743	3.1872e-06	0.00144269	1.97944	0.0477669	1	1	NA
ENSG00000129173	5.11744	-2.77882e-06	0.00144269	-1.97906	0.0478088	1	1.61558	E2F8
ENSG00000224635	9.27787	-3.49496e-06	0.00144269	-1.97887	0.0478309	1	1	NA
ENSG00000253848	3.68936	-1.98835e-06	0.00144269	-1.97874	0.0478454	1	1	NA
ENSG00000092200	2.3153	2.41913e-06	0.00144269	1.97788	0.0479418	1	1	RPGRIP1
ENSG00000261934	9.31476	-2.75483e-06	0.00144269	-1.97772	0.0479608	1	1.61558	PCDHGA9
ENSG00000282431	61.5484	-5.1215e-06	0.00144269	-1.97723	0.0480155	1	1	NA
ENSG00000267474	7.51777	-3.37351e-06	0.00144269	-1.97704	0.0480374	1	1	NA
ENSG00000255374	18.3513	3.2243e-06	0.00144269	1.97665	0.0480813	1	1	TAS2R43
ENSG00000267744	3.45553	2.72961e-06	0.00144269	1.97615	0.0481377	1	1	NA
ENSG00000239203	12.8366	-3.72037e-06	0.00144269	-1.9759	0.0481656	1	1	NA
ENSG00000253899	9.29928	-2.87282e-06	0.00144269	-1.97573	0.0481852	1	1	NA
ENSG00000185842	4.48628	2.88855e-06	0.00144269	1.97543	0.0482198	1	1	DNAH14
ENSG00000229023	12.4278	-2.48366e-06	0.00144269	-1.9751	0.048257	1	1	NA
ENSG00000264739	42.3846	-4.1114e-06	0.00144269	-1.97477	0.0482941	1	1	NA
ENSG00000147180	297.986	8.16249e-06	0.00144268	1.97476	0.0482953	1	1	ZNF711
ENSG00000276757	11.6861	-3.38026e-06	0.00144269	-1.97458	0.0483162	1	1	NA
ENSG00000229321	9.5149	3.7224e-06	0.00144269	1.97416	0.0483631	1	1	NA
ENSG00000269893	1999.79	8.47065e-06	0.00144268	1.97341	0.0484489	1	0	SNHG8
ENSG00000009694	307.489	-7.40959e-06	0.00144269	-1.97327	0.0484645	1	0	TENM1
ENSG00000131634	197.872	7.13917e-06	0.00144269	1.97242	0.0485618	1	1	TMEM204
ENSG00000250091	27.3812	-5.53861e-06	0.00144269	-1.97103	0.048721	1	1	NA
ENSG00000187699	64.0137	2.44538e-06	0.00144269	1.97049	0.0487821	1	1	C2orf88
ENSG00000150681	188.797	2.76304e-06	0.00144269	1.96955	0.0488895	1	1	RGS18
ENSG00000237264	16.5418	-3.69503e-06	0.00144269	-1.96909	0.0489425	1	1	NA
ENSG00000123179	157.899	6.76508e-06	0.00144269	1.96894	0.0489599	1	1	EBPL
ENSG00000182585	7.07313	-1.99213e-06	0.00144269	-1.96778	0.0490938	1	1	EPGN
ENSG00000230322	3.02593	-1.644e-06	0.00144269	-1.96616	0.0492805	1	1	NA
ENSG00000123395	292.504	-8.15359e-06	0.00144268	-1.96566	0.0493374	1	0	ATG101
ENSG00000171502	4.52931	2.72751e-06	0.00144269	1.96506	0.049407	1	1	COL24A1
ENSG00000236710	7.58661	-1.05685e-05	0.00144271	-1.96259	0.0496944	1	1	NA
ENSG00000211699	58.1104	-4.21449e-06	0.00144269	-1.96154	0.0498162	1	1	NA
ENSG00000227373	17.9974	-5.38904e-06	0.00144269	-1.96146	0.0498249	1	1	RABGAP1L-DT
ENSG00000136813	3481.65	-1.67722e-05	0.00144264	-1.96129	0.0498456	1	1	ECPAS
ENSG00000201643	4.265	-2.38109e-06	0.00144269	-1.961	0.0498792	1	1	SNORA14A
ENSG00000272733	6.55013	-2.31132e-06	0.00144269	-1.96083	0.0498989	1	1	NA
ENSG00000276573	21.552	-5.73411e-06	0.00144269	-1.96048	0.04994	1	1	NA
ENSG00000118508	13.9273	3.9216e-06	0.00144269	1.96032	0.0499582	1	1.62032	RAB32
ENSG00000275464	183.775	-5.07123e-06	0.00144269	-1.95999	0.0499965	1	1.4914	LOC102724159
ENSG00000268520	9.01421	-2.32258e-06	0.00144269	-1.95979	0.0500203	1	1	NA
ENSG00000172460	58.7071	-2.62054e-06	0.00144269	-1.95978	0.0500221	1	1	PRSS30P
ENSG00000275302	1100.47	-4.57025e-06	0.00144269	-1.95939	0.0500668	1	1	CCL4
ENSG00000255776	34.9796	-2.34459e-06	0.00144269	-1.95766	0.0502703	1	1	NA
ENSG00000160796	5193	-5.31365e-06	0.00144269	-1.95725	0.0503181	1	1	NBEAL2
ENSG00000265800	3.01764	-1.563e-06	0.00144269	-1.95641	0.0504171	1	1.61558	NA
ENSG00000089006	1251.15	-1.49389e-05	0.00144265	-1.95458	0.0506328	1	1	SNX5
ENSG00000270550	9.50378	3.71818e-06	0.00144269	1.9534	0.050772	1	1	NA
ENSG00000261879	45.6478	8.37792e-06	0.00144268	1.95305	0.0508133	1	1	LOC100130950
ENSG00000261628	6.17686	-1.18467e-06	0.00144269	-1.95305	0.0508142	1	1	NA
ENSG00000205336	1781.94	-3.13897e-06	0.00144269	-1.95299	0.0508212	1	0	ADGRG1
ENSG00000163701	34.4541	3.66942e-06	0.00144269	1.95298	0.0508217	1	1	IL17RE
ENSG00000279141	19.4402	-6.84319e-06	0.0014427	-1.95288	0.0508339	1	1	LINC01451
ENSG00000229567	6.65746	-1.60001e-06	0.00144269	-1.95228	0.0509049	1	1	NA
ENSG00000226660	219.853	-3.18115e-06	0.00144269	-1.95076	0.0510858	1	1	NA
ENSG00000261220	38.6753	6.40938e-07	0.00144269	-1.95056	0.05111	1	1	NA
ENSG00000259918	2.58708	2.76647e-06	0.00144269	1.9503	0.0511405	1	1	NA
ENSG00000235908	30.8516	-2.468e-06	0.00144269	-1.94993	0.0511842	1	1	NA
ENSG00000226578	2.67257	2.70206e-06	0.00144269	1.9495	0.0512358	1	1	NA
ENSG00000183570	13.8302	8.28925e-07	0.00144269	1.9493	0.0512594	1	1	PCBP3
ENSG00000183134	42.8232	-2.40501e-06	0.00144269	-1.94859	0.0513441	1	1.62032	PTGDR2
ENSG00000107968	1270.62	-6.81031e-06	0.00144269	-1.9484	0.0513667	1	1	MAP3K8
ENSG00000139629	386.973	-5.71272e-06	0.00144269	-1.94819	0.0513923	1	1	GALNT6
ENSG00000261560	138.018	-4.31444e-06	0.00144269	-1.94793	0.0514235	1	1	NA
ENSG00000163864	27.0098	5.46038e-06	0.00144269	1.94761	0.051462	1	1	NMNAT3
ENSG00000175820	15.1018	-4.57856e-06	0.00144269	-1.94532	0.051736	1	1.62032	CCDC168
ENSG00000177239	1171.96	-1.16485e-05	0.00144267	-1.94441	0.0518461	1	1	MAN1B1
ENSG00000252311	5.38099	-2.66922e-06	0.00144269	-1.94439	0.0518484	1	1	NA
ENSG00000052126	403.831	-5.69623e-06	0.00144269	-1.94415	0.0518769	1	1	PLEKHA5
ENSG00000198729	5.71215	-4.21844e-06	0.0014427	-1.94379	0.051921	1	1	PPP1R14C
ENSG00000232858	4.3675	-1.46857e-06	0.00144269	-1.94253	0.0520724	1	1	NA
ENSG00000273768	233.04	-5.10724e-06	0.00144269	-1.94185	0.0521549	1	1.4914	RNVU1-29
ENSG00000269925	24.4276	-4.10222e-06	0.00144269	-1.9413	0.0522223	1	1	NA
ENSG00000258404	19.6099	4.90181e-06	0.00144269	-1.93972	0.0524136	1	1.62032	NA
ENSG00000235426	2.78811	-1.97882e-06	0.00144269	-1.93892	0.0525112	1	1	NA
ENSG00000159307	3.05024	-1.93568e-06	0.00144269	-1.93858	0.0525527	1	1	SCUBE1
ENSG00000178295	180.417	-1.02758e-05	0.00144267	-1.93837	0.0525782	1	1	GEN1
ENSG00000266751	2.59794	2.42988e-06	0.00144269	1.9381	0.0526105	1	1	MIR3661
ENSG00000088538	245.651	9.79876e-06	0.00144268	1.93808	0.052614	1	1	DOCK3
ENSG00000134460	41.1786	-1.11655e-05	0.00144271	-1.93802	0.052621	1	1	IL2RA
ENSG00000221716	43.0713	-3.67702e-06	0.00144269	-1.93768	0.0526621	1	1.62032	SNORA11
ENSG00000166704	178.428	7.91614e-06	0.00144268	1.93731	0.052708	1	1	ZNF606
ENSG00000189184	4.21084	3.25797e-06	0.00144269	1.93698	0.0527475	1	1	PCDH18
ENSG00000100442	710.361	1.23647e-05	0.00144267	1.93663	0.0527903	1	1	FKBP3
ENSG00000100058	279.838	-8.075e-06	0.00144268	-1.93658	0.052797	1	1	CRYBB2P1
ENSG00000243466	12.2744	3.13192e-06	0.00144269	1.93653	0.0528024	1	1	NA
ENSG00000214655	1888.7	-7.73789e-06	0.00144268	-1.93585	0.0528863	1	1	ZSWIM8
ENSG00000254760	11.7854	-2.51635e-06	0.00144269	-1.93539	0.0529419	1	1	NA
ENSG00000153896	84.7558	9.28698e-06	0.00144269	1.93501	0.0529892	1	1.62032	ZNF599
ENSG00000174206	297.975	8.63721e-06	0.00144267	1.9343	0.0530766	1	1	C12orf66
ENSG00000141854	19.4569	-5.05981e-06	0.00144269	-1.93428	0.0530789	1	1	MISP3
ENSG00000184428	382.511	8.15787e-06	0.00144268	1.93427	0.0530799	1	1	TOP1MT
ENSG00000248873	2.37335	2.40137e-06	0.00144269	1.93399	0.0531143	1	1	NA
ENSG00000153113	6033.91	4.19117e-06	0.00144266	-1.93321	0.0532101	1	1	CAST
ENSG00000212607	70.7625	-4.93281e-06	0.00144269	-1.93309	0.0532247	1	1	SNORA3B
ENSG00000199730	8.47438	-3.23518e-06	0.00144269	-1.93248	0.0533006	1	1.61558	NA
ENSG00000235776	36.6007	-5.32633e-06	0.00144269	-1.93153	0.0534175	1	1	NA
ENSG00000270154	2.3138	-2.35473e-06	0.00144269	-1.93146	0.0534263	1	1	NA
ENSG00000243280	10.8751	3.62765e-06	0.00144269	1.93031	0.0535679	1	1	NA
ENSG00000133958	3.96811	-2.15151e-06	0.00144269	-1.92998	0.0536099	1	1.61558	UNC79
ENSG00000198885	491.669	-9.50569e-06	0.00144268	-1.92969	0.053645	1	0	ITPRIPL1
ENSG00000148498	10.5523	3.0907e-06	0.00144269	1.92951	0.0536673	1	1	PARD3
ENSG00000272795	5.85579	-2.97876e-06	0.00144269	-1.92941	0.05368	1	1	NA
ENSG00000214439	35.5188	5.12421e-06	0.00144268	1.92929	0.0536947	1	1.62032	NA
ENSG00000013392	150.892	8.27339e-06	0.00144268	1.92919	0.0537073	1	1	RWDD2A
ENSG00000117400	2.48457	1.86697e-06	0.00144269	1.92839	0.0538068	1	1	MPL
ENSG00000213928	330.672	-4.24198e-06	0.00144269	-1.92829	0.0538191	1	1	IRF9
ENSG00000270474	2.92807	-1.2305e-06	0.00144269	-1.92818	0.0538325	1	1	NA
ENSG00000275234	17.2359	4.77209e-06	0.00144269	1.92728	0.0539445	1	1	NA
ENSG00000196704	1758.07	-7.79769e-06	0.00144268	-1.92722	0.0539517	1	1	AMZ2
ENSG00000279476	231.734	-4.50358e-06	0.00144269	-1.92718	0.0539577	1	1	NA
ENSG00000185495	193.573	-7.66178e-06	0.00144268	-1.92669	0.0540179	1	1	NA
ENSG00000201470	14.1855	-3.75486e-06	0.00144269	-1.92635	0.0540613	1	1.62032	NA
ENSG00000205572	13.8318	4.68019e-06	0.00144269	1.9243	0.0543175	1	1	SERF1A
ENSG00000198576	3.03946	2.62067e-06	0.00144269	1.92388	0.0543699	1	1	ARC
ENSG00000111707	1239.59	-1.11828e-05	0.00144267	-1.92329	0.0544436	1	1	SUDS3
ENSG00000213901	3.99209	-2.13985e-06	0.00144269	-1.92271	0.0545159	1	1.61558	SLC23A3
ENSG00000166341	934.972	6.44489e-06	0.00144269	1.9223	0.0545681	1	1	DCHS1
ENSG00000172059	1527.3	-5.23369e-06	0.00144269	-1.92078	0.0547588	1	1	KLF11
ENSG00000231090	3.94304	-2.47689e-06	0.00144269	-1.9196	0.0549087	1	1	MIR4422HG
ENSG00000105640	20909.9	1.01281e-05	0.00144267	1.91948	0.0549232	1	1	RPL18A
ENSG00000268400	4.00421	-1.74995e-06	0.00144269	-1.91888	0.0549999	1	1.61558	NA
ENSG00000126759	129.074	5.79194e-06	0.00144269	1.91365	0.0556645	1	1.4914	CFP
ENSG00000187534	9.96376	4.43183e-06	0.00144269	1.91229	0.0558395	1	1	NA
ENSG00000083444	242.663	-3.43361e-06	0.00144269	-1.91109	0.0559931	1	1	PLOD1
ENSG00000261888	48.9837	-3.45618e-06	0.00144269	-1.91073	0.0560394	1	1	NA
ENSG00000231419	2.88248	1.94556e-06	0.00144269	1.9106	0.0560562	1	1	LINC00689
ENSG00000166148	4.35021	2.20529e-06	0.00144269	1.91035	0.0560884	1	1	AVPR1A
ENSG00000278740	28.3134	-4.07487e-06	0.00144269	-1.90935	0.056217	1	1	NA
ENSG00000263366	3.53062	2.82024e-06	0.00144269	1.90839	0.0563408	1	1	NA
ENSG00000242829	27.2422	-2.13377e-05	0.00144277	-1.90818	0.0563684	1	1	NA
ENSG00000144136	3782.62	-1.06889e-05	0.00144267	-1.9081	0.0563783	1	0	SLC20A1
ENSG00000164742	3.17379	-1.34775e-06	0.00144269	-1.90762	0.056441	1	1	ADCY1
ENSG00000185189	262.519	1.6031e-05	0.00144273	-1.90755	0.0564499	1	1	NRBP2
ENSG00000228801	54.0192	7.42964e-06	0.00144268	1.90364	0.0569568	1	1	LOC102724330
ENSG00000178163	1941.3	7.19414e-06	0.00144268	1.90247	0.0571099	1	1	ZNF518B
ENSG00000277632	517.501	-2.59423e-06	0.00144269	-1.90163	0.05722	1	0	CCL3
ENSG00000143702	668.929	1.04575e-05	0.00144267	1.90089	0.0573166	1	1	CEP170
ENSG00000172785	223.223	1.04713e-05	0.00144267	1.90084	0.0573229	1	1.4914	CBWD1
ENSG00000248333	987.084	-5.45165e-06	0.00144269	-1.90014	0.0574142	1	1	CDK11B
ENSG00000016391	10.3353	-3.07768e-06	0.00144269	-1.89995	0.05744	1	1	CHDH
ENSG00000205746	94.0865	2.77665e-06	0.00144269	1.89924	0.0575329	1	1	NA
ENSG00000249437	33.9291	6.22298e-06	0.00144269	1.89861	0.0576162	1	1	NAIP
ENSG00000183773	5.78086	3.34604e-06	0.00144269	1.89601	0.0579581	1	1	AIFM3
ENSG00000196507	151.983	2.68186e-05	0.00144279	1.89571	0.0579978	1	1.4914	TCEAL3
ENSG00000232912	9.44142	4.02113e-06	0.00144269	1.89565	0.0580066	1	1	NA
ENSG00000006025	1453.94	-5.19193e-06	0.00144269	-1.89525	0.0580593	1	1	OSBPL7
ENSG00000261359	14.0345	-3.26696e-06	0.00144269	-1.89473	0.0581278	1	1.62032	PYCARD-AS1
ENSG00000280187	7.2214	5.6236e-06	0.0014427	-1.89358	0.058281	1	1.61558	NA
ENSG00000260923	8.85925	-3.36228e-06	0.00144269	-1.89338	0.0583069	1	1	NA
ENSG00000079308	17.2147	3.55096e-06	0.00144269	1.89327	0.0583214	1	1	TNS1
ENSG00000080573	118.321	7.55411e-07	0.00144269	1.89297	0.0583615	1	1	COL5A3
ENSG00000164674	3021.32	-7.2046e-06	0.00144268	-1.89142	0.058568	1	1	SYTL3
ENSG00000245954	130.947	-2.51094e-06	0.00144269	-1.89085	0.058644	1	1	LINC02273
ENSG00000249140	11.6172	-4.06706e-06	0.00144269	-1.89044	0.0586996	1	1	NA
ENSG00000215548	15.5862	-1.20497e-06	0.00144269	-1.88962	0.0588093	1	1.62032	NA
ENSG00000271590	2.92552	-1.37425e-06	0.00144269	-1.88959	0.0588123	1	1	NA
ENSG00000105339	2141.69	-5.49797e-06	0.00144269	-1.88913	0.0588747	1	1	DENND3
ENSG00000181690	511.231	5.31492e-06	0.00144269	1.88629	0.0592553	1	1	PLAG1
ENSG00000235475	5.49222	-2.6646e-06	0.00144269	-1.88527	0.0593935	1	1.61558	NA
ENSG00000105443	525.401	-1.16109e-05	0.00144267	-1.88519	0.0594036	1	1	CYTH2
ENSG00000238286	7.71934	3.90781e-06	0.00144269	1.88516	0.0594077	1	1	NA
ENSG00000132874	4.21734	-1.76014e-06	0.00144269	-1.8848	0.059457	1	1	SLC14A2
ENSG00000279696	76.4621	9.25074e-06	0.00144268	1.88394	0.0595725	1	1	NA
ENSG00000115705	2.16725	-1.2536e-06	0.00144269	-1.88352	0.0596305	1	1	TPO
ENSG00000134061	11.2231	3.65503e-06	0.00144269	1.88306	0.0596927	1	1	CD180
ENSG00000160323	35.2276	6.48612e-06	0.00144269	1.88297	0.059705	1	1	ADAMTS13
ENSG00000215267	20.9647	-2.15176e-06	0.00144269	-1.88293	0.0597095	1	1	NA
ENSG00000071282	11.4864	-8.24323e-06	0.0014427	-1.88261	0.0597538	1	1.62032	LMCD1
ENSG00000243716	75.6215	-3.69519e-06	0.00144269	-1.88244	0.0597768	1	1	NPIPB5
ENSG00000160111	127.229	4.13265e-06	0.00144269	1.88204	0.0598304	1	1	CPAMD8
ENSG00000233930	47.83	-4.12147e-06	0.00144269	-1.88185	0.0598564	1	1	KRTAP5-AS1
ENSG00000145979	222.338	9.07828e-06	0.00144268	1.88184	0.0598578	1	1.4914	TBC1D7
ENSG00000275601	2.81172	-1.65554e-06	0.00144269	-1.88163	0.0598869	1	1.61558	NA
ENSG00000211937	3.21433	1.90432e-06	0.00144269	1.88121	0.0599433	1	1.61558	NA
ENSG00000125726	42.9772	-6.78943e-06	0.00144269	-1.88112	0.0599555	1	1	CD70
ENSG00000225192	2.71797	2.65778e-06	0.00144269	1.88074	0.0600073	1	1	NA
ENSG00000255857	25.4879	6.05085e-06	0.00144269	1.88014	0.0600891	1	1	NA
ENSG00000093100	2.71838	-1.84592e-06	0.00144269	-1.88007	0.060098	1	1	NA
ENSG00000274471	31.9067	-3.44222e-06	0.00144269	-1.87962	0.0601599	1	1	NA
ENSG00000235890	5.55736	2.55043e-06	0.00144269	1.87914	0.060225	1	1	TSPEAR-AS1
ENSG00000119280	129.459	8.33203e-06	0.00144268	1.87828	0.0603424	1	1	C1orf198
ENSG00000128578	13.4657	-3.77908e-06	0.00144269	-1.87787	0.0603992	1	1	STRIP2
ENSG00000230537	29.6544	-2.65954e-06	0.00144269	-1.87776	0.0604139	1	1	NA
ENSG00000165682	5.44138	6.04454e-07	0.00144269	1.87728	0.0604802	1	1.61558	CLEC1B
ENSG00000130545	33.2926	5.23624e-06	0.00144269	1.87641	0.0605994	1	1	CRB3
ENSG00000274210	669.935	-5.62978e-06	0.00144269	-1.87623	0.0606241	1	1	RNVU1-27
ENSG00000107262	1095.81	-1.8137e-05	0.00144262	-1.87498	0.0607959	1	1	BAG1
ENSG00000065534	35.1995	2.84018e-06	0.00144269	1.8745	0.0608619	1	1	MYLK
ENSG00000204856	107.613	-4.79407e-06	0.00144267	1.87421	0.0609018	1	1	FAM216A
ENSG00000154188	5.70223	2.17594e-06	0.00144269	1.87406	0.0609223	1	1	ANGPT1
ENSG00000227896	13.313	5.06105e-06	0.00144269	1.87321	0.0610389	1	1	NA
ENSG00000280401	15.5019	-3.98887e-06	0.00144269	-1.87247	0.0611411	1	1.62032	NA
ENSG00000188738	19.6077	3.02389e-06	0.00144269	1.87201	0.0612059	1	1	FSIP2
ENSG00000272758	97.4024	7.03427e-06	0.00144268	1.87142	0.0612868	1	1	LOC102723582
ENSG00000278420	7.76377	-2.38223e-06	0.00144269	-1.8714	0.0612893	1	1	MIR6819
ENSG00000162438	22.8701	-2.53075e-06	0.00144269	-1.87129	0.0613053	1	1	CTRC
ENSG00000116793	221.181	-1.19938e-05	0.00144267	-1.87116	0.0613222	1	1	PHTF1
ENSG00000281207	210.58	-3.72256e-06	0.00144269	-1.86618	0.0620168	1	1	SLFNL1-AS1
ENSG00000279908	326.224	1.04824e-05	0.00144267	1.86574	0.0620774	1	1	NA
ENSG00000140682	4.55335	3.11567e-06	0.00144269	1.86562	0.0620946	1	1	TGFB1I1
ENSG00000253824	3.55262	-1.70311e-06	0.00144269	-1.86508	0.0621708	1	1	NA
ENSG00000267430	70.8044	-4.59316e-06	0.00144269	-1.86465	0.0622304	1	1	NA
ENSG00000144724	9.66566	-2.03277e-06	0.00144269	-1.86445	0.0622589	1	1	PTPRG
ENSG00000153071	42.1561	3.75376e-06	0.00144269	1.86433	0.0622753	1	1	DAB2
ENSG00000150787	711.3	-9.84212e-06	0.00144267	-1.86427	0.0622843	1	1	PTS
ENSG00000125249	1488.86	-3.98741e-06	0.00144269	-1.8642	0.0622935	1	1	RAP2A
ENSG00000211899	524.476	4.8671e-06	0.00144269	1.86074	0.0627815	1	1	NA
ENSG00000222937	127.819	-3.20405e-06	0.00144269	-1.86071	0.0627845	1	1.62032	SNORD63B
ENSG00000088726	7.73133	2.05336e-06	0.00144269	1.86021	0.0628555	1	1	TMEM40
ENSG00000273604	30.3647	-4.44554e-06	0.00144269	-1.86019	0.0628581	1	1	EPOP
ENSG00000260912	17.757	5.35089e-06	0.00144269	1.86013	0.0628667	1	1	NA
ENSG00000110025	4.93072	-2.10161e-06	0.00144269	-1.85957	0.0629463	1	1	SNX15
ENSG00000278730	930.435	-9.40672e-06	0.00144268	-1.85942	0.0629672	1	1	NA
ENSG00000230454	28.9846	-2.61539e-06	0.00144269	-1.85914	0.0630071	1	1	NA
ENSG00000072163	15.7442	5.23321e-06	0.00144269	1.85787	0.0631872	1	1	LIMS2
ENSG00000162396	7.91451	3.7402e-06	0.00144269	1.85778	0.0632007	1	1	PARS2
ENSG00000148671	3.75983	2.84251e-06	0.00144269	1.85754	0.0632348	1	1	ADIRF
ENSG00000091622	11.8706	-2.66191e-06	0.00144269	-1.85747	0.063245	1	1	PITPNM3
ENSG00000268510	6.91798	2.97887e-06	0.00144269	1.85725	0.0632753	1	1.61558	NA
ENSG00000027869	1075.77	-5.33316e-06	0.00144269	-1.85668	0.0633568	1	1	SH2D2A
ENSG00000213903	460.328	-8.026e-06	0.00144268	-1.85476	0.0636308	1	1	LTB4R
ENSG00000175595	344.581	7.99254e-06	0.00144268	1.85471	0.0636369	1	1	ERCC4
ENSG00000163932	411.282	-7.46708e-06	0.00144268	-1.85466	0.0636445	1	1	PRKCD
ENSG00000113389	3.8688	2.0667e-06	0.00144269	1.85426	0.0637025	1	1.61558	NPR3
ENSG00000176659	17.2557	-3.61058e-06	0.00144269	-1.8537	0.0637825	1	1	C20orf197
ENSG00000281106	51.9596	4.86913e-06	0.00144269	1.85321	0.0638522	1	1	TMEM272
ENSG00000208018	22.5568	-3.51766e-06	0.00144269	-1.85272	0.0639223	1	1	MIR645
ENSG00000256576	124.37	6.83201e-06	0.00144268	1.85267	0.0639303	1	1	LINC02361
ENSG00000174600	150.431	-1.20345e-06	0.00144269	-1.852	0.0640257	1	1.4914	CMKLR1
ENSG00000120708	188.274	5.2066e-06	0.00144269	1.85194	0.064035	1	1	TGFBI
ENSG00000166508	1062.43	-1.75474e-05	0.00144268	-1.85154	0.0640925	1	1	MCM7
ENSG00000085491	641.897	-5.7203e-06	0.00144269	-1.8515	0.0640983	1	1	SLC25A24
ENSG00000089692	324.146	-5.62334e-06	0.00144269	-1.85134	0.0641208	1	1	LAG3
ENSG00000198685	10.5973	-2.20023e-06	0.00144269	-1.85112	0.0641528	1	1	LINC01565
ENSG00000258640	9.67716	-3.46583e-06	0.00144269	-1.85078	0.0642011	1	1.61558	NA
ENSG00000178445	2.72117	2.00208e-06	0.00144269	1.85059	0.0642278	1	1	GLDC
ENSG00000228857	31.453	1.22045e-05	0.00144271	1.84978	0.0643456	1	1	NA
ENSG00000175216	1141.85	-1.09811e-05	0.00144267	-1.84931	0.0644135	1	0	CKAP5
ENSG00000243772	60.53	-2.34542e-06	0.00144269	-1.84821	0.0645723	1	1	KIR2DL3
ENSG00000184986	6.98889	3.28913e-06	0.00144269	1.84762	0.064657	1	1	TMEM121
ENSG00000214087	284.879	-6.60016e-06	0.00144268	-1.84712	0.0647303	1	1	ARL16
ENSG00000249492	53.4204	-6.50553e-06	0.00144269	-1.84516	0.0650139	1	1	NA
ENSG00000252516	5.72064	-2.28501e-06	0.00144269	-1.84459	0.0650967	1	1.61558	NA
ENSG00000168405	450.163	-1.20571e-05	0.00144267	-1.84336	0.0652767	1	1	CMAHP
ENSG00000211697	32.62	-1.86629e-06	0.00144269	-1.84304	0.0653228	1	1	NA
ENSG00000211818	17.4126	3.82302e-06	0.00144269	1.84262	0.0653851	1	1.62032	NA
ENSG00000121211	3.62193	-2.10661e-06	0.00144269	-1.84214	0.065454	1	1.61558	MND1
ENSG00000279500	76.9952	-3.82404e-06	0.00144269	-1.84198	0.0654775	1	1	NA
ENSG00000240474	69.2915	-2.63422e-06	0.00144269	-1.84126	0.0655836	1	1	NA
ENSG00000271551	7.09576	3.74405e-06	0.00144269	1.84071	0.0656646	1	1	NA
ENSG00000104870	322.681	8.22159e-06	0.00144268	1.84001	0.0657668	1	1	FCGRT
ENSG00000169919	879.28	-9.92252e-06	0.00144267	-1.83996	0.0657737	1	0	GUSB
ENSG00000270210	3.17453	-2.2775e-06	0.00144269	-1.83745	0.0661437	1	1	NA
ENSG00000100784	643.451	1.92729e-05	0.00144268	1.83645	0.0662912	1	1	RPS6KA5
ENSG00000211716	200.673	3.89742e-06	0.00144269	1.83639	0.0663	1	1	NA
ENSG00000278034	34.1591	-3.09594e-06	0.00144269	-1.8355	0.0664319	1	1	MIR6731
ENSG00000229358	40.1198	9.94682e-07	0.00144269	1.83534	0.0664547	1	1	NA
ENSG00000206535	20.0442	-4.59699e-06	0.00144269	-1.83471	0.066549	1	1.62032	LNP1
ENSG00000223685	2.91282	2.37883e-06	0.00144269	1.83457	0.0665695	1	1	LINC00571
ENSG00000175711	155.225	-6.81737e-06	0.00144268	-1.83454	0.0665746	1	1	B3GNTL1
ENSG00000228252	12.6084	-3.05435e-06	0.00144269	-1.83405	0.0666466	1	1	NA
ENSG00000177076	51.7923	7.35277e-06	0.00144268	1.83399	0.0666559	1	1	ACER2
ENSG00000212916	58.8162	7.38893e-06	0.00144268	1.83396	0.06666	1	1	MAP10
ENSG00000121578	509.464	-7.78384e-06	0.00144268	-1.83252	0.0668732	1	1	B4GALT4
ENSG00000256167	5.01163	-2.16068e-05	0.00144277	-1.83243	0.0668868	1	1	NA
ENSG00000112195	14.0274	5.0728e-06	0.00144269	1.83226	0.0669134	1	1	TREML2
ENSG00000235587	5.52941	-2.0131e-06	0.00144269	-1.83198	0.0669543	1	1	NA
ENSG00000214954	37.8484	6.22872e-06	0.00144269	1.83146	0.0670325	1	1	LRRC69
ENSG00000214273	2.3313	1.90588e-06	0.00144269	1.83113	0.0670811	1	1	NA
ENSG00000206659	2.55636	-1.85048e-06	0.00144269	-1.83075	0.0671385	1	1	NA
ENSG00000111684	350.141	-5.96986e-06	0.00144269	-1.83059	0.0671625	1	1	LPCAT3
ENSG00000256356	10.1324	-3.26936e-06	0.00144269	-1.82965	0.0673026	1	1	NA
ENSG00000169194	8.30894	-2.99823e-06	0.00144269	-1.82943	0.0673353	1	1.61558	IL13
ENSG00000136709	3816.47	1.34207e-05	0.00144265	1.82924	0.0673631	1	0	WDR33
ENSG00000174099	4.31306	1.72041e-06	0.00144269	1.8282	0.0675199	1	1.61558	MSRB3
ENSG00000214460	9.87455	-2.52197e-06	0.00144269	-1.8263	0.067805	1	1.61558	NA
ENSG00000120457	4.4542	-2.47986e-06	0.00144269	-1.82616	0.0678267	1	1	KCNJ5
ENSG00000234118	12.3468	-3.75213e-06	0.00144269	-1.82606	0.0678409	1	1.62032	RPL13AP6
ENSG00000123643	119.167	-7.91246e-06	0.00144268	-1.8252	0.0679706	1	1	SLC36A1
ENSG00000253333	4.11033	-4.44037e-07	0.0014427	-1.82503	0.0679961	1	1.61558	NA
ENSG00000070540	157.616	-5.01023e-06	0.00144269	-1.82482	0.0680278	1	1.4914	WIPI1
ENSG00000143595	3.63804	1.87875e-06	0.00144269	1.82429	0.0681075	1	1.61558	AQP10
ENSG00000256427	64.9625	-3.88679e-06	0.00144269	-1.8242	0.0681218	1	1	NA
ENSG00000204110	57.4934	-2.32492e-06	0.00144269	-1.82359	0.0682136	1	1	NA
ENSG00000213315	4.10958	4.095e-06	0.00144269	1.82253	0.0683751	1	1	NA
ENSG00000108107	13102.1	1.14099e-05	0.00144266	1.82199	0.0684569	1	0	RPL28
ENSG00000204161	140.455	-2.34969e-06	0.00144269	-1.82184	0.0684788	1	1	TMEM273
ENSG00000187678	6.2606	-1.81849e-06	0.00144269	-1.82103	0.0686023	1	1.61558	SPRY4
ENSG00000201942	4.45289	-1.95959e-06	0.00144269	-1.82023	0.0687244	1	1.61558	NA
ENSG00000115446	369.106	-1.30778e-05	0.00144265	-1.82011	0.0687416	1	0	UNC50
ENSG00000123338	4281.71	-7.30919e-06	0.00144268	-1.81977	0.0687938	1	0	NCKAP1L
ENSG00000277053	31.9975	-4.56207e-06	0.00144269	-1.81951	0.0688332	1	1.62032	GTF2IP1
ENSG00000170962	404.976	-2.95822e-06	0.00144269	-1.81916	0.068887	1	1	PDGFD
ENSG00000205250	1545.52	-1.25397e-05	0.00144266	-1.81862	0.0689692	1	1	E2F4
ENSG00000109471	31.5258	-4.76154e-06	0.00144269	-1.81836	0.0690095	1	1	IL2
ENSG00000142192	536.87	6.48657e-06	0.00144268	1.81829	0.0690206	1	0	APP
ENSG00000109832	4.55425	2.95059e-06	0.00144269	1.81812	0.0690454	1	1.61558	DDX25
ENSG00000088854	320.667	-5.54563e-06	0.00144268	-1.81754	0.0691351	1	1	C20orf194
ENSG00000225972	2.96039	-1.43444e-06	0.00144269	-1.81598	0.0693737	1	1.61558	NA
ENSG00000103184	7.86473	1.66868e-06	0.00144269	1.8159	0.0693861	1	1	SEC14L5
ENSG00000137265	784.309	-5.11675e-06	0.00144269	-1.8146	0.0695852	1	1	IRF4
ENSG00000250067	21.195	-3.00842e-06	0.00144269	-1.81454	0.0695944	1	1	YJEFN3
ENSG00000227888	4.49284	2.40588e-06	0.00144269	1.8143	0.0696313	1	1	NA
ENSG00000211855	45.073	5.42716e-06	0.00144269	1.81243	0.0699198	1	1	NA
ENSG00000158089	3.11902	-2.13681e-06	0.00144269	-1.81233	0.069936	1	1	GALNT14
ENSG00000168906	935.915	-4.7591e-06	0.00144269	-1.81228	0.0699424	1	0	MAT2A
ENSG00000240770	9.41289	-2.76205e-06	0.00144269	-1.81187	0.070007	1	1	C21orf91-OT1
ENSG00000235703	86.0705	-5.41084e-06	0.00144269	-1.81073	0.0701821	1	1	LINC00894
ENSG00000205456	2.42348	-1.4053e-06	0.00144269	-1.81044	0.0702271	1	1	TP53TG3D
ENSG00000126246	48.2329	-5.05318e-06	0.00144269	-1.81027	0.0702537	1	1	IGFLR1
ENSG00000132744	3.20862	-1.92561e-06	0.00144269	-1.81	0.070296	1	1	ACY3
ENSG00000263316	3.05473	-5.32362e-06	0.0014427	-1.80953	0.0703681	1	1	NA
ENSG00000237296	310.852	-5.49198e-06	0.00144269	-1.8095	0.0703741	1	1	SMG1P1
ENSG00000185052	5.30108	2.43107e-06	0.00144269	1.80924	0.0704142	1	1	SLC24A3
ENSG00000255569	49.6655	-2.7245e-06	0.00144269	-1.80918	0.0704226	1	1	NA
ENSG00000184194	2.65367	2.30336e-06	0.00144269	1.80895	0.0704591	1	1	GPR173
ENSG00000181754	673.924	5.81635e-06	0.00144269	1.80588	0.0709375	1	1	AMIGO1
ENSG00000129219	177.609	-5.41044e-06	0.00144269	-1.80558	0.0709846	1	1	PLD2
ENSG00000232117	15.4837	-2.91622e-06	0.00144269	-1.8053	0.0710275	1	1	NA
ENSG00000147155	719.835	-9.56977e-06	0.00144267	-1.80522	0.0710402	1	1	EBP
ENSG00000207773	3.15837	-1.56231e-06	0.00144269	-1.8046	0.0711365	1	1	MIR642A
ENSG00000131828	725.039	-1.12023e-05	0.00144269	-1.80426	0.0711907	1	1	PDHA1
ENSG00000239705	12.8825	-3.08182e-06	0.00144269	-1.80422	0.0711975	1	1	NA
ENSG00000204172	113.656	1.83516e-05	0.00144273	1.80422	0.0711976	1	1	AGAP9
ENSG00000232487	90.2368	-3.7903e-06	0.00144269	-1.80333	0.071337	1	1.62032	NA
ENSG00000279483	8.06602	-3.49854e-06	0.00144269	-1.8027	0.0714346	1	1	NA
ENSG00000227070	32.3322	-3.79262e-06	0.00144269	-1.80267	0.0714397	1	1	NA
ENSG00000231304	45.6134	-5.59599e-06	0.00144269	-1.80117	0.0716761	1	1	SGO1-AS1
ENSG00000139679	1078.12	-5.98417e-06	0.00144269	-1.80073	0.0717457	1	1	LPAR6
ENSG00000273448	6.22489	-3.23383e-06	0.00144269	-1.8007	0.0717503	1	1	NA
ENSG00000198237	29.3668	-4.12327e-06	0.00144269	-1.80049	0.0717827	1	1	NA
ENSG00000266934	5.05883	-3.19097e-06	0.00144269	-1.80042	0.0717942	1	1	NA
ENSG00000129450	55.1264	-4.0472e-06	0.00144269	-1.80013	0.0718396	1	1.62032	SIGLEC9
ENSG00000231133	24.312	3.15816e-06	0.00144269	1.80009	0.0718465	1	1.62032	HAR1B
ENSG00000279759	34.8274	-3.62626e-06	0.00144269	-1.79905	0.0720102	1	1	NA
ENSG00000151498	487.81	-9.26847e-06	0.00144267	-1.79823	0.0721402	1	1	ACAD8
ENSG00000105053	835.678	-9.32258e-06	0.00144267	-1.79792	0.0721898	1	1	VRK3
ENSG00000261270	78.6472	-4.67597e-06	0.00144269	-1.79668	0.0723868	1	1	NA
ENSG00000065911	803.394	-1.03236e-05	0.00144267	-1.79665	0.0723908	1	1	MTHFD2
ENSG00000207005	67.5409	-3.05614e-06	0.00144269	-1.79631	0.072445	1	1.62032	RNU1-2
ENSG00000213763	9.61906	-3.07537e-06	0.00144269	-1.79621	0.072461	1	1	NA
ENSG00000260452	34.3108	-4.53928e-06	0.00144269	-1.7958	0.072526	1	1.62032	NA
ENSG00000235085	4.15994	-2.00979e-06	0.00144269	-1.79551	0.0725732	1	1	NA
ENSG00000147872	2144.84	-6.84979e-06	0.00144268	-1.79521	0.0726204	1	1	PLIN2
ENSG00000149485	92.8128	-2.72866e-06	0.00144269	-1.79471	0.0726994	1	1.62032	FADS1
ENSG00000276291	314.334	-9.03007e-06	0.00144267	-1.79432	0.0727626	1	1	NA
ENSG00000113209	3.46092	2.04829e-06	0.00144269	1.79334	0.0729189	1	1	PCDHB5
ENSG00000207003	2.54243	-2.0624e-06	0.00144269	-1.79238	0.0730727	1	1	NA
ENSG00000174137	22.2857	4.65758e-06	0.00144269	1.79237	0.073073	1	1	FAM53A
ENSG00000072609	1393.12	-1.3524e-05	0.00144265	-1.79205	0.0731251	1	1	CHFR
ENSG00000270379	133.163	-3.37145e-06	0.00144269	-1.79204	0.0731263	1	1	HEATR9
ENSG00000164741	4.85064	-2.42228e-06	0.00144269	-1.79179	0.0731667	1	1	DLC1
ENSG00000032742	256.166	9.84128e-06	0.00144267	1.7917	0.0731805	1	1	IFT88
ENSG00000225513	16.8966	-3.31089e-06	0.00144269	-1.79165	0.0731895	1	1	NA
ENSG00000133740	46.3569	5.71498e-06	0.00144269	1.79127	0.0732498	1	1	E2F5
ENSG00000230180	6.63931	-1.50569e-06	0.00144269	-1.79081	0.0733242	1	1	NA
ENSG00000214018	5.22736	2.99721e-06	0.00144269	1.79039	0.0733914	1	1.61558	NA
ENSG00000116133	54.5159	-2.16343e-06	0.00144269	-1.79018	0.0734251	1	1.62032	DHCR24
ENSG00000196696	172.517	-3.80224e-06	0.00144269	-1.78959	0.0735205	1	1.4914	PDXDC2P-NPIPB14P
ENSG00000139351	11.8127	-4.38093e-06	0.00144269	-1.78885	0.0736386	1	1	SYCP3
ENSG00000241983	11.5716	-3.18011e-06	0.00144269	-1.78867	0.0736688	1	1	NA
ENSG00000146373	12.7619	4.07723e-06	0.00144269	1.78809	0.0737617	1	1	RNF217
ENSG00000185722	1213.98	-1.1977e-05	0.00144266	-1.78733	0.0738844	1	0	ANKFY1
ENSG00000200620	2.37117	-1.723e-06	0.00144269	-1.78707	0.0739254	1	1.61558	NA
ENSG00000145723	161.184	6.59426e-06	0.00144268	1.78704	0.0739304	1	1	GIN1
ENSG00000252118	5.39368	-6.80764e-06	0.0014427	-1.78612	0.0740798	1	1	NA
ENSG00000229980	32.3068	-4.19383e-06	0.00144269	-1.78603	0.0740937	1	1.62032	TOB1-AS1
ENSG00000206828	138.936	-4.70127e-06	0.00144269	-1.78586	0.0741222	1	1	RNVU1-30
ENSG00000222588	18.62	-3.65524e-06	0.00144269	-1.78499	0.0742637	1	1	NA
ENSG00000199477	12.7607	-4.54055e-06	0.0014427	-1.78269	0.0746361	1	1	SNORA31
ENSG00000240342	2978.21	5.30412e-06	0.00144269	1.78262	0.0746488	1	1	NA
ENSG00000239868	18.0574	-2.2761e-06	0.00144269	-1.78186	0.0747726	1	1	NA
ENSG00000154556	4.1187	2.78023e-06	0.00144269	1.78173	0.0747926	1	1.61558	SORBS2
ENSG00000187862	166.74	6.93528e-06	0.00144268	1.78075	0.0749538	1	1	TTC24
ENSG00000161040	43.0743	5.01743e-06	0.00144269	1.77959	0.0751439	1	1	FBXL13
ENSG00000157823	224.07	-1.24758e-05	0.00144265	-1.77952	0.0751545	1	1	AP3S2
ENSG00000167633	55.0344	3.36783e-06	0.00144269	1.77949	0.0751597	1	1.62032	KIR3DL1
ENSG00000249055	4.74422	-2.81542e-06	0.00144269	-1.7794	0.0751747	1	1	NA
ENSG00000259100	4.4466	3.19051e-06	0.00144269	1.77919	0.0752081	1	1	NA
ENSG00000134262	806.08	-1.04241e-05	0.00144267	-1.77808	0.0753901	1	1	AP4B1
ENSG00000224185	3.40517	-1.79039e-06	0.00144269	-1.77773	0.0754488	1	1.61558	NA
ENSG00000240038	509.773	-9.07407e-06	0.00144267	-1.77752	0.075482	1	1	AMY2B
ENSG00000260339	25.8866	-5.3287e-06	0.00144269	-1.77701	0.0755668	1	1	HEXA-AS1
ENSG00000234292	10.5821	-2.43439e-06	0.00144269	-1.77699	0.0755697	1	1	NA
ENSG00000249129	7.57168	-3.55237e-06	0.00144269	-1.77677	0.0756063	1	1	NA
ENSG00000272800	5.16909	3.39947e-06	0.00144269	1.77668	0.0756214	1	1	NA
ENSG00000176222	6.88962	-1.39499e-06	0.00144269	-1.77591	0.0757486	1	1.61558	ZNF404
ENSG00000205885	249.841	-4.69528e-06	0.00144269	-1.77554	0.0758092	1	0	C1RL-AS1
AIF1	266.116	4.93702e-06	0.00144269	1.77542	0.0758286	1	1	NA
ENSG00000134910	831.067	-8.87724e-06	0.00144267	-1.77525	0.075856	1	1	STT3A
ENSG00000256937	149.417	-2.49213e-06	0.00144269	-1.77503	0.0758935	1	1	NA
ENSG00000260276	38.2592	-4.15136e-06	0.00144269	-1.77479	0.0759319	1	1	NA
ENSG00000117682	286.87	-1.14193e-05	0.00144267	-1.77478	0.075935	1	1	DHDDS
ENSG00000159618	314.873	-3.14829e-06	0.00144269	-1.77463	0.0759582	1	1	ADGRG5
ENSG00000168461	81.7941	3.87536e-06	0.00144269	1.7745	0.0759806	1	1.62032	RAB31
ENSG00000283141	8.89076	-3.02902e-06	0.00144269	-1.77365	0.0761205	1	1	NA
ENSG00000144791	579.555	-7.36574e-06	0.00144266	-1.77319	0.0761969	1	1	LIMD1
ENSG00000258128	2.60282	-1.8206e-06	0.00144269	-1.77309	0.0762137	1	1	NA
ENSG00000189350	236.223	-4.40597e-06	0.00144269	-1.77256	0.076302	1	1	TOGARAM2
ENSG00000116191	430.788	6.47887e-06	0.00144268	1.77178	0.0764308	1	1	RALGPS2
ENSG00000150093	6094.95	-3.82362e-06	0.00144269	-1.77093	0.0765717	1	0	ITGB1
ENSG00000143786	24.2151	6.92141e-06	0.00144268	1.77076	0.0766	1	1	CNIH3
ENSG00000066629	2.36991	-1.39866e-06	0.00144269	-1.77076	0.0766006	1	1.61558	EML1
ENSG00000053918	359.764	6.40704e-06	0.00144268	1.77038	0.0766646	1	1	KCNQ1
ENSG00000232671	9.68721	-2.92404e-06	0.00144269	-1.76988	0.0767478	1	1.61558	ZNF687-AS1
ENSG00000101856	647.48	5.894e-06	0.00144266	1.7697	0.0767764	1	1	PGRMC1
ENSG00000013619	42.2825	-3.70835e-06	0.00144269	-1.76941	0.0768252	1	1.62032	MAMLD1
ENSG00000010539	195.436	1.25859e-05	0.00144269	1.76937	0.076832	1	1	ZNF200
ENSG00000100599	1276.14	1.06735e-05	0.00144266	1.76847	0.0769829	1	1	RIN3
ENSG00000249846	20.8373	-3.08653e-06	0.00144269	-1.76708	0.0772155	1	1	LINC02021
ENSG00000092295	24.4766	-3.86893e-06	0.00144269	-1.76693	0.0772403	1	1	TGM1
ENSG00000077782	507.266	-3.9417e-06	0.00144269	-1.76648	0.0773161	1	1	FGFR1
ENSG00000100985	52.6633	-3.70736e-06	0.00144269	-1.76582	0.0774256	1	1	MMP9
ENSG00000264229	72.0819	-4.44785e-06	0.00144269	-1.76566	0.0774524	1	1	RNU4ATAC
ENSG00000004534	2043.16	-1.24673e-05	0.00144265	-1.7656	0.0774624	1	1	RBM6
ENSG00000253043	20.333	4.09858e-06	0.00144269	-1.76267	0.0779562	1	1	NA
ENSG00000101335	17.1728	1.33711e-06	0.00144269	1.76131	0.0781866	1	1	MYL9
ENSG00000256967	2.97172	-1.71625e-06	0.00144269	-1.76076	0.0782788	1	1.61558	NA
ENSG00000273026	2.1851	1.93977e-06	0.00144269	1.76063	0.0783013	1	1	NA
ENSG00000240809	3.12149	-1.94211e-06	0.00144269	-1.76036	0.078346	1	1	NA
ENSG00000077044	4174.05	-1.12695e-05	0.00144266	-1.76011	0.0783897	1	1	DGKD
ENSG00000240671	2.6506	2.01177e-06	0.00144269	1.75988	0.078428	1	1.61558	NA
ENSG00000158201	610.593	-1.03727e-05	0.00144266	-1.75923	0.0785386	1	1	ABHD3
ENSG00000156414	19.5278	2.85806e-06	0.00144269	1.7583	0.0786959	1	1.62032	TDRD9
ENSG00000125652	306.23	1.96375e-06	0.00144267	1.75801	0.0787456	1	1	ALKBH7
ENSG00000276075	2.86735	2.55864e-06	0.00144269	1.75749	0.0788339	1	1	NA
ENSG00000196943	1285.63	-8.50797e-06	0.00144268	-1.75713	0.0788949	1	0	NOP9
ENSG00000111642	8313.65	-8.07925e-06	0.00144268	-1.75703	0.0789131	1	1	CHD4
ENSG00000271383	1701.92	7.37847e-06	0.00144268	1.75682	0.0789485	1	1	NBPF19
ENSG00000093009	18.8667	-3.48822e-06	0.00144269	-1.7567	0.0789698	1	1	CDC45
ENSG00000280096	3.91836	-1.74251e-06	0.00144269	-1.75611	0.0790702	1	1	NA
ENSG00000042832	42.2634	4.24099e-06	0.00144269	1.75588	0.0791083	1	1	TG
ENSG00000241316	94.3282	1.10219e-05	0.0014427	1.75573	0.0791343	1	1.62032	SUCLG2-AS1
ENSG00000145819	2672.06	-8.85045e-06	0.00144267	-1.75564	0.0791502	1	1	ARHGAP26
ENSG00000151422	608.468	6.08036e-06	0.00144261	1.75553	0.0791694	1	1	FER
ENSG00000251138	2.86521	-7.0573e-07	0.00144269	-1.75551	0.0791728	1	1	LOC100507377
ENSG00000225079	80.2446	-2.61167e-06	0.00144269	-1.75534	0.0792009	1	1	NA
ENSG00000241644	5.10486	-2.37396e-06	0.00144269	-1.75475	0.0793022	1	1.61558	INMT
ENSG00000226989	21.5264	-3.0445e-06	0.00144269	-1.75452	0.0793423	1	1	NA
ENSG00000185272	159.08	5.36936e-06	0.00144269	1.7543	0.0793797	1	1	RBM11
ENSG00000075234	802.084	-4.70516e-06	0.00144269	-1.75424	0.0793894	1	1	TTC38
ENSG00000274051	26.3884	-3.21781e-06	0.00144269	-1.75364	0.0794925	1	1.62032	NA
ENSG00000111605	4108.72	1.43621e-05	0.00144264	1.75329	0.0795521	1	0	CPSF6
ENSG00000060566	4.4748	-1.60391e-06	0.00144269	-1.75323	0.0795618	1	1	CREB3L3
ENSG00000198046	66.9617	4.37964e-06	0.00144269	1.75291	0.0796177	1	1	ZNF667
ENSG00000152475	10.8092	3.6368e-06	0.00144269	1.75264	0.0796645	1	1.62032	ZNF837
ENSG00000177352	320.875	2.59751e-06	0.00144267	1.75245	0.0796963	1	1	CCDC71
ENSG00000259682	9.91202	-3.03156e-06	0.00144269	-1.7522	0.0797386	1	1	NA
ENSG00000196586	675.42	-6.85742e-06	0.00144268	-1.75183	0.0798028	1	1	MYO6
ENSG00000165410	1316.58	7.75954e-06	0.00144268	1.75165	0.0798341	1	0	CFL2
ENSG00000064886	211.241	-3.22725e-06	0.00144269	-1.75158	0.0798465	1	1	CHI3L2
ENSG00000171793	1229.84	-6.13517e-06	0.00144268	-1.75118	0.0799143	1	1	CTPS1
ENSG00000140365	167.553	-6.01887e-06	0.00144268	-1.74984	0.0801455	1	1	COMMD4
ENSG00000283128	3.48463	-1.79141e-06	0.00144269	-1.74967	0.0801754	1	1.61558	NA
SKIV2L	1494.1	-6.22682e-06	0.00144268	-1.7496	0.0801872	1	1	NA
ENSG00000268027	601.637	-7.15725e-06	0.00144268	-1.74929	0.0802409	1	1	NA
ENSG00000234325	2.22803	2.26605e-06	0.00144269	1.74887	0.0803134	1	1	NA
ENSG00000130255	11292	8.14892e-06	0.00144268	1.7487	0.0803421	1	1	RPL36
ENSG00000225205	57.2288	6.81528e-06	0.00144268	1.74853	0.080372	1	1	NA
ENSG00000164989	105.485	5.86996e-06	0.00144269	1.74791	0.08048	1	1.62032	CCDC171
ENSG00000185669	107.012	5.47109e-06	0.00144269	1.7468	0.0806724	1	1	SNAI3
ENSG00000136161	423.513	-4.15729e-06	0.00144269	-1.74654	0.0807164	1	1	RCBTB2
ENSG00000127463	791.686	-7.85364e-06	0.00144268	-1.74639	0.080743	1	1	EMC1
ENSG00000211745	136.544	3.71554e-06	0.00144269	1.74532	0.0809298	1	1	NA
ENSG00000262979	2.55505	-1.79718e-06	0.00144269	-1.74514	0.0809597	1	1	NA
ENSG00000248863	10.2356	-2.92419e-06	0.00144269	-1.745	0.0809853	1	1.62032	NA
ENSG00000261334	9.65169	-2.35424e-06	0.00144269	-1.74471	0.081036	1	1	NA
ENSG00000104499	3.14843	-1.60895e-06	0.00144269	-1.74458	0.0810577	1	1	GML
ENSG00000235119	42.97	-3.88373e-06	0.00144269	-1.7445	0.0810712	1	1	NA
ENSG00000231205	30.9454	6.65411e-06	0.00144268	1.74383	0.0811895	1	1.62032	NA
ENSG00000235790	12.1254	-2.46378e-06	0.00144269	-1.74382	0.0811901	1	1	NA
ENSG00000269688	168.701	-4.50286e-06	0.00144269	-1.74353	0.0812414	1	1	NA
ENSG00000082293	27.4122	5.15455e-06	0.00144269	1.7426	0.0814037	1	1	COL19A1
ENSG00000174059	3.7177	-1.31121e-06	0.00144269	-1.74133	0.0816252	1	1	CD34
ENSG00000262412	8.82018	-3.8233e-06	0.00144269	-1.74045	0.0817799	1	1	NA
ENSG00000088826	36.5626	3.50794e-06	0.00144269	1.74031	0.0818053	1	1	SMOX
ENSG00000108370	264.726	-3.70843e-06	0.00144269	-1.73996	0.0818665	1	1	RGS9
ENSG00000144550	5.30948	-2.28455e-06	0.00144269	-1.73958	0.0819325	1	1	CPNE9
ENSG00000160183	31.3324	-3.04154e-06	0.00144269	-1.73956	0.0819365	1	1.62032	TMPRSS3
ENSG00000164626	51.6709	-4.09068e-06	0.00144269	-1.73878	0.0820732	1	1	KCNK5
ENSG00000257913	99.8664	2.93388e-06	0.00144269	-1.73867	0.0820927	1	1	DDN-AS1
ENSG00000167526	43369.5	9.53181e-06	0.00144267	1.73824	0.0821679	1	1	RPL13
ENSG00000258227	3.55632	3.00306e-06	0.00144269	1.73822	0.0821727	1	1	CLEC5A
ENSG00000105383	18.6366	3.57074e-06	0.00144269	1.73815	0.082184	1	1	CD33
ENSG00000172915	409.417	5.22825e-06	0.00144269	1.73811	0.0821911	1	1	NBEA
ENSG00000224596	7.82593	-3.22202e-06	0.00144269	-1.73769	0.0822659	1	1.61558	ZMIZ1-AS1
ENSG00000125170	60.9379	7.11142e-06	0.00144268	1.73763	0.0822762	1	1.62032	DOK4
ENSG00000221829	186.785	-7.97772e-06	0.00144268	-1.73695	0.0823968	1	1	FANCG
ENSG00000265452	5.6355	-4.3242e-06	0.00144269	-1.73694	0.0823978	1	1	MIR3682
ENSG00000215769	90.0366	-4.95611e-06	0.00144268	-1.73669	0.0824421	1	1	ARHGAP27P1-BPTFP1-KPNA2P3
ENSG00000274986	19.9666	-1.98005e-06	0.00144269	-1.73658	0.082461	1	1	MIR6750
ENSG00000066923	59.0021	-4.49122e-06	0.00144269	-1.73634	0.0825039	1	1	STAG3
ENSG00000130175	3277.36	1.30681e-05	0.00144265	1.7352	0.0827045	1	1	PRKCSH
ENSG00000281852	2.33616	2.10383e-06	0.00144269	1.7352	0.082706	1	1	NA
ENSG00000122543	14.193	4.89635e-06	0.00144269	1.7346	0.0828114	1	1.62032	OCM
ENSG00000079819	221.957	7.35823e-06	0.00144268	1.73436	0.0828545	1	1	EPB41L2
ENSG00000184925	9.47859	-3.26099e-06	0.00144269	-1.73421	0.0828817	1	1	LCN12
ENSG00000060140	70.3694	-2.66381e-06	0.00144269	-1.73417	0.0828872	1	1	STYK1
ENSG00000166035	21.4621	-2.54193e-06	0.00144269	-1.73381	0.0829527	1	1	LIPC
ENSG00000089558	16.1115	-2.23495e-06	0.00144269	-1.73349	0.0830094	1	1	KCNH4
ENSG00000151632	3.59744	1.94623e-06	0.00144269	1.73342	0.0830208	1	1	AKR1C2
ENSG00000238057	30.82	-2.85056e-06	0.00144269	-1.73305	0.0830874	1	1	ZEB2-AS1
ENSG00000212588	34.9398	-4.28423e-06	0.00144269	-1.73299	0.0830977	1	1.62032	SNORA26
ENSG00000160613	4074.3	-7.79631e-06	0.00144268	-1.73293	0.0831073	1	1	PCSK7
ENSG00000274598	28.1698	-3.56772e-06	0.00144269	-1.73277	0.0831363	1	1	NA
ENSG00000275693	9.33744	-2.00976e-06	0.00144269	-1.73248	0.0831884	1	1	NA
ENSG00000211820	56.0072	-1.31365e-06	0.00144269	-1.73235	0.0832119	1	1	NA
ENSG00000085433	752.297	-8.50061e-06	0.00144267	-1.73225	0.0832292	1	1	WDR47
ENSG00000265527	8.52457	-3.15477e-06	0.00144269	-1.73124	0.0834097	1	1	MIR5690
ENSG00000064607	2455.79	-6.56938e-06	0.00144268	-1.73011	0.08361	1	1	SUGP2
ENSG00000244710	7.57702	-2.6906e-06	0.00144269	-1.72978	0.0836698	1	1	NA
ENSG00000145685	19.827	3.83509e-06	0.00144269	1.72905	0.0837996	1	1	LHFPL2
ENSG00000198478	222.292	3.7742e-06	0.00144269	1.72882	0.0838406	1	1	SH3BGRL2
ENSG00000259445	21.5508	-5.77544e-07	0.00144269	-1.72852	0.0838946	1	1.62032	NA
ENSG00000130222	20.3334	-2.33115e-06	0.00144269	-1.72795	0.0839973	1	1	GADD45G
ENSG00000100918	525.901	-3.69817e-06	0.00144269	-1.72735	0.0841046	1	1	REC8
ENSG00000228668	7.49297	-6.60703e-07	0.00144269	-1.7268	0.0842033	1	1	NA
ENSG00000283294	22.1891	-3.51069e-06	0.00144269	-1.7266	0.0842389	1	1.62032	NA
ENSG00000211964	4.53983	2.33134e-06	0.00144269	1.72582	0.0843802	1	1	NA
ENSG00000232611	25.3837	-4.14682e-06	0.00144269	-1.72532	0.08447	1	1	NA
ENSG00000183960	7.52762	3.04044e-06	0.00144269	1.72435	0.0846453	1	1	KCNH8
ENSG00000284946	39.8487	-4.07977e-06	0.00144269	-1.72435	0.0846455	1	1	NA
ENSG00000165458	1584.97	-6.94809e-06	0.00144268	-1.72432	0.0846501	1	0	INPPL1
ENSG00000163251	18.8647	-3.3733e-06	0.00144269	-1.72421	0.0846699	1	1	FZD5
ENSG00000279549	4.34286	-2.30362e-06	0.00144269	-1.72381	0.0847429	1	1	NA
ENSG00000269964	5.66643	2.6658e-06	0.00144269	1.72376	0.0847515	1	1.61558	MEI4
ENSG00000278384	16.3169	-1.54575e-06	0.00144269	-1.72343	0.0848109	1	1	NA
ENSG00000172965	189.402	-3.26971e-06	0.00144269	-1.72321	0.0848509	1	1	MIR4435-2HG
ENSG00000184635	196.43	5.67411e-06	0.00144269	1.7222	0.0850339	1	1	ZNF93
ENSG00000041880	214.604	8.78025e-06	0.00144267	1.7218	0.0851066	1	1	PARP3
ENSG00000236565	3.40938	-2.1809e-06	0.00144269	-1.72156	0.0851499	1	1	NA
ENSG00000211804	26.3647	4.0501e-06	0.00144269	1.72134	0.0851888	1	1.62032	NA
ENSG00000236618	108.811	7.17473e-06	0.00144268	1.72103	0.0852452	1	1	PITPNA-AS1
ENSG00000235728	56.5075	-3.63734e-06	0.00144269	-1.72095	0.0852595	1	1.62032	NA
ENSG00000010671	38.7904	4.19525e-06	0.00144269	1.72078	0.0852899	1	1	BTK
ENSG00000168286	1146.4	9.05685e-06	0.00144267	1.72077	0.0852934	1	1	THAP11
ENSG00000228434	33.1112	-4.20992e-06	0.00144269	-1.71992	0.0854472	1	1	NA
ENSG00000006638	25.9331	5.06542e-06	0.00144269	1.71988	0.0854539	1	1	TBXA2R
ENSG00000271938	55.5562	-3.6419e-06	0.00144269	-1.71912	0.0855934	1	1.62032	NA
ENSG00000143870	1825.62	-7.02394e-06	0.00144268	-1.71898	0.0856182	1	1	PDIA6
ENSG00000062716	1812.27	-4.78613e-06	0.00144269	-1.71894	0.0856255	1	0	VMP1
ENSG00000227495	6.37278	-3.11349e-06	0.00144269	-1.71887	0.0856376	1	1	KIF1C-AS1
ENSG00000221968	174.538	-4.0442e-06	0.00144269	-1.71881	0.0856486	1	1.4914	FADS3
ENSG00000166986	2102.51	-8.56094e-06	0.00144267	-1.71878	0.0856548	1	1	MARS1
ENSG00000142945	18.357	-3.65245e-06	0.00144269	-1.71864	0.0856804	1	1	KIF2C
ENSG00000261150	161.01	3.73539e-06	0.00144269	1.71787	0.0858211	1	1	EPPK1
ENSG00000132274	4673.66	-8.7924e-06	0.00144267	-1.71765	0.0858601	1	1	TRIM22
ENSG00000168918	5912.9	-1.12026e-05	0.00144266	-1.71724	0.0859361	1	1	INPP5D
ENSG00000164037	53.4106	2.92639e-06	0.00144268	1.71652	0.0860672	1	1	SLC9B1
ENSG00000133477	51.4388	4.47285e-06	0.00144269	1.71628	0.0861108	1	1	FAM83F
ENSG00000259818	23.6213	-3.10052e-06	0.00144269	-1.71606	0.0861511	1	1	NA
ENSG00000086015	256.333	-7.24675e-06	0.00144268	-1.71597	0.0861684	1	0	MAST2
ENSG00000258634	132.101	-8.22976e-06	0.00144268	-1.71528	0.0862931	1	1	NA
ENSG00000109189	662.759	-5.75237e-06	0.00144269	-1.71526	0.0862973	1	1	USP46
ENSG00000227374	16.1411	4.57459e-06	0.00144269	1.71475	0.0863903	1	1	NA
ENSG00000076067	313.756	5.93761e-06	0.00144268	1.71462	0.0864151	1	1	RBMS2
ENSG00000166963	47.4482	5.62392e-06	0.00144269	1.71455	0.0864278	1	1	MAP1A
ENSG00000224373	4.50112	2.10349e-06	0.00144269	1.71452	0.0864324	1	1.61558	NA
ENSG00000226508	3.25145	-1.64169e-06	0.00144269	-1.71437	0.0864607	1	1	LINC01918
ENSG00000188760	8.36607	-3.09902e-06	0.00144269	-1.71372	0.0865802	1	1	TMEM198
ENSG00000236499	17.0958	5.32485e-06	0.00144269	1.71338	0.0866422	1	1	LINC00896
ENSG00000100298	107.768	-3.89112e-06	0.00144269	-1.7132	0.0866767	1	1.62032	APOBEC3H
ENSG00000274214	21.4039	-4.20109e-06	0.00144269	-1.71271	0.0867668	1	1	NA
ENSG00000120899	3928.06	-1.0776e-05	0.00144266	-1.71247	0.0868093	1	1	PTK2B
ENSG00000223650	4.0571	2.79047e-06	0.00144269	1.71242	0.0868201	1	1	NA
ENSG00000135338	3.56538	2.47055e-06	0.00144269	1.7118	0.0869344	1	1	LCA5
ENSG00000167914	26.4623	-7.82995e-07	0.00144269	-1.71167	0.0869581	1	1	GSDMA
ENSG00000087128	13.9022	-7.92542e-07	0.00144269	-1.7109	0.0871003	1	1.62032	TMPRSS11E
ENSG00000196998	886.871	-6.26128e-06	0.00144266	-1.71065	0.0871463	1	0	WDR45
ENSG00000105507	2.68266	1.93241e-06	0.00144269	1.71008	0.0872519	1	1	CABP5
ENSG00000132122	55.2378	5.89926e-06	0.00144268	1.70969	0.0873229	1	1.62032	SPATA6
ENSG00000126822	1069.01	-2.58949e-06	0.00144269	-1.70944	0.0873695	1	0	PLEKHG3
ENSG00000188848	41.376	-2.37157e-06	0.00144269	-1.7074	0.0877477	1	1	BEND4
ENSG00000223776	9.77976	-3.51168e-06	0.00144269	-1.70726	0.0877735	1	1	LGALS8-AS1
ENSG00000174945	17.427	-3.37952e-06	0.00144269	-1.70692	0.0878368	1	1	AMZ1
ENSG00000248966	10.0325	-4.16465e-06	0.00144269	-1.70675	0.0878677	1	1	NA
ENSG00000261251	11.7167	4.03134e-06	0.00144269	1.70632	0.0879486	1	1	NA
ENSG00000026652	492.567	-2.48776e-06	0.00144269	-1.70607	0.0879946	1	1	AGPAT4
ENSG00000244267	6.37397	-1.85582e-06	0.00144269	-1.70596	0.0880153	1	1	NA
ENSG00000242169	3.35544	-1.76075e-06	0.00144269	-1.70474	0.0882424	1	1	NA
ENSG00000203326	657.723	7.56947e-06	0.00144268	1.70468	0.0882539	1	1	ZNF525
ENSG00000272150	17.4336	-3.60021e-06	0.00144269	-1.70339	0.0884957	1	1.62032	NBPF25P
ENSG00000175866	50.2405	-6.72692e-06	0.00144268	-1.70338	0.0884973	1	1	BAIAP2
ENSG00000257790	5.23565	-2.77262e-06	0.00144269	-1.70321	0.0885295	1	1	NA
ENSG00000213939	15.2331	-2.69729e-06	0.00144269	-1.70317	0.0885363	1	1	NA
ENSG00000253910	19.8401	-2.94888e-06	0.00144269	-1.70314	0.0885419	1	1	PCDHGB2
ENSG00000131831	22.5358	3.8553e-06	0.00144269	1.70277	0.0886117	1	1	RAI2
ENSG00000223653	3.01964	-2.03263e-06	0.00144269	-1.70177	0.0887978	1	1	NA
ENSG00000116983	244.243	6.13518e-06	0.00144268	1.70105	0.0889327	1	1	HPCAL4
ENSG00000204084	700.277	5.53592e-06	0.00144264	-1.70091	0.08896	1	1	INPP5B
ENSG00000268119	4.43732	-1.90115e-06	0.00144269	-1.70027	0.0890803	1	1	LOC105372321
ENSG00000151883	10835.4	-1.31636e-05	0.00144264	-1.7001	0.0891124	1	1	PARP8
ENSG00000244245	23.5209	-3.71913e-06	0.00144269	-1.69933	0.0892565	1	1.62032	NA
ENSG00000256116	3.92012	2.68953e-06	0.00144269	1.69891	0.0893353	1	1	NA
ENSG00000278985	60.6509	-3.21924e-06	0.00144269	-1.69847	0.0894184	1	1.62032	NA
ENSG00000082397	43.124	3.93383e-06	0.00144269	1.69796	0.0895159	1	1	EPB41L3
ENSG00000244256	5.01268	-2.77036e-06	0.00144269	-1.69779	0.0895467	1	1	NA
ENSG00000260920	33.4774	5.39685e-06	0.00144269	1.69679	0.0897373	1	1	NA
ENSG00000143851	3458.37	-6.28377e-06	0.00144268	-1.69517	0.0900436	1	1	PTPN7
ENSG00000175868	12.4521	4.51201e-06	0.00144269	1.69494	0.0900865	1	1.62032	CALCB
ENSG00000264006	10.2996	-1.65455e-06	0.00144269	-1.69337	0.0903855	1	1	AKR1C8P
ENSG00000233614	6.5005	1.41272e-06	0.00144269	1.69313	0.0904298	1	1.61558	DDX11L10
ENSG00000249307	3.68673	2.97353e-06	0.00144269	1.69282	0.0904906	1	1	LINC01088
ENSG00000131389	1312.79	-1.19386e-05	0.00144265	-1.69281	0.0904924	1	0	SLC6A6
ENSG00000075826	901.034	-4.81925e-06	0.00144269	-1.69263	0.0905266	1	1	SEC31B
ENSG00000186301	32.683	-4.85224e-06	0.00144269	-1.69261	0.090529	1	1	NA
ENSG00000114107	694.661	1.0054e-05	0.00144266	1.69243	0.0905645	1	1	CEP70
ENSG00000104783	239.707	5.69836e-06	0.00144269	1.69231	0.090587	1	1.4914	KCNN4
ENSG00000072110	1879.84	5.81785e-06	0.00144268	1.69162	0.0907187	1	0	ACTN1
ENSG00000213178	16.4354	4.20498e-06	0.00144269	1.69125	0.0907888	1	1	NA
ENSG00000184916	22.7064	-1.14581e-05	0.00144271	-1.69096	0.0908439	1	1	JAG2
ENSG00000166250	11.7218	-3.07228e-06	0.00144269	-1.69093	0.0908498	1	1	CLMP
ENSG00000239218	22.1604	-2.6441e-06	0.00144269	-1.6906	0.0909135	1	1	NA
ENSG00000235111	51.4268	-4.15144e-06	0.00144269	-1.69051	0.0909305	1	1	NA
ENSG00000228399	8.90522	3.10718e-06	0.00144269	1.6903	0.0909705	1	1	NA
ENSG00000058091	35.1586	4.95711e-06	0.00144269	1.69008	0.0910135	1	1.62032	CDK14
ENSG00000180739	2094.32	-4.30695e-06	0.00144269	-1.6897	0.0910847	1	0	S1PR5
ENSG00000100453	2270.93	-2.58523e-06	0.00144269	-1.68966	0.0910931	1	1	GZMB
ENSG00000148824	66.3807	-4.79224e-06	0.00144269	-1.68918	0.0911845	1	1	MTG1
ENSG00000073792	9.12059	2.84677e-06	0.00144269	1.68894	0.0912317	1	1	IGF2BP2
ENSG00000186010	73.2154	-3.8861e-06	0.00144269	-1.68852	0.0913106	1	1	NDUFA13
ENSG00000101447	119.068	-5.63618e-06	0.00144269	-1.68758	0.091492	1	1	FAM83D
ENSG00000272379	4.1704	2.65465e-06	0.00144269	1.68682	0.091638	1	1	NA
ENSG00000211764	11.7485	-2.2643e-06	0.00144269	-1.68658	0.0916832	1	1	NA
ENSG00000186235	8.2791	2.71239e-06	0.00144269	1.68656	0.0916882	1	1.61558	LINC02610
ENSG00000073861	2130.17	-5.49707e-06	0.00144269	-1.6862	0.0917574	1	1	TBX21
ENSG00000183604	290.714	-7.25206e-05	0.0014436	-1.68605	0.0917856	1	1	SMG1P5
ENSG00000158079	166.545	1.77053e-06	0.00144267	1.6851	0.0919699	1	1	PTPDC1
ENSG00000185864	156.245	-3.87878e-06	0.00144269	-1.68507	0.0919744	1	1	NPIPB4
ENSG00000242330	8.95858	-2.60058e-06	0.00144269	-1.68502	0.0919838	1	1	NA
ENSG00000218582	3.72872	-2.23961e-06	0.00144269	-1.68378	0.0922244	1	1	NA
ENSG00000278962	15.5108	-2.9695e-06	0.00144269	-1.68346	0.0922857	1	1.62032	NA
ENSG00000173200	1700.47	-5.75892e-06	0.00144268	-1.68287	0.0924012	1	0	PARP15
ENSG00000225932	3.48336	2.01635e-06	0.00144269	1.68248	0.092476	1	1.61558	CTAGE4
ENSG00000276953	73.8586	2.67156e-06	0.00144269	1.68174	0.0926195	1	1	NA
ENSG00000167315	497.913	-4.32708e-06	0.00144269	-1.68132	0.0927007	1	1	ACAA2
ENSG00000251002	12.1287	-1.84267e-06	0.00144269	-1.68124	0.0927172	1	1	LOC105370401
ENSG00000178695	216.422	5.57041e-06	0.00144269	1.6812	0.0927245	1	1.4914	KCTD12
ENSG00000000003	38.3116	3.66529e-06	0.00144269	1.68088	0.092787	1	1	TSPAN6
ENSG00000123384	593.648	6.65645e-06	0.00144268	1.68079	0.0928035	1	1	LRP1
XXbac-BPG296P20	2.93129	-2.18366e-06	0.00144269	-1.67959	0.0930369	1	1	NA
ENSG00000269906	18.9709	-5.14492e-06	0.00144269	-1.67958	0.09304	1	1.62032	NA
ENSG00000125814	687.871	-8.46323e-06	0.00144267	-1.67938	0.0930773	1	0	NAPB
ENSG00000213260	2.80953	-1.69488e-06	0.00144269	-1.6792	0.093113	1	1	NA
ENSG00000107249	108.379	3.54665e-06	0.00144269	1.6786	0.0932309	1	1	GLIS3
ENSG00000272777	58.1231	6.44304e-06	0.00144268	1.67849	0.093252	1	1	NA
ENSG00000092330	1589.86	-1.05918e-05	0.00144266	-1.67813	0.0933217	1	1	TINF2
ENSG00000179348	9.91892	3.57219e-06	0.00144269	1.67793	0.0933599	1	1	GATA2
ENSG00000157657	74.4923	5.08143e-06	0.00144269	1.6779	0.0933662	1	1	ZNF618
ENSG00000253767	4.72392	-2.34795e-06	0.00144269	-1.67778	0.0933906	1	1	PCDHGA8
ENSG00000242170	4.12868	-2.37019e-06	0.00144269	-1.67724	0.0934953	1	1.61558	NA
ENSG00000198467	237.388	-3.98265e-06	0.00144269	-1.67668	0.0936052	1	1	TPM2
ENSG00000254206	18.0087	-2.85509e-06	0.00144269	-1.67665	0.0936106	1	1	NPIPB11
ENSG00000094631	903.357	-5.72221e-06	0.00144268	-1.67659	0.0936221	1	1	HDAC6
ENSG00000142959	31.107	-3.75386e-06	0.00144269	-1.67625	0.0936894	1	1	BEST4
ENSG00000182179	2043.43	-4.43969e-06	0.00144268	-1.67615	0.0937095	1	1	UBA7
ENSG00000196092	104.332	4.96723e-06	0.00144269	1.67604	0.0937302	1	1	PAX5
ENSG00000197362	161.229	4.70378e-06	0.00144269	1.67491	0.0939516	1	1	ZNF786
ENSG00000203879	1234.82	-6.04983e-06	0.00144268	-1.67475	0.0939828	1	0	GDI1
ENSG00000169750	16.8672	-3.04217e-06	0.00144269	-1.67465	0.0940028	1	1	RAC3
ENSG00000171169	523.248	7.88352e-06	0.00144268	1.67456	0.0940198	1	1	NAIF1
ENSG00000160219	1394.52	-4.22262e-06	0.00144269	-1.67377	0.0941768	1	1	GAB3
ENSG00000176953	1181.78	0.000114281	0.00144491	-1.67368	0.0941942	1	0	NFATC2IP
ENSG00000168056	972.551	6.19816e-06	0.00144268	1.67352	0.0942256	1	1	LTBP3
ENSG00000269919	57.7815	-3.26146e-06	0.00144269	-1.67128	0.0946665	1	1	NA
ENSG00000089199	4.812	-1.32993e-06	0.00144269	-1.67039	0.0948426	1	1	CHGB
ENSG00000101084	134.845	-4.77294e-06	0.00144269	-1.67001	0.0949165	1	1	RAB5IF
ENSG00000005844	13131.6	-5.73991e-06	0.00144268	-1.66971	0.094976	1	1	ITGAL
ENSG00000136425	43.8029	5.89059e-06	0.00144268	1.66955	0.0950081	1	1	CIB2
ENSG00000254682	302.551	7.26379e-06	0.00144268	1.66925	0.0950682	1	1	NA
ENSG00000218073	5.53169	-2.42469e-06	0.00144269	-1.66852	0.0952118	1	1	NA
ENSG00000258366	23.6205	-4.66025e-06	0.00144269	-1.66804	0.0953087	1	1	RTEL1
ENSG00000137269	43.6364	-3.98062e-06	0.00144269	-1.6673	0.0954548	1	1.62032	LRRC1
ENSG00000270095	7.98317	-2.34027e-06	0.00144269	-1.66652	0.0956108	1	1	NA
ENSG00000176678	2.40877	2.12196e-06	0.00144269	1.66638	0.0956385	1	1	FOXL1
ENSG00000151575	25.0837	5.59936e-06	0.00144268	1.66574	0.0957657	1	1	TEX9
ENSG00000261644	78.5031	-4.91556e-06	0.00144269	-1.66523	0.0958663	1	1.62032	NA
ENSG00000281383	3.69183	-4.47608e-07	0.0014427	-1.66391	0.0961298	1	1	NA
ENSG00000278949	75.4597	-3.163e-06	0.00144269	-1.66364	0.0961845	1	1	NA
ENSG00000142686	187.6	-4.77076e-06	0.00144269	-1.6636	0.0961926	1	1	C1orf216
ENSG00000110583	453.789	-6.50449e-06	0.00144268	-1.66327	0.0962579	1	1	NAA40
ENSG00000135506	2822.54	-1.02517e-05	0.00144266	-1.66302	0.0963084	1	0	OS9
ENSG00000019102	10.0747	3.2763e-06	0.00144269	1.66301	0.0963105	1	1	VSIG2
ENSG00000235576	247.06	-3.84909e-06	0.00144269	-1.6623	0.0964536	1	0	NA
ENSG00000273797	48.5737	-3.61534e-06	0.00144269	-1.66218	0.096477	1	1	NA
ENSG00000283959	3.79376	-1.91762e-06	0.00144269	-1.66215	0.0964836	1	1	NA
ENSG00000259456	8.7123	-3.25141e-06	0.00144269	-1.66193	0.0965259	1	1	ADNP-AS1
ENSG00000280077	96.2237	-1.78973e-05	0.00144272	-1.66177	0.0965595	1	1	NA
ENSG00000136449	30.0157	3.72067e-06	0.00144269	1.66167	0.0965783	1	1.62032	MYCBPAP
ENSG00000091129	428.774	3.6876e-06	0.00144269	1.6614	0.0966333	1	1	NRCAM
ENSG00000139131	434.456	2.22605e-06	0.00144259	1.66083	0.0967486	1	1	YARS2
ENSG00000211776	96.9492	4.95313e-06	0.00144269	1.6607	0.096774	1	1	NA
ENSG00000271857	38.2585	-3.28459e-06	0.00144269	-1.66069	0.0967759	1	1.62032	NA
NCRNA00171	3.43291	-2.14471e-06	0.00144269	-1.66053	0.0968089	1	1	NA
ENSG00000253873	6.57714	-2.17961e-06	0.00144269	-1.66025	0.0968636	1	1	PCDHGA11
ENSG00000211810	53.807	-2.69684e-06	0.00144269	-1.66001	0.0969118	1	1	NA
ENSG00000166123	9.36224	-2.35099e-06	0.00144269	-1.659	0.0971164	1	1	GPT2
ENSG00000113645	4.03563	-1.58999e-06	0.00144269	-1.65889	0.0971379	1	1	WWC1
ENSG00000165185	395.433	5.51229e-06	0.00144269	1.65818	0.0972819	1	0	KIAA1958
ENSG00000109458	36.5209	4.05412e-06	0.00144269	1.6581	0.0972973	1	1.62032	GAB1
ENSG00000126467	8.86965	2.23861e-06	0.00144269	1.65784	0.09735	1	1	TSKS
ENSG00000267551	2.94058	-1.831e-06	0.00144269	-1.65751	0.0974168	1	1	LOC100996351
ENSG00000213609	9.84807	-2.50292e-06	0.00144269	-1.65744	0.0974311	1	1	NA
ENSG00000157077	300.634	6.46922e-06	0.00144268	1.6573	0.097458	1	0	ZFYVE9
ENSG00000160051	46.201	6.29216e-06	0.00144268	1.65722	0.0974748	1	1	IQCC
HLA-DOA	327.691	6.44109e-06	0.00144268	1.65714	0.0974908	1	1	NA
ENSG00000119979	506.652	-8.74712e-06	0.00144267	-1.65708	0.0975027	1	0	DENND10
ENSG00000141469	205.556	2.13883e-06	0.00144269	-1.65688	0.0975438	1	1	SLC14A1
ENSG00000275964	40.7554	4.97788e-06	0.00144269	1.65641	0.0976396	1	1.62032	NA
ENSG00000135931	18.1574	4.50091e-06	0.00144269	1.65622	0.0976782	1	1.62032	ARMC9
ENSG00000108576	6.51365	3.58623e-06	0.00144269	1.65609	0.0977032	1	1.61558	SLC6A4
ENSG00000187753	11.1206	-1.83621e-05	0.00144275	-1.65606	0.0977105	1	1	C9orf153
ENSG00000235897	7.83111	-1.93068e-06	0.00144269	-1.65581	0.0977603	1	1	TM4SF19-AS1
ENSG00000141458	1704.66	-6.30341e-06	0.00144268	-1.65579	0.0977651	1	1	NPC1
ENSG00000201451	2.4887	-1.26563e-06	0.00144269	-1.65556	0.0978117	1	1.61558	NA
ENSG00000140451	30.8566	-3.77888e-06	0.00144269	-1.6552	0.0978841	1	1	PIF1
ENSG00000177875	8.40139	1.96425e-06	0.00144269	1.65477	0.0979719	1	1	CCDC184
ENSG00000239556	13.222	-3.4224e-06	0.00144269	-1.65471	0.0979837	1	1	NA
ENSG00000259408	13.7056	-3.88273e-06	0.00144269	-1.6547	0.097985	1	1	NA
ENSG00000172005	675.397	6.82234e-06	0.00144268	1.65444	0.0980386	1	1	MAL
ENSG00000088836	6.56911	-2.54994e-06	0.00144269	-1.65429	0.0980678	1	1	SLC4A11
ENSG00000226124	22.6355	4.51253e-06	0.00144269	1.65354	0.098222	1	1	FTCDNL1
ENSG00000264964	2.4014	1.63152e-06	0.00144269	1.65275	0.0983813	1	1.61558	NA
ENSG00000161082	3.40322	-1.50945e-06	0.00144269	-1.65207	0.0985207	1	1.61558	CELF5
ENSG00000143353	241.363	-1.28583e-06	0.00144266	1.65205	0.0985237	1	1	LYPLAL1
ENSG00000270640	119.118	-3.9024e-06	0.00144269	-1.65191	0.0985524	1	1.62032	NA
ENSG00000186481	156.405	-4.4346e-06	0.00144269	-1.6513	0.0986767	1	1	NA
ENSG00000186399	27.2584	-1.78723e-06	0.00144269	-1.6513	0.0986777	1	1.62032	GOLGA8R
ENSG00000230789	12.7537	-2.90707e-06	0.00144269	-1.65125	0.0986884	1	1.62032	ARHGAP26-IT1
ENSG00000106688	2.9147	-8.89873e-07	0.00144269	-1.65064	0.0988125	1	1	SLC1A1
ENSG00000172572	6.52499	2.08521e-06	0.00144269	1.6505	0.0988415	1	1	PDE3A
ENSG00000183111	7.93588	-2.14738e-06	0.00144269	-1.65047	0.098847	1	1	ARHGEF37
ENSG00000148090	266.549	-8.10927e-06	0.00144267	-1.65041	0.0988581	1	0	AUH
ENSG00000168734	62.856	4.55967e-06	0.00144269	1.65038	0.0988655	1	1.62032	PKIG
ENSG00000155754	5.55499	2.3135e-06	0.00144269	1.65007	0.0989283	1	1.61558	C2CD6
ENSG00000106089	229.013	-3.88438e-06	0.00144269	-1.64997	0.0989501	1	1	STX1A
ENSG00000274824	9.73423	2.82606e-06	0.00144269	1.64981	0.0989811	1	1	MIR7152
ENSG00000268573	106.921	6.19286e-06	0.00144268	1.64957	0.0990318	1	1	NA
ENSG00000100554	350.943	-8.49006e-06	0.00144267	-1.64935	0.0990757	1	1	ATP6V1D
HLA-B	21024	-5.02502e-06	0.00144269	-1.64871	0.099207	1	0	NA
ENSG00000248360	11.169	-1.89521e-06	0.00144269	-1.6483	0.0992904	1	1.62032	LINC00504
ENSG00000263004	20.6797	5.90551e-06	0.00144268	1.64807	0.0993393	1	1	NA
ENSG00000240889	14.7265	-3.93531e-06	0.00144269	-1.64796	0.0993615	1	1	NDUFB2-AS1
ENSG00000261557	58.7077	-2.92589e-06	0.00144269	-1.64786	0.0993808	1	1	NA
ENSG00000278259	843.808	-6.70464e-06	0.00144268	-1.64779	0.0993951	1	0	MYO19
ENSG00000226085	5.07714	-2.29443e-06	0.00144269	-1.64733	0.0994912	1	1.61558	NA
ENSG00000273576	38.6293	5.14765e-06	0.00144269	1.64711	0.0995359	1	1	NA
ENSG00000136856	73.4733	-5.5209e-06	0.00144268	-1.64665	0.099629	1	1	SLC2A8
ENSG00000226823	5.26186	2.69606e-06	0.00144269	1.64659	0.0996428	1	1	NA
ENSG00000182240	11.701	3.23964e-06	0.00144269	1.64586	0.099793	1	1	BACE2
ENSG00000166171	9.20722	3.89319e-06	0.00144269	1.64523	0.0999217	1	1.61558	DPCD
ENSG00000257122	142.128	-6.89311e-06	0.00144268	-1.64489	0.0999918	1	1	NA
ENSG00000244080	3.50812	-1.60118e-06	0.00144269	-1.64431	0.100113	1	1	NA
ENSG00000269696	2.6086	1.9585e-06	0.00144269	1.64406	0.100163	1	1.61558	NA
ENSG00000072415	415.633	6.44139e-06	0.00144268	1.64352	0.100276	1	1	MPP5
ENSG00000076356	78.5871	-5.80303e-06	0.00144268	-1.64339	0.100302	1	1	PLXNA2
ENSG00000256682	5.08983	2.81928e-06	0.00144269	1.64201	0.100587	1	1	NA
ENSG00000197776	194.553	7.72914e-06	0.00144267	1.64079	0.100842	1	1	KLHDC1
ENSG00000179855	47.688	3.86851e-06	0.00144269	1.64064	0.100872	1	1	GIPC3
ENSG00000260075	23.3134	3.93967e-07	0.00144269	1.64059	0.100882	1	1	NA
ENSG00000242258	6.89189	-2.01357e-06	0.00144269	-1.64	0.101005	1	1.61558	LINC00996
ENSG00000154655	50.4723	3.39374e-06	0.00144269	1.63984	0.101038	1	1	L3MBTL4
ENSG00000232956	1629.18	-5.43532e-06	0.00144268	-1.63979	0.101049	1	1	SNHG15
ENSG00000196421	122.032	-3.32343e-06	0.00144269	-1.63971	0.101065	1	1	C20orf204
ENSG00000225720	58.5708	-4.20788e-06	0.00144269	-1.63939	0.101132	1	1	NA
ENSG00000152642	555.668	-5.72033e-06	0.00144268	-1.63906	0.1012	1	1	GPD1L
ENSG00000153563	14610.8	-7.70336e-06	0.00144267	-1.63905	0.101202	1	0	CD8A
ENSG00000250764	12.3986	-3.3718e-06	0.00144269	-1.63808	0.101405	1	1	NA
ENSG00000255458	5.66532	-2.33593e-06	0.00144269	-1.63786	0.101451	1	1	NA
ENSG00000279311	2.88366	-1.94683e-06	0.00144269	-1.63772	0.101481	1	1	NA
ENSG00000199072	4.55877	-2.15917e-06	0.00144269	-1.63716	0.101597	1	1	MIRLET7F1
ENSG00000063438	7.99455	-2.44003e-06	0.00144269	-1.63654	0.101726	1	1	NA
ENSG00000127561	131.705	-4.20745e-06	0.00144269	-1.63526	0.101994	1	1	SYNGR3
ENSG00000269106	9.65893	-2.91093e-06	0.00144269	-1.63476	0.102099	1	1	NA
ENSG00000282939	135.249	3.60593e-06	0.00144269	1.63442	0.10217	1	1.4914	NA
ENSG00000104133	3703.45	-5.43519e-06	0.00144268	-1.63405	0.102249	1	1	SPG11
ENSG00000171435	3.43555	-1.39981e-06	0.00144269	-1.63338	0.10239	1	1	KSR2
ENSG00000117281	360.682	-3.09538e-06	0.00144269	-1.63287	0.102496	1	1	CD160
ENSG00000272825	5.84578	2.84972e-06	0.00144269	1.63265	0.102544	1	1	NA
ENSG00000136828	202.029	-6.51638e-06	0.00144268	-1.63255	0.102564	1	1	RALGPS1
ENSG00000129465	151.48	-6.16863e-06	0.00144268	-1.63226	0.102624	1	1	RIPK3
ENSG00000137959	259.299	-3.1948e-06	0.00144269	-1.63155	0.102773	1	1	IFI44L
ENSG00000183250	6.69529	2.87687e-06	0.00144269	1.63146	0.102793	1	1	LINC01547
ENSG00000179218	8044.66	-1.2272e-05	0.00144264	-1.63078	0.102937	1	1	CALR
ENSG00000178537	152.713	-1.84788e-06	0.00144269	-1.63071	0.102952	1	1	SLC25A20
ENSG00000279917	13.2897	-3.01164e-06	0.00144269	-1.63062	0.102971	1	1	NA
ENSG00000168476	224.965	-4.0963e-06	0.00144269	-1.63048	0.102999	1	1	REEP4
ENSG00000145649	2356.44	-2.47457e-06	0.00144269	-1.63042	0.103012	1	1	GZMA
ENSG00000152229	503.16	-4.82453e-06	0.00144269	-1.6298	0.103145	1	1	PSTPIP2
ENSG00000198300	2.50825	1.55711e-06	0.00144269	1.62971	0.103162	1	1.61558	PEG3
ENSG00000244437	5.87811	2.13024e-06	0.00144269	1.62927	0.103255	1	1.61558	NA
TAP2	1213.64	-9.80338e-06	0.00144266	-1.62916	0.10328	1	0	NA
ENSG00000233452	34.3344	-5.58416e-06	0.00144268	-1.629	0.103314	1	1.62032	STXBP5-AS1
ENSG00000272754	18.157	-3.22523e-06	0.00144269	-1.62892	0.103331	1	1	NA
ENSG00000169891	29.7285	4.72537e-06	0.00144269	1.62891	0.103333	1	1.62032	REPS2
ENSG00000274020	287.848	-5.79003e-06	0.00144268	-1.62675	0.103791	1	1	LINC01138
ENSG00000239951	23.2508	2.58284e-06	0.00144269	1.62659	0.103825	1	1	NA
ENSG00000105619	135.794	-2.99283e-06	0.00144266	1.62658	0.103827	1	1	TFPT
ENSG00000108465	344.585	-4.34554e-06	0.00144269	-1.62605	0.103938	1	1	CDK5RAP3
ENSG00000226801	9.09932	-2.83462e-06	0.00144269	-1.62597	0.103957	1	1	NA
ENSG00000172985	147.752	3.99808e-06	0.00144269	1.62573	0.104008	1	1	SH3RF3
ENSG00000237181	76.4382	-5.58742e-06	0.00144268	-1.62523	0.104114	1	1	NA
ENSG00000196839	569.736	-6.98809e-06	0.00144268	-1.62485	0.104195	1	1	ADA
ENSG00000164920	9.19596	-1.58534e-06	0.00144269	-1.62399	0.104378	1	1	OSR2
ENSG00000187391	41.795	4.11204e-06	0.00144269	1.6235	0.104482	1	1	MAGI2
ENSG00000117461	63.1144	-3.58663e-06	0.00144269	-1.62346	0.104491	1	1	PIK3R3
ENSG00000064393	1780.56	7.45268e-06	0.00144268	1.62343	0.104498	1	1	HIPK2
ENSG00000276345	8.10133	2.37336e-07	0.0014427	1.62326	0.104534	1	1.61558	LOC107987373
ENSG00000273336	13.787	3.57889e-06	0.00144269	1.62318	0.104552	1	1.62032	NA
HLA-W	12.1995	-2.69845e-06	0.00144269	-1.62252	0.104693	1	1	NA
ENSG00000226530	20.7248	4.64785e-06	0.00144269	1.62235	0.104729	1	1	NA
ENSG00000208037	3.26737	-1.85911e-06	0.00144269	-1.62221	0.104758	1	1	MIR320A
ENSG00000252192	12.6605	-2.4637e-06	0.00144269	-1.62212	0.104778	1	1.62032	NA
ENSG00000278075	5.56257	-2.07823e-06	0.00144269	-1.62191	0.104822	1	1	NA
ENSG00000168386	2.9549	2.01294e-06	0.00144269	1.6215	0.104911	1	1	FILIP1L
ENSG00000215252	2599.43	-3.55807e-06	0.00144269	-1.62149	0.104912	1	1	GOLGA8B
ENSG00000127589	4.62599	-2.47624e-06	0.00144269	-1.62077	0.105067	1	1	NA
ENSG00000136514	98.3613	3.97861e-06	0.00144269	1.62047	0.105132	1	1	RTP4
ENSG00000207789	2.76289	1.8905e-06	0.00144269	1.62034	0.10516	1	1	MIR26A2
ENSG00000125775	37.939	-3.54821e-06	0.00144269	-1.62023	0.105183	1	1	SDCBP2
ENSG00000200742	7.12271	-3.1931e-06	0.00144269	-1.62007	0.105218	1	1	NA
ENSG00000169258	40.4233	-3.3468e-06	0.00144269	-1.61968	0.105301	1	1	GPRIN1
ENSG00000201592	61.5832	7.11813e-06	0.00144268	1.61932	0.105379	1	1	NA
ENSG00000253180	3.19786	2.24568e-06	0.00144269	1.61923	0.105397	1	1	NA
ENSG00000227191	1131.25	-4.06002e-06	0.00144269	-1.61918	0.105409	1	1	NA
XXbac-BPG248L24	9.43229	6.79328e-07	0.00144269	1.61916	0.105413	1	1	NA
ENSG00000257390	14.1836	-1.14892e-05	0.00144271	-1.61895	0.105458	1	1	NA
ENSG00000140443	1286.5	5.59146e-06	0.00144268	1.61882	0.105486	1	1	IGF1R
ENSG00000076242	713.072	-1.27466e-05	0.00144261	-1.6186	0.105533	1	1	MLH1
ENSG00000131470	25.6486	-1.12166e-07	0.00144268	-1.61849	0.105556	1	1	PSMC3IP
ENSG00000075702	70.5779	-5.06649e-06	0.00144269	-1.61846	0.105563	1	1.62032	WDR62
ENSG00000152270	7768.11	6.60211e-06	0.00144268	1.61797	0.105669	1	1	PDE3B
ENSG00000274066	4.27694	-1.75176e-06	0.00144269	-1.61791	0.105682	1	1	MIR6514
ENSG00000133454	9.6377	1.59373e-06	0.00144269	1.61767	0.105734	1	1	MYO18B
ENSG00000114648	823.834	-5.8024e-06	0.00144268	-1.61639	0.106011	1	0	KLHL18
ENSG00000248449	4.07158	-1.82265e-06	0.00144269	-1.61634	0.10602	1	1	PCDHGB8P
ENSG00000051108	3859.85	-1.04487e-05	0.00144266	-1.61621	0.106048	1	1	HERPUD1
ENSG00000264745	21.6594	-3.15619e-06	0.00144269	-1.61619	0.106054	1	1.62032	TTC39C-AS1
ENSG00000180015	13.9562	3.3613e-06	0.00144269	1.61577	0.106144	1	1	NA
ENSG00000068971	373.926	-5.39162e-06	0.00144268	-1.61557	0.106187	1	0	PPP2R5B
ENSG00000143815	3566.82	-1.35191e-05	0.00144263	-1.61551	0.106201	1	1	LBR
ENSG00000247746	67.3155	6.54384e-06	0.00144268	1.6155	0.106203	1	1	USP51
ENSG00000143387	205.205	7.04527e-06	0.00144268	1.61549	0.106205	1	1	CTSK
ENSG00000241525	16.5265	-2.2568e-06	0.00144269	-1.61539	0.106225	1	1	LOC105371430
ENSG00000128298	8.97676	-3.38033e-06	0.00144269	-1.61477	0.106361	1	1	BAIAP2L2
ENSG00000105982	5.27875	2.8213e-06	0.00144269	1.61378	0.106575	1	1	RNF32
ENSG00000154928	4.22646	-1.98022e-06	0.00144269	-1.61349	0.106638	1	1.61558	EPHB1
ENSG00000262514	31.8751	-3.78858e-06	0.00144269	-1.61306	0.106731	1	1	NA
ENSG00000263766	12.543	4.58073e-06	0.00144269	1.61295	0.106755	1	1.62032	NA
ENSG00000253305	22.1454	-2.46793e-06	0.00144269	-1.61184	0.106997	1	1	PCDHGB6
ENSG00000225783	4104.72	-3.10662e-06	0.00144269	-1.61151	0.107068	1	1	MIAT
ENSG00000188937	2.50351	-1.69218e-06	0.00144269	-1.61029	0.107334	1	1.61558	NYX
ENSG00000154874	409.202	-3.62694e-06	0.00144269	-1.61023	0.107347	1	1	CCDC144B
ENSG00000126821	987.677	7.82196e-06	0.00144267	1.6102	0.107354	1	1	SGPP1
ENSG00000131944	30.9633	-5.42939e-06	0.00144268	-1.60967	0.10747	1	1	FAAP24
ENSG00000255240	3.24505	2.06621e-06	0.00144269	1.60958	0.10749	1	1.61558	LOC283194
ENSG00000160752	655.067	-8.59788e-06	0.00144267	-1.60894	0.10763	1	1	FDPS
ENSG00000105393	231.789	-8.7412e-06	0.00144267	-1.6089	0.107639	1	1	BABAM1
ENSG00000253537	8.21936	-4.71031e-06	0.0014427	-1.60844	0.10774	1	1	PCDHGA7
ENSG00000115289	227.852	-6.04371e-06	0.00144268	-1.6081	0.107814	1	1	PCGF1
ENSG00000106004	8.63567	-1.11783e-06	0.00144269	-1.60712	0.108027	1	1	HOXA5
ENSG00000222724	109.178	-3.38877e-06	0.00144269	-1.60584	0.10831	1	1	NA
ENSG00000207574	3.03361	-1.32813e-06	0.00144269	-1.604	0.108715	1	1.61558	MIR661
ENSG00000237276	14.4373	-4.66941e-06	0.00144269	-1.60369	0.108783	1	1.62032	NA
ENSG00000187372	3.28805	-1.57774e-06	0.00144269	-1.60281	0.108977	1	1.61558	PCDHB13
ENSG00000187838	6.00327	-2.19237e-06	0.00144269	-1.60272	0.108995	1	1	PLSCR3
ENSG00000104047	273.579	3.69966e-06	0.00144266	1.60214	0.109125	1	1	DTWD1
ENSG00000068079	198.965	-6.69398e-06	0.00144268	-1.60209	0.109137	1	1	IFI35
ENSG00000260152	2.62338	-1.45593e-06	0.00144269	-1.60072	0.109438	1	1	NA
ENSG00000213341	1166.43	-8.47651e-06	0.00144267	-1.60033	0.109525	1	1	CHUK
ENSG00000279946	10.084	1.10162e-07	0.00144269	-1.59962	0.109684	1	1.62032	NA
ENSG00000233593	13.296	2.89257e-06	0.00144269	1.59893	0.109836	1	1	LINC02609
ENSG00000185090	45.7015	-4.08729e-06	0.00144269	-1.59855	0.109921	1	1.62032	MANEAL
ENSG00000169756	669.152	5.6579e-06	0.00144268	1.59745	0.110165	1	0	LIMS1
ENSG00000165030	1050.64	-4.54167e-06	0.00144269	-1.59708	0.110248	1	1	NFIL3
ENSG00000148908	1378.34	6.96062e-06	0.00144268	1.59697	0.110271	1	1	RGS10
ENSG00000101049	4.30841	-2.40933e-06	0.00144269	-1.59689	0.11029	1	1	SGK2
ENSG00000231422	2.39895	-1.65661e-06	0.00144269	-1.5965	0.110378	1	1	LINC01516
ENSG00000167094	440.614	-2.97626e-06	0.00144269	-1.59644	0.110391	1	1	TTC16
ENSG00000136720	245.692	-5.53772e-06	0.00144268	-1.59622	0.110439	1	1	HS6ST1
ENSG00000207468	30.5934	-3.91243e-06	0.00144269	-1.59618	0.110448	1	1	SNORA19
ENSG00000012171	17.3468	-2.76637e-06	0.00144269	-1.59574	0.110547	1	1	SEMA3B
ENSG00000259375	6.21641	-2.32026e-06	0.00144269	-1.59495	0.110722	1	1.61558	NA
ENSG00000164296	64.5413	4.92953e-06	0.00144269	1.59488	0.11074	1	1	TIGD6
ENSG00000117481	447.929	-7.50401e-06	0.00144267	-1.59475	0.110768	1	0	NSUN4
ENSG00000273702	37.2668	-2.79095e-06	0.00144269	-1.5945	0.110823	1	1	NA
ENSG00000272677	54.58	6.13587e-06	0.00144268	1.59411	0.110911	1	1.62032	LOC101928963
ENSG00000233008	10.1158	3.06011e-06	0.00144269	1.59367	0.111009	1	1	LOC101927560
ENSG00000187741	149.811	-5.79126e-06	0.00144268	-1.59364	0.111016	1	1	FANCA
ENSG00000266865	62.3453	-5.58801e-06	0.00144268	-1.59324	0.111106	1	1	NA
ENSG00000103044	63.3839	5.4566e-06	0.00144268	1.59317	0.111122	1	1.62032	HAS3
ENSG00000161714	29.8439	-4.52583e-06	0.00144269	-1.59279	0.111207	1	1	PLCD3
ENSG00000099365	30.1197	1.01358e-06	0.00144268	1.59244	0.111286	1	1.62032	STX1B
ENSG00000232846	9.56028	-2.40274e-06	0.00144269	-1.59168	0.111456	1	1	NA
ENSG00000273096	40.4378	-4.23057e-06	0.00144269	-1.59143	0.111514	1	1	NA
ENSG00000231621	24.3601	-2.32546e-06	0.00144269	-1.59136	0.11153	1	1	ANKRD44-AS1
ENSG00000241666	10.435	-1.97822e-06	0.00144269	-1.59114	0.111579	1	1	NA
ENSG00000241959	2.82147	-1.79072e-06	0.00144269	-1.59045	0.111734	1	1	NA
ENSG00000202184	3.18716	-1.41513e-06	0.00144269	-1.59045	0.111734	1	1	NA
ENSG00000081760	311.34	-1.39099e-05	0.0014427	-1.58977	0.111886	1	1	AACS
ENSG00000189233	240.016	-3.33151e-06	0.00144269	-1.58919	0.112017	1	1	NUGGC
ENSG00000238000	6.68021	-2.68902e-06	0.00144269	-1.58893	0.112077	1	1	NA
ENSG00000224790	25.989	-2.96869e-06	0.00144269	-1.58844	0.112187	1	1	NA
ENSG00000176289	36.6451	-2.93405e-06	0.00144269	-1.58807	0.112271	1	1	NA
ENSG00000237065	50.3184	-2.84801e-06	0.00144269	-1.588	0.112287	1	1	NA
ENSG00000263883	22.7588	-3.22501e-06	0.00144269	-1.58689	0.112537	1	1	NA
ENSG00000134193	45.7954	3.21453e-06	0.00144269	1.58652	0.112622	1	1.62032	REG4
ENSG00000169902	100.756	5.68663e-06	0.00144268	1.58554	0.112843	1	1	TPST1
ENSG00000091106	3.75815	2.09425e-06	0.00144269	1.58544	0.112866	1	1	NLRC4
ENSG00000224597	120.904	-6.80818e-06	0.00144268	-1.58435	0.113114	1	1	SVIL-AS1
ENSG00000181722	3031.39	1.00402e-05	0.00144266	1.58403	0.113187	1	1	ZBTB20
BRD2	6159.64	-8.84494e-06	0.00144267	-1.58323	0.113368	1	1	NA
ENSG00000274314	3.35766	-1.3295e-06	0.00144269	-1.58309	0.113402	1	1	MIR6749
ENSG00000165113	234.972	9.99199e-06	0.00144266	1.58302	0.113417	1	1	GKAP1
ENSG00000067191	190.885	-4.15233e-06	0.00144269	-1.58288	0.113449	1	1	CACNB1
ENSG00000084072	756.148	-7.42561e-06	0.00144267	-1.58262	0.113508	1	0	PPIE
ENSG00000244734	525.857	-2.36682e-06	0.00144269	-1.58234	0.113572	1	1	HBB
ENSG00000116679	4426.82	-4.50727e-06	0.00144268	-1.58234	0.113572	1	0	IVNS1ABP
ENSG00000169989	5.07942	-3.19638e-06	0.00144269	-1.58221	0.113602	1	1	TIGD4
ENSG00000213865	39.4655	6.55272e-06	0.00144268	1.58119	0.113834	1	1	NA
ENSG00000136929	16.1889	2.41674e-06	0.00144269	1.58115	0.113843	1	1.62032	HEMGN
ENSG00000006327	50.6059	-3.07382e-06	0.00144269	-1.58033	0.11403	1	1	TNFRSF12A
ENSG00000232021	142.104	1.58906e-06	0.00144268	1.58029	0.11404	1	1	LEF1-AS1
ENSG00000239900	141.089	-5.56144e-06	0.00144268	-1.57997	0.114114	1	1.4914	ADSL
ENSG00000261737	27.1812	-4.75169e-06	0.00144269	-1.57946	0.114229	1	1.62032	CLCA4-AS1
ENSG00000112312	182.942	-4.78593e-06	0.00144268	-1.57929	0.114269	1	1	GMNN
ENSG00000183048	14.4573	-3.56615e-06	0.00144269	-1.57803	0.114559	1	1	SLC25A10
ENSG00000267481	149.812	9.31249e-06	0.00144266	1.57768	0.11464	1	1	NA
ENSG00000124357	567.459	-8.00466e-06	0.00144267	-1.57732	0.114722	1	1	NAGK
ENSG00000211959	5.82995	2.71707e-06	0.00144269	1.57679	0.114843	1	1	NA
ENSG00000248734	39.7172	-5.0356e-06	0.00144269	-1.57659	0.11489	1	1	NA
ENSG00000134884	3688.67	-9.82045e-06	0.00144262	-1.57657	0.114894	1	1	ARGLU1
ENSG00000171824	1454.5	-5.92916e-06	0.00144268	-1.57599	0.115029	1	0	EXOSC10
ENSG00000271819	9.88611	-3.41997e-06	0.00144269	-1.57547	0.115148	1	1.61558	NA
ENSG00000119431	181.913	7.29877e-06	0.00144267	1.57417	0.115448	1	1	HDHD3
ENSG00000110777	14.5193	4.18222e-06	0.00144269	1.57403	0.115481	1	1	POU2AF1
ENSG00000184584	927.938	-1.47093e-05	0.00144271	-1.57372	0.115552	1	1	STING1
ENSG00000269886	2.42269	-1.2979e-06	0.00144269	-1.57267	0.115796	1	1	NA
ENSG00000174238	714.83	-8.86293e-06	0.00144266	-1.57259	0.115813	1	1	PITPNA
ENSG00000135114	2145.52	-2.89052e-06	0.00144269	-1.57257	0.115818	1	1	OASL
ENSG00000198720	31.2573	-3.0434e-06	0.00144269	-1.57243	0.11585	1	1	ANKRD13B
ENSG00000274752	34.9341	3.68167e-06	0.00144269	1.57241	0.115856	1	1	NA
ENSG00000159212	9.73318	3.11619e-06	0.00144269	1.57195	0.115963	1	1	CLIC6
ENSG00000165917	16.2398	-2.7526e-06	0.00144269	-1.57181	0.115994	1	1	RAPSN
ENSG00000271394	184.932	-3.2365e-06	0.00144269	-1.57176	0.116007	1	1	NA
ENSG00000182809	192.388	2.82509e-06	0.00144269	1.57142	0.116085	1	1.4914	CRIP2
ENSG00000165406	2614.33	8.99309e-06	0.00144266	1.57121	0.116134	1	0	MARCHF8
ENSG00000259891	31.6932	-3.4145e-06	0.00144269	-1.57101	0.11618	1	1	NA
ENSG00000137200	2292.95	-7.84616e-06	0.00144267	-1.57065	0.116263	1	1	CMTR1
ENSG00000165555	9.53061	-3.5167e-06	0.00144269	-1.57056	0.116284	1	1	NOXRED1
ENSG00000103472	35.6001	-4.73489e-06	0.00144269	-1.57027	0.116352	1	1	RRN3P2
ENSG00000164465	225.491	7.14377e-06	0.00144268	1.56946	0.116542	1	1	DCBLD1
ENSG00000158639	2.50288	1.76767e-06	0.00144269	1.56889	0.116675	1	1.61558	PAGE5
ENSG00000236986	3.60094	-1.75457e-06	0.00144269	-1.56874	0.116709	1	1	NA
ENSG00000023171	459.653	-3.44178e-06	0.00144269	-1.56849	0.116767	1	1	GRAMD1B
ENSG00000006712	1094.19	-6.14562e-06	0.00144268	-1.5682	0.116834	1	1	PAF1
ENSG00000147459	224.136	-3.27193e-06	0.00144269	-1.56807	0.116865	1	1	DOCK5
ENSG00000089876	187.075	5.11692e-06	0.00144269	1.56804	0.116873	1	1	DHX32
ENSG00000144152	19.0617	-3.05503e-06	0.00144269	-1.56776	0.116937	1	1	FBLN7
ENSG00000163568	36.9865	-2.6459e-06	0.00144269	-1.56703	0.117107	1	1.62032	AIM2
ENSG00000072571	30.566	5.85527e-06	0.00144268	1.56682	0.117157	1	1	HMMR
ENSG00000166199	290.466	8.91275e-06	0.00144266	1.56644	0.117247	1	1	ALKBH3
ENSG00000139370	1572.2	-6.21132e-06	0.00144268	-1.56616	0.117311	1	1	SLC15A4
ENSG00000224083	4.16692	-1.75984e-06	0.00144269	-1.56587	0.117379	1	1	NA
ENSG00000155666	204.63	5.10525e-06	0.00144263	1.56571	0.117418	1	1	KDM8
ENSG00000136286	6099.83	-4.51673e-06	0.00144269	-1.56495	0.117594	1	1	MYO1G
ENSG00000205138	135.07	9.48318e-06	0.00144269	1.56475	0.117642	1	1	SDHAF1
ENSG00000106066	101.953	3.14763e-06	0.00144269	1.56448	0.117704	1	1	CPVL
ENSG00000225568	9.11151	-2.79643e-06	0.00144269	-1.56391	0.11784	1	1	NA
ENSG00000178096	69.3687	5.97383e-06	0.00144268	1.56384	0.117855	1	1	BOLA1
ENSG00000155966	61.8839	3.88448e-06	0.00144269	1.56367	0.117896	1	1	AFF2
ENSG00000171408	8.18145	2.71235e-06	0.00144269	1.563	0.118054	1	1	PDE7B
ENSG00000240376	38.3352	-3.41286e-06	0.00144269	-1.56277	0.118108	1	1.62032	NA
ENSG00000159164	177.495	-3.30857e-06	0.00144268	-1.56251	0.118168	1	1	SV2A
ENSG00000238287	4.95131	-2.24137e-06	0.00144269	-1.56238	0.1182	1	1	NA
ENSG00000285427	3.14147	-1.87589e-06	0.00144269	-1.5619	0.118312	1	1.61558	SOD2-OT1
ENSG00000273416	3.95886	-2.06073e-06	0.00144269	-1.56154	0.118396	1	1.61558	NA
ENSG00000175643	12.5718	2.96247e-06	0.00144269	1.56131	0.11845	1	1.62032	RMI2
ENSG00000275549	2.68163	-1.5737e-06	0.00144269	-1.56106	0.118511	1	1.61558	STPG3-AS1
ENSG00000232083	3.63011	-1.96033e-06	0.00144269	-1.56092	0.118542	1	1	NA
ENSG00000270689	3.30576	2.4766e-06	0.00144269	1.56076	0.11858	1	1	NA
ENSG00000004478	483.35	-5.20154e-06	0.00144268	-1.56074	0.118585	1	0	FKBP4
ENSG00000128191	607.999	-7.50633e-06	0.00144267	-1.56028	0.118694	1	0	DGCR8
ENSG00000105829	153.519	8.07155e-06	0.00144267	1.56024	0.118703	1	1.4914	BET1
ENSG00000069424	2549.53	-5.18282e-06	0.00144268	-1.56002	0.118756	1	0	KCNAB2
ENSG00000237945	698.062	-3.60426e-06	0.00144269	-1.55991	0.118781	1	1	LINC00649
ENSG00000231871	8.75814	-3.0031e-06	0.00144269	-1.55985	0.118796	1	1	IPO9-AS1
ENSG00000260081	21.0017	4.40895e-06	0.00144269	1.55953	0.11887	1	1.62032	LOC105373383
ENSG00000267717	10.3511	-2.05959e-06	0.00144269	-1.55919	0.118952	1	1	NA
ENSG00000152082	787.179	5.46401e-06	0.00144268	1.55907	0.11898	1	1	MZT2B
ENSG00000026950	3996.49	-7.98104e-06	0.00144267	-1.55879	0.119047	1	1	BTN3A1
ENSG00000130561	13.4999	-3.92634e-07	0.00144269	-1.55776	0.11929	1	1.62032	SAG
ENSG00000275993	826.871	-2.79028e-06	0.00144269	-1.55724	0.119414	1	1	SIK1B
ENSG00000215458	5.08516	2.31355e-06	0.00144269	1.55694	0.119485	1	1	AATBC
ENSG00000157551	5.78458	-1.72582e-06	0.00144269	-1.55682	0.119513	1	1	KCNJ15
ENSG00000243051	2.93738	1.80032e-06	0.00144269	1.5565	0.11959	1	1	NA
ENSG00000114745	180.715	-5.53758e-06	0.00144268	-1.55645	0.119602	1	1	GORASP1
ENSG00000229719	30.6973	-1.60409e-06	0.00144269	-1.55643	0.119607	1	1	NA
ENSG00000213695	2.71136	-1.58077e-06	0.00144269	-1.55633	0.119629	1	1	NA
ENSG00000124217	255.87	2.64343e-06	0.00144267	1.55625	0.119648	1	1	MOCS3
ENSG00000063177	21112.3	8.18136e-06	0.00144267	1.55618	0.119664	1	0	RPL18
ENSG00000125898	81.78	7.41507e-06	0.00144268	1.55568	0.119785	1	1	FAM110A
ENSG00000277476	299.831	-1.77219e-05	0.00144273	-1.55564	0.119794	1	1	NA
ENSG00000171953	269.044	-6.56618e-06	0.00144268	-1.55549	0.119829	1	1	ATPAF2
ENSG00000171159	632.521	5.80573e-06	0.00144268	1.55422	0.120132	1	1	C9orf16
ENSG00000144893	29.4872	3.41204e-06	0.00144269	1.55414	0.120152	1	1.62032	MED12L
ENSG00000273381	4.03828	-1.93446e-06	0.00144269	-1.55395	0.120196	1	1	NA
ENSG00000250878	5.49608	2.93999e-06	0.00144269	1.55375	0.120243	1	1	METTL21EP
ENSG00000108405	40.0929	3.84402e-06	0.00144269	1.55374	0.120245	1	1.62032	P2RX1
ENSG00000100027	463.793	-4.05754e-06	0.00144269	-1.5536	0.120279	1	1	YPEL1
ENSG00000070182	13.4816	2.23904e-06	0.00144269	1.5531	0.1204	1	1	SPTB
ENSG00000135926	2717.64	-6.65222e-06	0.00144268	-1.55285	0.12046	1	1	TMBIM1
ENSG00000140961	16.4222	3.48507e-06	0.00144269	1.55282	0.120466	1	1	OSGIN1
ENSG00000227394	2.72875	-1.76244e-06	0.00144269	-1.55275	0.120484	1	1	NA
ENSG00000047597	11.6356	2.48808e-06	0.00144269	1.55248	0.120548	1	1	XK
ENSG00000248568	12.3787	-2.30118e-06	0.00144269	-1.55234	0.12058	1	1.62032	NA
ENSG00000204054	1136.49	-5.5387e-06	0.00144268	-1.55228	0.120595	1	0	NA
ENSG00000183666	231.177	7.74226e-06	0.00144267	1.55219	0.120616	1	1	GUSBP1
ENSG00000166839	128.425	-3.11661e-06	0.00144269	-1.55196	0.120672	1	1.62032	ANKDD1A
ENSG00000167642	296.569	6.15452e-06	0.00144268	1.55195	0.120674	1	0	SPINT2
ENSG00000270427	2.96238	2.23389e-06	0.00144269	1.55136	0.120816	1	1	NA
ENSG00000107796	52.5819	-2.76938e-06	0.00144269	-1.55106	0.120886	1	1.62032	ACTA2
ENSG00000251623	8.12692	2.4206e-06	0.00144269	1.55073	0.120967	1	1	LOC100507387
ENSG00000166091	6.34	1.8166e-06	0.00144269	1.55053	0.121014	1	1	CMTM5
ENSG00000134243	48.5608	3.55396e-06	0.00144269	1.55047	0.121028	1	1	SORT1
VPS52	564.481	-6.60373e-06	0.00144268	-1.55039	0.121047	1	1	NA
ENSG00000261777	16.7951	-1.94153e-06	0.00144269	-1.55037	0.121053	1	1	LOC100506083
ENSG00000225195	26.0478	-2.0401e-06	0.00144269	-1.54965	0.121225	1	1	NA
ENSG00000039068	44.2148	-2.04375e-06	0.00144269	-1.54934	0.121299	1	1	CDH1
ENSG00000248323	46.2151	-2.35193e-06	0.00144269	-1.5488	0.121429	1	1	LUCAT1
ENSG00000251643	2.13718	4.5294e-07	0.00144269	1.5485	0.121501	1	1	NA
ENSG00000151468	4.90106	-2.00437e-06	0.00144269	-1.54834	0.12154	1	1	CCDC3
ENSG00000225408	4.72622	-2.09987e-06	0.00144269	-1.54819	0.121576	1	1	NA
ENSG00000260121	21.192	-4.27981e-05	0.001443	-1.54813	0.121591	1	1.62032	NA
ENSG00000198754	4.71817	-1.96409e-06	0.00144269	-1.54797	0.12163	1	1.61558	OXCT2
ENSG00000165730	15.4443	1.99541e-06	0.00144269	1.54794	0.121636	1	1	STOX1
ENSG00000177868	293.491	8.90382e-06	0.00144268	1.54721	0.121812	1	1	SVBP
ENSG00000142185	44.5647	-3.7351e-06	0.00144269	-1.54703	0.121855	1	1	TRPM2
ENSG00000155330	640.166	-1.15338e-05	0.00144264	-1.54698	0.121868	1	0	C16orf87
ENSG00000253953	5.56403	-1.68659e-06	0.00144269	-1.54651	0.121982	1	1	PCDHGB4
ENSG00000149557	151.064	-3.11572e-06	0.00144269	-1.54637	0.122016	1	1	FEZ1
HCP5	1408.56	-6.49658e-06	0.00144268	-1.54605	0.122093	1	1	NA
ENSG00000229917	8.50389	-2.18165e-06	0.00144269	-1.54583	0.122146	1	1	NA
ENSG00000275092	37.331	-2.95036e-06	0.00144269	-1.54573	0.122171	1	1	NA
ENSG00000181751	72.0754	-4.51315e-06	0.00144269	-1.54564	0.122191	1	1	C5orf30
ENSG00000178301	4.41251	-1.7334e-06	0.00144269	-1.54552	0.122221	1	1	AQP11
ENSG00000230606	28.4393	-2.79814e-06	0.00144269	-1.5455	0.122226	1	1	NA
ENSG00000170485	65.0006	1.53988e-06	0.00144268	1.54529	0.122276	1	1	NPAS2
ENSG00000049656	842.918	-7.14426e-06	0.00144267	-1.54508	0.122327	1	1	CLPTM1L
ENSG00000230162	10.3299	3.87389e-06	0.00144269	1.5442	0.122539	1	1	NA
ENSG00000120314	1103.31	-4.7989e-06	0.00144269	-1.54344	0.122725	1	1	WDR55
ENSG00000128805	2.77797	1.63438e-06	0.00144269	1.54311	0.122804	1	1	ARHGAP22
ENSG00000267731	90.582	-3.07111e-06	0.00144269	-1.54288	0.12286	1	1	NA
ENSG00000108375	57.5983	6.80177e-06	0.00144268	1.54264	0.122918	1	1	RNF43
ENSG00000156475	769.826	-4.22745e-06	0.00144269	-1.54227	0.123009	1	1	PPP2R2B
ENSG00000172232	6.03235	-2.08997e-06	0.00144269	-1.54217	0.123032	1	1.61558	AZU1
ENSG00000116661	47.4617	-4.55793e-05	0.00144305	1.54201	0.123071	1	1	FBXO2
ENSG00000279369	342.323	7.5264e-06	0.00144267	1.54134	0.123235	1	1	NA
ENSG00000113716	1864.62	-7.62194e-06	0.00144267	-1.54101	0.123315	1	0	HMGXB3
ENSG00000239713	2566.66	-5.05478e-06	0.00144268	-1.54086	0.123351	1	1	APOBEC3G
ENSG00000160062	4.68173	-1.9613e-06	0.00144269	-1.54057	0.123423	1	1.61558	ZBTB8A
ENSG00000277159	3.78362	-1.93706e-06	0.00144269	-1.54054	0.123428	1	1.61558	NA
ENSG00000146192	55.9731	4.28783e-06	0.00144269	1.54013	0.12353	1	1	FGD2
ENSG00000230701	199.016	-4.71959e-06	0.00144269	-1.53928	0.123735	1	1	FBXW4P1
ENSG00000163827	9.07234	-1.91133e-06	0.00144269	-1.539	0.123805	1	1.61558	LRRC2
ENSG00000283023	13.3863	3.51783e-06	0.00144269	1.53847	0.123933	1	1	NA
ENSG00000214212	34.7969	3.73579e-06	0.00144269	1.5383	0.123975	1	1	C19orf38
ENSG00000238423	2.51296	1.6703e-06	0.00144269	1.53724	0.124236	1	1	SNORD42B
ENSG00000163520	93.4129	3.71576e-06	0.00144269	1.53715	0.124257	1	1	FBLN2
ENSG00000223086	7.8237	-2.10532e-06	0.00144269	-1.53665	0.124378	1	1	NA
ENSG00000171517	85.5655	-2.92982e-06	0.00144269	-1.53654	0.124406	1	1	LPAR3
ENSG00000044459	15.1286	2.83962e-06	0.00144269	1.53648	0.12442	1	1	CNTLN
ENSG00000156011	13.3075	3.44432e-06	0.00144269	1.53614	0.124505	1	1	PSD3
ENSG00000100181	23.9698	2.96506e-06	0.00144269	1.53599	0.124542	1	1	TPTEP1
ENSG00000102878	45.0303	-3.14701e-06	0.00144269	-1.53489	0.124812	1	1	HSF4
ENSG00000070061	1588.54	-7.8643e-06	0.00144267	-1.53486	0.124819	1	0	ELP1
ENSG00000260260	90.5275	6.30721e-06	0.00144268	1.53418	0.124985	1	1	SNHG19
ENSG00000152256	1723.15	7.04018e-06	0.00144267	1.53414	0.124996	1	1	PDK1
ENSG00000284526	5.46191	-2.159e-06	0.00144269	-1.53392	0.125048	1	1.61558	NA
ENSG00000197879	195.585	-4.27604e-06	0.00144269	-1.53389	0.125056	1	1	MYO1C
XXbac-BPG299F13	133.037	-3.68174e-06	0.00144269	-1.53336	0.125186	1	1	NA
ENSG00000120049	10.2252	-2.57136e-06	0.00144269	-1.5331	0.125251	1	1.62032	KCNIP2
ENSG00000252835	11927.5	9.18853e-06	0.00144266	1.53275	0.125336	1	1	SCARNA21
ENSG00000228212	2.81621	1.85727e-06	0.00144269	1.53158	0.125626	1	1	NA
ENSG00000228923	3.49893	2.33929e-06	0.00144269	1.53143	0.125663	1	1	NA
ENSG00000261168	2.4406	1.35761e-06	0.00144269	1.53085	0.125806	1	1.61558	NA
ENSG00000170469	21.5341	-2.23054e-05	0.00144276	1.53066	0.125854	1	1.62032	SPATA24
ENSG00000283444	5.89194	-1.75327e-06	0.00144269	-1.5304	0.125918	1	1.61558	NA
ENSG00000254876	38.0952	-3.88152e-06	0.00144269	-1.5301	0.125992	1	1.62032	SUGT1P4-STRA6LP
ENSG00000206937	8.04047	-1.83943e-06	0.00144269	-1.52976	0.126076	1	1	SNORA70B
ENSG00000238228	21.2682	-3.65509e-06	0.00144269	-1.52967	0.126099	1	1	NA
ENSG00000276529	6.02465	3.01866e-06	0.00144269	1.52961	0.126113	1	1	NA
ENSG00000167103	25.8595	-2.18552e-06	0.00144269	-1.52957	0.126124	1	1.62032	PIP5KL1
ENSG00000196544	242.834	7.31718e-06	0.00144267	1.52937	0.126173	1	1	BORCS6
ENSG00000279207	154.382	-4.24952e-06	0.00144269	-1.52935	0.126177	1	1	NA
ENSG00000120549	5.44612	1.62489e-06	0.00144269	1.52887	0.126297	1	1	KIAA1217
ENSG00000171100	610.898	8.06022e-06	0.00144267	1.52842	0.126408	1	0	MTM1
ENSG00000140287	10.7664	2.66172e-06	0.00144269	1.52809	0.126491	1	1	HDC
ENSG00000168038	604.311	-6.93528e-06	0.00144267	-1.52807	0.126496	1	1	ULK4
ENSG00000129657	1597.91	-6.1875e-06	0.00144268	-1.52798	0.126519	1	0	SEC14L1
ENSG00000188536	52.9671	-2.11968e-06	0.00144269	-1.52794	0.126528	1	1	HBA2
ENSG00000188375	65.0748	-4.17695e-06	0.00144269	-1.5278	0.126563	1	1	H3-5
ENSG00000138002	280.735	-6.08671e-06	0.00144268	-1.52778	0.126568	1	1	IFT172
ENSG00000260565	799.129	-6.41056e-06	0.00144268	-1.52761	0.126609	1	1	NA
ENSG00000167186	161.432	-9.2318e-06	0.00144269	-1.52757	0.126619	1	1	COQ7
ENSG00000130414	2118.46	-1.1036e-05	0.00144264	-1.52753	0.12663	1	1	NDUFA10
ENSG00000252361	15.0646	-3.30001e-06	0.00144269	-1.52618	0.126964	1	1	NA
ENSG00000034677	8916.7	-6.83187e-06	0.00144268	-1.52611	0.126982	1	1	RNF19A
ENSG00000253882	78.4197	5.35126e-06	0.00144268	1.52609	0.126987	1	1	LOC154761
ENSG00000172425	6.61317	2.82113e-06	0.00144269	1.52606	0.126995	1	1	TTC36
ENSG00000236447	4.15273	2.29257e-06	0.00144269	1.52532	0.127179	1	1	NA
ENSG00000277255	10.9856	-2.3763e-06	0.00144269	-1.52527	0.127191	1	1	MIR7854
ENSG00000176986	3523.91	-6.06567e-06	0.00144268	-1.52522	0.127204	1	1	SEC24C
ENSG00000105173	108.414	5.90265e-06	0.00144268	1.52508	0.127238	1	1.62032	CCNE1
ENSG00000102119	1154.71	-5.37812e-06	0.00144268	-1.52508	0.12724	1	1	EMD
ENSG00000104687	1002.3	-7.26437e-06	0.00144267	-1.52484	0.1273	1	1	GSR
ENSG00000233836	287.286	5.54699e-06	0.00144268	1.52475	0.127322	1	0	NA
ENSG00000133067	403.418	-3.1867e-06	0.00144269	-1.52449	0.127386	1	1	LGR6
ENSG00000211800	39.4297	-2.02417e-06	0.00144269	-1.52407	0.127492	1	1	NA
ENSG00000179456	1984.79	6.75378e-06	0.00144268	1.52403	0.1275	1	1	ZBTB18
ENSG00000207525	16.7673	-3.6532e-06	0.00144269	-1.52354	0.127623	1	1	NA
ENSG00000257642	6.36005	-2.18622e-06	0.00144269	-1.52297	0.127766	1	1.61558	KCCAT198
ENSG00000160345	4.92957	-2.07441e-06	0.00144269	-1.52288	0.127788	1	1	C9orf116
ENSG00000258458	2.57449	2.01254e-06	0.00144269	1.52258	0.127864	1	1	NA
ENSG00000186594	666.926	-6.17831e-06	0.00144268	-1.52213	0.127976	1	1	MIR22HG
ENSG00000159377	3188.21	-8.8449e-06	0.00144266	-1.52183	0.128052	1	1	PSMB4
ENSG00000186185	4.67917	-1.83918e-06	0.00144269	-1.52181	0.128057	1	1	KIF18B
ENSG00000233493	31.9036	4.31399e-06	0.00144268	1.52153	0.128128	1	1.62032	TMEM238
ENSG00000162771	9.02215	-1.10993e-06	0.00144269	-1.52094	0.128275	1	1	FAM71A
ENSG00000239948	5.25851	-1.4564e-06	0.00144269	-1.52031	0.128433	1	1	NA
ENSG00000273747	2.87994	-1.71916e-06	0.00144269	-1.52028	0.128441	1	1	NA
ENSG00000117411	37.0282	-4.32982e-06	0.00144269	-1.51926	0.128697	1	1	B4GALT2
ENSG00000152749	262.276	-6.27835e-06	0.00144268	-1.51903	0.128755	1	1	GPR180
ENSG00000100949	571.409	-7.55581e-06	0.00144267	-1.51903	0.128755	1	1	RABGGTA
ENSG00000241527	26.0396	4.88029e-06	0.00144269	1.51862	0.128859	1	1	NA
ENSG00000070371	17.3499	-2.19477e-06	0.00144269	-1.51837	0.128921	1	1	CLTCL1
ENSG00000241163	6.97534	2.1162e-06	0.00144269	1.51767	0.129099	1	1	LINC00877
ENSG00000198346	266.654	5.88072e-06	0.00144268	1.51749	0.129143	1	0	ZNF813
ENSG00000267123	22.9487	-3.26965e-06	0.00144269	-1.51749	0.129143	1	1	SCAT1
ENSG00000182885	47.103	-3.7332e-06	0.00144269	-1.51581	0.129567	1	1	ADGRG3
ENSG00000213442	161.867	7.24781e-06	0.00144267	1.51532	0.129691	1	1	NA
ENSG00000259015	5.88694	-2.50582e-06	0.00144269	-1.51526	0.129705	1	1	NA
ENSG00000057593	3.42245	-1.49108e-06	0.00144269	-1.51486	0.129808	1	1.61558	F7
ENSG00000242551	5.05436	1.78756e-06	0.00144269	1.51454	0.129889	1	1	NA
ENSG00000188765	15.5998	-1.87056e-06	0.00144269	-1.51418	0.129981	1	1	NA
ENSG00000265706	13.0087	-2.899e-06	0.00144269	-1.51416	0.129986	1	1	SNORD53B
HLA-L	67.456	-3.06153e-06	0.00144269	-1.51401	0.130023	1	1	NA
ENSG00000227560	12.6795	-2.8962e-06	0.00144269	-1.51392	0.130046	1	1	NA
ENSG00000233654	8.88008	-2.91726e-06	0.00144269	-1.51385	0.130064	1	1	LOC105376748
ENSG00000143476	67.7317	-3.11126e-06	0.00144269	-1.51366	0.130113	1	1	DTL
ENSG00000035664	170.296	-3.99391e-06	0.00144269	-1.51351	0.13015	1	1	DAPK2
ENSG00000215630	61.0425	3.81397e-06	0.00144269	1.51342	0.130173	1	1	NA
ENSG00000126226	982.459	-7.94623e-06	0.00144267	-1.51342	0.130173	1	1	PCID2
ENSG00000186827	47.4824	-1.70711e-06	0.00144269	-1.51328	0.130208	1	1	TNFRSF4
ENSG00000137843	11.9321	-3.2378e-06	0.00144269	-1.51252	0.130402	1	1.62032	PAK6
ENSG00000141002	1967.02	-8.44217e-06	0.00144266	-1.51245	0.13042	1	1	TCF25
ENSG00000121895	194.721	-6.11609e-06	0.00144268	-1.51235	0.130444	1	1	TMEM156
ENSG00000247363	17.005	-3.86335e-06	0.00144269	-1.51226	0.130468	1	1.62032	LOC100507250
ENSG00000115738	5314.49	-4.62123e-06	0.00144268	-1.51153	0.130654	1	0	ID2
ENSG00000139190	549.178	-5.72022e-06	0.00144268	-1.51151	0.130659	1	0	VAMP1
ENSG00000131626	956.379	1.29988e-06	0.00144265	-1.51109	0.130766	1	1	PPFIA1
ENSG00000103723	6.50604	2.90321e-06	0.00144269	1.51101	0.130785	1	1	AP3B2
ENSG00000176915	2997.5	-1.15097e-05	0.00144264	-1.51088	0.13082	1	1	ANKLE2
ENSG00000125733	32.4439	-3.06149e-06	0.00144269	-1.51083	0.130832	1	1	TRIP10
ENSG00000183386	114.214	-3.04167e-06	0.00144269	-1.51048	0.13092	1	1	FHL3
ENSG00000232859	162.58	6.81993e-06	0.00144268	1.51028	0.130973	1	1	LYRM9
ENSG00000240498	33.6551	-4.71752e-06	0.00144269	-1.51013	0.131011	1	1	CDKN2B-AS1
ENSG00000188659	7.97609	3.46565e-06	0.00144269	1.51006	0.131029	1	1.61558	SAXO2
ENSG00000225945	18.1419	-3.60983e-06	0.00144269	-1.50971	0.131117	1	1	NA
ENSG00000251603	2.98184	1.88897e-06	0.00144269	1.5097	0.131121	1	1.61558	NA
ENSG00000101276	2.86083	1.68637e-06	0.00144269	1.50937	0.131203	1	1	SLC52A3
ENSG00000005059	1966.64	9.11392e-06	0.00144266	1.50936	0.131208	1	1	MCUB
ENSG00000144021	1484.83	-8.36423e-06	0.00144266	-1.50919	0.131251	1	1	CIAO1
ENSG00000196159	38.1085	2.86933e-06	0.00144269	1.50883	0.131341	1	1	FAT4
ENSG00000169554	7502.86	-4.30892e-06	0.00144269	-1.50868	0.131379	1	0	ZEB2
ENSG00000275342	204.623	4.96259e-06	0.00144268	1.5082	0.131504	1	1	PRAG1
ENSG00000105717	414.505	-3.79558e-06	0.00144269	-1.50801	0.131551	1	1	PBX4
ENSG00000256732	2.55051	-1.33272e-06	0.00144269	-1.50797	0.131561	1	1	LOC100996671
ENSG00000197226	2136.06	-7.57179e-06	0.00144267	-1.50783	0.131597	1	0	TBC1D9B
ENSG00000267440	17.5347	3.34268e-06	0.00144269	1.50754	0.131672	1	1.62032	NA
ENSG00000231507	38.6722	-3.2701e-06	0.00144269	-1.5074	0.131709	1	1	NA
ENSG00000243696	38.0309	-3.20177e-06	0.00144269	-1.50732	0.13173	1	1	NA
ENSG00000201772	278.021	5.93168e-06	0.00144268	1.50729	0.131736	1	0	SNORA5C
ENSG00000263593	4.35448	-1.48417e-06	0.00144269	-1.50682	0.131857	1	1	MIR4804
ENSG00000279415	5.78168	-1.8045e-06	0.00144269	-1.50663	0.131906	1	1	NA
ENSG00000284773	37.4141	6.19549e-06	0.00144268	1.50615	0.132028	1	1	NA
ENSG00000172183	1571.04	-2.10473e-06	0.00144267	-1.50615	0.132028	1	1	ISG20
ENSG00000146278	24639.9	1.01935e-05	0.00144265	1.50572	0.132139	1	1	PNRC1
ENSG00000151023	10.4114	2.05796e-06	0.00144269	1.50481	0.132373	1	1.62032	ENKUR
ENSG00000271254	189.756	-4.10518e-06	0.00144269	-1.50454	0.132443	1	1	LOC102724250
ENSG00000140479	29.3014	1.41602e-06	0.00144269	1.50388	0.132611	1	1	PCSK6
ENSG00000240395	12.558	1.06535e-05	0.00144271	1.50376	0.132643	1	1	NA
ENSG00000189013	10.5741	2.8488e-06	0.00144269	1.50333	0.132754	1	1.62032	KIR2DL4
ENSG00000274810	2.50877	1.9873e-06	0.00144269	1.50324	0.132776	1	1	NPHP3-ACAD11
ENSG00000211792	148.638	-3.01864e-06	0.00144269	-1.50293	0.132857	1	1	NA
ENSG00000242852	12.5775	3.67665e-06	0.00144269	1.50263	0.132934	1	1.62032	ZNF709
ENSG00000141543	1095.33	-7.41449e-06	0.00144267	-1.50201	0.133094	1	1	EIF4A3
ENSG00000171246	7.8642	-1.80593e-06	0.00144269	-1.50197	0.133104	1	1.61558	NPTX1
ENSG00000155542	59.3967	4.87953e-06	0.00144268	1.50158	0.133206	1	1	SETD9
ENSG00000162757	61.3837	5.13243e-06	0.00144268	1.50145	0.13324	1	1	C1orf74
ENSG00000180884	715.46	6.4745e-06	0.00144268	1.5014	0.133251	1	0	ZNF792
ENSG00000183161	364.861	6.81629e-06	0.00144267	1.50061	0.133456	1	1	FANCF
ENSG00000279166	714.76	6.07099e-06	0.0014427	-1.50052	0.133479	1	1	NA
ENSG00000092841	5460.39	-9.9914e-06	0.00144265	-1.50044	0.133502	1	1	MYL6
ENSG00000233360	7.22251	3.70509e-06	0.00144269	1.50032	0.133531	1	1	LOC101927051
ENSG00000068438	814.286	-7.70332e-06	0.00144267	-1.50003	0.133606	1	1	FTSJ1
ENSG00000165637	2110.78	-1.06048e-05	0.00144265	-1.49983	0.133657	1	0	VDAC2
ENSG00000155970	72.261	4.4051e-06	0.00144269	1.49974	0.133681	1	1	MICU3
ENSG00000140577	2537.8	8.46691e-06	0.00144266	1.49914	0.133837	1	1	CRTC3
ENSG00000161179	274.078	6.91408e-06	0.00144267	1.49875	0.133938	1	1	YDJC
ENSG00000142546	1330.76	5.34528e-06	0.00144268	1.49859	0.133979	1	1	NOSIP
ENSG00000145730	747.504	-6.12217e-06	0.00144268	-1.49858	0.133983	1	1	PAM
ENSG00000207087	3.03709	-1.68947e-06	0.00144269	-1.4985	0.134003	1	1	NA
ENSG00000059378	1453.09	-8.5941e-06	0.00144266	-1.49811	0.134104	1	1	PARP12
ENSG00000174276	78.9004	4.36366e-06	0.00144269	1.49767	0.13422	1	1	ZNHIT2
ENSG00000248592	35.7211	-3.03255e-06	0.00144269	-1.49762	0.134232	1	1	STIMATE-MUSTN1
ENSG00000240370	11.3661	-1.11942e-06	0.00144269	-1.49757	0.134245	1	1	RPL13P5
HCG25	10.0962	-2.02675e-06	0.00144269	-1.49722	0.134337	1	1	NA
ENSG00000243911	10.2744	-2.96321e-06	0.00144269	-1.49704	0.134383	1	1	NA
ENSG00000165118	30.7484	-2.78213e-06	0.00144269	-1.49689	0.134422	1	1	C9orf64
ENSG00000178999	10.3532	6.82521e-06	0.0014427	-1.49682	0.13444	1	1	AURKB
ENSG00000101017	44.249	1.01795e-05	0.00144269	1.49661	0.134496	1	1.62032	CD40
ENSG00000137185	206.909	-3.24557e-06	0.00144269	-1.49654	0.134513	1	1	ZSCAN9
ENSG00000183723	41.8469	-4.57283e-06	0.00144269	-1.49562	0.134753	1	1	CMTM4
ENSG00000157734	19.9874	4.20221e-06	0.00144269	1.49523	0.134853	1	1	SNX22
ENSG00000173626	4.03046	1.36492e-06	0.00144269	1.49512	0.134883	1	1	TRAPPC3L
ENSG00000280071	28.318	-3.78048e-06	0.00144269	-1.49495	0.134928	1	1	GATD3B
ENSG00000107862	1885.58	-5.88062e-06	0.00144268	-1.49456	0.13503	1	0	GBF1
ENSG00000105402	1110.49	-6.06161e-06	0.00144268	-1.49383	0.135221	1	0	NAPA
ENSG00000135960	78.4584	3.10936e-06	0.00144269	1.49377	0.135236	1	1	EDAR
ENSG00000279233	36.8716	-2.48964e-06	0.00144269	-1.49364	0.13527	1	1	NA
ENSG00000236559	10.8374	3.93187e-06	0.00144269	1.49315	0.135399	1	1.62032	NA
ENSG00000241352	6.8727	-2.07217e-06	0.00144269	-1.49305	0.135425	1	1.61558	NA
ENSG00000284461	3.07428	-1.79071e-06	0.00144269	-1.49279	0.135492	1	1.61558	NA
ENSG00000148655	4.80844	-1.73402e-06	0.00144269	-1.49254	0.135558	1	1.61558	LRMDA
ENSG00000207820	4.55288	-2.21053e-06	0.00144269	-1.49237	0.135603	1	1	MIR545
ENSG00000224097	7.97591	3.37485e-06	0.00144269	1.49231	0.135617	1	1	LOC401127
ENSG00000214960	78.1234	-8.20923e-06	0.00144269	-1.49211	0.13567	1	1	CRPPA
ENSG00000279738	277.511	-4.62875e-06	0.00144269	-1.4921	0.135674	1	1	NA
ENSG00000163521	23.6877	-4.5208e-06	0.00144269	-1.49176	0.135762	1	1	GLB1L
ENSG00000165678	2920.96	-9.83947e-06	0.00144265	-1.4917	0.135778	1	1	GHITM
ENSG00000261582	9.92645	-3.25285e-06	0.00144269	-1.49146	0.13584	1	1	NA
ENSG00000186564	27.609	-4.57314e-06	0.00144269	-1.49123	0.135902	1	1	FOXD2
ENSG00000132612	799.591	-6.93861e-06	0.00144267	-1.49072	0.136036	1	0	VPS4A
ENSG00000161912	193.56	-7.4637e-06	0.00144269	-1.49056	0.136078	1	1	ADCY10P1
ENSG00000211934	5.43106	-7.9366e-08	0.00144269	1.49042	0.136115	1	1	NA
ENSG00000260647	6.86406	-1.91935e-06	0.00144269	-1.49011	0.136195	1	1	NA
ENSG00000071073	6865.41	6.17399e-06	0.00144268	1.48949	0.136359	1	1	MGAT4A
ENSG00000275854	18.7586	4.08127e-06	0.00144269	1.48946	0.136365	1	1.62032	NA
ENSG00000260236	28.5655	-3.04265e-06	0.00144269	-1.48941	0.13638	1	1	NA
ENSG00000254362	4.54988	2.43801e-06	0.00144269	1.4887	0.136565	1	1	NA
ENSG00000129204	16.3848	-6.3533e-07	0.00144269	-1.48833	0.136664	1	1	USP6
ENSG00000125462	93.0133	-4.17724e-06	0.00144269	-1.48812	0.136719	1	1	C1orf61
ENSG00000168040	345.605	6.28911e-06	0.00144268	1.48803	0.136744	1	1	FADD
ENSG00000188130	5.09109	-1.87741e-06	0.00144269	-1.48786	0.136788	1	1	MAPK12
ENSG00000221184	18.2235	-3.88181e-06	0.00144269	-1.48767	0.136837	1	1	NA
ENSG00000148606	469.318	-8.30983e-06	0.00144266	-1.48745	0.136897	1	0	POLR3A
ENSG00000267796	26.054	-3.60014e-06	0.00144269	-1.48698	0.137021	1	1	LIN37
ENSG00000232860	10.5154	-3.56284e-06	0.00144269	-1.48686	0.137052	1	1	SMG7-AS1
ENSG00000111678	1811.21	6.90858e-06	0.00144267	1.48681	0.137065	1	1	C12orf57
ENSG00000261126	3.94481	2.29499e-06	0.00144269	1.48658	0.137127	1	1.61558	RBFADN
ENSG00000272447	38.1966	6.15302e-06	0.00144268	1.4861	0.137252	1	1	LOC642361
ENSG00000110274	712.494	-5.83174e-06	0.00144268	-1.4858	0.137331	1	1	CEP164
ENSG00000156206	5.65384	1.78231e-06	0.00144269	1.48566	0.137368	1	1	CFAP161
ENSG00000234816	33.9868	-3.86819e-06	0.00144269	-1.48504	0.137533	1	1	NA
ENSG00000134202	160.493	2.757e-06	0.00144269	1.48488	0.137575	1	1	GSTM3
ENSG00000235162	1359.09	-4.69712e-06	0.00144269	-1.48417	0.137764	1	1	C12orf75
ENSG00000214944	72.6609	-1.9485e-06	0.00144269	-1.48414	0.137772	1	1	ARHGEF28
LTB	1789.71	5.3737e-06	0.00144268	1.48412	0.137776	1	1	NA
ENSG00000114405	11.4354	6.60741e-08	0.00144269	-1.484	0.137809	1	1.62032	C3orf14
ENSG00000100077	157.196	4.73099e-06	0.00144268	1.48394	0.137825	1	1.4914	GRK3
ENSG00000214188	33.8891	-2.96273e-06	0.00144269	-1.48318	0.138027	1	1	ST7-OT4
ENSG00000130402	3276.82	-5.49821e-06	0.00144268	-1.48316	0.138031	1	1	ACTN4
ENSG00000000971	407.573	-2.27161e-06	0.00144269	-1.48306	0.138059	1	1	CFH
ENSG00000100253	2.6009	-1.63425e-06	0.00144269	-1.482	0.13834	1	1	MIOX
ENSG00000136002	56.0223	3.92146e-06	0.00144269	1.48197	0.138349	1	1.62032	ARHGEF4
ENSG00000072501	2484.77	-9.75548e-06	0.00144265	-1.4809	0.138634	1	1	SMC1A
ENSG00000248334	830.997	5.25863e-06	0.00144268	1.48081	0.138657	1	1	NA
ENSG00000187801	86.6484	6.50337e-06	0.00144268	1.48055	0.138727	1	1	ZFP69B
ENSG00000224614	25.9588	-3.119e-06	0.00144269	-1.48043	0.13876	1	1.62032	NA
ENSG00000005379	2312.19	-5.49545e-06	0.00144268	-1.48028	0.138799	1	1	TSPOAP1
ENSG00000232036	7.28303	-1.2584e-06	0.00144269	-1.47977	0.138934	1	1	NA
ENSG00000166750	7747.51	4.25901e-06	0.00144269	1.47977	0.138934	1	1	SLFN5
ENSG00000070718	1354.11	-4.91689e-06	0.00144268	-1.47907	0.139122	1	0	AP3M2
ENSG00000085978	3925.58	-7.41375e-06	0.00144267	-1.47865	0.139233	1	1	ATG16L1
ENSG00000137267	301.862	-3.85186e-06	0.00144269	-1.47857	0.139256	1	1	TUBB2A
ENSG00000070413	1086.15	8.82328e-06	0.00144266	1.47832	0.139323	1	1	DGCR2
ENSG00000267710	3.39358	-1.27452e-06	0.00144269	-1.47826	0.139338	1	1	EDDM13
ENSG00000198722	31.7463	3.57296e-06	0.00144269	1.47826	0.139339	1	1	UNC13B
ENSG00000100154	115.678	3.27111e-06	0.00144269	1.47818	0.139361	1	1	TTC28
ENSG00000277089	139.821	-1.5586e-06	0.00144269	-1.47793	0.139426	1	1	NA
ENSG00000107864	145.985	-5.14689e-06	0.00144268	-1.47753	0.139533	1	1	CPEB3
ENSG00000269944	14.3119	-3.11101e-06	0.00144269	-1.47752	0.139536	1	1	NA
ENSG00000012822	1454.92	-6.86773e-06	0.00144267	-1.47734	0.139583	1	1	CALCOCO1
ENSG00000152894	197.599	1.40798e-06	0.00144268	1.47696	0.139687	1	1	PTPRK
ENSG00000171617	4073.9	-4.23757e-06	0.00144269	-1.47686	0.139714	1	0	ENC1
ENSG00000150687	1053.08	-1.64125e-06	0.00144269	-1.47663	0.139774	1	1	PRSS23
ENSG00000112110	284.513	5.07904e-06	0.00144268	1.47647	0.139817	1	0	MRPL18
ENSG00000139842	1472.35	-7.69876e-06	0.00144267	-1.47562	0.140045	1	1	CUL4A
ENSG00000068400	1099.14	-5.4903e-06	0.00144268	-1.47529	0.140135	1	1	GRIPAP1
ENSG00000280007	3.71402	-1.741e-06	0.00144269	-1.47524	0.140148	1	1.61558	NA
ENSG00000105472	34.8991	2.87682e-06	0.00144269	1.47505	0.140198	1	1.62032	CLEC11A
ENSG00000229022	4.96096	-1.98891e-06	0.00144269	-1.47474	0.140282	1	1	NA
ENSG00000110171	182.536	-6.22473e-06	0.00144268	-1.47432	0.140396	1	1	TRIM3
ENSG00000162444	6.02483	2.25783e-06	0.00144269	1.47423	0.140418	1	1	RBP7
ENSG00000065154	1211.05	-6.76994e-06	0.00144267	-1.47412	0.14045	1	1	OAT
ENSG00000240445	106.129	5.33844e-06	0.00144268	1.47379	0.140537	1	1.62032	FOXO3B
ENSG00000231194	9.76524	-2.43535e-06	0.00144269	-1.47351	0.140614	1	1	NA
ENSG00000257155	4.57441	1.93921e-06	0.00144269	1.47316	0.140707	1	1	NA
ENSG00000171320	7.54626	-2.06975e-06	0.00144269	-1.4731	0.140725	1	1	ESCO2
ENSG00000117305	158.296	5.50406e-06	0.00144265	1.47243	0.140905	1	1.4914	HMGCL
ENSG00000254418	5.40813	-2.01637e-06	0.00144269	-1.47234	0.14093	1	1	NA
ENSG00000149656	5.38149	2.37618e-06	0.00144269	1.47231	0.140938	1	1.61558	NA
ENSG00000278637	672.712	7.3998e-06	0.00144267	1.47196	0.141033	1	1	H4C1
ENSG00000239789	106.708	7.74911e-06	0.00144267	1.47182	0.14107	1	1	MRPS17
ENSG00000272248	4.50698	-1.59641e-06	0.00144269	-1.47157	0.141137	1	1	NA
ENSG00000128218	2.3898	-1.11513e-06	0.00144269	-1.47137	0.141192	1	1.61558	VPREB3
ENSG00000254887	10.9954	-2.18432e-06	0.00144269	-1.47114	0.141253	1	1	LOC100505622
ENSG00000236409	39.6809	-2.66091e-06	0.00144269	-1.47079	0.141349	1	1	NA
ENSG00000188199	15.1138	3.4665e-06	0.00144269	1.47065	0.141386	1	1.62032	NUTM2B
ENSG00000267364	74.0899	-2.0275e-06	0.00144269	-1.47041	0.141451	1	1	NA
ENSG00000266844	12.1282	-2.9851e-06	0.00144269	-1.47034	0.141469	1	1	NA
ENSG00000233057	7.15957	-2.05615e-06	0.00144269	-1.47009	0.141536	1	1	NA
ENSG00000173801	29.8043	3.22913e-06	0.00144269	1.47008	0.14154	1	1	JUP
ENSG00000271727	5.17667	-2.18473e-06	0.00144269	-1.47003	0.141552	1	1	NA
ENSG00000235081	4.23013	-1.54048e-06	0.00144269	-1.46964	0.14166	1	1.61558	NA
ENSG00000106333	38.8384	-4.80896e-06	0.00144268	-1.46958	0.141674	1	1.62032	PCOLCE
ENSG00000042445	335.294	-4.95446e-06	0.00144268	-1.46946	0.141709	1	0	RETSAT
ENSG00000151092	1058.68	-9.98385e-06	0.00144265	-1.46935	0.141738	1	1	NGLY1
ENSG00000214331	320.218	-6.23941e-06	0.00144268	-1.46862	0.141935	1	1	LOC283922
ENSG00000270120	10.0033	-2.36674e-06	0.00144269	-1.46835	0.14201	1	1.62032	NA
ENSG00000284052	50.4053	5.17838e-06	0.00144268	1.46828	0.142027	1	1	NA
ENSG00000136379	52.4265	-3.7547e-06	0.00144269	-1.46825	0.142037	1	1.62032	ABHD17C
ENSG00000184923	13.8426	2.65436e-06	0.00144269	1.46807	0.142086	1	1.62032	NUTM2A
ENSG00000161929	12.1207	3.17989e-06	0.00144269	1.4679	0.14213	1	1	SCIMP
ENSG00000270040	4.13847	-1.91322e-06	0.00144269	-1.46786	0.142141	1	1	NA
ENSG00000273727	22.5343	-1.67357e-06	0.00144269	-1.46774	0.142174	1	1	NA
ENSG00000006194	1347.96	-9.32405e-07	0.00144264	1.46772	0.142181	1	1	ZNF263
ENSG00000228395	8.99092	-2.21086e-06	0.00144269	-1.46771	0.142183	1	1	NA
ENSG00000149548	84.5647	5.04184e-06	0.00144268	1.46744	0.142255	1	1	CCDC15
ENSG00000265421	3.58582	-1.49974e-06	0.00144269	-1.4674	0.142267	1	1	NA
ENSG00000130164	832.714	-2.68317e-06	0.00144269	-1.4662	0.142592	1	0	LDLR
ENSG00000224888	8.68656	3.29684e-06	0.00144269	1.46601	0.142646	1	1	NA
ENSG00000180964	391.422	5.68216e-06	0.00144268	1.46562	0.142753	1	0	TCEAL8
ENSG00000259865	207.906	-2.22118e-05	0.00144277	-1.46558	0.142762	1	1	NA
RXRB	473.193	-7.53628e-06	0.00144267	-1.46553	0.142777	1	1	NA
USP8P	2.92243	1.46331e-06	0.00144269	1.46524	0.142856	1	1	NA
ENSG00000259788	35.1998	-2.73684e-06	0.00144269	-1.46456	0.143041	1	1	NA
ENSG00000169313	11.512	1.87469e-06	0.00144269	1.4645	0.143059	1	1	P2RY12
ENSG00000172301	49.9668	-5.17633e-06	0.00144268	-1.46425	0.143127	1	1	COPRS
ENSG00000184206	4.52757	-1.42969e-06	0.00144269	-1.46372	0.143271	1	1	GOLGA6L4
ENSG00000135898	94.6651	3.91706e-06	0.00144269	1.4635	0.143331	1	1	GPR55
ENSG00000130811	3740.81	8.86689e-06	0.00144266	1.46343	0.143351	1	1	EIF3G
ENSG00000197461	27.913	3.06442e-06	0.00144269	1.46322	0.143408	1	1	PDGFA
ENSG00000169203	55.2124	-2.93148e-06	0.00144269	-1.46322	0.143408	1	1	NPIPB12
ENSG00000277942	2.72057	1.71278e-06	0.00144269	1.46318	0.143418	1	1	MIR8075
ENSG00000267587	33.2477	-3.44981e-06	0.00144269	-1.4628	0.143521	1	1	NA
ENSG00000099341	1404.19	-1.80199e-05	0.0014427	-1.46278	0.143527	1	1	PSMD8
ENSG00000149506	5.54119	-1.80059e-06	0.00144269	-1.46266	0.14356	1	1	ZP1
ENSG00000141086	13.7775	-1.99181e-06	0.00144269	-1.46211	0.14371	1	1.62032	CTRL
ENSG00000170837	70.1023	-1.96652e-06	0.00144269	-1.46164	0.143839	1	1	GPR27
ENSG00000115282	410.142	-6.84298e-06	0.00144267	-1.46163	0.143842	1	1	TTC31
ENSG00000188177	1239.7	8.94379e-06	0.00144266	1.46142	0.143899	1	1	ZC3H6
ENSG00000099769	7.69651	2.65772e-06	0.00144269	1.46111	0.143986	1	1	IGFALS
ENSG00000248774	4.63565	-2.1439e-06	0.00144269	-1.46098	0.144021	1	1	NA
ENSG00000255232	3.71714	-1.91419e-06	0.00144269	-1.46096	0.144025	1	1	NA
ENSG00000110801	174.444	-8.00295e-06	0.00144266	-1.46095	0.144029	1	1	PSMD9
ENSG00000103496	539.669	-5.96971e-06	0.00144268	-1.4608	0.144071	1	1	STX4
ENSG00000131019	14.4756	-3.07138e-06	0.00144269	-1.46064	0.144114	1	1	ULBP3
ENSG00000205041	67.4228	-2.43609e-05	0.00144279	-1.46038	0.144184	1	1	NA
ENSG00000143382	10.3756	3.21719e-06	0.00144269	1.45985	0.14433	1	1	ADAMTSL4
ENSG00000064225	6.19856	2.09754e-06	0.00144269	1.4593	0.144483	1	1	ST3GAL6
ENSG00000276405	166.81	-1.26067e-06	0.00144269	-1.45897	0.144574	1	1	NA
ENSG00000165025	207.276	4.02146e-06	0.00144269	1.45863	0.144666	1	1.4914	SYK
ENSG00000169047	156.228	4.60834e-06	0.00144268	1.4586	0.144675	1	1.4914	IRS1
MPIG6B	15.4827	2.35633e-06	0.00144269	1.45826	0.144769	1	1	NA
ENSG00000135362	970.729	-2.88525e-06	0.00144269	-1.45776	0.144905	1	1	PRR5L
ENSG00000175470	1807.68	-1.0147e-05	0.00144265	-1.45751	0.144975	1	1	PPP2R2D
ENSG00000152763	90.3954	5.36154e-06	0.00144268	1.457	0.145116	1	1.62032	WDR78
ENSG00000273056	7.13148	2.71352e-06	0.00144269	1.45686	0.145155	1	1	NA
ENSG00000279792	76.2052	-4.73547e-06	0.00144268	-1.4568	0.145172	1	1	NA
[truncated: 18,837 more rows]

## Sheet: S9
	baseMean	log2FoldChange	lfcSE	stat	pvalue	padj	weight	symbol
ENSG00000284727	2.62826	-8.86729e-07	0.0014427	-10.62	2.40617e-26	3.63651e-22	1.37865	NA
HLA-DRB5	22.9302	-6.45461	0.821547	-7.89788	2.83676e-15	2.14364e-11	1.37865	NA
HLA-DRB4	55.4031	6.37908	1.04183	6.20037	5.63302e-10	3.91232e-06	1	NA
ENSG00000226278	34.2036	2.06279e-07	0.0014427	6.08434	1.16971e-09	6.09303e-06	1	NA
HLA-DQB1	258.989	-2.13686	0.413073	-5.82586	5.68176e-09	6.25294e-05	0.378655	NA
ENSG00000278771	2775.1	4.70604	1.11109	4.98227	6.28412e-07	0.00218227	1	RN7SL3
ENSG00000211677	46.8151	2.92594	0.758279	4.539	5.65218e-06	0.0168241	1	NA
ENSG00000129422	170.236	1.78023	0.493179	4.41429	1.01344e-05	0.0190076	1.38866	MTUS1
ENSG00000033122	90.3064	3.47439	1.15626	4.27487	1.91252e-05	0.0289044	1.37865	LRRC7
ENSG00000211890	8.5899	3.80562	1.02374	4.35371	1.33854e-05	0.0289044	1	NA
ENSG00000166681	144.918	1.05763	0.30835	4.23825	2.25271e-05	0.0426704	1	BEX3
ENSG00000121753	43.7589	-1.36568	0.423056	-4.12627	3.68698e-05	0.0461008	1.38866	ADGRB2
ENSG00000229474	1998.56	-1.52406	0.438097	-4.37479	1.2155e-05	0.0501255	0.388658	PATL2
ENSG00000198948	97.9996	1.31625	0.418544	4.05129	5.09363e-05	0.0544594	1.37865	MFAP3L
ENSG00000211679	23.1557	2.43645	0.768542	4.03568	5.44433e-05	0.0544594	1.38866	NA
ENSG00000133328	19.6594	-3.59858e-06	0.0014427	-3.95088	7.78645e-05	0.0730195	1.38866	PLAAT2
ENSG00000179978	41.7368	1.23997	0.414598	3.95243	7.73612e-05	0.0948176	1	NA
ENSG00000230092	225.594	0.856052	0.324341	3.64052	0.000272091	0.228455	1.37865	NA
ENSG00000211659	4.5106	2.90513e-06	0.0014427	3.61591	0.000299296	0.236356	1.38866	NA
ENSG00000178665	28.5314	1.00536	0.375229	3.66895	0.000243551	0.242011	1	ZNF713
ENSG00000211895	74.5545	2.68944	1.11088	3.58562	0.000336276	0.242011	1.37865	NA
ENSG00000152952	4.61662	2.63446	1.04826	3.49747	0.000469694	0.306412	1.38866	PLOD2
ENSG00000211943	7.05067	2.56024	0.990273	3.58567	0.000336211	0.306412	1	NA
ENSG00000211662	7.69721	3.52404	1.71588	3.44237	0.000576649	0.35337	1.37865	NA
ENSG00000211945	3.86807	4.36494e-06	0.0014427	3.43869	0.000584536	0.35337	1.37865	NA
ENSG00000085733	31.6149	1.98433	0.989393	3.38633	0.000708342	0.411745	1.37865	CTTN
ENSG00000132465	73.394	2.61796	1.15744	3.4443	0.000572542	0.426053	1	JCHAIN
ENSG00000206127	27.902	-2.71827e-06	0.0014427	-3.36477	0.000766086	0.426053	1.37865	GOLGA8O
ENSG00000196436	41.1481	-7.24624e-07	0.0014427	-3.42091	0.000624122	0.448421	1	NPIPB15
ENSG00000102870	150.516	0.963927	0.474571	3.2537	0.00113912	0.472756	1.38866	ZNF629
ENSG00000105369	204.666	0.917329	0.424936	3.32935	0.000870474	0.472756	1	CD79A
ENSG00000156265	163.377	1.20994	0.578371	3.35994	0.000779608	0.472756	1	MAP3K7CL
ENSG00000165730	15.4443	2.47	1.24314	3.23589	0.00121264	0.472756	1.38866	STOX1
ENSG00000174607	15.1554	1.52065	0.708439	3.30168	0.000961073	0.472756	1.38866	UGT8
ENSG00000211592	222.348	1.66903	0.733244	3.385	0.000711795	0.472756	1	NA
ENSG00000211892	8.78958	3.16569	1.60008	3.34438	0.000824659	0.472756	1	NA
ENSG00000253846	19.3063	-4.02259e-06	0.0014427	-3.23211	0.00122881	0.472756	1.38866	PCDHGA10
ENSG00000270550	9.50378	1.71364	0.768703	3.34569	0.000820794	0.472756	1	NA
ENSG00000271268	15.1218	-5.47589e-06	0.0014427	-3.364	0.00076821	0.472756	1	NA
ENSG00000108846	32.1279	1.93911	1.11159	3.20095	0.00136976	0.513809	1.38866	ABCC3
ENSG00000005249	142.479	1.44766	0.858966	3.18932	0.00142609	0.514509	1.38866	PRKAR2B
ENSG00000043591	32.3924	-3.41579e-06	0.0014427	-3.16029	0.00157611	0.514509	1.37865	ADRB1
ENSG00000099338	74.3808	-0.810173	0.516062	-3.09633	0.00195932	0.514509	1.38866	CATSPERG
ENSG00000122786	10.4556	1.86077	1.17613	3.11465	0.00184166	0.514509	1.37865	CALD1
ENSG00000125864	47.0605	-4.86012e-06	0.0014427	-3.184	0.00145254	0.514509	1	BFSP1
ENSG00000138722	25.684	1.97054	1.04284	3.18313	0.0014569	0.514509	1	MMRN1
ENSG00000144120	53.9225	0.801168	0.389465	3.26336	0.00110099	0.514509	1	TMEM177
ENSG00000184500	13.4228	2.42616	1.21191	3.20186	0.00136542	0.514509	1	PROS1
ENSG00000204092	2.53227	-1.94849e-06	0.0014427	-3.19825	0.00138266	0.514509	1	NA
ENSG00000206195	4.88057	-2.10291e-06	0.0014427	-3.13948	0.0016925	0.514509	1.38866	DUXAP8
ENSG00000241351	12.3363	1.51766	0.769348	3.20519	0.00134975	0.514509	1	NA
ENSG00000243466	12.2744	1.90296	0.974031	3.19613	0.00139284	0.514509	1	NA
ENSG00000253210	56.7747	-7.92855e-06	0.0014427	-3.18326	0.00145625	0.514509	1	NA
ENSG00000254681	102.784	2.53493	1.46921	3.18509	0.00144708	0.514509	1.38866	PKD1P5-LOC105376752
ENSG00000264739	42.3846	-6.89234e-06	0.0014427	-3.17439	0.0015015	0.514509	1.37865	NA
ENSG00000266305	3.16325	-2.16567e-06	0.0014427	-3.10006	0.00193484	0.514509	1.37865	MIR4518
ENSG00000279620	14.1871	-6.33354e-06	0.0014427	-3.09411	0.00197402	0.514509	1.37865	NA
ENSG00000280537	2.56209	-2.41274e-06	0.0014427	-3.23993	0.00119559	0.514509	1	NA
ENSG00000283674	38.2603	-6.43055e-06	0.0014427	-3.24425	0.00117762	0.514509	1	LOC729732
ENSG00000237248	102.97	-4.54508e-06	0.0014427	-3.08031	0.00206788	0.517121	1.38866	LINC00987
ENSG00000011105	17.7233	1.10205	0.607151	3.16663	0.00154214	0.518258	1	TSPAN9
ENSG00000107317	129.675	-3.84338e-06	0.0014427	-3.16731	0.00153856	0.518258	1	PTGDS
ENSG00000074416	29.8947	1.13414	0.655131	3.15361	0.00161263	0.533346	1	MGLL
ENSG00000113209	3.46092	2.51177e-06	0.0014427	3.03581	0.00239891	0.537596	1.37865	PCDHB5
ENSG00000230658	19.817	1.37173	0.751128	3.12892	0.00175449	0.537596	1	NA
ENSG00000238039	30.6636	-6.30983e-06	0.0014427	-3.03381	0.00241483	0.537596	1.37865	NA
ENSG00000251301	188.034	-4.03938e-06	0.0014427	-3.03788	0.0023825	0.537596	1.37865	LINC02384
HLA-DRB1	425.528	0.810683	0.450775	3.1348	0.00171969	0.537596	1	NA
ENSG00000057657	3149.65	-0.539264	0.364572	-3.08402	0.00204225	0.557263	1	PRDM1
ENSG00000091181	94.2843	-3.35822e-06	0.0014427	-2.98629	0.00282382	0.557263	1.37865	IL5RA
ENSG00000128268	5.35734	3.60355e-06	0.0014427	2.99243	0.0027677	0.557263	1.37865	MGAT3
ENSG00000160683	172.98	0.651928	0.375966	3.10317	0.00191457	0.557263	1	CXCR5
ENSG00000164344	24.23	-5.80752e-06	0.0014427	-3.0798	0.00207142	0.557263	1	KLKB1
ENSG00000187134	18.7407	-3.68594e-06	0.0014427	-3.01621	0.00255956	0.557263	1.37865	AKR1C1
ENSG00000211644	12.0801	1.0818	0.740804	2.99594	0.00273601	0.557263	1.37865	NA
ENSG00000211750	80.803	-2.16746e-06	0.0014427	-2.99162	0.00277502	0.557263	1.38866	NA
ENSG00000263874	101.463	-1.24189e-05	0.0014427	-2.98139	0.00286946	0.557263	1.38866	LINC00672
ENSG00000277632	517.501	-4.43213e-06	0.0014427	-3.07769	0.00208612	0.557263	1	CCL3
ENSG00000267096	11.7337	-3.85162e-06	0.0014427	-2.9589	0.00308741	0.590644	1.37865	NA
ENSG00000119280	129.459	0.539281	0.343716	3.02608	0.00247743	0.607843	1	C1orf198
ENSG00000136014	99.8009	0.866464	0.569398	3.02259	0.00250619	0.607843	1	USP44
ENSG00000165891	13.9859	-5.39718e-06	0.0014427	-2.92146	0.00348394	0.607843	1.38866	E2F7
ENSG00000198346	266.654	0.586085	0.376577	3.02999	0.00244559	0.607843	1	ZNF813
ENSG00000272031	22.2942	-7.93642e-06	0.0014427	-2.92248	0.00347256	0.607843	1.38866	ANKRD34A
ENSG00000273271	76.9853	0.596939	0.462605	2.93685	0.00331563	0.607843	1.38866	NA
ENSG00000279583	19.5513	-4.13507e-06	0.0014427	-3.03596	0.00239769	0.607843	1	NA
ENSG00000242086	660.949	-0.533917	0.26509	-3.2932	0.000990554	0.610388	0.388658	SDHAP2
ENSG00000132196	172.551	-0.33963	0.248056	-3.00562	0.00265037	0.627534	1	HSD17B7
ENSG00000275158	23.9764	-3.0526e-06	0.0014427	-3	0.00269976	0.632047	1	NA
ENSG00000237854	167.556	-1.54524e-05	0.0014427	-2.89288	0.00381724	0.636394	1.38866	NA
ENSG00000211819	6.71765	1.45917	2.03684	2.88475	0.00391721	0.643499	1.37865	NA
ENSG00000241489	63.0661	-7.34989e-06	0.0014427	-2.88488	0.00391559	0.643499	1.38866	NA
ENSG00000013392	150.892	0.538994	0.38011	2.9765	0.00291563	0.653227	1	RWDD2A
ENSG00000269794	3.49757	-3.62789e-06	0.0014427	-2.87031	0.0041007	0.659309	1.37865	NA
ENSG00000131686	48.1114	0.902063	0.654381	2.96249	0.00305158	0.669291	1	CA6
ENSG00000211949	19.0146	1.08869	1.22106	2.84505	0.00444042	0.691848	1.37865	NA
ENSG00000238057	30.82	-4.99477e-06	0.0014427	-2.84518	0.00443863	0.691848	1.38866	ZEB2-AS1
ENSG00000215267	20.9647	-3.85031e-06	0.0014427	-2.83596	0.00456889	0.692459	1.38866	NA
HLA-C	16231.1	-1.16997e-05	0.0014427	-2.94075	0.00327416	0.692459	1	NA
ENSG00000139044	60.9064	-4.44625e-06	0.0014427	-2.82873	0.00467328	0.701199	1.38866	B4GALNT3
ENSG00000237513	256.8	-6.4073e-06	0.0014427	-2.92816	0.00340979	0.70343	1	NA
ENSG00000159055	91.684	0.671531	0.537689	2.91968	0.00350387	0.715752	1	MIS18A
ENSG00000117519	94.2412	7.5369e-06	0.0014427	2.8089	0.0049711	0.72416	1.38866	CNN3
ENSG00000101856	647.48	0.37912	0.312168	2.90975	0.00361722	0.724696	1	PGRMC1
ENSG00000211653	3.2543	2.56209e-06	0.0014427	2.90673	0.00365225	0.724746	1	NA
ENSG00000224418	21.0536	-5.5278e-06	0.00144269	-2.797	0.00515799	0.734278	1.37865	NA
ENSG00000244952	5.55599	-3.87305e-06	0.0014427	-2.79446	0.00519859	0.734278	1.37865	NA
ENSG00000259660	66.0717	-7.05538e-06	0.0014427	-2.78897	0.00528765	0.734613	1.38866	NA
ENSG00000107147	13.9303	-3.43016e-06	0.0014427	-2.85676	0.00427995	0.759407	1	KCNT1
ENSG00000109272	7.94605	2.14209	2.02088	2.86259	0.00420191	0.759407	1	PF4V1
ENSG00000144677	27.5399	3.64712e-06	0.00144269	2.75518	0.00586604	0.759407	1.37865	CTDSPL
ENSG00000211673	6.4967	3.05478e-06	0.0014427	2.87619	0.00402507	0.759407	1	NA
ENSG00000211788	136.488	6.18402e-06	0.0014427	2.75016	0.00595661	0.759407	1.38866	NA
ENSG00000211820	56.0072	-2.17623e-06	0.0014427	-2.75896	0.00579863	0.759407	1.38866	NA
ENSG00000211891	2.37883	1.29633e-06	0.0014427	2.8627	0.00420041	0.759407	1	NA
ENSG00000211955	5.31572	2.46079e-06	0.0014427	2.86605	0.00415633	0.759407	1	NA
ENSG00000227036	9.43621	-3.79137e-06	0.0014427	-2.85522	0.00430073	0.759407	1	LINC00511
ENSG00000254859	4.87891	-2.49905e-06	0.0014427	-2.75694	0.00583445	0.759407	1.37865	NA
ENSG00000119431	181.913	1.29105e-05	0.00144269	2.74558	0.00604047	0.761628	1.38866	HDHD3
ENSG00000082781	29.8263	4.08067e-06	0.00144269	2.69149	0.00711339	0.764706	1.37865	ITGB5
ENSG00000121152	127.176	-8.28917e-06	0.00144269	-2.72586	0.00641336	0.764706	1.38866	NCAPH
ENSG00000122378	120.032	8.36833e-06	0.00144269	2.70291	0.00687358	0.764706	1.37865	PRXL2A
ENSG00000124256	804.32	-7.77301e-06	0.0014427	-2.79213	0.00523616	0.764706	1	ZBP1
ENSG00000125434	44.399	-3.69176e-06	0.00144269	-2.69132	0.0071171	0.764706	1.38866	SLC25A35
ENSG00000134532	12.3761	4.7166e-06	0.0014427	2.79139	0.00524827	0.764706	1	SOX5
ENSG00000143353	241.363	1.30521e-05	0.00144269	2.68731	0.00720303	0.764706	1.37865	LYPLAL1
ENSG00000159556	7.38772	-3.07009e-06	0.0014427	-2.71779	0.00657199	0.764706	1.37865	ISL2
ENSG00000163162	3404.94	-2.18233e-05	0.00144269	-2.81105	0.004938	0.764706	1	RNF149
ENSG00000163568	36.9865	-5.02259e-06	0.00144269	-2.80217	0.00507602	0.764706	1	AIM2
ENSG00000166578	9.99976	-3.66698e-06	0.00144269	-2.83911	0.00452398	0.764706	1	IQCD
ENSG00000174348	31.8365	-3.3593e-06	0.0014427	-2.70126	0.00690766	0.764706	1.37865	PODN
ENSG00000196169	127.807	-4.74968e-06	0.0014427	-2.84396	0.00445566	0.764706	1	KIF19
ENSG00000200118	8.03356	-4.20503e-06	0.0014427	-2.83358	0.004603	0.764706	1	NA
ENSG00000202400	9.1251	-4.78174e-06	0.0014427	-2.82716	0.00469635	0.764706	1	SNORD82
ENSG00000204856	107.613	1.00509e-05	0.00144269	2.7016	0.00690071	0.764706	1.37865	FAM216A
ENSG00000205578	10.6702	-3.85176e-06	0.0014427	-2.79216	0.00523572	0.764706	1	NA
ENSG00000211598	21.743	1.28577	2.15442	2.81777	0.00483582	0.764706	1	NA
ENSG00000214402	8.78291	-2.97176e-06	0.0014427	-2.68392	0.00727649	0.764706	1.38866	LCNL1
ENSG00000240225	106.194	6.24994e-06	0.0014427	2.79353	0.00521357	0.764706	1	ZNF542P
ENSG00000242607	9.5131	-3.22705e-06	0.0014427	-2.79902	0.00512581	0.764706	1	NA
ENSG00000274349	48.4429	0.972509	1.14162	2.8357	0.00457247	0.764706	1	ZNF658
ENSG00000279665	27.8878	-5.0356e-06	0.0014427	-2.83631	0.00456378	0.764706	1	NA
ENSG00000282133	70.2904	-6.92859e-06	0.0014427	-2.8183	0.00482791	0.764706	1	NA
ENSG00000155016	211.54	8.43016e-06	0.0014427	2.78842	0.00529659	0.766387	1	CYP2U1
ENSG00000000003	38.3116	5.09547e-06	0.0014427	2.77793	0.00547056	0.7762	1	TSPAN6
ENSG00000164116	12.3364	3.92886e-06	0.0014427	2.76707	0.00565624	0.7762	1	GUCY1A1
ENSG00000172058	2.83378	-9.18384e-07	0.0014427	-2.65791	0.00786265	0.7762	1.38866	SERF1A
ENSG00000182732	5.11982	2.70551e-06	0.0014427	2.77056	0.00559596	0.7762	1	RGS6
ENSG00000183161	364.861	1.2088e-05	0.00144269	2.77171	0.0055762	0.7762	1	FANCF
ENSG00000188536	52.9671	-3.92806e-06	0.00144269	-2.66947	0.00759704	0.7762	1.37865	HBA2
ENSG00000224137	3.98568	2.79596e-06	0.0014427	2.765	0.00569231	0.7762	1	LINC01857
ENSG00000253284	30.0081	-5.4558e-06	0.00144269	-2.6595	0.00782571	0.7762	1.38866	NA
ENSG00000275405	104.066	-6.1676e-06	0.00144269	-2.65568	0.00791491	0.7762	1.38866	NA
ENSG00000005961	101.141	2.6799e-06	0.0014427	2.7481	0.00599409	0.805721	1	ITGA2B
ENSG00000125355	57.4486	-2.27923e-06	0.0014427	-2.63131	0.00850572	0.805721	1.38866	TMEM255A
ENSG00000127249	46.4769	6.55702e-06	0.00144269	2.74745	0.00600605	0.805721	1	ATP13A4
ENSG00000185340	14.7846	4.34856e-06	0.00144269	2.74002	0.00614361	0.805721	1	GAS2L1
ENSG00000224034	9.43087	-2.78813e-06	0.0014427	-2.73939	0.00615525	0.805721	1	LINC02561
ENSG00000241361	2.84119	1.28418e-06	0.0014427	2.62788	0.00859183	0.805721	1.38866	NA
ENSG00000241983	11.5716	-4.69283e-06	0.00144269	-2.63113	0.00851008	0.805721	1.38866	NA
ENSG00000143184	130.225	-3.7726e-06	0.00144269	-2.62652	0.00862631	0.809763	1.37865	XCL1
ENSG00000092931	611.975	-2.23783e-05	0.00144271	-3.01416	0.00257691	0.825972	0.388658	MFSD11
ENSG00000106078	2.58038	1.64526e-06	0.0014427	2.71221	0.00668372	0.825972	1	COBL
ENSG00000111644	28.9351	5.71875e-06	0.00144269	2.71629	0.00660181	0.825972	1	ACRBP
ENSG00000136231	16.0572	3.8239e-06	0.0014427	2.71978	0.00653249	0.825972	1	IGF2BP3
ENSG00000205572	13.8318	5.52903e-06	0.00144269	2.70947	0.00673907	0.825972	1	SERF1A
ENSG00000237667	2.42928	1.13914e-06	0.0014427	2.71042	0.00671981	0.825972	1	LINC01115
ENSG00000249140	11.6172	-5.52761e-06	0.00144269	-2.60564	0.00917033	0.825972	1.37865	NA
ENSG00000256128	128.709	-3.74638e-06	0.00144269	-2.6078	0.00911263	0.825972	1.37865	NA
ENSG00000279744	49.8348	-4.64941e-06	0.00144269	-2.59964	0.00933205	0.825972	1.38866	NA
ENSG00000047648	9.26343	2.93403e-06	0.0014427	2.70101	0.00691299	0.830244	1	ARHGAP6
ENSG00000101115	6.81437	-2.96759e-06	0.0014427	-2.6949	0.00704088	0.830244	1	SALL4
ENSG00000134184	33.1234	-4.8829e-07	0.0014427	-2.59085	0.00957387	0.830244	1.37865	GSTM1
ENSG00000149328	148.768	-4.31589e-06	0.00144269	-2.70546	0.00682102	0.830244	1	GLB1L2
ENSG00000149564	16.7801	3.85543e-06	0.00144269	2.57721	0.00996	0.830244	1.38866	ESAM
ENSG00000222041	458.942	-8.69282e-06	0.0014427	-2.99771	0.00272014	0.830244	0.388658	CYTOR
ENSG00000239794	13.9305	-3.6886e-06	0.00144269	-2.69808	0.0069741	0.830244	1	NA
ENSG00000254732	5.55298	-4.00476e-06	0.00144269	-2.69403	0.00705928	0.830244	1	NA
ENSG00000256746	3.7463	-2.81321e-06	0.00144269	-2.57973	0.00988765	0.830244	1.37865	MADD-AS1
ENSG00000257023	2.85741	-2.01867e-06	0.0014427	-2.69199	0.00710266	0.830244	1	NA
ENSG00000129219	177.609	-7.58431e-06	0.00144269	-2.57466	0.0100338	0.831777	1.38866	PLD2
ENSG00000251002	12.1287	-3.14448e-06	0.00144269	-2.67996	0.00736319	0.842964	1	LOC105370401
ENSG00000254364	8.43106	-4.13791e-06	0.00144269	-2.56508	0.0103153	0.845765	1.38866	NA
ENSG00000234292	10.5821	-3.58727e-06	0.00144269	-2.56517	0.0103127	0.847056	1.37865	NA
ENSG00000211896	47.2792	2.15335e-06	0.0014427	2.67109	0.00756047	0.851513	1	NA
ENSG00000211966	5.64771	3.82892e-06	0.00144269	2.55597	0.0105893	0.855825	1.37865	NA
ENSG00000269821	181.686	-5.98356e-06	0.00144269	-2.55681	0.0105637	0.855825	1.37865	KCNQ1OT1
ENSG00000265787	22.1272	-4.29742e-06	0.00144269	-2.66317	0.00774079	0.85791	1	CYP4F35P
ENSG00000171806	246.039	0.684742	0.496539	2.96835	0.00299406	0.867119	0.378655	METTL18
ENSG00000198796	78.7527	-2.9389e-06	0.00144269	-2.54669	0.0108751	0.867119	1.37865	ALPK2
ENSG00000204556	4.67322	3.88737e-06	0.00144269	2.6537	0.00796151	0.867408	1	NA
ENSG00000220785	10.6477	4.20695e-06	0.00144269	2.54208	0.0110196	0.867408	1.37865	NA
ENSG00000207389	76.3278	6.17052e-07	0.00144269	2.649	0.00807314	0.868163	1	RNU1-4
ENSG00000223519	2.61745	2.44952e-06	0.0014427	2.53279	0.0113159	0.868163	1.37865	NA
ENSG00000259845	67.757	-1.57816e-06	0.0014427	-2.64338	0.00820829	0.868163	1	NA
ENSG00000261167	85.1123	8.01362e-06	0.00144269	2.64754	0.00810793	0.868163	1	NA
ENSG00000265907	7.07229	-1.74422e-06	0.0014427	-2.64423	0.00818775	0.868163	1	NA
ENSG00000166199	290.466	1.42368e-05	0.00144269	2.64043	0.00828018	0.871342	1	ALKBH3
ENSG00000104970	105.524	-3.82062e-06	0.00144269	-2.51674	0.0118445	0.878979	1.38866	KIR3DX1
ENSG00000138669	38.9831	4.13301e-06	0.00144269	2.63024	0.00853246	0.878979	1	PRKG2
ENSG00000145335	15.0982	3.41818e-06	0.00144269	2.5201	0.0117322	0.878979	1.38866	SNCA
ENSG00000199961	13.5971	-4.49089e-06	0.00144269	-2.5191	0.0117654	0.878979	1.37865	SNORD1B
ENSG00000225936	3.0599	2.28158e-06	0.0014427	2.629	0.00856368	0.878979	1	NA
ENSG00000010278	34.2013	4.64142e-06	0.00144269	2.49258	0.012682	0.894302	1.37865	CD9
ENSG00000153064	96.0229	6.11376e-06	0.00144269	2.4898	0.0127814	0.894302	1.37865	BANK1
ENSG00000163421	221.511	-2.51173e-06	0.00144269	-2.49825	0.0124807	0.894302	1.38866	PROK2
ENSG00000171169	523.248	1.12211e-05	0.00144269	2.60716	0.00912964	0.894302	1	NAIF1
ENSG00000197933	74.1327	5.84666e-06	0.00144269	2.50069	0.0123951	0.894302	1.38866	ZNF823
ENSG00000205571	96.9605	5.16887e-06	0.00144269	2.50556	0.0122256	0.894302	1.37865	SMN1
ENSG00000212916	58.8162	8.6975e-06	0.00144269	2.48942	0.0127953	0.894302	1.38866	MAP10
ENSG00000230747	117.079	-7.87282e-06	0.00144269	-2.4882	0.0128392	0.894302	1.38866	NA
ENSG00000235908	30.8516	-3.11577e-06	0.00144269	-2.49701	0.0125245	0.894302	1.37865	NA
ENSG00000242060	13.041	-4.34652e-06	0.00144269	-2.60643	0.00914922	0.894302	1	NA
ENSG00000276291	314.334	-1.28884e-05	0.00144269	-2.60564	0.00917021	0.894302	1	NA
ENSG00000276405	166.81	-2.42053e-06	0.00144269	-2.60836	0.00909767	0.894302	1	NA
ENSG00000279058	4.73109	-2.33871e-06	0.00144269	-2.61565	0.00890571	0.894302	1	NA
ENSG00000169704	12.2446	2.25095e-06	0.0014427	2.48336	0.0130149	0.896219	1.38866	GP9
ENSG00000279861	141.625	-4.21532e-06	0.00144269	-2.48319	0.0130212	0.896219	1.38866	NA
ENSG00000072274	3777.94	-1.53883e-05	0.0014427	-2.87593	0.00402844	0.903619	0.388658	TFRC
ENSG00000073910	421.497	-7.04665e-06	0.00144269	-2.58724	0.00967495	0.903619	1	FRY
ENSG00000123329	3389.12	-9.52156e-06	0.00144269	-2.57516	0.0100195	0.903619	1	ARHGAP9
ENSG00000132330	29.7722	-5.59922e-06	0.00144269	-2.47756	0.0132285	0.903619	1.37865	SCLY
ENSG00000137878	3.59472	1.76173e-06	0.00144269	2.56399	0.0103476	0.903619	1	GCOM1
ENSG00000141441	7.29366	3.64755e-06	0.0014427	2.57051	0.0101548	0.903619	1	GAREM1
ENSG00000141854	19.4569	-5.53805e-06	0.00144269	-2.58194	0.00982456	0.903619	1	MISP3
ENSG00000145723	161.184	6.37021e-06	0.00144269	2.44966	0.0142993	0.903619	1.38866	GIN1
ENSG00000160993	187.127	7.60876e-06	0.00144269	2.58039	0.00986894	0.903619	1	ALKBH4
ENSG00000162366	6.15373	2.51124e-06	0.00144269	2.47188	0.0134404	0.903619	1.37865	PDZK1IP1
ENSG00000169224	8.2288	3.35198e-06	0.00144269	2.56734	0.0102481	0.903619	1	GCSAML
ENSG00000199805	9.52423	-2.80783e-06	0.00144269	-2.45216	0.0142001	0.903619	1.37865	NA
ENSG00000211660	6.40155	2.51782e-06	0.00144269	2.45577	0.0140585	0.903619	1.37865	NA
ENSG00000211937	3.21433	1.95315e-06	0.00144269	2.46035	0.01388	0.903619	1.37865	NA
ENSG00000232671	9.68721	-4.21058e-06	0.00144269	-2.57568	0.0100042	0.903619	1	ZNF687-AS1
ENSG00000241170	53.2264	-6.49087e-06	0.00144269	-2.45845	0.0139537	0.903619	1.37865	NA
ENSG00000249786	10.9199	-4.46725e-06	0.00144269	-2.59112	0.00956645	0.903619	1	NA
ENSG00000256720	143.245	-4.142e-06	0.00144269	-2.56373	0.0103554	0.903619	1	NA
ENSG00000267375	5.15743	-2.59905e-06	0.00144269	-2.46726	0.0136152	0.903619	1.38866	NA
ENSG00000278829	243.315	-6.56209e-06	0.00144269	-2.58196	0.00982407	0.903619	1	NA
IFITM4P	6.19123	3.05701e-06	0.00144269	2.47073	0.0134837	0.903619	1.37865	NA
ENSG00000172465	86.9731	2.66679e-06	0.00144267	2.44481	0.0144928	0.906064	1.38866	TCEAL1
ENSG00000116857	251.509	0.424582	0.381129	2.87638	0.00402269	0.913979	0.378655	TMEM9
ENSG00000197461	27.913	4.57767e-06	0.00144269	2.55367	0.0106593	0.913979	1	PDGFA
ENSG00000198719	103.903	4.48797e-06	0.00144269	2.44151	0.0146261	0.913979	1.37865	DLL1
ENSG00000003096	20.4192	5.3507e-06	0.00144269	2.42013	0.0155151	0.919812	1.38866	KLHL13
ENSG00000007350	85.9841	4.8253e-06	0.00144269	2.51053	0.012055	0.919812	1	TKTL1
ENSG00000021762	836.129	-5.01055e-06	0.00144269	-2.48162	0.0130788	0.919812	1	OSBPL5
ENSG00000057019	39.4918	5.09523e-06	0.00144269	2.33926	0.0193217	0.919812	1.37865	DCBLD2
ENSG00000058091	35.1586	6.48803e-06	0.00144269	2.54597	0.0108974	0.919812	1	CDK14
ENSG00000062716	1812.27	-6.61328e-06	0.00144269	-2.44857	0.0143423	0.919812	1	VMP1
ENSG00000082438	42.4515	5.20313e-06	0.00144269	2.36462	0.0180485	0.919812	1.38866	COBLL1
ENSG00000100522	352.457	8.86359e-06	0.00144269	2.43731	0.0147969	0.919812	1	GNPNAT1
ENSG00000105245	72.3657	-4.8777e-06	0.00144269	-2.44138	0.0146312	0.919812	1	NUMBL
ENSG00000107968	1270.62	-8.18187e-06	0.00144269	-2.44479	0.0144935	0.919812	1	MAP3K8
ENSG00000109458	36.5209	4.71937e-06	0.00144269	2.32885	0.0198669	0.919812	1.38866	GAB1
ENSG00000120885	188.598	4.59784e-06	0.00144269	2.43734	0.0147958	0.919812	1	CLU
ENSG00000121406	526.573	6.89614e-06	0.00144269	2.47147	0.0134559	0.919812	1	ZNF549
ENSG00000129657	1597.91	-9.89057e-06	0.00144269	-2.45268	0.0141797	0.919812	1	SEC14L1
ENSG00000130561	13.4999	-4.37196e-06	0.00144269	-2.32924	0.0198464	0.919812	1.37865	SAG
ENSG00000132970	6.17194	2.62201e-06	0.00144269	2.46799	0.0135876	0.919812	1	WASF3
ENSG00000160318	52.3656	-4.94272e-06	0.00144269	-2.42516	0.0153017	0.919812	1.37865	CLDND2
ENSG00000161911	22.082	2.48685e-06	0.00144269	2.45371	0.0141392	0.919812	1	TREML1
ENSG00000161958	6.13305	-4.03565e-06	0.00144269	-2.3476	0.0188946	0.919812	1.38866	FGF11
ENSG00000162722	18.2727	3.21786e-06	0.00144269	2.38052	0.0172884	0.919812	1.37865	TRIM58
ENSG00000163466	8395.51	-1.85755e-05	0.00144268	-2.49089	0.0127424	0.919812	1	ARPC2
ENSG00000164236	74.252	7.10041e-06	0.00144269	2.35251	0.0186472	0.919812	1.38866	ANKRD33B
ENSG00000165171	5.04936	-2.43377e-06	0.00144269	-2.49254	0.0126832	0.919812	1	METTL27
ENSG00000165821	60.5142	8.64191e-06	0.00144269	2.50356	0.0122952	0.919812	1	SALL2
ENSG00000166770	18.8202	4.21915e-06	0.00144269	2.511	0.0120391	0.919812	1	ZNF667-AS1
ENSG00000167333	202.605	8.57811e-06	0.00144269	2.48307	0.0130257	0.919812	1	TRIM68
ENSG00000167768	103.419	-9.44763e-07	0.0014427	-2.34777	0.0188861	0.919812	1.37865	KRT1
ENSG00000170271	23.4618	3.40602e-06	0.00144269	2.45921	0.0139241	0.919812	1	FAXDC2
ENSG00000171595	16.9222	-4.77077e-06	0.00144269	-2.44341	0.0145492	0.919812	1	DNAI2
ENSG00000173040	37.9349	-4.12088e-06	0.00144269	-2.46161	0.0138315	0.919812	1	EVC2
ENSG00000174371	22.5345	-6.97798e-06	0.00144269	-2.51448	0.0119207	0.919812	1	EXO1
ENSG00000175305	58.6213	-7.58071e-06	0.00144269	-2.44065	0.0146607	0.919812	1	CCNE2
ENSG00000180185	138.744	7.58679e-06	0.00144269	2.43811	0.0147642	0.919812	1	FAHD1
ENSG00000182240	11.701	4.08646e-06	0.00144269	2.50159	0.0123636	0.919812	1	BACE2
ENSG00000182585	7.07313	-2.38879e-06	0.00144269	-2.39062	0.0168198	0.919812	1.37865	EPGN
ENSG00000183134	42.8232	-2.88315e-06	0.00144269	-2.4105	0.0159308	0.919812	1.37865	PTGDR2
ENSG00000185900	400.245	1.53557e-05	0.0014427	2.48406	0.0129894	0.919812	1	POMK
ENSG00000186010	73.2154	-5.39246e-06	0.00144269	-2.40656	0.0161036	0.919812	1.37865	NDUFA13
ENSG00000188707	516.848	1.20981e-05	0.00144269	2.54328	0.0109818	0.919812	1	ZBED6CL
ENSG00000188738	19.6077	2.97088e-06	0.00144269	2.45611	0.014045	0.919812	1	FSIP2
ENSG00000196704	1758.07	-9.40986e-06	0.00144269	-2.44627	0.0144342	0.919812	1	AMZ2
ENSG00000197308	12.8369	-2.8345e-06	0.00144269	-2.33115	0.0197456	0.919812	1.38866	GATA3-AS1
ENSG00000199804	2.4084	-2.04127e-06	0.00144269	-2.3717	0.0177062	0.919812	1.37865	NA
ENSG00000207701	3.30777	-2.59102e-06	0.00144269	-2.50707	0.0121738	0.919812	1	MIR597
ENSG00000211651	4.74451	1.4468e-06	0.0014427	2.40844	0.0160211	0.919812	1.37865	NA
ENSG00000213903	460.328	-1.20202e-05	0.00144269	-2.76341	0.00572013	0.919812	0.388658	LTB4R
ENSG00000224635	9.27787	-4.26199e-06	0.00144269	-2.50981	0.0120797	0.919812	1	NA
ENSG00000227070	32.3322	-4.82906e-06	0.00144269	-2.38747	0.0169647	0.919812	1.37865	NA
ENSG00000228702	3.6911	-3.2093e-06	0.00144269	-2.50809	0.0121387	0.919812	1	NA
ENSG00000229719	30.6973	-2.32382e-06	0.00144269	-2.31897	0.0203966	0.919812	1.38866	NA
ENSG00000229727	17.2733	-4.24495e-06	0.00144269	-2.41	0.0159526	0.919812	1.38866	LOC100506274
ENSG00000229980	32.3068	-5.38505e-06	0.00144269	-2.50802	0.0121408	0.919812	1	TOB1-AS1
ENSG00000231304	45.6134	-7.2498e-06	0.00144269	-2.43644	0.0148328	0.919812	1	SGO1-AS1
ENSG00000232956	1629.18	-8.12647e-06	0.00144269	-2.47887	0.01318	0.919812	1	SNHG15
ENSG00000233791	71.7201	-8.26286e-06	0.00144269	-2.46935	0.0135358	0.919812	1	LINC01136
ENSG00000233825	10.7705	-4.43439e-06	0.00144269	-2.39097	0.0168039	0.919812	1.38866	NA
ENSG00000236278	18.2653	-2.65151e-06	0.00144269	-2.39265	0.0167273	0.919812	1.37865	NA
ENSG00000236304	14.9808	1.7246e-06	0.0014427	2.49781	0.0124962	0.919812	1	LOC107984360
ENSG00000236935	30.8673	-4.20089e-06	0.00144269	-2.33717	0.0194305	0.919812	1.37865	NA
ENSG00000237422	19.7972	-3.11771e-06	0.00144269	-2.48592	0.0129218	0.919812	1	NA
ENSG00000238035	4.55982	3.4827e-06	0.00144269	2.49771	0.0124997	0.919812	1	NA
ENSG00000244734	525.857	-3.83857e-06	0.00144269	-2.52989	0.0114099	0.919812	1	HBB
ENSG00000245105	474.709	-3.55411e-06	0.00144269	-2.44587	0.0144503	0.919812	1	A2M-AS1
ENSG00000248323	46.2151	-3.52805e-06	0.00144269	-2.33765	0.0194052	0.919812	1.37865	LUCAT1
ENSG00000248873	2.37335	2.33468e-06	0.00144269	2.44255	0.0145841	0.919812	1	NA
ENSG00000250853	11.075	-5.46832e-06	0.00144269	-2.53295	0.0113106	0.919812	1	NA
ENSG00000252118	5.39368	-3.22641e-06	0.00144269	-2.36588	0.0179871	0.919812	1.38866	NA
ENSG00000253043	20.333	-5.09705e-06	0.00144269	-2.42163	0.0154509	0.919812	1.37865	NA
ENSG00000255776	34.9796	-2.72942e-06	0.00144269	-2.35918	0.0183153	0.919812	1.37865	NA
ENSG00000258404	19.6099	-4.87731e-06	0.00144269	-2.49258	0.0126817	0.919812	1	NA
ENSG00000258590	9.30793	2.82476e-06	0.00144269	2.46503	0.0137002	0.919812	1	NA
ENSG00000259818	23.6213	-3.31891e-06	0.00144269	-2.45032	0.0142731	0.919812	1	NA
ENSG00000260077	45.442	-4.05007e-06	0.00144269	-2.339	0.0193352	0.919812	1.38866	NA
ENSG00000261030	4.11456	-2.87602e-06	0.00144269	-2.46696	0.0136266	0.919812	1	NA
ENSG00000261471	16.55	-4.60883e-06	0.00144269	-2.49827	0.01248	0.919812	1	NA
ENSG00000261888	48.9837	-4.06157e-06	0.00144269	-2.3557	0.0184881	0.919812	1.37865	NA
ENSG00000265413	9.35455	-2.93098e-06	0.00144269	-2.5432	0.0109841	0.919812	1	NA
ENSG00000265462	8.67156	-2.97132e-06	0.00144269	-2.36021	0.0182648	0.919812	1.37865	MIR3680-1
ENSG00000267670	8.71532	-3.40471e-06	0.00144269	-2.44816	0.0143587	0.919812	1	NA
ENSG00000267796	26.054	-5.55265e-06	0.00144269	-2.31721	0.0204925	0.919812	1.38866	LIN37
ENSG00000268581	11.2333	-3.91577e-06	0.00144269	-2.54013	0.0110811	0.919812	1	NA
ENSG00000269578	71.1162	-4.42377e-06	0.00144269	-2.4601	0.0138898	0.919812	1	NA
ENSG00000270015	144.35	-5.91566e-06	0.00144269	-2.31688	0.0205101	0.919812	1.38866	NA
ENSG00000270062	138.573	1.11021e-05	0.00144269	2.38451	0.0171019	0.919812	1.38866	NA
ENSG00000270532	2.7007	-2.03971e-06	0.00144269	-2.47695	0.013251	0.919812	1	NA
ENSG00000273702	37.2668	-4.20442e-06	0.00144269	-2.42796	0.0151839	0.919812	1.38866	NA
ENSG00000275302	1100.47	-5.46315e-06	0.00144269	-2.45603	0.014048	0.919812	1	CCL4
ENSG00000275491	22.535	-4.34772e-06	0.00144269	-2.50537	0.0122323	0.919812	1	LINC01730
ENSG00000278075	5.56257	-3.7751e-06	0.0014427	-2.50477	0.012253	0.919812	1	NA
ENSG00000279500	76.9952	-4.73082e-06	0.00144269	-2.37237	0.0176742	0.919812	1.37865	NA
ENSG00000280138	2648.47	-6.93886e-06	0.00144269	-2.49919	0.0124478	0.919812	1	NA
ENSG00000281741	12.2765	-5.53495e-06	0.0014427	-2.41885	0.0155697	0.919812	1.38866	NA
ENSG00000282939	135.249	4.61543e-06	0.00144269	2.54121	0.011047	0.919812	1	NA
ENSG00000241769	110.93	-5.35357e-06	0.00144269	-2.43095	0.0150595	0.926247	1	LINC00893
ENSG00000243762	21.0172	-5.67824e-06	0.00144269	-2.31231	0.0207603	0.926247	1.37865	NA
ENSG00000276645	4.41863	-2.79267e-06	0.00144269	-2.3093	0.020927	0.926247	1.38866	NA
ENSG00000262691	5.77804	-2.62154e-06	0.00144269	-2.42947	0.0151209	0.926645	1	NA
ENSG00000257261	26.3571	4.97332e-06	0.00144269	2.42367	0.0153645	0.936915	1	NA
ENSG00000267197	6.77776	-3.11436e-06	0.00144269	-2.301	0.0213915	0.936915	1.38866	NA
ENSG00000279880	17.7441	-5.30876e-06	0.00144269	-2.42122	0.0154684	0.936915	1	NA
HLA-L	67.456	-4.95382e-06	0.00144269	-2.42217	0.0154282	0.936915	1	NA
ENSG00000177455	25.7782	4.99515e-06	0.00144269	2.41768	0.0156196	0.937794	1	CD19
ENSG00000197128	59.1318	4.64578e-06	0.00144269	2.41563	0.0157079	0.937794	1	ZNF772
ENSG00000204136	11.4812	2.67928e-06	0.00144269	2.41574	0.0157034	0.937794	1	GGTA1P
ENSG00000241666	10.435	-2.79583e-06	0.00144269	-2.29986	0.0214562	0.937794	1.37865	NA
XXbac-BPG254F23	12.3799	-4.55762e-06	0.00144269	-2.41759	0.0156235	0.937794	1	NA
ENSG00000211897	17.0829	2.61692e-06	0.00144269	2.41394	0.0157812	0.938749	1	NA
ENSG00000229754	35.3874	2.29713e-06	0.00144269	2.2938	0.0218021	0.938749	1.37865	NA
ENSG00000012124	68.7823	6.25948e-06	0.00144269	2.27918	0.0226564	0.944465	1.37865	CD22
ENSG00000112561	348.389	-1.46724e-05	0.00144268	-2.39818	0.0164768	0.944465	1	TFEB
ENSG00000117226	778.052	-2.38202e-05	0.00144274	-2.40934	0.0159812	0.944465	1	GBP3
ENSG00000127920	40.096	1.97483e-06	0.00144269	2.28601	0.0222538	0.944465	1.37865	GNG11
ENSG00000159228	91.9574	7.13703e-06	0.00144269	2.39267	0.0167262	0.944465	1	CBR1
ENSG00000168286	1146.4	1.12733e-05	0.00144269	2.40296	0.0162628	0.944465	1	THAP11
ENSG00000169314	7.09884	3.56992e-06	0.00144269	2.39733	0.0165152	0.944465	1	C22orf15
ENSG00000182013	7.95188	9.34582e-07	0.00144269	2.27285	0.023035	0.944465	1.37865	PNMA8A
ENSG00000182871	305.81	2.94446e-06	0.00144269	2.39475	0.0166317	0.944465	1	COL18A1
ENSG00000245694	11.9433	-3.20386e-06	0.00144269	-2.28733	0.0221764	0.944465	1.37865	CRNDE
ENSG00000253882	78.4197	7.41906e-06	0.00144269	2.39525	0.0166091	0.944465	1	LOC154761
ENSG00000261359	14.0345	-3.74541e-06	0.00144269	-2.28227	0.0224735	0.944465	1.37865	PYCARD-AS1
ENSG00000262412	8.82018	-3.54705e-06	0.00144269	-2.40424	0.0162062	0.944465	1	NA
ENSG00000272369	17.6883	5.4257e-06	0.00144269	2.27636	0.0228246	0.944465	1.38866	NA
ENSG00000274963	30.9234	-4.34696e-06	0.00144269	-2.39823	0.0164743	0.944465	1	NA
ENSG00000278985	60.6509	-4.37424e-06	0.00144269	-2.39364	0.0166819	0.944465	1	NA
ENSG00000279520	141.292	-3.31276e-06	0.00144269	-2.2776	0.0227505	0.944465	1.38866	NA
XXbac-BPG248L24	9.43229	8.08534e-07	0.0014427	2.27131	0.0231283	0.944465	1.38866	NA
ENSG00000119862	36.2922	3.55112e-06	0.00144269	2.39057	0.0168224	0.946442	1	LGALSL
ENSG00000207468	30.5934	-5.81117e-06	0.00144269	-2.38992	0.0168521	0.946442	1	SNORA19
ENSG00000239951	23.2508	2.72817e-06	0.00144269	2.26552	0.0234806	0.947075	1.38866	NA
ENSG00000154146	50.5463	2.18882e-06	0.00144269	2.26431	0.0235551	0.947534	1.38866	NRGN
ENSG00000162438	22.8701	-3.03888e-06	0.00144269	-2.384	0.0171257	0.949021	1	CTRC
ENSG00000239948	5.25851	-2.67115e-06	0.00144269	-2.3856	0.0170511	0.949021	1	NA
ENSG00000251603	2.98184	2.36433e-06	0.00144269	2.38491	0.0170835	0.949021	1	NA
ENSG00000179165	27.3153	-4.81768e-06	0.00144269	-2.38295	0.0171746	0.949204	1	PXT1
ENSG00000101017	44.249	7.9124e-06	0.00144269	2.25714	0.0239994	0.950123	1.38866	CD40
ENSG00000239705	12.8825	-3.66758e-06	0.00144269	-2.2577	0.0239646	0.950123	1.38866	NA
ENSG00000274051	26.3884	-5.21608e-06	0.00144269	-2.37954	0.0173342	0.950461	1	NA
ENSG00000013619	42.2825	-4.09512e-06	0.00144269	-2.13509	0.0327534	0.952072	1.38866	MAMLD1
ENSG00000029153	11.1179	-3.96604e-06	0.00144269	-2.30454	0.0211925	0.952072	1	ARNTL2
ENSG00000042980	82.2755	5.05369e-06	0.00144269	2.11671	0.0342844	0.952072	1.38866	ADAM28
ENSG00000053747	6.54864	-1.93987e-06	0.00144269	-2.21288	0.0269056	0.952072	1.38866	LAMA3
ENSG00000061918	16.3152	2.60656e-06	0.00144269	2.19965	0.0278314	0.952072	1.37865	GUCY1B1
ENSG00000072133	13.0802	3.58576e-06	0.00144269	2.27192	0.0230916	0.952072	1	RPS6KA6
ENSG00000072778	2771.25	-7.20492e-06	0.00144269	-2.25459	0.024159	0.952072	1	ACADVL
ENSG00000072840	26.3716	-3.8387e-06	0.00144269	-2.28012	0.0226005	0.952072	1	EVC
ENSG00000099999	120.953	-8.39042e-06	0.00144269	-2.27584	0.0228555	0.952072	1	RNF215
ENSG00000101417	131.323	6.94555e-06	0.00144269	2.17777	0.0294229	0.952072	1.37865	PXMP4
ENSG00000104133	3703.45	-7.30908e-06	0.00144269	-2.27513	0.0228984	0.952072	1	SPG11
ENSG00000106536	2.62754	-1.15461e-06	0.00144269	-2.14844	0.0316787	0.952072	1.38866	POU6F2
ENSG00000106992	84.6802	-4.86823e-06	0.00144269	-2.15711	0.0309968	0.952072	1.38866	AK1
ENSG00000108556	137.989	-5.83747e-06	0.00144269	-2.25535	0.0241117	0.952072	1	CHRNE
ENSG00000116191	430.788	7.05062e-06	0.00144269	2.25414	0.0241876	0.952072	1	RALGPS2
ENSG00000121297	53.8629	-3.20728e-06	0.00144269	-2.19165	0.0284045	0.952072	1.37865	TSHZ3
ENSG00000123643	119.167	-1.25594e-05	0.0014427	-2.15404	0.0312368	0.952072	1.37865	SLC36A1
ENSG00000128815	188.737	7.0071e-06	0.00144269	2.33189	0.0197063	0.952072	1	WDFY4
ENSG00000130222	20.3334	-2.92235e-06	0.00144269	-2.24063	0.0250503	0.952072	1.38866	GADD45G
ENSG00000131401	14.5846	3.04035e-06	0.00144269	2.17706	0.0294762	0.952072	1.38866	NAPSB
ENSG00000131845	325.149	5.23143e-06	0.00144269	2.36879	0.0178462	0.952072	1	ZNF304
ENSG00000132329	7.40939	3.29807e-06	0.00144269	2.13484	0.0327745	0.952072	1.38866	RAMP1
ENSG00000132359	2046.64	-6.33728e-06	0.00144269	-2.34384	0.0190863	0.952072	1	RAP1GAP2
ENSG00000134802	139.941	-8.26281e-06	0.00144269	-2.29416	0.0217814	0.952072	1	SLC43A3
ENSG00000134824	148	-1.65108e-06	0.00144269	-2.33305	0.0196455	0.952072	1	FADS2
ENSG00000136425	43.8029	7.22675e-06	0.00144269	2.37208	0.0176882	0.952072	1	CIB2
ENSG00000136828	202.029	-7.95244e-06	0.00144269	-2.13081	0.0331045	0.952072	1.37865	RALGPS1
ENSG00000137198	12.1063	4.92357e-06	0.00144269	2.36708	0.0179293	0.952072	1	GMPR
ENSG00000138166	2126.25	-6.04169e-06	0.00144269	-2.29193	0.0219099	0.952072	1	DUSP5
ENSG00000138435	4.30075	-3.51616e-06	0.00144269	-2.3737	0.0176108	0.952072	1	CHRNA1
ENSG00000140939	10.4456	-3.26309e-06	0.00144269	-2.34882	0.0188332	0.952072	1	NOL3
ENSG00000141040	135.425	7.40903e-06	0.00144269	2.29467	0.0217523	0.952072	1	ZNF287
ENSG00000141562	1010.01	-1.2465e-05	0.00144268	-2.28321	0.0224177	0.952072	1	NARF
ENSG00000145014	38.2028	-5.35975e-06	0.00144269	-2.19547	0.0281299	0.952072	1.38866	TMEM44
ENSG00000145337	872.247	1.07601e-05	0.00144268	2.24927	0.0244951	0.952072	1	PYURF
ENSG00000146733	40.3237	5.99289e-06	0.00144269	2.35273	0.0186363	0.952072	1	PSPH
ENSG00000147180	297.986	8.06643e-06	0.00144269	2.31341	0.0207	0.952072	1	ZNF711
ENSG00000147394	97.6158	5.34328e-06	0.00144269	2.33355	0.0196192	0.952072	1	ZNF185
ENSG00000148429	248.758	8.03091e-06	0.00144269	2.33596	0.0194932	0.952072	1	USP6NL
ENSG00000156011	13.3075	4.12906e-06	0.00144269	2.18471	0.0289101	0.952072	1.37865	PSD3
ENSG00000157404	44.2849	2.26307e-06	0.00144269	2.25329	0.0242409	0.952072	1	KIT
ENSG00000158286	45.5393	-2.50378e-06	0.00144269	-2.17101	0.0299305	0.952072	1.37865	RNF207
ENSG00000158555	916.582	-5.9168e-06	0.00144269	-2.65284	0.00798173	0.952072	0.378655	GDPD5
ENSG00000159231	50.2139	4.29327e-06	0.00144269	2.23297	0.0255512	0.952072	1.38866	CBR3
ENSG00000159674	602.404	-5.56426e-06	0.00144269	-2.2559	0.0240766	0.952072	1	SPON2
ENSG00000163736	542.9	1.81077e-06	0.00144269	2.35402	0.0185714	0.952072	1	PPBP
ENSG00000163737	84.451	1.87875e-06	0.00144269	2.14625	0.0318531	0.952072	1.37865	PF4
ENSG00000163864	27.0098	4.9623e-06	0.00144269	2.15305	0.0313148	0.952072	1.38866	NMNAT3
ENSG00000164920	9.19596	-2.21771e-06	0.00144269	-2.28142	0.0225239	0.952072	1	OSR2
ENSG00000165490	42.9554	5.86296e-06	0.00144269	2.20041	0.0277777	0.952072	1.38866	DDIAS
ENSG00000166148	4.35021	1.96212e-06	0.00144269	2.24862	0.0245365	0.952072	1	AVPR1A
ENSG00000166387	327.329	2.84225e-06	0.00144269	2.26527	0.0234959	0.952072	1	PPFIBP2
ENSG00000167034	113.815	8.06273e-06	0.00144269	2.14945	0.0315989	0.952072	1.37865	NKX3-1
ENSG00000168000	41.0085	-8.07905e-06	0.00144269	-2.22967	0.0257694	0.952072	1.38866	BSCL2
ENSG00000168734	62.856	5.01165e-06	0.00144269	2.1793	0.0293094	0.952072	1.38866	PKIG
ENSG00000169194	8.30894	-3.42623e-06	0.00144269	-2.2093	0.0271538	0.952072	1.37865	IL13
ENSG00000171992	5.67868	3.08751e-06	0.00144269	2.34127	0.0192185	0.952072	1	SYNPO
ENSG00000173041	531.172	1.14942e-05	0.00144269	2.698	0.0069757	0.952072	0.388658	ZNF680
ENSG00000173406	12.0033	-3.80869e-06	0.00144269	-2.20817	0.0272328	0.952072	1.37865	DAB1
ENSG00000174136	354.45	5.87659e-06	0.00144269	2.27988	0.022615	0.952072	1	RGMB
ENSG00000174945	17.427	-4.34094e-06	0.00144269	-2.2742	0.0229542	0.952072	1	AMZ1
ENSG00000175595	344.581	8.53298e-06	0.00144269	2.31609	0.0205533	0.952072	1	ERCC4
ENSG00000175643	12.5718	3.81607e-06	0.00144269	2.34001	0.0192833	0.952072	1	RMI2
ENSG00000175711	155.225	-7.84683e-06	0.00144269	-2.25925	0.0238681	0.952072	1	B3GNTL1
ENSG00000177369	7.6738	-3.43547e-06	0.00144269	-2.12353	0.0337093	0.952072	1.38866	FLJ40194
ENSG00000178732	91.6576	5.66848e-06	0.00144269	2.37592	0.0175053	0.952072	1	GP5
ENSG00000178852	484.151	6.51076e-06	0.00144269	2.25946	0.0238548	0.952072	1	EFCAB13
ENSG00000179057	30.3292	4.13538e-06	0.00144269	2.2926	0.0218711	0.952072	1	IGSF22
ENSG00000180190	4.61078	1.76165e-06	0.00144269	2.18986	0.0285344	0.952072	1.37865	TDRP
ENSG00000182257	13.623	3.64314e-06	0.00144269	2.12203	0.033835	0.952072	1.38866	NA
ENSG00000183647	171.174	5.76977e-06	0.00144269	2.2887	0.0220967	0.952072	1	ZNF530
ENSG00000185730	39.8134	7.12966e-06	0.00144269	2.34701	0.0189247	0.952072	1	ZNF696
ENSG00000188010	23.3078	5.9072e-06	0.00144269	2.20549	0.02742	0.952072	1.37865	MORN2
ENSG00000188512	2.5353	-1.75453e-06	0.00144269	-2.22251	0.0262488	0.952072	1.37865	NA
ENSG00000188603	114.022	-7.07177e-06	0.00144269	-2.29693	0.0216227	0.952072	1	CLN3
ENSG00000196081	56.0436	7.01308e-06	0.00144269	2.24958	0.0244753	0.952072	1	ZNF724
ENSG00000196092	104.332	5.77604e-06	0.00144269	2.29935	0.0214853	0.952072	1	PAX5
ENSG00000196628	93.5408	7.53546e-06	0.00144269	2.22945	0.0257837	0.952072	1.37865	TCF4
ENSG00000197119	258.774	4.57037e-06	0.00144269	2.36158	0.0181975	0.952072	1	SLC25A29
ENSG00000197362	161.229	5.38757e-06	0.00144269	2.28705	0.0221928	0.952072	1	ZNF786
ENSG00000197415	4.48447	1.92186e-06	0.00144269	2.20624	0.0273673	0.952072	1.38866	VEPH1
ENSG00000197841	165.395	7.93102e-06	0.00144269	2.25199	0.0243229	0.952072	1	ZNF181
ENSG00000199691	13.3178	-4.2917e-06	0.00144269	-2.18077	0.0292006	0.952072	1.38866	NA
ENSG00000199730	8.47438	-3.58977e-06	0.00144269	-2.28984	0.0220304	0.952072	1	NA
ENSG00000203804	258.068	-4.85206e-06	0.00144269	-2.28158	0.0225141	0.952072	1	ADAMTSL4-AS1
ENSG00000204237	314.428	1.37502e-05	0.00144268	2.24948	0.0244817	0.952072	1	OXLD1
ENSG00000205038	24.9778	2.39049e-06	0.00144269	2.2492	0.0244997	0.952072	1.37865	PKHD1L1
ENSG00000205456	2.42348	-1.94997e-06	0.00144269	-2.33208	0.0196964	0.952072	1	TP53TG3D
ENSG00000205639	7.9979	3.02458e-06	0.00144269	2.2493	0.0244934	0.952072	1.37865	MFSD2B
ENSG00000205730	116.741	-4.27827e-06	0.00144269	-2.35497	0.0185241	0.952072	1	ITPRIPL2
ENSG00000206172	19.1679	-3.12459e-06	0.00144269	-2.20232	0.0276429	0.952072	1.38866	HBA1
ENSG00000206652	46.4781	-6.02795e-06	0.00144269	-2.29379	0.0218025	0.952072	1	RNU1-1
ENSG00000206828	138.936	-5.56624e-06	0.00144269	-2.27606	0.0228423	0.952072	1	RNVU1-30
ENSG00000207574	3.03361	-1.84576e-06	0.00144269	-2.17088	0.02994	0.952072	1.38866	MIR661
ENSG00000208037	3.26737	-2.70666e-06	0.00144269	-2.3009	0.021397	0.952072	1	MIR320A
ENSG00000211893	39.6572	1.72743e-06	0.00144269	2.28978	0.0220339	0.952072	1	NA
ENSG00000211899	524.476	4.77384e-06	0.00144269	2.25015	0.0244397	0.952072	1	NA
ENSG00000214188	33.8891	-4.74149e-06	0.00144269	-2.16716	0.0302227	0.952072	1.38866	ST7-OT4
ENSG00000214954	37.8484	6.21692e-06	0.00144269	2.20395	0.0275278	0.952072	1.37865	LRRC69
ENSG00000215630	61.0425	5.08356e-06	0.00144269	2.35361	0.0185919	0.952072	1	NA
ENSG00000217512	24.1483	-4.85641e-06	0.00144269	-2.34367	0.0190952	0.952072	1	NA
ENSG00000223442	3.27461	-2.08182e-06	0.00144269	-2.34048	0.0192591	0.952072	1	TH2LCRR
ENSG00000224650	3.19199	2.05964e-06	0.00144269	2.32863	0.0198785	0.952072	1	NA
ENSG00000225978	54.9083	6.30575e-06	0.00144269	2.25128	0.024368	0.952072	1	NA
ENSG00000227191	1131.25	-5.7473e-06	0.00144269	-2.35303	0.0186212	0.952072	1	NA
ENSG00000228252	12.6084	-3.63571e-06	0.00144269	-2.27608	0.0228413	0.952072	1	NA
ENSG00000230454	28.9846	-3.12702e-06	0.00144269	-2.32702	0.0199641	0.952072	1	NA
ENSG00000230833	10.1893	-3.27371e-06	0.00144269	-2.2675	0.0233598	0.952072	1	NA
ENSG00000231507	38.6722	-4.3553e-06	0.00144269	-2.1162	0.034328	0.952072	1.38866	NA
ENSG00000232022	76.2052	-4.64942e-06	0.00144269	-2.35586	0.01848	0.952072	1	NA
ENSG00000232487	90.2368	-4.33437e-06	0.00144269	-2.19015	0.0285131	0.952072	1.38866	NA
ENSG00000232611	25.3837	-5.29216e-06	0.00144269	-2.2789	0.0226732	0.952072	1	NA
ENSG00000233654	8.88008	-3.92364e-06	0.00144269	-2.12383	0.0336845	0.952072	1.37865	LOC105376748
ENSG00000233930	47.83	-4.94415e-06	0.00144269	-2.36269	0.0181431	0.952072	1	KRTAP5-AS1
ENSG00000234569	3.72338	-2.56839e-06	0.00144269	-2.37474	0.0175613	0.952072	1	NA
ENSG00000234936	30.0899	-6.68446e-06	0.00144269	-2.36213	0.0181705	0.952072	1	NA
ENSG00000235085	4.15994	-2.55904e-06	0.00144269	-2.30315	0.0212705	0.952072	1	NA
ENSG00000235192	58.1323	-4.08667e-06	0.00144269	-2.27668	0.0228056	0.952072	1	NA
ENSG00000235720	2.87814	2.37408e-06	0.00144269	2.16611	0.0303024	0.952072	1.37865	NA
ENSG00000237065	50.3184	-3.75395e-06	0.00144269	-2.18983	0.0285366	0.952072	1.38866	NA
ENSG00000237765	320.067	1.00705e-05	0.00144269	2.36935	0.0178194	0.952072	1	FAM200B
ENSG00000240474	69.2915	-2.92109e-06	0.00144269	-2.14896	0.0316372	0.952072	1.38866	NA
ENSG00000242829	27.2422	-4.92253e-06	0.00144269	-2.26841	0.0233041	0.952072	1	NA
ENSG00000248049	165.799	8.08963e-06	0.00144269	2.25803	0.0239437	0.952072	1	UBA6-AS1
ENSG00000249240	3.18397	-1.88834e-06	0.00144269	-2.29667	0.0216373	0.952072	1	NA
ENSG00000254419	28.4911	-4.36697e-06	0.00144269	-2.25686	0.0240167	0.952072	1	NA
ENSG00000255418	12.4076	4.50822e-06	0.00144269	2.27788	0.0227338	0.952072	1	NA
ENSG00000256937	149.417	-3.18338e-06	0.00144269	-2.32753	0.0199369	0.952072	1	NA
ENSG00000258640	9.67716	-3.70883e-06	0.00144269	-2.14424	0.0320138	0.952072	1.37865	NA
ENSG00000259788	35.1998	-7.57676e-06	0.0014427	-2.23857	0.0251842	0.952072	1.38866	NA
ENSG00000260236	28.5655	-4.79993e-06	0.00144269	-2.36294	0.0181308	0.952072	1	NA
ENSG00000260339	25.8866	-5.05853e-06	0.00144269	-2.15207	0.0313922	0.952072	1.37865	HEXA-AS1
ENSG00000260452	34.3108	-5.28917e-06	0.00144269	-2.22387	0.0261572	0.952072	1.38866	NA
ENSG00000261560	138.018	-4.73082e-06	0.00144269	-2.24796	0.0245789	0.952072	1	NA
ENSG00000261628	6.17686	-1.37986e-06	0.00144269	-2.26444	0.0235472	0.952072	1	NA
ENSG00000263155	2.88091	1.54965e-06	0.00144269	2.21078	0.0270514	0.952072	1.37865	MYZAP
ENSG00000263482	204.331	-7.63034e-06	0.00144269	-2.30813	0.0209922	0.952072	1	NA
ENSG00000264229	72.0819	-4.9135e-06	0.00144269	-2.14167	0.03222	0.952072	1.38866	RNU4ATAC
ENSG00000267178	22.6609	-3.13216e-06	0.00144269	-2.17094	0.0299355	0.952072	1.38866	NA
ENSG00000267430	70.8044	-4.93583e-06	0.00144269	-2.14893	0.0316399	0.952072	1.37865	NA
ENSG00000267474	7.51777	-3.68437e-06	0.00144269	-2.29972	0.021464	0.952072	1	NA
ENSG00000271780	50.2178	-8.07662e-06	0.00144269	-2.27721	0.0227736	0.952072	1	NA
ENSG00000271818	8.17774	-3.13357e-06	0.00144269	-2.17264	0.0298073	0.952072	1.38866	NA
ENSG00000272183	4.83603	-2.61797e-06	0.00144269	-2.22341	0.0261879	0.952072	1.37865	NA
ENSG00000272668	33.0775	-3.41385e-06	0.00144269	-2.34213	0.0191742	0.952072	1	NA
ENSG00000272795	5.85579	-3.16349e-06	0.00144269	-2.20759	0.0272731	0.952072	1.37865	NA
ENSG00000273314	21.3816	5.21172e-06	0.00144269	2.16305	0.0305376	0.952072	1.38866	NA
ENSG00000273797	48.5737	-4.39939e-06	0.00144269	-2.13818	0.0325023	0.952072	1.37865	NA
ENSG00000274598	28.1698	-4.37604e-06	0.00144269	-2.28766	0.0221575	0.952072	1	NA
ENSG00000276547	20.9633	-3.40537e-06	0.00144269	-2.37642	0.0174814	0.952072	1	PCDHGB5
ENSG00000276757	11.6861	-3.3854e-06	0.00144269	-2.13806	0.0325118	0.952072	1.38866	NA
ENSG00000277452	25.3431	-4.77439e-06	0.00144269	-2.34271	0.0191445	0.952072	1	NA
ENSG00000279141	19.4402	-3.93128e-06	0.00144269	-2.24669	0.0246597	0.952072	1	LINC01451
ENSG00000279430	31.5563	-1.18447e-06	0.00144269	-2.14615	0.0318613	0.952072	1.37865	NA
ENSG00000279672	32.1806	-3.71528e-06	0.00144269	-2.13994	0.0323594	0.952072	1.38866	NA
ENSG00000280096	3.91836	-2.10253e-06	0.00144269	-2.24575	0.0247202	0.952072	1	NA
ENSG00000280997	14.2126	-4.60134e-06	0.00144269	-2.12034	0.0339771	0.952072	1.37865	CCAT2
ENSG00000281207	210.58	-4.35965e-06	0.00144269	-2.29911	0.0214986	0.952072	1	SLFNL1-AS1
ENSG00000282431	61.5484	-5.4343e-06	0.00144269	-2.26186	0.0237064	0.952072	1	NA
ENSG00000283078	29.3186	-4.28119e-06	0.00144269	-2.28086	0.022557	0.952072	1	NA
TNF	1247	-3.29734e-06	0.00144269	-2.66512	0.007696	0.952072	0.378655	NA
ENSG00000161960	949.345	-4.37412e-06	0.00144269	-2.59468	0.00946798	0.95261	0.378655	EIF4A1
ENSG00000196730	41.8286	-2.5047e-06	0.00144269	-2.11731	0.0342332	0.95261	1.37865	DAPK1
ENSG00000211790	92.444	3.80447e-06	0.00144269	2.24191	0.0249671	0.95261	1	NA
ENSG00000241015	277.695	9.68459e-06	0.00144269	2.59644	0.0094195	0.95261	0.378655	TPM3P9
ENSG00000244437	5.87811	2.11309e-06	0.00144269	2.11151	0.0347283	0.95261	1.38866	NA
ENSG00000279946	10.084	4.21618e-06	0.0014427	-2.24435	0.0248096	0.95261	1	NA
ENSG00000075275	109.933	5.54325e-06	0.00144269	2.23351	0.0255152	0.952751	1	CELSR1
ENSG00000089558	16.1115	-2.52196e-06	0.00144269	-2.11305	0.0345967	0.952751	1.37865	KCNH4
ENSG00000111670	2858.53	-8.29687e-06	0.00144269	-2.23444	0.0254543	0.952751	1	GNPTAB
ENSG00000148053	3.84235	1.20717e-06	0.00144269	2.23389	0.0254903	0.952751	1	NTRK2
ENSG00000162771	9.02215	-1.60508e-06	0.00144269	-2.23809	0.0252151	0.952751	1	FAM71A
ENSG00000178075	28.3014	-4.28097e-06	0.00144269	-2.10944	0.0349067	0.952751	1.37865	GRAMD1C
ENSG00000226754	7.72543	-3.80018e-06	0.00144269	-2.23553	0.0253827	0.952751	1	LOC100507564
ENSG00000249978	51.5514	-2.76222e-06	0.00144269	-2.23453	0.0254481	0.952751	1	NA
ENSG00000267717	10.3511	-2.63128e-06	0.00144269	-2.11228	0.0346626	0.952751	1.37865	NA
ENSG00000270379	133.163	-3.94002e-06	0.00144269	-2.23513	0.025409	0.952751	1	HEATR9
ENSG00000272574	41.0711	-3.97754e-06	0.00144269	-2.23514	0.0254083	0.952751	1	NA
ENSG00000269688	168.701	-5.07101e-06	0.00144269	-2.10171	0.0355789	0.954991	1.38866	NA
ENSG00000108839	7.7851	1.96614e-06	0.00144269	2.2309	0.0256875	0.95576	1	ALOX12
ENSG00000163932	411.282	-8.35338e-06	0.00144269	-2.2295	0.0257805	0.956904	1	PRKCD
ENSG00000226761	33.5172	3.97349e-06	0.00144269	2.09872	0.0358415	0.956904	1.38866	TAS2R46
ENSG00000186827	47.4824	-2.32864e-06	0.00144269	-2.0978	0.0359225	0.957364	1.38866	TNFRSF4
ENSG00000158457	153.085	5.00154e-06	0.00144269	2.22483	0.0260926	0.961261	1	TSPAN33
ENSG00000203666	73.0299	-5.65553e-06	0.00144269	-2.09399	0.0362609	0.961261	1.38866	EFCAB2
ENSG00000228709	6.72637	2.49564e-06	0.00144269	2.09431	0.0362324	0.961261	1.38866	NA
ENSG00000096696	6.41807	2.19892e-06	0.00144269	2.22304	0.0262134	0.963263	1	DSP
ENSG00000205138	135.07	7.70233e-06	0.00144269	2.09171	0.0364648	0.963263	1.38866	SDHAF1
ENSG00000083444	242.663	-3.79272e-06	0.00144269	-2.20909	0.0271686	0.96847	1	PLOD1
ENSG00000109471	31.5258	-4.96935e-06	0.00144269	-2.07591	0.0379023	0.96847	1.37865	IL2
ENSG00000113140	109.363	1.736e-06	0.00144269	2.08166	0.0373733	0.96847	1.38866	SPARC
ENSG00000124491	344.355	1.92764e-06	0.00144269	2.2075	0.0272794	0.96847	1	F13A1
ENSG00000125968	90.6235	-2.08841e-06	0.00144269	-2.0799	0.0375344	0.96847	1.38866	ID1
ENSG00000127903	8.15711	3.44452e-06	0.00144269	2.07204	0.0382618	0.96847	1.38866	ZNF835
ENSG00000151468	4.90106	-2.83716e-06	0.00144269	-2.21192	0.0269724	0.96847	1	CCDC3
ENSG00000154556	4.1187	2.46701e-06	0.00144269	2.07606	0.037888	0.96847	1.38866	SORBS2
ENSG00000161912	193.56	-6.65357e-06	0.00144269	-2.08028	0.0375001	0.96847	1.38866	ADCY10P1
ENSG00000167074	212.649	7.45684e-06	0.00144269	2.21723	0.0266075	0.96847	1	TEF
ENSG00000176160	71.8909	8.19248e-06	0.00144269	2.08642	0.0369405	0.96847	1.38866	HSF5
ENSG00000183691	71.7569	3.82118e-06	0.00144269	2.21443	0.0267989	0.96847	1	NOG
ENSG00000205765	346.077	8.0012e-06	0.00144269	2.20406	0.0275198	0.96847	1	C5orf51
ENSG00000213842	13.3793	-3.19529e-06	0.00144269	-2.21541	0.0267318	0.96847	1	NA
ENSG00000222588	18.62	-3.95212e-06	0.00144269	-2.08478	0.0370889	0.96847	1.37865	NA
ENSG00000227199	5.85971	3.33521e-06	0.00144269	2.20861	0.0272015	0.96847	1	ST7-AS1
ENSG00000228857	31.453	5.96979e-06	0.00144269	2.20395	0.0275277	0.96847	1	NA
ENSG00000230322	3.02593	-1.81134e-06	0.00144269	-2.2059	0.0273907	0.96847	1	NA
ENSG00000233093	24.0228	-2.51075e-06	0.00144269	-2.20345	0.027563	0.96847	1	LINC00892
ENSG00000238201	4.27593	1.7998e-06	0.00144269	2.08358	0.0371982	0.96847	1.37865	NA
ENSG00000248449	4.07158	-2.23529e-06	0.00144269	-2.07698	0.0378031	0.96847	1.37865	PCDHGB8P
ENSG00000261270	78.6472	-5.39827e-06	0.00144269	-2.2049	0.0274612	0.96847	1	NA
ENSG00000261934	9.31476	-6.99783e-07	0.00144269	-2.21954	0.0264503	0.96847	1	PCDHGA9
ENSG00000271938	55.5562	-4.10063e-06	0.00144269	-2.08689	0.0368985	0.96847	1.38866	NA
ENSG00000275791	60.9156	5.47677e-06	0.00144269	2.07863	0.0376515	0.96847	1.37865	NA
ENSG00000134548	7.75899	2.63879e-06	0.00144269	2.20214	0.0276554	0.968654	1	SPX
ENSG00000170191	168.135	7.46131e-06	0.00144269	2.20074	0.0277542	0.968654	1	NANP
ENSG00000244232	8.50131	-3.33919e-06	0.00144269	-2.20117	0.0277243	0.968654	1	NA
ENSG00000269106	9.65893	-3.73353e-06	0.00144269	-2.20112	0.0277278	0.968654	1	NA
ENSG00000169252	1623.33	-6.81893e-06	0.00144269	-2.19764	0.0279747	0.971012	1	ADRB2
ENSG00000205885	249.841	-5.4726e-06	0.00144269	-2.19845	0.0279169	0.971012	1	C1RL-AS1
ENSG00000262209	13.1924	-3.44201e-06	0.00144269	-2.06552	0.0388736	0.971012	1.38866	PCDHGB3
ENSG00000284606	9.29914	-3.14873e-06	0.00144269	-2.06828	0.0386136	0.971012	1.37865	NA
ENSG00000109956	374.609	-3.17556e-06	0.00144269	-2.19568	0.0281148	0.971475	1	B3GAT1
ENSG00000239218	22.1604	-3.40288e-06	0.00144269	-2.19587	0.0281009	0.971475	1	NA
ENSG00000055955	15.9476	-4.25897e-06	0.00144269	-2.19063	0.0284788	0.974358	1	ITIH4
ENSG00000114388	614.164	-8.81158e-06	0.00144269	-2.19191	0.028386	0.974358	1	NPRL2
ENSG00000138735	133.887	4.0817e-06	0.00144269	2.06172	0.0392347	0.974358	1.38866	PDE5A
ENSG00000138798	14.9425	1.90486e-06	0.00144269	2.06413	0.0390056	0.974358	1.37865	EGF
ENSG00000201942	4.45289	-2.07575e-06	0.00144269	-2.0601	0.0393889	0.974358	1.38866	NA
ENSG00000238317	95.0481	-6.29086e-06	0.00144269	-2.05895	0.0394989	0.974358	1.38866	SNORD11
ENSG00000143363	436.96	7.22999e-06	0.00144269	2.188	0.0286698	0.979286	1	PRUNE1
DXO	269.866	-9.44613e-06	0.00144269	-2.52214	0.0116644	0.980734	0.378655	NA
ENSG00000010310	153.641	-6.0197e-06	0.00144269	-2.16284	0.0305532	0.980734	1	GIPR
ENSG00000070018	100.366	4.03486e-06	0.00144269	2.02858	0.0425006	0.980734	1.37865	LRP6
ENSG00000079263	1432.91	-1.26714e-05	0.00144269	-2.51469	0.0119138	0.980734	0.388658	SP140
ENSG00000082269	362.867	1.51509e-05	0.00144267	2.16638	0.0302824	0.980734	1	FAM135A
ENSG00000102221	10.7253	3.65879e-06	0.00144269	2.16694	0.0302394	0.980734	1	JADE3
ENSG00000112183	65.3992	1.22988e-06	0.00144269	2.18151	0.0291459	0.980734	1	RBM24
ENSG00000120802	4674.85	9.49302e-06	0.00144268	2.1643	0.0304417	0.980734	1	TMPO
ENSG00000135211	85.6533	5.03478e-06	0.00144269	2.04983	0.0403811	0.980734	1.37865	TMEM60
ENSG00000135338	3.56538	2.58485e-06	0.00144269	2.18334	0.029011	0.980734	1	LCA5
ENSG00000159335	113.062	-3.9553e-06	0.00144269	-2.17519	0.0296161	0.980734	1	PTMS
ENSG00000165807	3.56529	-2.23132e-06	0.00144269	-2.15984	0.0307849	0.980734	1	PPP1R36
ENSG00000167880	29.9548	3.01596e-06	0.00144269	2.18656	0.0287748	0.980734	1	EVPL
ENSG00000172183	1571.04	-8.43335e-06	0.00144269	-2.17753	0.0294407	0.980734	1	ISG20
ENSG00000177971	794.054	8.46254e-06	0.00144269	2.16277	0.0305588	0.980734	1	IMP3
ENSG00000184731	21.5945	-5.11284e-06	0.00144269	-2.16492	0.0303941	0.980734	1	FAM110C
ENSG00000185842	4.48628	2.56547e-06	0.00144269	2.17965	0.0292832	0.980734	1	DNAH14
ENSG00000198464	393.265	9.90433e-06	0.00144268	2.18566	0.0288404	0.980734	1	ZNF480
ENSG00000204147	144.794	6.67845e-06	0.00144269	2.16556	0.030345	0.980734	1	ASAH2B
ENSG00000206755	13.4342	-4.18212e-06	0.00144269	-2.03754	0.0415956	0.980734	1.37865	SNORA30
ENSG00000206969	8.19145	-3.57802e-06	0.00144269	-2.16397	0.0304668	0.980734	1	NA
ENSG00000211699	58.1104	-4.11356e-06	0.00144269	-2.02791	0.0425689	0.980734	1.37865	NA
ENSG00000212588	34.9398	-5.00901e-06	0.00144269	-2.17163	0.0298837	0.980734	1	SNORA26
ENSG00000221716	43.0713	-3.84447e-06	0.00144269	-2.16931	0.0300588	0.980734	1	SNORA11
ENSG00000224376	27.0575	-4.18478e-06	0.00144269	-2.03527	0.0418234	0.980734	1.37865	NA
ENSG00000225418	8.4639	-2.10427e-06	0.00144269	-2.04434	0.04092	0.980734	1.37865	NA
ENSG00000228486	65.8008	-6.57247e-06	0.00144269	-2.17953	0.0292927	0.980734	1	C2orf92
ENSG00000230789	12.7537	-3.63155e-06	0.00144269	-2.1595	0.0308117	0.980734	1	ARHGAP26-IT1
ENSG00000231205	30.9454	6.5386e-06	0.00144269	2.02684	0.0426791	0.980734	1.38866	NA
ENSG00000235831	23.0921	-4.8743e-06	0.00144269	-2.04436	0.0409181	0.980734	1.38866	BHLHE40-AS1
ENSG00000236349	2.72287	2.06488e-06	0.00144269	2.04172	0.0411794	0.980734	1.37865	NA
ENSG00000236816	3.77249	5.88149e-07	0.0014427	2.02744	0.0426172	0.980734	1.38866	NA
ENSG00000239219	13.762	-2.9236e-06	0.00144269	-2.02903	0.0424557	0.980734	1.38866	LOC100128164
ENSG00000241343	185.103	-7.80222e-06	0.00144269	-2.15865	0.0308774	0.980734	1	RPL36A
ENSG00000253842	3.53894	-1.97618e-06	0.00144269	-2.03045	0.0423106	0.980734	1.37865	NA
ENSG00000253848	3.68936	-2.01515e-06	0.00144269	-2.17338	0.0297521	0.980734	1	NA
ENSG00000254912	26.5779	-1.5073e-06	0.00144269	-2.02835	0.0425241	0.980734	1.37865	NA
ENSG00000261235	3.42476	1.96024e-06	0.00144269	2.05398	0.0399777	0.980734	1.37865	NA
ENSG00000268400	4.00421	-1.72207e-06	0.00144269	-2.036	0.0417503	0.980734	1.37865	NA
ENSG00000269919	57.7815	-4.60325e-06	0.00144269	-2.17439	0.0296759	0.980734	1	NA
ENSG00000275004	105.664	8.15699e-06	0.00144269	2.17506	0.0296259	0.980734	1	ZNF280B
ENSG00000279166	714.76	-4.05238e-06	0.00144269	-2.17343	0.029748	0.980734	1	NA
ENSG00000280187	7.2214	-2.69923e-06	0.00144269	-2.17655	0.0295141	0.980734	1	NA
ENSG00000280401	15.5019	-3.93706e-06	0.00144269	-2.03809	0.0415413	0.980734	1.37865	NA
HLA-W	12.1995	-3.12184e-06	0.00144269	-2.02536	0.0428304	0.980734	1.38866	NA
XXbac-BPG299F13	133.037	-5.02626e-06	0.00144269	-2.18145	0.0291501	0.980734	1	NA
ENSG00000135723	355.577	-6.57046e-06	0.00144269	-2.15724	0.0309866	0.981211	1	FHOD1
ENSG00000267508	8.69962	2.35554e-06	0.00144269	2.1574	0.0309747	0.981211	1	ZNF285
ENSG00000111537	531.782	-3.07063e-06	0.00144269	-2.50986	0.0120778	0.981569	0.378655	IFNG
ENSG00000121211	3.62193	-2.1004e-06	0.00144269	-2.01137	0.0442868	0.981569	1.37865	MND1
ENSG00000123843	6.4421	2.86114e-06	0.00144269	2.01484	0.0439218	0.981569	1.38866	C4BPB
ENSG00000135437	18.9268	-3.48059e-06	0.00144269	-2.14978	0.0315725	0.981569	1	RDH5
ENSG00000144645	31.8796	4.57387e-06	0.00144269	2.14587	0.0318835	0.981569	1	OSBPL10
ENSG00000155265	158.961	-4.82682e-06	0.00144269	-2.15451	0.0312006	0.981569	1	GOLGA7B
ENSG00000157087	2.2348	-8.20789e-07	0.00144269	-2.0113	0.0442941	0.981569	1.37865	ATP2B2
ENSG00000163026	197.232	6.37088e-06	0.00144269	2.14733	0.0317674	0.981569	1	WDCP
ENSG00000169957	86.0162	7.81979e-06	0.00144268	2.01267	0.0441497	0.981569	1.37865	ZNF768
ENSG00000172057	3298.26	8.67467e-06	0.00144269	2.14635	0.0318448	0.981569	1	ORMDL3
ENSG00000176289	36.6451	-3.6821e-06	0.00144269	-2.15223	0.0313789	0.981569	1	NA
ENSG00000178445	2.72117	1.70641e-06	0.00144269	2.01307	0.0441076	0.981569	1.37865	GLDC
ENSG00000181929	582.488	-1.18511e-05	0.00144268	-2.15188	0.0314068	0.981569	1	PRKAG1
ENSG00000189423	10.2208	-3.48189e-06	0.00144269	-2.14401	0.032032	0.981569	1	NA
ENSG00000208018	22.5568	-3.54625e-06	0.00144269	-2.01537	0.0438661	0.981569	1.38866	MIR645
ENSG00000213763	9.61906	-3.79487e-06	0.00144269	-2.01188	0.0442321	0.981569	1.37865	NA
ENSG00000216937	2134.83	7.13441e-06	0.00144269	2.15281	0.0313333	0.981569	1	CCDC7
ENSG00000221500	75.3807	-4.14693e-06	0.00144269	-2.14512	0.0319429	0.981569	1	SNORD100
ENSG00000226989	21.5264	-3.25274e-06	0.00144269	-2.01202	0.0442179	0.981569	1.38866	NA
ENSG00000230489	18.5285	-3.64044e-06	0.00144269	-2.15597	0.0310859	0.981569	1	VAV3-AS1
ENSG00000236499	17.0958	5.23241e-06	0.00144269	2.00875	0.0445641	0.981569	1.38866	LINC00896
ENSG00000261777	16.7951	-4.841e-06	0.00144269	-2.14786	0.0317252	0.981569	1	LOC100506083
ENSG00000275693	9.33744	-2.10353e-06	0.00144269	-2.00863	0.0445769	0.981569	1.38866	NA
ENSG00000283761	84.7913	-4.12231e-06	0.00144269	-2.01567	0.0438348	0.981569	1.38866	NA
ENSG00000231467	10.3664	-3.64793e-06	0.00144269	-2.14211	0.032185	0.981853	1	NA
ENSG00000265706	13.0087	-3.68365e-06	0.00144269	-2.00903	0.0445344	0.984007	1.37865	SNORD53B
ABHD16A	76.4051	-4.89564e-06	0.00144269	-1.795	0.0726536	0.984973	1	NA
AGER	139.259	-5.35826e-06	0.00144268	-1.34855	0.177483	0.984973	1.38866	NA
AIF1	266.116	3.17739e-06	0.00144269	1.40785	0.159174	0.984973	1	NA
APOM	104.759	-2.36903e-06	0.00144268	-0.730685	0.464972	0.984973	1.37865	NA
ATF6B	659.458	-3.55002e-06	0.00144269	-1.23516	0.216771	0.984973	1	NA
B3GALT4	219.138	4.37534e-06	0.00144267	0.926613	0.354128	0.984973	1.37865	NA
BAG6	2026.8	-5.18243e-06	0.00144268	-1.25219	0.210501	0.984973	1	NA
BRD2	6159.64	-6.22195e-05	0.00144333	-1.45183	0.146548	0.984973	1	NA
C2	18.2903	-3.87192e-06	0.00144269	-1.64434	0.100105	0.984973	1	NA
C6orf10	4.34936	-1.00457e-06	0.00144269	-0.916661	0.35932	0.984973	1	NA
CCHCR1	162.721	-5.49222e-06	0.00144268	-1.4032	0.160558	0.984973	1.38866	NA
CFB	29.9772	-2.10157e-06	0.00144269	-0.867194	0.385836	0.984973	1.37865	NA
COL11A2	48.7655	5.33925e-06	0.00144269	1.78229	0.074702	0.984973	1	NA
CSNK2B	181.633	-8.31261e-06	0.00144267	-1.64364	0.100251	0.984973	1.37865	NA
DDAH2	73.5508	-2.50384e-06	0.00144269	-1.04502	0.296012	0.984973	1	NA
DDX39B	2658.9	-1.2684e-05	0.00144271	-1.31884	0.187223	0.984973	1	NA
DPCR1	2.60637	6.62098e-07	0.00144269	0.835317	0.403539	0.984973	1.38866	NA
ENSG00000000419	1264.75	4.41558e-06	0.00144268	1.17896	0.238413	0.984973	1	DPM1
ENSG00000000457	295.127	3.73566e-06	0.00144268	1.11954	0.26291	0.984973	1	SCYL3
ENSG00000000938	629.209	-1.07995e-06	0.00144269	-0.858815	0.390443	0.984973	1	FGR
ENSG00000000971	407.573	-2.79254e-06	0.00144269	-1.95457	0.0506336	0.984973	1	CFH
ENSG00000001630	66.4176	-3.3121e-06	0.00144269	-1.35864	0.174262	0.984973	1.37865	CYP51A1
ENSG00000002016	107.016	-1.68893e-06	0.00144269	-0.648065	0.516943	0.984973	1.38866	RAD52
ENSG00000002549	1306.14	-3.45925e-06	0.00144267	-0.824007	0.409936	0.984973	1	LAP3
ENSG00000002919	383.63	3.37077e-06	0.00144268	0.995443	0.319521	0.984973	1	SNX11
ENSG00000002933	11.3004	5.53653e-07	0.00144269	0.592809	0.553309	0.984973	1.37865	TMEM176A
ENSG00000003147	13.1949	-1.27022e-06	0.00144269	-0.601789	0.547314	0.984973	1.37865	ICA1
ENSG00000003249	12.4202	1.82919e-06	0.00144269	1.33676	0.181302	0.984973	1	DBNDD1
ENSG00000003436	6.91499	2.36754e-06	0.00144269	1.97464	0.0483089	0.984973	1.37865	TFPI
ENSG00000003756	3881.03	-3.73419e-06	0.00144268	-0.962347	0.335875	0.984973	1	RBM5
ENSG00000004534	2043.16	-9.22927e-06	0.00144266	-1.48331	0.137992	0.984973	1	RBM6
ENSG00000004660	110.05	4.66318e-06	0.00144268	1.44148	0.149448	0.984973	1	CAMKK1
ENSG00000004777	94.5792	-2.38806e-06	0.00144269	-1.02071	0.307392	0.984973	1	ARHGAP33
ENSG00000004779	450.259	4.69012e-06	0.00144268	1.47505	0.140198	0.984973	1	NDUFAB1
ENSG00000004838	28.1547	-3.64611e-06	0.00144269	-1.64135	0.100725	0.984973	1	ZMYND10
ENSG00000004897	1995.98	5.58371e-06	0.00144266	1.08354	0.27857	0.984973	1	CDC27
ENSG00000004961	188.281	3.49017e-06	0.00144268	1.05938	0.289427	0.984973	1	HCCS
ENSG00000005059	1966.64	8.50911e-06	0.00144267	1.65603	0.0977157	0.984973	1	MCUB
ENSG00000005102	16.6359	2.01824e-06	0.00144269	1.06351	0.287552	0.984973	1	MEOX1
ENSG00000005206	471.675	-2.59175e-06	0.00144268	-0.889135	0.37393	0.984973	1	SPPL2B
ENSG00000005238	173.131	-3.81544e-06	0.00144268	-1.06115	0.288621	0.984973	1	FAM214B
ENSG00000005302	1554.66	-4.56871e-06	0.00144266	-0.881429	0.378085	0.984973	1	MSL3
ENSG00000005379	2312.19	-5.64794e-06	0.00144268	-1.67735	0.0934746	0.984973	1	TSPOAP1
ENSG00000005448	202.204	-2.72979e-06	0.00144268	-0.942986	0.345688	0.984973	1	WDR54
ENSG00000005471	11.2394	3.60847e-06	0.00144269	2.00205	0.0452799	0.984973	1	ABCB4
ENSG00000005513	44.4351	1.71463e-06	0.00144269	0.845707	0.397716	0.984973	1	SOX8
ENSG00000005801	676.618	7.88082e-06	0.00144267	1.61052	0.107285	0.984973	1	ZNF195
ENSG00000005812	5016.11	3.96905e-06	0.00144268	1.23141	0.218168	0.984973	1	FBXL3
ENSG00000005844	13131.6	-5.19289e-06	0.00144269	-1.65914	0.0970881	0.984973	0.378655	ITGAL
ENSG00000005884	125.274	-1.25136e-06	0.00144269	-0.65985	0.50935	0.984973	1.37865	ITGA3
ENSG00000005889	4529.83	6.41686e-06	0.00144268	1.56096	0.118533	0.984973	1	ZFX
ENSG00000005893	1436.46	2.91455e-06	0.00144268	0.868612	0.38506	0.984973	1	LAMP2
ENSG00000006007	1792.99	2.50034e-06	0.00144268	0.798589	0.424529	0.984973	1	GDE1
ENSG00000006025	1453.94	-5.34454e-06	0.00144269	-2.10455	0.0353303	0.984973	1	OSBPL7
ENSG00000006047	2.98537	7.68297e-07	0.00144269	0.901818	0.367154	0.984973	1	YBX2
ENSG00000006194	1347.96	1.32188e-05	0.00144268	2.33367	0.0196131	0.984973	0.388658	ZNF263
ENSG00000006327	50.6059	-2.87544e-06	0.00144269	-1.61546	0.106211	0.984973	1	TNFRSF12A
ENSG00000006576	801.912	-6.90727e-06	0.00144264	-1.0615	0.288462	0.984973	1	PHTF2
ENSG00000006638	25.9331	4.44645e-06	0.00144269	1.82813	0.0675296	0.984973	1.38866	TBXA2R
ENSG00000006652	4169.07	-3.57435e-06	0.00144269	-1.65424	0.0980786	0.984973	1	IFRD1
ENSG00000006704	6.05147	-1.59182e-06	0.00144269	-1.03731	0.299592	0.984973	1	GTF2IRD1
ENSG00000006712	1094.19	-7.80024e-06	0.00144269	-2.11241	0.0346515	0.984973	0.378655	PAF1
ENSG00000006756	87.216	-9.09178e-07	0.00144269	-0.625397	0.531711	0.984973	1.38866	ARSD
ENSG00000007038	44.9807	2.93452e-06	0.00144269	1.67028	0.0948636	0.984973	1.38866	PRSS21
ENSG00000007047	542.005	-5.53191e-06	0.00144267	-1.15319	0.248834	0.984973	1	MARK4
ENSG00000007080	182.083	1.93574e-06	0.00144268	0.609403	0.542257	0.984973	1.37865	CCDC124
ENSG00000007129	223.512	-3.35943e-06	0.00144267	-0.781912	0.434266	0.984973	1.37865	CEACAM21
ENSG00000007202	4943.11	-6.85166e-06	0.00144263	-0.943237	0.345559	0.984973	1	KIAA0100
ENSG00000007312	87.4677	2.00878e-06	0.00144269	0.994823	0.319822	0.984973	1	CD79B
ENSG00000007384	5.10398	-1.54138e-06	0.00144269	-1.22436	0.220818	0.984973	1	RHBDF1
ENSG00000007392	1667.89	-4.02259e-06	0.00144268	-1.19061	0.233807	0.984973	1	LUC7L
ENSG00000007402	644.842	-4.77109e-06	0.00144269	-2.05677	0.0397085	0.984973	0.388658	CACNA2D2
ENSG00000007516	211.878	1.58423e-06	0.00144269	0.991926	0.321234	0.984973	1.38866	BAIAP3
ENSG00000007541	222.349	-1.47655e-06	0.00144269	-0.567954	0.570066	0.984973	1.37865	PIGQ
ENSG00000007545	230.398	-6.56429e-06	0.00144266	-1.21602	0.223977	0.984973	1	CRAMP1
ENSG00000007968	62.1544	-3.94405e-06	0.00144269	-2.01304	0.0441103	0.984973	1	E2F2
ENSG00000008086	158.542	2.3333e-06	0.00144269	0.876145	0.380951	0.984973	1	CDKL5
ENSG00000008128	157.803	-2.69268e-06	0.00144269	-1.40958	0.158663	0.984973	1	CDK11A
ENSG00000008256	549.894	4.13592e-06	0.00144269	1.38264	0.166775	0.984973	1	CYTH3
ENSG00000008277	197.163	-3.08512e-06	0.00144269	-1.17866	0.238534	0.984973	1	ADAM22
ENSG00000008282	1123.43	5.63046e-06	0.00144268	1.59002	0.11183	0.984973	0.378655	SYPL1
ENSG00000008311	140.161	4.20722e-06	0.00144269	1.76984	0.076753	0.984973	1	AASS
ENSG00000008382	143.194	-2.3004e-06	0.00144269	-0.858779	0.390462	0.984973	1	MPND
ENSG00000008516	34.4337	-1.53533e-06	0.00144269	-0.864483	0.387323	0.984973	1.38866	MMP25
ENSG00000008838	753.002	-4.93016e-06	0.00144267	-1.1219	0.261906	0.984973	1	MED24
ENSG00000008853	132.48	3.21781e-06	0.00144268	0.886271	0.375472	0.984973	1.37865	RHOBTB2
ENSG00000008952	3223.95	6.97896e-06	0.00144267	1.50013	0.133581	0.984973	0.378655	SEC62
ENSG00000009307	26296.6	4.97917e-06	0.00144267	1.159	0.246457	0.984973	1	CSDE1
ENSG00000009694	307.489	-6.07372e-06	0.00144269	-1.78875	0.0736547	0.984973	1	TENM1
ENSG00000009844	831.08	4.39087e-06	0.00144268	1.34993	0.177039	0.984973	1	VTA1
ENSG00000010030	23.2141	-1.24982e-06	0.00144269	-1.44584	0.148223	0.984973	1	ETV7
ENSG00000010165	148.306	3.95602e-06	0.00144268	1.08667	0.277184	0.984973	1.38866	EEF1AKNMT
ENSG00000010256	1009.19	-4.58937e-06	0.00144268	-1.23248	0.217771	0.984973	1	UQCRC1
ENSG00000010318	155.879	5.40084e-06	0.00144266	0.980069	0.327052	0.984973	1.37865	PHF7
ENSG00000010539	195.436	1.08406e-05	0.00144269	2.09094	0.0365338	0.984973	1	ZNF200
ENSG00000010626	74.7151	-2.08069e-06	0.00144268	-0.651203	0.514915	0.984973	1.37865	LRRC23
ENSG00000010671	38.7904	3.32476e-06	0.00144269	1.65796	0.0973245	0.984973	1.38866	BTK
ENSG00000010803	609.706	5.1573e-06	0.00144265	0.841792	0.399904	0.984973	1	SCMH1
ENSG00000010818	3734.28	3.37643e-06	0.00144268	0.89947	0.368403	0.984973	1	HIVEP2
ENSG00000011007	2192.75	5.72626e-06	0.00144267	1.1852	0.235937	0.984973	1	ELOA
ENSG00000011021	343.78	-3.87626e-06	0.00144268	-1.03701	0.299732	0.984973	1	CLCN6
ENSG00000011114	803.002	3.64222e-06	0.00144268	1.06787	0.285581	0.984973	1	BTBD7
ENSG00000011143	75.1789	1.90332e-06	0.00144268	0.681269	0.495701	0.984973	1.38866	MKS1
ENSG00000011523	1131.69	5.23802e-06	0.00144268	1.40041	0.161391	0.984973	1	CEP68
ENSG00000011566	538.123	4.73398e-06	0.00144266	0.91787	0.358687	0.984973	1	MAP4K3
ENSG00000011638	257.512	1.15125e-05	0.00144268	2.16192	0.0306242	0.984973	0.378655	TMEM159
ENSG00000012048	83.723	-1.42265e-06	0.00144269	-0.790889	0.429009	0.984973	1.37865	BRCA1
ENSG00000012171	17.3468	-2.91644e-06	0.00144269	-1.82878	0.0674332	0.984973	1	SEMA3B
ENSG00000012174	143.252	4.00291e-06	0.00144268	1.22166	0.221836	0.984973	1	MBTPS2
ENSG00000012211	22.6388	-1.74727e-06	0.00144269	-0.812096	0.416736	0.984973	1.37865	PRICKLE3
ENSG00000012223	9.08344	-6.45921e-07	0.00144269	-0.706634	0.479794	0.984973	1.38866	LTF
ENSG00000012822	1454.92	-5.76962e-06	0.00144268	-1.50167	0.133182	0.984973	1	CALCOCO1
ENSG00000012963	470.044	5.74083e-06	0.00144268	1.42174	0.155101	0.984973	0.388658	UBR7
ENSG00000013441	14850.6	-6.11416e-06	0.00144269	-1.9003	0.0573937	0.984973	0.388658	CLK1
ENSG00000013503	187.58	3.39211e-06	0.00144267	0.778712	0.436149	0.984973	1.38866	POLR3B
ENSG00000014216	1124.09	-1.97762e-06	0.00144269	-0.8044	0.421166	0.984973	1	CAPN1
ENSG00000014824	992.939	5.08465e-06	0.00144267	1.02926	0.303356	0.984973	1	SLC30A9
ENSG00000015475	418.309	5.33455e-06	0.00144267	1.1715	0.241399	0.984973	1	BID
ENSG00000015520	3.83578	-1.2547e-06	0.00144269	-1.04724	0.294987	0.984973	1	NPC1L1
ENSG00000015676	1370.93	4.51379e-06	0.00144266	0.882581	0.377463	0.984973	1	NUDCD3
ENSG00000016391	10.3353	-2.52725e-06	0.00144269	-1.87619	0.0606298	0.984973	1	CHDH
ENSG00000017483	249.253	-2.78335e-06	0.00144268	-0.939214	0.347621	0.984973	1	SLC38A5
ENSG00000018280	151.356	-1.94706e-06	0.00144269	-1.10492	0.269192	0.984973	1.37865	SLC11A1
ENSG00000018610	870.84	2.71528e-06	0.00144268	0.811971	0.416808	0.984973	1	CXorf56
ENSG00000018869	60.6423	3.86635e-06	0.00144269	1.30951	0.190363	0.984973	1	ZNF582
ENSG00000019102	10.0747	1.61838e-06	0.00144269	1.18091	0.237637	0.984973	1	VSIG2
ENSG00000019144	45.8305	-1.74795e-06	0.00144269	-1.04179	0.297508	0.984973	1	PHLDB1
ENSG00000019169	5.39401	-1.04816e-06	0.00144269	-1.05079	0.293356	0.984973	1.37865	MARCO
ENSG00000019186	3.82608	-6.38883e-07	0.00144269	-0.531706	0.59493	0.984973	1.38866	CYP24A1
ENSG00000019485	149.32	2.68682e-06	0.00144268	0.888371	0.374341	0.984973	1	PRDM11
ENSG00000019582	8790.58	4.45394e-06	0.00144268	1.13069	0.258188	0.984973	1	CD74
ENSG00000019991	4.71606	7.64322e-07	0.00144269	0.706925	0.479613	0.984973	1.37865	HGF
ENSG00000019995	3133.42	3.46362e-06	0.00144268	1.11014	0.266939	0.984973	1	ZRANB1
ENSG00000020256	112.757	2.05845e-06	0.00144268	0.728841	0.466099	0.984973	1.37865	ZFP64
ENSG00000020426	256.076	3.56833e-06	0.00144267	0.869268	0.3847	0.984973	1	MNAT1
ENSG00000020577	39.5458	-4.46846e-06	0.00144269	-1.79537	0.0725946	0.984973	1	SAMD4A
ENSG00000023228	1557.7	6.41421e-06	0.00144267	1.38736	0.165331	0.984973	0.388658	NDUFS1
ENSG00000023287	6387.15	2.26387e-06	0.00144269	0.856735	0.391591	0.984973	1	RB1CC1
ENSG00000023608	85.5781	2.47822e-06	0.00144268	0.802017	0.422543	0.984973	1.38866	SNAPC1
ENSG00000023892	2310.2	-6.6483e-06	0.00144266	-1.14317	0.252967	0.984973	1	DEF6
ENSG00000023902	2687.99	2.14957e-06	0.00144269	0.819752	0.412358	0.984973	1	PLEKHO1
ENSG00000024862	761.076	2.53374e-06	0.00144268	0.866335	0.386307	0.984973	1	CCDC28A
ENSG00000025708	118.384	-1.28553e-06	0.00144269	-0.634565	0.525712	0.984973	1.38866	TYMP
ENSG00000025770	2123.52	-2.27625e-06	0.00144269	-0.955915	0.339115	0.984973	1	NCAPH2
ENSG00000025796	1701.91	3.74654e-06	0.00144267	0.841791	0.399905	0.984973	1	SEC63
ENSG00000026025	20040.3	-6.08566e-06	0.00144267	-1.27335	0.202894	0.984973	1	VIM
ENSG00000026036	54.5701	-3.00733e-06	0.00144269	-1.26984	0.204141	0.984973	1	RTEL1-TNFRSF6B
ENSG00000026103	938.98	-6.41942e-06	0.00144268	-1.79261	0.0730349	0.984973	0.378655	FAS
ENSG00000026652	492.567	-3.58255e-06	0.00144269	-1.39573	0.162797	0.984973	0.378655	AGPAT4
ENSG00000026751	1113.99	-2.11961e-06	0.00144269	-1.05012	0.293663	0.984973	1	SLAMF7
ENSG00000026950	3996.49	-7.40265e-06	0.00144268	-1.61493	0.106326	0.984973	1	BTN3A1
ENSG00000027644	2.71644	-8.40671e-07	0.00144269	-0.870783	0.383872	0.984973	1	INSRR
ENSG00000027869	1075.77	-5.09733e-06	0.00144269	-1.93157	0.0534127	0.984973	0.388658	SH2D2A
ENSG00000029534	124.21	-1.39224e-06	0.00144269	-0.996312	0.319098	0.984973	1.38866	ANK1
ENSG00000029725	1507.66	4.23628e-06	0.00144266	0.839827	0.401006	0.984973	1	RABEP1
ENSG00000029993	93.8834	1.87765e-06	0.00144268	0.656489	0.51151	0.984973	1.37865	HMGB3
ENSG00000031691	24.7827	3.28199e-06	0.00144269	1.37499	0.169136	0.984973	1	CENPQ
ENSG00000032742	256.166	5.80056e-06	0.00144267	1.23999	0.21498	0.984973	1	IFT88
ENSG00000033011	173.386	3.76327e-06	0.00144267	0.923176	0.355915	0.984973	1.37865	ALG1
ENSG00000033050	134.951	3.18531e-06	0.00144267	0.67529	0.499492	0.984973	1.38866	ABCF2
ENSG00000033627	123.854	-1.85061e-06	0.00144268	-0.554659	0.579128	0.984973	1.37865	ATP6V0A1
ENSG00000033800	3724.55	7.23642e-06	0.00144267	1.45918	0.144515	0.984973	0.388658	PIAS1
ENSG00000034152	1098.54	-3.93694e-06	0.00144268	-1.06284	0.287854	0.984973	1	MAP2K3
ENSG00000034533	640.19	3.65733e-06	0.00144267	0.899944	0.36815	0.984973	1	ASTE1
ENSG00000034693	238.513	6.31519e-06	0.00144267	1.39273	0.1637	0.984973	1	PEX3
ENSG00000035115	1042.73	4.35827e-06	0.00144269	1.83626	0.0663189	0.984973	1	SH3YL1
ENSG00000035664	170.296	-2.25614e-06	0.00144269	-0.926215	0.354334	0.984973	1	DAPK2
ENSG00000036549	1994.36	7.88148e-06	0.00144267	1.63862	0.101292	0.984973	1	ZZZ3
ENSG00000037241	136.44	5.67543e-06	0.00144268	1.43553	0.151137	0.984973	1	RPL26L1
ENSG00000037637	1703.49	3.47353e-06	0.00144268	0.958729	0.337695	0.984973	1	FBXO42
ENSG00000037749	757.339	5.38526e-06	0.00144269	1.66791	0.0953335	0.984973	1	MFAP3
ENSG00000039068	44.2148	-1.17467e-06	0.00144269	-0.876143	0.380952	0.984973	1.37865	CDH1
ENSG00000039139	2.45652	5.41482e-07	0.00144269	0.813664	0.415838	0.984973	1	DNAH5
ENSG00000039650	675.38	-2.7306e-06	0.00144269	-1.01179	0.311638	0.984973	1	PNKP
ENSG00000040199	1055.41	4.82209e-06	0.00144268	1.25968	0.207784	0.984973	1	PHLPP2
ENSG00000040531	77.7063	-1.50131e-06	0.00144268	-0.535719	0.592153	0.984973	1.38866	CTNS
ENSG00000041353	321.081	2.05657e-06	0.00144269	0.923953	0.355511	0.984973	1	RAB27B
ENSG00000041880	214.604	6.76833e-06	0.00144268	1.58314	0.11339	0.984973	1	PARP3
ENSG00000041988	227.227	3.49028e-06	0.00144268	1.16068	0.245774	0.984973	1.37865	THAP3
ENSG00000042088	1211.79	4.90023e-06	0.00144266	0.918586	0.358312	0.984973	1	TDP1
ENSG00000042317	103.894	1.8806e-06	0.00144269	0.797133	0.425374	0.984973	1	SPATA7
ENSG00000042429	736.243	-3.98211e-06	0.00144269	-1.46165	0.143837	0.984973	1	MED17
ENSG00000042445	335.294	-3.53381e-06	0.00144268	-1.14632	0.251662	0.984973	1	RETSAT
ENSG00000042832	42.2634	2.04957e-06	0.00144269	1.01088	0.312076	0.984973	1	TG
ENSG00000043093	2834.73	3.6537e-06	0.00144268	0.993428	0.320501	0.984973	1	DCUN1D1
ENSG00000043514	144.607	8.13935e-06	0.00144267	1.50712	0.131779	0.984973	1	TRIT1
ENSG00000044090	245.4	-3.50685e-06	0.00144268	-0.91238	0.361569	0.984973	1	CUL7
ENSG00000044459	15.1286	2.28899e-06	0.00144269	1.584	0.113194	0.984973	1	CNTLN
ENSG00000046604	3.55616	1.18928e-06	0.00144269	1.29276	0.196095	0.984973	1	DSG2
ENSG00000046647	155.349	-5.16417e-06	0.00144267	-1.13949	0.254498	0.984973	1	GEMIN8
ENSG00000046651	2214.68	-1.45417e-05	0.00144271	-1.57995	0.114119	0.984973	1	OFD1
ENSG00000047056	1467.75	5.58549e-06	0.00144267	1.26025	0.207579	0.984973	1	WDR37
ENSG00000047578	547.396	-3.79819e-06	0.00144267	-0.845111	0.398049	0.984973	1	KIAA0556
ENSG00000047579	185.625	4.37297e-06	0.00144267	1.00198	0.316355	0.984973	1.38866	DTNBP1
ENSG00000047597	11.6356	2.12733e-06	0.00144269	1.56836	0.116797	0.984973	1	XK
ENSG00000048052	191.404	-2.76008e-06	0.00144269	-1.26483	0.205933	0.984973	1	HDAC9
ENSG00000048342	3.5279	-1.38895e-06	0.00144269	-1.72988	0.0836511	0.984973	1.37865	CC2D2A
ENSG00000048392	767.104	4.01308e-06	0.00144269	1.57037	0.116328	0.984973	1	RRM2B
ENSG00000048544	983.37	5.04137e-06	0.00144269	1.58702	0.112508	0.984973	0.378655	MRPS10
ENSG00000048649	3843.56	4.6267e-06	0.00144267	1.09601	0.273073	0.984973	1	RSF1
ENSG00000049089	81.564	4.41298e-06	0.00144268	1.19228	0.23315	0.984973	1	COL9A2
ENSG00000049246	238.866	6.60553e-06	0.00144269	1.82702	0.0676964	0.984973	1	PER3
ENSG00000049249	150.303	2.10158e-06	0.00144269	0.935078	0.349748	0.984973	1.38866	TNFRSF9
ENSG00000049323	54.0301	1.80613e-06	0.00144269	2.13505	0.0327572	0.984973	1	LTBP1
ENSG00000049449	120.42	-9.4285e-06	0.00144268	-2.11583	0.0343594	0.984973	1	RCN1
ENSG00000049541	225.092	6.5481e-06	0.00144267	1.33476	0.181954	0.984973	1	RFC2
ENSG00000049656	842.918	-4.99296e-06	0.00144268	-1.20472	0.228312	0.984973	1	CLPTM1L
ENSG00000049860	699.262	-6.07282e-06	0.00144267	-1.27189	0.203411	0.984973	1	HEXB
ENSG00000049883	195.132	8.03285e-06	0.00144267	1.67648	0.0936447	0.984973	1	PTCD2
ENSG00000050030	45.0585	3.33015e-06	0.00144269	1.76427	0.0776869	0.984973	1	NEXMIF
ENSG00000050130	404.779	4.54862e-06	0.00144268	1.39737	0.162303	0.984973	1	JKAMP
ENSG00000050165	174.394	-1.48495e-06	0.00144269	-1.62042	0.105142	0.984973	1.38866	DKK3
ENSG00000050344	43.7948	-1.69763e-06	0.00144269	-0.892354	0.372203	0.984973	1.38866	NFE2L3
ENSG00000050405	238.264	-1.87694e-06	0.00144269	-0.858387	0.390679	0.984973	1	LIMA1
ENSG00000050438	133.543	-4.53115e-06	0.00144269	-1.74311	0.0813139	0.984973	1	SLC4A8
ENSG00000050748	1071.78	-7.42696e-06	0.00144261	-0.918516	0.358349	0.984973	1	MAPK9
ENSG00000050767	3.53511	8.53024e-07	0.00144269	0.888579	0.374229	0.984973	1	COL23A1
ENSG00000051108	3859.85	-1.15594e-05	0.00144267	-1.95947	0.0500575	0.984973	1	HERPUD1
ENSG00000051341	30.4471	-2.87419e-06	0.00144269	-1.13666	0.255679	0.984973	1.37865	POLQ
ENSG00000051382	537.087	5.90605e-06	0.00144268	1.47453	0.140338	0.984973	0.388658	PIK3CB
ENSG00000051523	2497.17	-2.27393e-06	0.00144268	-0.809873	0.418013	0.984973	1	CYBA
ENSG00000051596	125.133	4.56866e-06	0.00144268	1.11778	0.263659	0.984973	1.38866	THOC3
ENSG00000052126	403.831	-3.23256e-06	0.00144269	-1.13807	0.255091	0.984973	1	PLEKHA5
ENSG00000053108	5.55545	1.03747e-06	0.00144269	1.13485	0.256437	0.984973	1.37865	FSTL4
ENSG00000053328	10.6408	-1.62974e-06	0.00144269	-1.36416	0.172517	0.984973	1.37865	METTL24
ENSG00000053372	255.073	8.21284e-06	0.00144267	1.65593	0.0977357	0.984973	0.378655	MRTO4
ENSG00000053524	119.377	3.74533e-06	0.00144269	1.44841	0.147504	0.984973	1.37865	MCF2L2
ENSG00000053900	729.055	-4.98825e-06	0.00144267	-1.06982	0.284702	0.984973	1	ANAPC4
ENSG00000054148	203.616	-2.66014e-06	0.00144269	-1.05148	0.293037	0.984973	1	PHPT1
ENSG00000054965	1434.1	-4.16344e-06	0.00144266	-0.817178	0.413827	0.984973	1	FAM168A
ENSG00000055044	4124.6	-4.65947e-06	0.00144268	-1.13405	0.256775	0.984973	1	NOP58
ENSG00000055130	1730.91	6.09128e-06	0.00144265	1.03015	0.302939	0.984973	1	CUL1
ENSG00000055147	412.28	5.14134e-06	0.00144268	1.22169	0.221826	0.984973	1	FAM114A2
ENSG00000055732	16.3382	-1.74124e-06	0.00144269	-1.13641	0.255784	0.984973	1	MCOLN3
ENSG00000055917	4993.23	3.87666e-06	0.00144267	0.816921	0.413973	0.984973	1	PUM2
ENSG00000056558	3254.46	-4.73522e-06	0.00144268	-1.46965	0.141657	0.984973	1	TRAF1
ENSG00000056972	501.186	6.00005e-06	0.00144268	1.73126	0.0834063	0.984973	0.378655	TRAF3IP2
ENSG00000057294	7.65933	-9.00414e-07	0.00144269	-1.30207	0.192894	0.984973	1	PKP2
ENSG00000057593	3.42245	-1.2763e-06	0.00144269	-1.44579	0.148235	0.984973	1	F7
ENSG00000057663	1478.9	3.99304e-06	0.00144267	0.9368	0.348861	0.984973	1	ATG5
ENSG00000058600	3529.99	-3.42145e-06	0.00144268	-1.06083	0.288768	0.984973	1	POLR3E
ENSG00000058668	3937.74	-1.26338e-06	0.00144269	-0.809172	0.418416	0.984973	1	ATP2B4
ENSG00000058673	46.7942	-3.98792e-06	0.00144269	-1.53425	0.124969	0.984973	1.37865	ZC3H11A
ENSG00000058804	418.316	9.33849e-06	0.00144267	1.76419	0.0776993	0.984973	1	NDC1
ENSG00000058866	10.1718	1.21295e-06	0.00144269	0.837037	0.402572	0.984973	1	DGKG
ENSG00000059378	1453.09	-6.373e-06	0.00144267	-1.25709	0.208721	0.984973	1	PARP12
ENSG00000059691	106.046	4.10499e-06	0.00144268	1.10191	0.270501	0.984973	1	GATB
ENSG00000059728	1062.35	-5.22688e-06	0.00144267	-1.07032	0.284474	0.984973	1	MXD1
ENSG00000059804	16122.4	-5.97475e-06	0.00144268	-1.69147	0.0907473	0.984973	0.378655	SLC2A3
ENSG00000060138	2086.16	-3.02808e-06	0.00144268	-0.930772	0.351972	0.984973	1	YBX3
ENSG00000060140	70.3694	-2.19521e-06	0.00144269	-1.53466	0.124867	0.984973	1	STYK1
ENSG00000060656	6.21447	-3.8479e-06	0.0014427	-0.94838	0.342936	0.984973	1	PTPRU
ENSG00000060971	640.452	-6.81903e-06	0.00144267	-1.48042	0.138761	0.984973	0.378655	ACAA1
ENSG00000060982	36.4012	-1.49553e-06	0.00144269	-0.807412	0.419429	0.984973	1.38866	BCAT1
ENSG00000061656	124.191	-1.53669e-06	0.00144269	-0.889303	0.373841	0.984973	1	SPAG4
ENSG00000061676	297.189	2.52136e-06	0.00144268	0.80995	0.417969	0.984973	1	NCKAP1
ENSG00000061794	908.934	5.31156e-06	0.00144268	1.56555	0.117453	0.984973	0.378655	MRPS35
ENSG00000062282	9.63107	-1.05133e-06	0.00144269	-0.635331	0.525213	0.984973	1.37865	DGAT2
ENSG00000062650	5052.42	5.46377e-06	0.00144268	1.50375	0.132645	0.984973	0.378655	WAPL
ENSG00000062725	1108.99	7.45838e-06	0.00144269	2.09622	0.0360627	0.984973	1	APPBP2
ENSG00000063015	6.10083	-1.05392e-06	0.00144269	-1.14661	0.251541	0.984973	1	SEZ6
ENSG00000063176	104.861	-2.82667e-06	0.00144268	-0.838994	0.401473	0.984973	1	SPHK2
ENSG00000063177	21112.3	5.42822e-06	0.00144267	1.2395	0.21516	0.984973	1	RPL18
ENSG00000063180	211.786	-1.6543e-05	0.00144271	-1.09893	0.271797	0.984973	1	CA11
ENSG00000063438	7.99455	-2.75522e-06	0.00144269	-1.98363	0.0472974	0.984973	1.38866	NA
ENSG00000063660	13.8706	-9.61676e-07	0.00144269	-0.647244	0.517474	0.984973	1.37865	GPC1
ENSG00000063761	55.7235	-1.22353e-06	0.00144269	-0.56171	0.574313	0.984973	1.37865	ADCK1
ENSG00000064199	7.67112	-1.39481e-06	0.00144269	-0.869467	0.384592	0.984973	1	SPA17
ENSG00000064225	6.19856	1.08844e-06	0.00144269	0.906824	0.3645	0.984973	1	ST3GAL6
ENSG00000064419	1597.95	7.85265e-06	0.00144266	1.36259	0.17301	0.984973	1	TNPO3
ENSG00000064547	800.099	-6.0691e-06	0.00144268	-1.40897	0.158843	0.984973	0.388658	LPAR2
ENSG00000064607	2455.79	-6.56364e-06	0.00144269	-1.88679	0.0591886	0.984973	1	SUGP2
ENSG00000064652	55.0791	-2.63925e-06	0.00144269	-0.941039	0.346685	0.984973	1.38866	SNX24
ENSG00000064763	38.9837	-1.28126e-06	0.00144269	-0.719348	0.471927	0.984973	1.38866	FAR2
ENSG00000064787	7.0982	-1.39718e-06	0.00144269	-1.53594	0.124553	0.984973	1	BCAS1
ENSG00000064989	9.19119	-4.21684e-06	0.00144269	1.41981	0.155664	0.984973	1	CALCRL
ENSG00000064995	974.384	-4.61146e-06	0.00144268	-1.11673	0.26411	0.984973	1	TAF11
ENSG00000065135	3347.78	5.24687e-06	0.00144266	1.01392	0.310619	0.984973	1	GNAI3
ENSG00000065150	3008.21	8.52312e-06	0.00144266	1.39413	0.163279	0.984973	1	IPO5
ENSG00000065183	358.213	3.95663e-06	0.00144268	1.07051	0.284389	0.984973	1	WDR3
ENSG00000065320	2.98924	-6.91136e-07	0.00144269	-0.901842	0.367141	0.984973	1	NTN1
ENSG00000065357	3679.56	-3.31187e-06	0.00144268	-0.931605	0.351541	0.984973	1	DGKA
ENSG00000065361	21.686	1.58838e-06	0.00144269	0.788524	0.43039	0.984973	1.38866	ERBB3
ENSG00000065485	36.6916	-1.45009e-06	0.00144269	-0.808047	0.419064	0.984973	1.38866	PDIA5
ENSG00000065518	925.592	7.13787e-06	0.00144267	1.45301	0.146222	0.984973	1	NDUFB4
ENSG00000065534	35.1995	1.94978e-06	0.00144269	1.56057	0.118624	0.984973	1	MYLK
ENSG00000065559	867.054	6.13299e-06	0.00144267	1.39303	0.163612	0.984973	1	MAP2K4
ENSG00000065621	18.7085	-1.6304e-06	0.00144268	-0.591685	0.554061	0.984973	1.37865	GSTO2
ENSG00000065665	258.642	-2.63346e-06	0.00144268	-0.878076	0.379903	0.984973	1	SEC61A2
ENSG00000065802	773.246	7.73089e-06	0.00144268	1.90383	0.0569329	0.984973	1	ASB1
ENSG00000065833	114.028	7.89168e-07	0.00144269	0.812482	0.416515	0.984973	1.38866	ME1
ENSG00000065911	803.394	-7.54678e-06	0.00144267	-1.48139	0.138502	0.984973	1	MTHFD2
ENSG00000065978	9875.42	4.3257e-06	0.00144268	1.05005	0.293694	0.984973	1	YBX1
ENSG00000066056	4.30332	7.98734e-07	0.00144269	0.837922	0.402075	0.984973	1	TIE1
ENSG00000066084	2237.4	7.10556e-06	0.00144267	1.42234	0.154928	0.984973	0.388658	DIP2B
ENSG00000066136	532.421	5.34928e-06	0.00144265	0.890321	0.373293	0.984973	1	NFYC
ENSG00000066185	13.7869	-1.76261e-06	0.00144269	-1.13364	0.256944	0.984973	1.37865	ZMYND12
ENSG00000066279	57.9802	-2.58714e-06	0.00144269	-1.19783	0.230984	0.984973	1.38866	ASPM
ENSG00000066382	12.7473	9.0335e-07	0.00144269	0.778291	0.436398	0.984973	1.38866	MPPED2
ENSG00000066427	945.183	5.28078e-06	0.00144265	0.880145	0.378781	0.984973	1	ATXN3
ENSG00000066455	469.259	2.64439e-06	0.00144268	0.864835	0.387129	0.984973	1	GOLGA5
ENSG00000066468	32.5846	-1.27952e-06	0.00144269	-1.57079	0.116232	0.984973	1	FGFR2
ENSG00000066583	304.566	2.99772e-06	0.00144268	0.798017	0.424861	0.984973	1	ISOC1
ENSG00000066629	2.36991	-8.98804e-07	0.00144269	-1.36904	0.170987	0.984973	1.37865	EML1
ENSG00000066654	4853.5	8.42205e-06	0.00144264	1.17483	0.240064	0.984973	1	THUMPD1
ENSG00000066697	339.71	4.23365e-06	0.00144268	1.04934	0.294022	0.984973	1	MSANTD3
ENSG00000066739	2091.56	-6.36337e-06	0.00144265	-1.05171	0.292932	0.984973	1	ATG2B
ENSG00000066923	59.0021	-2.70691e-06	0.00144269	-1.13407	0.256765	0.984973	1.37865	STAG3
ENSG00000066926	512.275	2.95422e-06	0.00144268	0.976026	0.329052	0.984973	1	FECH
ENSG00000067064	6750.78	-3.01687e-06	0.00144268	-0.913078	0.361202	0.984973	1	IDI1
ENSG00000067082	15425.7	-3.4608e-06	0.00144269	-1.60922	0.107568	0.984973	1	KLF6
ENSG00000067113	66.2791	4.13171e-06	0.00144269	1.35284	0.176108	0.984973	1	PLPP1
ENSG00000067167	9488.92	5.70538e-06	0.00144267	1.29681	0.194697	0.984973	1	TRAM1
ENSG00000067191	190.885	-4.29023e-06	0.00144269	-1.78427	0.0743801	0.984973	1	CACNB1
ENSG00000067221	73.4165	5.87381e-06	0.00144269	1.83202	0.0669488	0.984973	1	STOML1
ENSG00000067334	4228.93	3.89658e-06	0.00144267	0.818222	0.413231	0.984973	1	DNTTIP2
ENSG00000067445	17.7976	-1.59417e-06	0.00144269	-0.995415	0.319534	0.984973	1	TRO
ENSG00000067533	642.984	1.28355e-05	0.00144269	2.1283	0.0333121	0.984973	1	RRP15
ENSG00000067829	670.203	-4.30932e-06	0.00144267	-0.949624	0.342303	0.984973	1	IDH3G
ENSG00000067840	1625.16	-3.21839e-06	0.00144269	-1.20187	0.229413	0.984973	1	PDZD4
ENSG00000067992	624.726	6.09021e-06	0.00144267	1.22826	0.21935	0.984973	1	PDK3
ENSG00000068028	2561.95	-5.44088e-06	0.00144268	-1.54387	0.12262	0.984973	1	RASSF1
ENSG00000068079	198.965	-4.76815e-06	0.00144268	-1.27068	0.203842	0.984973	1	IFI35
ENSG00000068097	458.184	5.24442e-06	0.00144268	1.36608	0.171915	0.984973	1	HEATR6
ENSG00000068137	13.5095	-1.77845e-06	0.00144269	-0.837562	0.402277	0.984973	1	PLEKHH3
ENSG00000068305	861.848	8.4461e-06	0.00144266	1.44436	0.148637	0.984973	1	MEF2A
[truncated: 19,826 more rows]
