# Supplementary material for: Haplotype-Specific Expression Analysis of MHC Class II Genes in Healthy Individuals and Rheumatoid Arthritis Patients
Source: Front Immunol. 2021 Aug 17;12:707217. doi: 10.3389/fimmu.2021.707217 (PMC8416041; doi:10.3389/fimmu.2021.707217)
Supplement: Supplementary file 5 [file DataSheet_5.xlsx]

## Sheet: S10
	baseMean	log2FoldChange	lfcSE	stat	pvalue	padj	weight	symbol
HLA-DRB4	858.153	10.175	0.742086	13.6436	2.20333e-42	5.06584e-38	0.717954	NA
HLA-DQA1	1652.59	1.9625	0.217642	9.44151	3.67432e-21	4.22394e-17	0.717954	NA
HLA-DQA2	172.238	2.86733	0.330183	9.1735	4.57897e-20	3.87187e-16	0.650719	NA
ENSG00000078114	101.183	2.42341e-07	0.0014427	7.73178	1.06049e-14	3.59965e-11	1	NEBL
ENSG00000206066	41.0765	-3.05358e-07	0.0014427	-7.70079	1.35224e-14	3.59965e-11	1.2402	NA
ENSG00000230637	7.67091	-2.99673e-07	0.0014427	-7.00586	2.45476e-12	6.75346e-09	1	NA
ENSG00000275993	1117.36	-0.950528	0.193838	-5.52713	3.25521e-08	7.67624e-05	1	SIK1B
HLA-A	15135.8	1.13175	0.314871	4.40241	1.07057e-05	0.0220899	1	NA
ENSG00000121274	2216.59	-1.01366	0.280113	-4.37235	1.22918e-05	0.0225445	1	TENT4B
ENSG00000207808	88.0561	0.901776	0.275502	4.14743	3.36232e-05	0.0555019	1	MIR27A
ENSG00000179750	33.1871	4.89604	1.88598	3.99106	6.57791e-05	0.0987104	1	APOBEC3B
ENSG00000139832	2240.4	-0.591199	0.19039	-4.01733	5.88619e-05	0.112778	0.717954	RAB20
HLA-DRB1	4677.77	1.65829	0.559889	3.9007	9.59166e-05	0.121792	1	NA
ENSG00000232334	55.7901	1.23025	0.462185	3.72472	0.000195528	0.230542	1	NA
ENSG00000255823	34.5868	1.90493	0.75489	3.6795	0.000233695	0.246097	1.04501	MTRNR2L8
ENSG00000132906	1393.61	-0.966946	0.345949	-3.73067	0.000190971	0.274422	0.717954	CASP9
ENSG00000281383	6.83874	2.01281e-06	0.0014427	3.59215	0.000327959	0.318448	1	NA
ENSG00000169432	32.9808	-1.11296e-05	0.0014427	-3.57353	0.0003522	0.322987	1	SCN9A
ENSG00000130669	96.6012	0.701087	0.305004	3.4706	0.000519301	0.374904	1	PAK4
ENSG00000197182	108.81	1.05648	0.431909	3.56966	0.000357446	0.374904	0.717954	MIRLET7BHG
ENSG00000205423	1436.78	-0.578145	0.277138	-3.3263	0.000880084	0.374904	1.63143	CNEP1R1
ENSG00000215241	10.5972	2.67608	1.25285	3.39913	0.000676014	0.374904	1.2402	LINC02449
ENSG00000215252	85.5358	-0.682373	0.292627	-3.44097	0.000579635	0.374904	1.2402	GOLGA8B
ENSG00000254681	36.4803	2.18077	0.980779	3.48193	0.000497808	0.374904	1	PKD1P5-LOC105376752
ENSG00000052126	52.5464	-0.795334	0.341157	-3.41624	0.000634916	0.388169	1	PLEKHA5
ENSG00000220867	78.194	-0.776023	0.351977	-3.36058	0.000777777	0.388169	1.2402	NA
ENSG00000251215	10.0692	1.62172	0.690119	3.43442	0.000593831	0.388169	1	NA
ENSG00000113448	3266.74	-1.17704e-05	0.0014427	-3.33569	0.000850882	0.405056	1.19571	PDE4D
ENSG00000130844	3387.76	-0.974708	0.427064	-3.39061	0.000697367	0.405056	1	ZNF331
ENSG00000269968	42.3034	0.875286	0.41428	3.34014	0.000837366	0.455798	1	NA
ETF1P1	9.94312	-3.10343e-06	0.0014427	-3.32176	0.000894509	0.455798	1.04501	NA
ENSG00000273149	113.472	0.727153	0.351082	3.41592	0.00063566	0.456716	0.717954	NA
ENSG00000172785	185.522	0.519816	0.255772	3.3043	0.000952134	0.458865	1	CBWD1
ENSG00000201901	72.1051	1.04262	0.527935	3.3024	0.000958622	0.458865	1	NA
ENSG00000257599	20.1639	1.55057	0.860369	3.29824	0.000972938	0.458865	1	OVCH1-AS1
ENSG00000087116	8.28389	2.30771	1.29276	3.25455	0.0011357	0.506677	1	ADAMTS2
ENSG00000279803	41.0534	0.977955	0.507097	3.25707	0.00112569	0.506677	1	NA
ENSG00000257337	35.8866	0.722926	0.372479	3.24405	0.00117841	0.511897	1	LOC283335
ENSG00000064042	13.5873	-6.57857e-06	0.0014427	-3.20454	0.00135281	0.537593	1	LIMCH1
ENSG00000136379	137.819	-7.1495e-06	0.0014427	-3.32315	0.000890079	0.537593	0.650719	ABHD17C
ENSG00000224083	22.9301	0.9259	0.497496	3.20544	0.00134858	0.537593	1	NA
ENSG00000231466	59.4286	-0.84366	0.43841	-3.21157	0.0013201	0.537593	1	NA
ENSG00000230076	55.9609	1.56811e-06	0.0014427	3.16732	0.00153852	0.565178	1.04501	NA
ENSG00000072274	6126.6	-0.608376	0.414175	-2.98653	0.00282166	0.580727	1.63143	TFRC
ENSG00000120833	38.7863	-5.3944e-06	0.00144269	-3.107	0.00188994	0.580727	1.04501	SOCS2
ENSG00000125898	308.095	0.420573	0.260411	3.11717	0.00182598	0.580727	1	FAM110A
ENSG00000135245	21.9356	1.45992	1.13153	3.05603	0.00224285	0.580727	1.2402	HILPDA
ENSG00000142178	426.353	-1.07112	0.657103	-3.23573	0.00121331	0.580727	0.650719	SIK1
ENSG00000213949	48.6211	-0.869768	0.476544	-3.12515	0.00177714	0.580727	1	ITGA1
ENSG00000233913	295.461	1.76386	2.5988	3.12075	0.00180393	0.580727	1	NA
ENSG00000235683	6.03439	3.40512e-06	0.0014427	3.11172	0.00186002	0.580727	1	NA
ENSG00000237803	39.631	1.45107	0.968246	3.11725	0.00182544	0.580727	1.04501	LINC00211
ENSG00000241527	16.151	1.31018	0.798382	3.13525	0.00171707	0.580727	1.04501	NA
ENSG00000249661	60.8088	0.753509	0.493706	3.0826	0.00205203	0.627277	1	NA
ENSG00000143776	70.5297	-1.12626e-05	0.0014427	-3.05726	0.00223371	0.630068	1.04501	CDC42BPA
ENSG00000145284	18.2041	-8.02034e-06	0.0014427	-3.00951	0.0026167	0.630068	1.2402	SCD5
ENSG00000279077	12.4238	1.18854	1.00269	2.98375	0.00284743	0.664895	1.2402	NA
ENSG00000102554	81.6726	1.21704	0.965284	3.04163	0.002353	0.669672	1	KLF5
ENSG00000130396	223.105	-1.06646e-05	0.0014427	-3.0161	0.00256051	0.70577	1	AFDN
ENSG00000181350	47.8286	0.883307	0.687624	3.00215	0.0026808	0.70577	1.04501	LRRC75A
ENSG00000273464	99.065	-0.50348	0.34031	-2.99047	0.00278546	0.7213	1.04501	NA
ENSG00000167766	367.968	-1.25886e-05	0.0014427	-2.99626	0.00273311	0.727669	1	ZNF83
ENSG00000254017	24.521	0.830918	0.622514	2.98928	0.00279639	0.732699	1	NA
ENSG00000221855	17.6276	0.988301	1.02706	2.97973	0.00288506	0.74412	1	TAS2R41
ENSG00000249790	5.35556	3.01825e-06	0.0014427	2.87967	0.00398092	0.815164	1.2402	NA
ENSG00000275291	6.87091	1.83386e-06	0.0014427	2.86915	0.0041158	0.830014	1.2402	RNVU1-26
HCG27	27.1204	1.00577	1.91215	2.90917	0.00362392	0.892835	1	NA
ENSG00000154319	32.5991	0.93555	2.0871	2.89933	0.00373964	0.89464	1	FAM167A
ENSG00000254521	37.355	2.75151e-06	0.00144269	2.83401	0.00459675	0.89464	1.2402	SIGLEC12
ENSG00000080546	739.227	-0.384288	0.396028	-2.88999	0.00385258	0.906095	1	SESN1
ENSG00000123983	2402.41	-0.695492	0.602254	-2.98909	0.00279808	0.906095	0.717954	ACSL3
ENSG00000114204	24.1865	-6.17143e-06	0.0014427	-2.80365	0.00505283	0.910104	1.2402	SERPINI2
ENSG00000155393	1456.99	-0.465781	0.327635	-2.97695	0.00291134	0.910104	0.717954	HEATR3
ENSG00000236567	23.429	5.59449e-06	0.0014427	2.87191	0.00407995	0.910104	1	NA
ENSG00000105499	71.59	-1.07986e-05	0.00144271	-2.795	0.00518994	0.920708	1.2402	PLA2G4C
ENSG00000151014	3136.69	-7.49382e-06	0.0014427	-2.82853	0.00467617	0.920708	1	NOCT
ENSG00000164741	28.9739	-9.42259e-06	0.00144269	-2.84283	0.00447149	0.920708	1.04501	DLC1
ENSG00000177191	58.406	4.06635e-06	0.0014427	2.83814	0.0045377	0.920708	1	B3GNT8
ENSG00000201821	17.0927	-0.622808	1.44768	-2.83808	0.0045386	0.920708	1	NA
ENSG00000237989	43.7503	-8.56448e-06	0.00144269	-2.76368	0.00571532	0.920708	1.2402	LINC01679
ENSG00000243008	7.13533	-2.37714e-06	0.0014427	-2.75828	0.00581067	0.920708	1.2402	NA
ENSG00000244486	48.5914	4.46296e-06	0.0014427	2.83342	0.00460526	0.920708	1	SCARF2
ENSG00000265479	15.4317	5.69709e-06	0.0014427	2.77695	0.00548711	0.920708	1.2402	DTX2P1-UPK3BP1-PMS2P11
ENSG00000275302	46.6836	3.30477e-06	0.0014427	2.82041	0.00479628	0.920708	1.04501	CCL4
ENSG00000264572	11.9753	3.63042e-06	0.0014427	2.80929	0.00496505	0.964212	1	MIR4296
ENSG00000223745	377.373	-1.24414e-05	0.0014427	-2.93745	0.00330919	0.976109	0.650719	NA
ABCF1	1581.02	4.96713e-06	0.00144268	1.21301	0.225127	1	1.63143	NA
ABHD16A	210.84	3.11097e-06	0.00144269	1.94898	0.0512983	1	0.650719	NA
AGER	301.724	6.82107e-06	0.00144269	1.91115	0.0559848	1	1	NA
AGPAT1	115.097	8.79929e-07	0.00144268	0.316609	0.75154	1	1	NA
AIF1	5036.72	1.68426e-06	0.00144268	0.590585	0.554798	1	1	NA
APOM	73.4006	5.95803e-06	0.00144269	1.88156	0.0598954	1	1	NA
ATAT1	59.7001	2.29317e-06	0.00144268	0.753947	0.450881	1	1.04501	NA
ATF6B	1288.86	2.39761e-06	0.00144268	0.790441	0.429271	1	1	NA
B3GALT4	96.53	5.31847e-06	0.00144269	1.78192	0.0747619	1	1	NA
BAG6	2723.03	3.55635e-06	0.00144268	1.11278	0.265803	1	1.63143	NA
BRD2	5774.18	4.66114e-06	0.00144268	1.28023	0.200465	1	1	NA
C2	52.7323	3.06396e-06	0.00144269	1.70703	0.0878163	1	1	NA
C6orf136	166.989	3.15447e-06	0.00144268	0.929515	0.352622	1	1	NA
C6orf47	278.941	6.99553e-06	0.00144269	1.91496	0.0554981	1	0.717954	NA
C6orf48	703.481	2.8332e-06	0.00144268	1.09894	0.271795	1	0.650719	NA
CCHCR1	83.9486	2.31633e-06	0.00144268	0.795586	0.426273	1	1.2402	NA
CFB	26.7361	3.79196e-06	0.00144269	2.23999	0.0250916	1	1	NA
CLIC1	7618.93	3.14607e-06	0.00144268	0.876074	0.38099	1	1.63143	NA
COL11A2	13.0593	1.84985e-06	0.00144269	1.02643	0.304688	1	1.2402	NA
CSNK2B	256.297	9.29947e-07	0.00144268	0.289189	0.772437	1	1	NA
CUTA	416.844	4.33846e-06	0.00144268	1.37918	0.167841	1	1	NA
DAXX	171.015	3.65932e-06	0.00144269	1.35714	0.174737	1	1	NA
DDAH2	816.49	5.98671e-06	0.00144267	1.22699	0.219828	1	1	NA
DDR1	33.6965	3.15532e-07	0.00144269	0.147998	0.882344	1	1	NA
DDX39B	3243.72	1.48465e-06	0.00144268	0.529721	0.596305	1	1	NA
DHX16	522.754	5.23029e-06	0.00144268	1.33664	0.181341	1	0.717954	NA
DXO	153.718	4.99962e-06	0.00144269	1.61754	0.105761	1	0.717954	NA
EHMT2	340.973	3.70292e-06	0.00144269	1.45326	0.146151	1	1	NA
ENSG00000000419	397.618	-1.87645e-06	0.00144268	-0.502707	0.61517	1	0.650719	DPM1
ENSG00000000457	102.495	7.0138e-06	0.00144269	2.19223	0.0283627	1	1	SCYL3
ENSG00000000460	45.1573	-1.46425e-06	0.00144268	-0.49897	0.617801	1	1.2402	C1orf112
ENSG00000000938	12098.2	8.75187e-07	0.00144267	0.202665	0.839397	1	1	FGR
ENSG00000001036	921.957	-3.3888e-06	0.00144266	-0.657521	0.510846	1	0.650719	FUCA2
ENSG00000001084	556.781	1.13565e-06	0.00144267	0.28876	0.772765	1	1	GCLC
ENSG00000001167	682.777	-6.83591e-06	0.00144268	-1.17054	0.241785	1	1	NFYA
ENSG00000001461	115.038	9.21793e-07	0.00144268	0.267117	0.789379	1	1	NIPAL3
ENSG00000001497	383.232	-2.00487e-06	0.00144266	-0.40589	0.684823	1	1	LAS1L
ENSG00000001561	133.413	-3.41925e-06	0.00144269	-1.73934	0.0819752	1	1	ENPP4
ENSG00000001617	328.85	-8.06263e-07	0.00144269	-0.408862	0.682641	1	1	SEMA3F
ENSG00000001629	679.24	-7.1971e-07	0.00144267	-0.187922	0.850938	1	1	ANKIB1
ENSG00000001630	33.8277	-2.19183e-07	0.00144268	-0.0760636	0.939368	1	1	CYP51A1
ENSG00000001631	428.849	-1.65779e-06	0.00144266	-0.34776	0.72802	1	0.650719	KRIT1
ENSG00000002016	55.3088	-9.09606e-07	0.00144268	-0.290262	0.771616	1	1.04501	RAD52
ENSG00000002330	176.548	-7.94784e-07	0.00144268	-0.229878	0.818186	1	1	BAD
ENSG00000002549	1917.82	2.05155e-06	0.00144268	0.586647	0.557441	1	1.63143	LAP3
ENSG00000002587	18.6743	7.04751e-07	0.00144269	0.408888	0.682622	1	1	HS3ST1
ENSG00000002822	513.175	2.6997e-06	0.00144268	0.914049	0.360691	1	0.717954	MAD1L1
ENSG00000002834	6212.02	5.18924e-06	0.00144267	1.12653	0.259943	1	1	LASP1
ENSG00000002919	551.18	2.16401e-06	0.00144267	0.51259	0.608238	1	0.650719	SNX11
ENSG00000002933	659.199	2.17613e-07	0.00144269	0.236001	0.813432	1	1	TMEM176A
ENSG00000003056	1633.55	-9.33042e-07	0.00144267	-0.239718	0.810549	1	0.717954	M6PR
ENSG00000003147	60.8095	-5.45064e-06	0.00144268	-1.559	0.118997	1	1	ICA1
ENSG00000003393	240.979	-1.86272e-06	0.00144267	-0.400472	0.688809	1	1	ALS2
ENSG00000003400	952.598	-5.21406e-07	0.00144265	-0.0937431	0.925313	1	0.650719	CASP10
ENSG00000003402	5476.74	4.42231e-06	0.00144267	0.966295	0.333897	1	1	CFLAR
ENSG00000003436	62.2984	1.36266e-08	0.00144269	0.0047912	0.996177	1	1.2402	TFPI
ENSG00000003509	232.961	-3.2841e-06	0.00144268	-0.826319	0.408623	1	1	NDUFAF7
ENSG00000003756	3609.02	-3.23298e-06	0.00144266	-0.622081	0.533889	1	1	RBM5
ENSG00000004059	872.338	2.86872e-06	0.00144265	-0.138859	0.889562	1	1	ARF5
ENSG00000004139	207.643	2.34447e-06	0.00144267	0.594732	0.552023	1	1	SARM1
ENSG00000004142	579.474	-1.00301e-05	0.00144266	-0.641239	0.521367	1	0.650719	POLDIP2
ENSG00000004399	4501.44	4.04821e-06	0.00144267	0.896625	0.369919	1	1.63143	PLXND1
ENSG00000004455	1020.58	2.48563e-07	0.00144267	0.0564357	0.954995	1	1	AK2
ENSG00000004468	219.149	-4.75548e-07	0.00144268	-0.178814	0.858084	1	1	CD38
ENSG00000004478	350.676	-7.41808e-07	0.00144268	-0.223786	0.822924	1	0.650719	FKBP4
ENSG00000004487	981.437	-6.20226e-06	0.00144266	-1.12082	0.262364	1	0.650719	KDM1A
ENSG00000004534	1632.15	-1.28878e-06	0.00144265	-0.237842	0.812004	1	1	RBM6
ENSG00000004660	1242.35	3.08376e-06	0.00144268	1.04189	0.297462	1	1	CAMKK1
ENSG00000004700	539.576	-4.8554e-06	0.00144267	-0.98283	0.325691	1	1	RECQL
ENSG00000004766	236.965	1.595e-06	0.00144268	0.445961	0.655625	1	1	VPS50
ENSG00000004777	47.3606	1.36701e-06	0.00144269	0.528553	0.597115	1	1	ARHGAP33
ENSG00000004779	173.803	-2.5629e-06	0.00144268	-0.751981	0.452062	1	1	NDUFAB1
ENSG00000004799	3034.12	-1.52297e-06	0.00144269	-1.17918	0.238326	1	1	PDK4
ENSG00000004809	47.8205	1.22591e-06	0.00144269	0.56349	0.573101	1	1	SLC22A16
ENSG00000004838	10.3733	-5.31325e-07	0.00144269	-0.326556	0.744003	1	1	ZMYND10
ENSG00000004864	503.308	4.62801e-06	0.00144266	0.830724	0.40613	1	0.717954	SLC25A13
ENSG00000004866	165.144	1.01799e-07	0.00144268	0.0288392	0.976993	1	1	ST7
ENSG00000004897	1449.72	-2.67174e-06	0.00144267	-0.660858	0.508704	1	0.717954	CDC27
ENSG00000004961	196.532	-1.60325e-06	0.00144267	-0.390746	0.695985	1	1	HCCS
ENSG00000004975	231.589	-4.60552e-06	0.00144267	-1.09514	0.273457	1	0.650719	DVL2
ENSG00000005007	2018.34	1.22538e-06	0.00144266	0.251857	0.801152	1	1	UPF1
ENSG00000005020	1413.9	-1.41831e-07	0.00144269	-0.0677513	0.945984	1	1	SKAP2
ENSG00000005022	2847.18	-3.7509e-06	0.00144266	-0.741872	0.458165	1	1	SLC25A5
ENSG00000005059	1064.92	-3.44408e-06	0.00144267	-0.732641	0.463778	1	0.717954	MCUB
ENSG00000005075	285.388	-2.19897e-06	0.00144267	-0.500976	0.616388	1	0.717954	POLR2J
ENSG00000005100	118.722	1.44377e-06	0.00144268	0.480332	0.630991	1	1	DHX33
ENSG00000005156	635.765	-1.7496e-06	0.00144266	-0.345753	0.729528	1	0.717954	LIG3
ENSG00000005175	326.865	-6.87302e-07	0.00144268	-0.72622	0.467704	1	1	RPAP3
ENSG00000005187	132.18	3.04336e-06	0.00144268	0.980143	0.327016	1	1	ACSM3
ENSG00000005189	11.9051	-4.84797e-06	0.00144269	-0.946785	0.343748	1	1	REXO5
ENSG00000005194	434.946	2.59927e-06	0.00144267	0.554723	0.579084	1	0.717954	CIAPIN1
ENSG00000005206	315.939	9.67806e-07	0.00144268	0.266764	0.789651	1	0.717954	SPPL2B
ENSG00000005238	1955.75	3.88137e-06	0.00144268	1.08551	0.277694	1	1	FAM214B
ENSG00000005243	29.3154	3.62503e-06	0.00144268	1.16105	0.24562	1	1	COPZ2
ENSG00000005249	296.517	-4.33181e-06	0.00144267	-0.998046	0.318257	1	1	PRKAR2B
ENSG00000005302	989.157	-5.59862e-06	0.00144267	-1.15553	0.247874	1	1	MSL3
ENSG00000005339	6897.47	-5.0481e-08	0.00144265	-0.011276	0.991003	1	1	CREBBP
ENSG00000005379	1250.56	2.49697e-06	0.00144269	0.972517	0.330793	1	0.717954	TSPOAP1
ENSG00000005381	110.108	-3.19297e-06	0.00144267	-0.975073	0.329524	1	1	MPO
ENSG00000005436	140.152	-4.04891e-06	0.00144268	-1.07754	0.281238	1	0.650719	GCFC2
ENSG00000005448	27.289	-1.71438e-07	0.00144268	-0.109413	0.912875	1	1	WDR54
ENSG00000005469	38.5375	-4.11456e-06	0.00144268	-1.21351	0.224934	1	1	CROT
ENSG00000005471	8.19001	-4.92446e-08	0.00144269	-0.0302907	0.975835	1	1.2402	ABCB4
ENSG00000005483	5821.49	-1.45274e-06	0.00144268	-0.393088	0.694254	1	1	KMT2E
ENSG00000005486	717.286	9.7928e-07	0.00144267	0.218203	0.827271	1	1	RHBDD2
ENSG00000005700	1036.25	1.86804e-07	0.00144268	0.0463651	0.963019	1	0.717954	IBTK
ENSG00000005801	156.684	1.81237e-08	0.00144268	0.00227044	0.998188	1	1	ZNF195
ENSG00000005810	6378.28	-1.47883e-06	0.00144266	-0.309163	0.757198	1	1.19571	MYCBP2
ENSG00000005812	1969.01	-2.21334e-06	0.00144268	-0.638279	0.523292	1	1.63143	FBXL3
ENSG00000005844	6436.84	1.30721e-06	0.00144267	-0.13297	0.894217	1	1	ITGAL
ENSG00000005882	152.989	-4.30665e-07	0.00144268	-0.148898	0.881634	1	1	PDK2
ENSG00000005889	2965.65	-1.84601e-06	0.00144267	-0.421324	0.673518	1	1	ZFX
ENSG00000005893	4020.25	-1.35924e-06	0.00144266	-0.28052	0.779078	1	1	LAMP2
ENSG00000005961	31.3579	1.71321e-06	0.00144269	0.753945	0.450882	1	1.2402	ITGA2B
ENSG00000006007	1111.09	3.15977e-06	0.00144267	0.707523	0.479242	1	0.650719	GDE1
ENSG00000006015	192.78	-4.77704e-06	0.00144269	0.545007	0.585749	1	0.717954	REX1BD
ENSG00000006025	259.83	4.13227e-06	0.00144268	1.05868	0.289744	1	0.717954	OSBPL7
ENSG00000006062	1497.09	5.35646e-06	0.00144269	1.8874	0.059106	1	0.717954	MAP3K14
ENSG00000006125	1622.12	-1.84154e-06	0.00144265	-0.330473	0.741042	1	1	AP2B1
ENSG00000006194	347.187	7.12464e-06	0.00144266	1.32203	0.186157	1	0.650719	ZNF263
ENSG00000006282	551.942	-2.29147e-06	0.00144269	-1.28687	0.198139	1	1	SPATA20
ENSG00000006283	10.3062	-6.62208e-07	0.00144269	-0.442707	0.657977	1	1	CACNA1G
ENSG00000006327	340.571	-2.06926e-06	0.00144269	-0.882398	0.377561	1	1	TNFRSF12A
ENSG00000006432	14.0066	5.19134e-07	0.00144269	0.354365	0.723066	1	1	MAP3K9
ENSG00000006451	406.735	1.34681e-06	0.00144269	0.541925	0.58787	1	0.650719	RALA
ENSG00000006459	4314.56	3.0453e-06	0.00144266	0.580191	0.561786	1	1.19571	KDM7A
ENSG00000006530	168.793	1.78298e-06	0.00144267	0.412464	0.679999	1	0.650719	AGK
ENSG00000006534	1387.22	-5.95012e-07	0.00144266	-0.13013	0.896463	1	1	ALDH3B1
ENSG00000006576	882.254	-5.47853e-06	0.00144267	-1.21436	0.224608	1	0.650719	PHTF2
ENSG00000006607	782.933	4.30443e-07	0.00144268	0.110207	0.912245	1	1	FARP2
ENSG00000006625	59.9948	-4.2404e-06	0.00144268	-1.21551	0.224173	1	1.04501	GGCT
ENSG00000006634	391.548	-8.96679e-06	0.00144266	-1.54561	0.122199	1	1	DBF4
ENSG00000006652	3277.27	2.30845e-06	0.00144268	0.725805	0.467959	1	1	IFRD1
ENSG00000006695	114.283	-2.37522e-06	0.00144268	-0.655786	0.511962	1	0.717954	COX10
ENSG00000006704	5.99214	-2.30521e-08	0.00144269	-0.228787	0.819035	1	1	GTF2IRD1
ENSG00000006712	484.567	2.13013e-06	0.00144266	0.409741	0.681996	1	1	PAF1
ENSG00000006715	818.268	3.51849e-07	0.00144268	0.103168	0.91783	1	1	VPS41
ENSG00000006744	440.815	3.10161e-06	0.00144267	0.657873	0.51062	1	0.717954	ELAC2
ENSG00000006747	25.2251	-1.19052e-06	0.00144269	-0.463607	0.64293	1	1	SCIN
ENSG00000006756	843.55	-3.8207e-06	0.00144268	-1.09689	0.272688	1	0.650719	ARSD
ENSG00000006757	31.8145	-5.54704e-07	0.00144269	-0.293315	0.769281	1	1.2402	PNPLA4
ENSG00000006831	923.877	1.34576e-06	0.00144269	0.499876	0.617163	1	1	ADIPOR2
ENSG00000006837	5.30281	-4.08144e-07	0.00144269	-0.294401	0.768452	1	1.2402	CDKL3
ENSG00000007038	32.1431	2.96483e-07	0.00144269	0.157369	0.874954	1	1	PRSS21
ENSG00000007047	721.658	1.37842e-06	0.00144266	0.253608	0.799799	1	0.717954	MARK4
ENSG00000007080	145.144	-1.48568e-06	0.00144267	-0.390312	0.696306	1	0.717954	CCDC124
ENSG00000007129	28.7628	-5.32058e-07	0.00144269	-0.226828	0.820557	1	1.2402	CEACAM21
ENSG00000007168	1800.6	2.50144e-06	0.00144268	0.732286	0.463994	1	1	PAFAH1B1
ENSG00000007202	4902.26	1.55152e-06	0.00144265	0.257228	0.797002	1	1	KIAA0100
ENSG00000007237	9459.15	2.63919e-06	0.00144266	0.52926	0.596625	1	1	GAS7
ENSG00000007255	112.477	2.48918e-06	0.00144268	0.762965	0.445484	1	1	TRAPPC6A
ENSG00000007264	7.43757	2.11323e-06	0.00144269	1.35909	0.174118	1	1	MATK
ENSG00000007312	110.711	2.43095e-07	0.00144268	0.0701288	0.944091	1	1	CD79B
ENSG00000007341	215.985	-3.83288e-06	0.00144266	-0.756663	0.449252	1	1	ST7L
ENSG00000007350	154.761	-2.79114e-06	0.00144269	-1.42529	0.154073	1	0.717954	TKTL1
ENSG00000007376	196.928	1.14578e-06	0.00144268	0.364215	0.715697	1	0.717954	RPUSD1
ENSG00000007384	6.63762	-1.07275e-06	0.00144269	-0.691346	0.489348	1	1.2402	RHBDF1
ENSG00000007392	1577.98	-3.64142e-06	0.00144267	-0.808381	0.418871	1	0.717954	LUC7L
ENSG00000007402	6.72683	3.658e-07	0.00144269	0.348991	0.727096	1	1	CACNA2D2
ENSG00000007516	18.9135	6.14607e-07	0.00144269	0.386559	0.699083	1	1.2402	BAIAP3
ENSG00000007520	157.082	-4.32246e-07	0.00144268	-0.117094	0.906785	1	1	TSR3
ENSG00000007541	181.63	-2.02132e-07	0.00144268	-0.0582261	0.953568	1	1	PIGQ
ENSG00000007545	288.427	4.42425e-06	0.00144268	1.08331	0.27867	1	1	CRAMP1
ENSG00000007923	220.782	6.85956e-07	0.00144268	0.235531	0.813797	1	1	DNAJC11
ENSG00000007944	1644.72	3.14354e-07	0.00144268	0.0952067	0.924151	1	1.63143	MYLIP
ENSG00000007968	379.266	-2.78328e-06	0.00144269	-1.24619	0.212693	1	1	E2F2
ENSG00000008018	1427.93	-3.14526e-06	0.00144266	-0.646175	0.518166	1	1.63143	PSMB1
ENSG00000008056	102.038	7.75417e-06	0.0014427	0.48054	0.630843	1	1.2402	SYN1
ENSG00000008083	16988.7	-1.69532e-06	0.00144269	-0.691449	0.489283	1	1	JARID2
ENSG00000008086	130.435	4.04465e-06	0.00144269	1.369	0.170998	1	1	CDKL5
ENSG00000008118	8.02336	1.65691e-06	0.00144269	2.41518	0.0157275	1	1.04501	CAMK1G
ENSG00000008128	150.122	-7.61673e-07	0.00144268	-0.265776	0.790412	1	1	CDK11A
ENSG00000008130	2130.24	2.64554e-06	0.00144269	1.06074	0.288809	1	1.63143	NADK
ENSG00000008226	15.0368	1.05891e-06	0.00144269	0.495737	0.62008	1	1.2402	DLEC1
ENSG00000008256	490.182	-1.62365e-06	0.00144268	-0.534703	0.592855	1	1	CYTH3
ENSG00000008282	1016.65	-3.55514e-06	0.00144266	-0.732109	0.464102	1	1	SYPL1
ENSG00000008283	146.521	-3.72249e-06	0.00144268	-1.0755	0.282152	1	1	CYB561
ENSG00000008294	5365.22	-2.90324e-06	0.00144268	-0.751086	0.452601	1	1	SPAG9
ENSG00000008300	105.352	3.18609e-06	0.00144269	1.12463	0.260747	1	1	CELSR3
ENSG00000008311	7.33589	4.0215e-08	0.00144269	0.0287567	0.977059	1	1.04501	AASS
ENSG00000008324	139.386	1.83021e-05	0.00144273	0.16786	0.866693	1	1	SS18L2
ENSG00000008382	177.256	-4.69967e-07	0.00144267	-0.110716	0.911841	1	1	MPND
ENSG00000008394	352.457	-5.59235e-06	0.00144267	-1.26885	0.204493	1	1	MGST1
ENSG00000008405	365.407	-4.75368e-07	0.00144268	-0.134938	0.892661	1	1	CRY1
ENSG00000008441	175.911	-9.17092e-07	0.00144267	-0.217801	0.827584	1	1	NFIX
ENSG00000008513	3199.54	4.17119e-06	0.00144268	1.16185	0.245296	1	1.63143	ST3GAL1
ENSG00000008516	553.686	5.19116e-07	0.00144269	0.40664	0.684272	1	1	MMP25
ENSG00000008710	699.341	1.96962e-06	0.00144268	0.612385	0.540283	1	1	PKD1
ENSG00000008735	6.06473	-1.29992e-06	0.00144269	-0.810217	0.417816	1	1.04501	MAPK8IP2
ENSG00000008838	534.22	3.56959e-06	0.00144264	0.565868	0.571484	1	0.650719	MED24
ENSG00000008853	121.411	-2.83979e-07	0.00144268	-0.0861697	0.931332	1	1	RHOBTB2
ENSG00000008869	697.171	-9.25056e-07	0.00144267	-0.225255	0.821781	1	1	HEATR5B
ENSG00000008952	2344.24	-1.58856e-06	0.00144267	-0.398159	0.690513	1	1.63143	SEC62
ENSG00000008988	7075.9	-6.10838e-07	0.00144266	-0.133745	0.893604	1	1.63143	RPS20
ENSG00000009307	16665.8	-2.45884e-06	0.00144267	-0.556566	0.577824	1	1.63143	CSDE1
ENSG00000009335	1095.7	-6.19396e-07	0.00144267	-0.1589	0.873748	1	1	UBE3C
ENSG00000009413	1098.77	-7.64042e-06	0.00144266	-1.31789	0.18754	1	0.717954	REV3L
ENSG00000009694	83.5695	1.41244e-07	0.00144269	0.170507	0.864611	1	1	TENM1
ENSG00000009780	337.723	-5.51216e-06	0.00144265	-0.933544	0.350539	1	1	FAM76A
ENSG00000009790	2218.66	-7.32096e-07	0.00144266	0.203165	0.839006	1	1.63143	TRAF3IP3
ENSG00000009830	104.627	-9.70607e-07	0.00144266	-0.199291	0.842035	1	0.717954	POMT2
ENSG00000009844	281.562	1.74732e-07	0.00144268	0.0437186	0.965129	1	1	VTA1
ENSG00000009950	83.8011	2.13315e-06	0.00144269	1.45886	0.144604	1	1	MLXIPL
ENSG00000009954	1954.78	2.62923e-06	0.00144267	0.58269	0.560102	1	0.717954	BAZ1B
ENSG00000010017	1436.77	-6.10576e-06	0.00144266	-1.14513	0.252154	1	1	RANBP9
ENSG00000010030	33.6054	2.66111e-06	0.00144269	1.28683	0.198153	1	1.04501	ETV7
ENSG00000010072	537.035	-2.92869e-06	0.00144268	-0.760609	0.446891	1	0.717954	SPRTN
ENSG00000010165	68.8327	6.25282e-06	0.00144268	1.47611	0.139914	1	1.04501	EEF1AKNMT
ENSG00000010219	59.1929	1.4477e-06	0.00144268	0.389435	0.696954	1	1.04501	DYRK4
ENSG00000010244	5718.08	-8.08012e-06	0.00144267	-1.60926	0.10756	1	1.63143	ZNF207
ENSG00000010256	1814.95	-5.31059e-06	0.00144265	-0.922291	0.356377	1	1.63143	UQCRC1
ENSG00000010270	533.53	-7.89073e-07	0.00144266	-0.647229	0.517484	1	0.650719	STARD3NL
ENSG00000010278	482.01	1.91318e-06	0.00144269	1.6641	0.0960918	1	0.650719	CD9
ENSG00000010292	403.378	-1.00697e-06	0.00144269	-0.388951	0.697312	1	0.650719	NCAPD2
ENSG00000010295	670.795	9.51303e-07	0.00144267	0.245024	0.806438	1	1	IFFO1
ENSG00000010310	7.05485	8.58966e-07	0.00144269	0.665793	0.505544	1	1	GIPR
ENSG00000010318	70.5502	-1.41713e-06	0.00144267	-0.333737	0.738578	1	1	PHF7
ENSG00000010322	1902.2	9.50632e-07	0.00144265	0.16812	0.866489	1	1.63143	NISCH
ENSG00000010327	7682.43	-3.6407e-06	0.00144269	0.0650589	0.948127	1	1	STAB1
ENSG00000010361	66.6147	-1.41597e-08	0.00144268	-0.0067338	0.994627	1	1	FUZ
ENSG00000010404	2648.74	-1.1209e-06	0.00144264	-0.177494	0.85912	1	1	IDS
ENSG00000010539	59.7026	1.12967e-05	0.00144271	1.92522	0.0542013	1	1	ZNF200
ENSG00000010610	7445	-9.48084e-07	0.00144266	-0.183059	0.854752	1	1.63143	CD4
ENSG00000010626	46.0436	8.53513e-07	0.00144268	0.256854	0.797291	1	1	LRRC23
ENSG00000010671	1428.08	-3.19896e-06	0.00144267	-0.690223	0.490054	1	1	BTK
ENSG00000010704	127.418	-1.68534e-06	0.00144269	-0.772385	0.439886	1	1	HFE
ENSG00000010803	221.392	1.56667e-07	0.00144267	0.0372955	0.970249	1	1	SCMH1
ENSG00000010810	2448.09	-5.32886e-05	0.00144316	-0.36087	0.718196	1	1	FYN
ENSG00000010818	298.156	9.97806e-07	0.00144269	0.372779	0.709313	1	1	HIVEP2
ENSG00000011007	1458.44	-4.44618e-06	0.00144266	-0.0314976	0.974873	1	0.717954	ELOA
ENSG00000011009	476.496	1.44358e-06	0.00144267	0.355931	0.721893	1	0.650719	LYPLA2
ENSG00000011021	1283.32	-1.97914e-06	0.00144267	-0.476693	0.633581	1	1	CLCN6
ENSG00000011028	12.0128	1.33476e-06	0.00144269	1.92371	0.0543914	1	1.04501	MRC2
ENSG00000011083	6.83616	-1.99945e-06	0.00144269	-1.18729	0.235112	1	1	SLC6A7
ENSG00000011105	11.7996	-1.039e-06	0.00144269	-0.488582	0.625138	1	1	TSPAN9
ENSG00000011114	622.224	5.65427e-07	0.00144268	0.189705	0.84954	1	1	BTBD7
ENSG00000011132	97.4807	2.49378e-06	0.00144268	0.868674	0.385026	1	1.2402	APBA3
ENSG00000011143	26.9099	1.48992e-09	0.00144269	-0.00189338	0.998489	1	1	MKS1
ENSG00000011198	1577.39	5.43981e-07	0.00144267	0.128928	0.897415	1	1	ABHD5
ENSG00000011243	1444.29	-1.71025e-07	0.00144265	-0.0323162	0.97422	1	0.717954	AKAP8L
ENSG00000011258	507.767	2.27775e-06	0.00144267	0.537897	0.590648	1	0.717954	MBTD1
ENSG00000011260	446.454	-3.53757e-06	0.00144266	-0.715789	0.474121	1	0.650719	UTP18
ENSG00000011275	1991.72	1.55198e-06	0.00144266	0.316664	0.751498	1	1.63143	RNF216
ENSG00000011295	1007.22	-5.49932e-06	0.00144268	-1.65246	0.0984403	1	1	TTC19
ENSG00000011304	2796.96	-5.49025e-06	0.00144265	-0.931324	0.351686	1	1	PTBP1
ENSG00000011376	267.854	3.35537e-06	0.00144266	0.66359	0.506953	1	0.717954	LARS2
ENSG00000011405	1530	-6.50459e-06	0.00144267	-1.27782	0.201312	1	1	PIK3C2A
ENSG00000011422	16417	-1.07318e-06	0.00144268	-0.394207	0.693428	1	1	PLAUR
ENSG00000011426	67.0489	-4.39339e-06	0.00144268	-1.70155	0.0888398	1	1.04501	ANLN
ENSG00000011451	315.54	3.76024e-06	0.00144266	0.734738	0.462499	1	0.717954	WIZ
ENSG00000011454	884.256	4.78264e-06	0.00144267	1.04086	0.297941	1	1	GPR21
ENSG00000011478	141.477	4.48294e-07	0.00144268	0.129018	0.897344	1	0.650719	QPCTL
ENSG00000011485	209.481	5.10206e-07	0.00144269	0.190835	0.848654	1	0.650719	PPP5C
ENSG00000011523	217.156	-2.53023e-06	0.00144267	-0.634338	0.525861	1	1	CEP68
ENSG00000011566	993.312	-1.24976e-06	0.00144269	-0.483509	0.628735	1	1	MAP4K3
ENSG00000011600	5566.85	3.12805e-06	0.00144266	0.648227	0.516838	1	1.19571	TYROBP
ENSG00000011638	168.68	-3.9858e-06	0.00144268	-1.04672	0.295231	1	0.717954	TMEM159
ENSG00000012048	82.8281	-1.09737e-06	0.00144268	-0.359873	0.718942	1	1.04501	BRCA1
ENSG00000012061	1037.92	3.62712e-06	0.00144265	0.597814	0.549964	1	0.650719	ERCC1
ENSG00000012124	123.584	7.59862e-08	0.00144268	0.0245897	0.980382	1	0.650719	CD22
ENSG00000012171	60.7398	4.03024e-07	0.00144269	0.253604	0.799801	1	1.2402	SEMA3B
ENSG00000012174	119.201	-2.68928e-10	0.00144268	-0.00261333	0.997915	1	1	MBTPS2
ENSG00000012211	71.6675	-4.75742e-07	0.00144268	-0.147552	0.882696	1	1	PRICKLE3
ENSG00000012223	12.4786	7.79228e-07	0.00144269	0.743894	0.456941	1	1.04501	LTF
ENSG00000012232	1216.61	3.54753e-06	0.00144268	0.946003	0.344147	1	1	EXTL3
ENSG00000012660	2551.25	-3.11582e-06	0.00144266	-0.629453	0.529052	1	1	ELOVL5
ENSG00000012779	4903.89	2.75876e-07	0.00144266	0.0523594	0.958242	1	1	ALOX5
ENSG00000012822	1233.46	-4.27251e-07	0.00144266	-0.0840911	0.932984	1	1	CALCOCO1
ENSG00000012963	236.022	-3.55331e-06	0.00144267	-0.696819	0.485916	1	1	UBR7
ENSG00000012983	676.772	2.66894e-07	0.00144268	0.0773135	0.938374	1	0.650719	MAP4K5
ENSG00000013016	47.998	1.13953e-06	0.00144269	0.428564	0.668241	1	1.04501	EHD3
ENSG00000013275	675.715	4.31963e-06	0.00144267	-0.053211	0.957564	1	1	PSMC4
ENSG00000013288	1109.2	2.781e-06	0.00144266	-0.286927	0.774168	1	1	MAN2B2
ENSG00000013306	860.152	1.42034e-06	0.00144267	0.362401	0.717052	1	0.650719	SLC25A39
ENSG00000013364	3138.02	2.18825e-06	0.00144267	0.558291	0.576646	1	1.63143	MVP
ENSG00000013374	1305.08	7.44485e-07	0.00144264	0.112214	0.910654	1	0.717954	NUB1
ENSG00000013375	164.789	-1.84237e-06	0.00144268	-0.509672	0.610281	1	1	PGM3
ENSG00000013392	33.7041	-4.73541e-07	0.00144269	-0.19107	0.848471	1	1.04501	RWDD2A
ENSG00000013441	7289.02	-5.92242e-06	0.00144268	-1.45042	0.146942	1	1.63143	CLK1
ENSG00000013503	91.9537	2.4532e-06	0.00144268	0.743072	0.457438	1	1	POLR3B
ENSG00000013523	463.337	3.13542e-06	0.00144267	0.677056	0.498371	1	0.717954	ANGEL1
ENSG00000013561	222.816	5.37532e-06	0.00144269	1.09675	0.272753	1	1	RNF14
ENSG00000013563	995.124	3.49941e-06	0.00144265	0.615016	0.538544	1	0.650719	DNASE1L1
ENSG00000013573	144.013	-8.82144e-07	0.00144269	-0.444573	0.656628	1	1	DDX11
ENSG00000013583	281.154	-7.56727e-06	0.00144266	-1.28188	0.199884	1	0.650719	HEBP1
ENSG00000013588	36.6412	-2.63404e-06	0.00144269	-1.51276	0.130341	1	1.04501	GPRC5A
ENSG00000013619	18.8275	3.47656e-07	0.00144269	0.322924	0.746753	1	1.2402	MAMLD1
ENSG00000013725	37.6818	1.79113e-06	0.00144269	0.951892	0.341152	1	1.2402	CD6
ENSG00000013810	975.015	2.62292e-06	0.00144268	0.676073	0.498994	1	1	TACC3
ENSG00000014123	707.141	-1.09949e-06	0.00144268	-0.33664	0.736388	1	0.717954	UFL1
ENSG00000014138	67.1567	3.42472e-06	0.00144269	1.23115	0.218266	1	1	POLA2
ENSG00000014164	855.467	-2.45474e-06	0.00144267	-0.633202	0.526602	1	1	ZC3H3
ENSG00000014216	1720.33	-2.21061e-06	0.00144267	-0.474573	0.635091	1	1	CAPN1
ENSG00000014257	811.043	-2.31101e-06	0.00144268	-0.630009	0.528689	1	1	ACPP
ENSG00000014641	344.274	3.28333e-07	0.00144268	0.103003	0.91796	1	1	MDH1
ENSG00000014824	512.121	-1.96547e-06	0.00144268	-0.566762	0.570876	1	1	SLC30A9
ENSG00000014914	882.12	-6.89022e-08	0.00144267	-0.0192395	0.98465	1	1	MTMR11
ENSG00000014919	314.09	3.26077e-05	0.00144287	-0.358794	0.719749	1	1	COX15
ENSG00000015133	3024.84	8.9252e-07	0.00144267	0.215088	0.829699	1	1	CCDC88C
ENSG00000015153	1544.99	-2.03571e-06	0.00144265	-0.373802	0.708552	1	1.63143	YAF2
ENSG00000015171	337.399	-1.38853e-06	0.00144267	-0.361811	0.717493	1	1	ZMYND11
ENSG00000015285	2553.72	1.56422e-06	0.00144268	0.41344	0.679284	1	1	WAS
ENSG00000015475	2658.11	2.4706e-06	0.00144267	0.538653	0.590126	1	1.63143	BID
ENSG00000015479	835.408	-4.7371e-06	0.00144268	-1.30783	0.190932	1	0.717954	MATR3
ENSG00000015532	148.903	-2.81642e-07	0.00144268	-0.0870179	0.930657	1	1	XYLT2
ENSG00000015568	7.53615	4.25486e-07	0.00144269	0.269489	0.787553	1	1	RGPD5
ENSG00000015676	419.13	7.26514e-06	0.00144268	1.65857	0.0972022	1	1	NUDCD3
ENSG00000016864	102.915	-1.02573e-06	0.00144269	-0.412109	0.680259	1	1.04501	GLT8D1
ENSG00000017260	1026.63	1.44474e-06	0.00144267	-0.212623	0.831621	1	1	ATP2C1
ENSG00000017483	4.96332	-9.75824e-07	0.00144269	-0.641943	0.52091	1	1.2402	SLC38A5
ENSG00000017797	915.984	7.93175e-07	0.00144266	0.161603	0.871619	1	1	RALBP1
ENSG00000018189	1517.09	-8.25908e-07	0.00144266	-0.163969	0.869756	1	1.63143	RUFY3
ENSG00000018280	19166.7	1.04482e-07	0.00144267	0.0211399	0.983134	1	1	SLC11A1
ENSG00000018510	1074.97	-6.78564e-07	0.00144268	-0.138711	0.889679	1	1	AGPS
ENSG00000018610	414.235	-2.38229e-07	0.00144266	-0.0514026	0.959005	1	0.650719	CXorf56
ENSG00000018699	60.6371	7.19669e-08	0.00144268	-0.021844	0.982572	1	1	TTC27
ENSG00000018869	9.63243	-9.03305e-07	0.00144269	-0.266232	0.79006	1	1	ZNF582
ENSG00000019144	16.4781	1.37686e-06	0.00144269	0.972642	0.330731	1	1.04501	PHLDB1
ENSG00000019169	539.686	-7.44401e-07	0.00144268	-0.207795	0.835389	1	0.717954	MARCO
ENSG00000019485	49.7428	2.75841e-06	0.00144269	1.20801	0.227043	1	1	PRDM11
ENSG00000019582	58180.3	3.26314e-06	0.00144265	0.576898	0.564008	1	1.63143	CD74
ENSG00000019991	194.069	-1.89099e-06	0.00144268	-0.540101	0.589127	1	0.650719	HGF
ENSG00000019995	1766.98	-1.13283e-06	0.00144268	-0.311966	0.755066	1	1	ZRANB1
ENSG00000020129	89.7524	1.90998e-07	0.00144269	0.101714	0.918984	1	1	NCDN
ENSG00000020181	280.36	-2.28076e-06	0.00144268	-0.693338	0.488098	1	0.717954	ADGRA2
ENSG00000020256	54.027	8.83327e-07	0.00144269	0.332789	0.739293	1	1	ZFP64
ENSG00000020426	47.8435	1.5274e-06	0.00144268	0.520219	0.602911	1	1	MNAT1
ENSG00000020577	116.902	1.37669e-07	0.00144269	0.049684	0.960374	1	0.650719	SAMD4A
ENSG00000020633	3064.11	4.72343e-06	0.00144269	1.56513	0.117551	1	1.63143	RUNX3
ENSG00000020922	564.068	-7.95267e-06	0.00144266	-1.45194	0.146519	1	1	MRE11
ENSG00000021355	4935.6	-3.03107e-06	0.00144266	-0.604282	0.545656	1	1	SERPINB1
ENSG00000021574	1580.96	1.53173e-06	0.00144268	0.434468	0.663948	1	0.717954	SPAST
ENSG00000021762	527.15	8.8068e-08	0.00144267	0.0188682	0.984946	1	1	OSBPL5
ENSG00000021776	1474.86	-1.19349e-06	0.00144267	-0.274686	0.783557	1	1	AQR
ENSG00000022267	17.9216	-3.55532e-06	0.00144269	-1.78929	0.0735689	1	1.04501	FHL1
ENSG00000022277	1445.54	-4.8212e-06	0.00144264	-0.772483	0.439828	1	1.63143	RTF2
ENSG00000022556	21.4495	-7.10799e-07	0.00144269	-0.519623	0.603326	1	1	NLRP2
ENSG00000022567	466.677	3.05076e-06	0.00144269	1.662	0.0965124	1	0.650719	SLC45A4
ENSG00000022840	3720.82	-1.31474e-07	0.00144267	-0.0335966	0.973199	1	1.19571	RNF10
ENSG00000022976	176.791	1.97152e-06	0.00144267	0.439323	0.660427	1	1	ZNF839
ENSG00000023041	424.952	-4.57388e-06	0.00144267	-1.10316	0.269956	1	0.650719	ZDHHC6
ENSG00000023171	667.274	6.48946e-06	0.00144266	1.11145	0.266374	1	1	GRAMD1B
ENSG00000023191	2808.44	5.49088e-07	0.00144267	0.141923	0.887141	1	1.63143	RNH1
ENSG00000023228	885.813	1.75715e-06	0.00144267	0.438982	0.660675	1	0.717954	NDUFS1
ENSG00000023287	4495.32	-1.57599e-05	0.00144272	-0.446098	0.655527	1	1	RB1CC1
ENSG00000023318	1523.9	-2.36427e-06	0.00144266	-0.498688	0.617999	1	1.63143	ERP44
ENSG00000023330	1093.62	9.26288e-07	0.00144269	0.435325	0.663327	1	0.717954	ALAS1
ENSG00000023445	1071.97	-5.08343e-08	0.00144268	-0.0182705	0.985423	1	1	BIRC3
ENSG00000023516	842.309	-2.96179e-06	0.00144268	-0.844533	0.398371	1	0.717954	AKAP11
ENSG00000023572	224.266	-1.42491e-06	0.00144267	-0.334454	0.738037	1	0.717954	GLRX2
ENSG00000023608	138.594	-2.63582e-06	0.00144268	-0.68085	0.495966	1	0.717954	SNAPC1
ENSG00000023697	328.249	-6.94362e-06	0.00144268	-1.57303	0.115712	1	0.650719	DERA
ENSG00000023734	1628.35	-3.13034e-06	0.00144267	-0.787166	0.431185	1	1	STRAP
ENSG00000023839	50.867	2.93308e-06	0.00144269	1.05465	0.291587	1	1	ABCC2
ENSG00000023892	1532.29	5.10096e-06	0.00144268	1.26492	0.205901	1	1	DEF6
ENSG00000023902	3454.21	8.10008e-06	0.00144268	1.75994	0.0784172	1	1	PLEKHO1
ENSG00000023909	56.2023	-4.76263e-06	0.00144268	-1.46439	0.143088	1	1	GCLM
ENSG00000024048	1980.09	4.45386e-06	0.00144267	1.02842	0.303752	1	1	UBR2
ENSG00000024862	323.137	-2.37165e-06	0.00144266	-0.505457	0.613238	1	1	CCDC28A
ENSG00000025039	516.455	2.69354e-05	0.00144279	-0.805518	0.420521	1	1	RRAGD
ENSG00000025156	501.377	-1.03e-06	0.00144268	-0.355729	0.722044	1	0.650719	HSF2
ENSG00000025293	1916.64	1.1464e-06	0.00144267	0.255121	0.79863	1	1	PHF20
ENSG00000025434	48.3634	9.02592e-08	0.00144268	0.105941	0.915629	1	1	NR1H3
ENSG00000025708	3988.3	3.13736e-06	0.00144268	0.895702	0.370412	1	1	TYMP
ENSG00000025770	605.924	-4.27679e-08	0.00144268	-0.0172304	0.986253	1	1	NCAPH2
ENSG00000025772	118.785	4.8176e-07	0.00144267	0.116015	0.907641	1	0.717954	TOMM34
ENSG00000025796	1750.99	-5.10633e-06	0.00144267	-1.08041	0.27996	1	1	SEC63
ENSG00000025800	2126.58	-1.21244e-06	0.00144266	-0.249191	0.803213	1	1	KPNA6
ENSG00000026025	55406	-6.19846e-06	0.00144266	-1.17587	0.239645	1	1.63143	VIM
ENSG00000026036	85.9223	3.38419e-06	0.00144269	1.23286	0.217627	1	1.04501	RTEL1-TNFRSF6B
ENSG00000026103	354.65	3.32763e-06	0.00144268	1.04117	0.297795	1	0.717954	FAS
ENSG00000026297	2058.07	4.68313e-06	0.00144268	1.08945	0.275958	1	1	RNASET2
ENSG00000026508	23195.1	-3.27413e-06	0.00144268	-0.830609	0.406194	1	1	CD44
ENSG00000026652	406.569	-2.90869e-06	0.00144268	-0.904614	0.36567	1	1	AGPAT4
ENSG00000026751	136.448	4.43953e-07	0.00144269	0.272232	0.785444	1	0.717954	SLAMF7
ENSG00000026950	905.402	3.40326e-06	0.00144266	0.687755	0.491607	1	1	BTN3A1
ENSG00000027001	33.8178	-2.38551e-06	0.00144268	-0.800167	0.423614	1	1.04501	MIPEP
ENSG00000027075	511.96	-1.81071e-06	0.00144268	-0.480329	0.630994	1	0.650719	PRKCH
ENSG00000027697	7758.06	-1.62984e-06	0.00144268	-0.512551	0.608265	1	1.19571	IFNGR1
ENSG00000027847	205.47	4.02393e-06	0.00144266	0.787119	0.431212	1	1	B4GALT7
ENSG00000027869	12.2844	1.50325e-06	0.00144269	0.935671	0.349443	1	1	SH2D2A
ENSG00000028116	627.195	-1.5756e-06	0.00144267	-0.379137	0.704586	1	1	VRK2
ENSG00000028137	21841.6	2.72583e-06	0.00144266	0.561567	0.574411	1	1	TNFRSF1B
ENSG00000028203	695.476	-2.73177e-07	0.00144267	-0.0699574	0.944228	1	1	VEZT
ENSG00000028277	1956.05	-3.39041e-07	0.00144267	-0.0883429	0.929604	1	1	POU2F2
ENSG00000028310	860.241	4.23425e-06	0.00144265	0.704689	0.481004	1	1	BRD9
ENSG00000028528	1495.01	-1.03833e-06	0.00144267	-0.252798	0.800424	1	0.717954	SNX1
ENSG00000028839	251.33	-1.9013e-07	0.00144268	-0.0628091	0.949919	1	1	TBPL1
ENSG00000029153	76.3845	-5.37938e-06	0.00144269	-1.48128	0.138532	1	1	ARNTL2
ENSG00000029363	8862.03	-3.94098e-06	0.00144266	-1.73216	0.0832443	1	1.19571	BCLAF1
ENSG00000029364	893.286	-1.65903e-07	0.00144267	-0.0409241	0.967356	1	1	SLC39A9
ENSG00000029534	7.57645	7.71986e-07	0.00144269	0.499952	0.617109	1	1.2402	ANK1
ENSG00000029639	41.1695	3.27108e-06	0.00144268	0.961423	0.33634	1	1	TFB1M
ENSG00000029725	700.666	4.74496e-06	0.00144268	1.25372	0.209942	1	0.650719	RABEP1
ENSG00000029993	216.117	-1.19543e-06	0.00144268	-0.385255	0.700049	1	1	HMGB3
ENSG00000030066	312.414	5.13437e-07	0.00144267	0.120467	0.904113	1	0.717954	NUP160
ENSG00000030110	545.09	-1.06774e-06	0.00144267	-0.259472	0.795271	1	0.650719	BAK1
ENSG00000030419	6.68858	8.891e-07	0.00144269	0.559193	0.57603	1	1	IKZF2
ENSG00000030582	11531.4	3.45623e-06	0.00144268	0.908387	0.363674	1	1.63143	GRN
ENSG00000031003	1933.87	-6.80378e-06	0.00144264	-1.04035	0.298178	1	1	FAM13B
ENSG00000031081	1117.58	-9.27187e-07	0.00144268	-0.264515	0.791383	1	1	ARHGAP31
ENSG00000031691	13.0458	8.04319e-08	0.00144269	0.0322987	0.974234	1	1	CENPQ
ENSG00000031698	1072.95	1.31261e-06	0.00144262	0.179848	0.857272	1	0.717954	SARS1
ENSG00000031823	969.903	4.98121e-06	0.00144266	0.967212	0.333438	1	1	RANBP3
ENSG00000032219	2729.82	1.04453e-06	0.00144267	0.243924	0.80729	1	1	ARID4A
ENSG00000032389	131.369	-1.96862e-06	0.00144268	-0.615593	0.538163	1	1	EIPR1
ENSG00000032444	2267.15	-1.88771e-07	0.00144267	-0.0508593	0.959438	1	0.717954	PNPLA6
ENSG00000032742	179.3	-1.08678e-06	0.00144267	-0.380249	0.70376	1	1	IFT88
ENSG00000033011	63.1271	2.42758e-07	0.00144269	0.0963804	0.923218	1	1.04501	ALG1
ENSG00000033030	733.291	-1.28913e-05	0.00144268	-1.20179	0.229445	1	0.650719	ZCCHC8
ENSG00000033050	61.3363	-3.5982e-06	0.00144268	-1.01445	0.310368	1	1	ABCF2
ENSG00000033100	1384.48	7.01326e-06	0.00144265	1.17352	0.240586	1	1.63143	CHPF2
ENSG00000033170	69.466	-2.36283e-06	0.00144269	-0.861202	0.389127	1	1	FUT8
ENSG00000033178	2033.46	-6.68206e-06	0.00144268	-1.62171	0.104866	1	1	UBA6
ENSG00000033327	10096	6.94978e-08	0.00144268	0.0171725	0.986299	1	1	GAB2
ENSG00000033627	3403.06	-1.4885e-06	0.00144268	-0.422712	0.672505	1	1	ATP6V0A1
ENSG00000033800	2896.49	-5.78163e-06	0.00144267	0.167758	0.866774	1	1	PIAS1
ENSG00000033867	867.548	-2.26515e-06	0.00144269	1.4131	0.157625	1	0.650719	SLC4A7
ENSG00000034053	5.31444	9.03205e-07	0.00144269	0.16075	0.87229	1	1	APBA2
ENSG00000034152	4866.37	-2.70731e-07	0.00144268	-0.0907159	0.927718	1	1.19571	MAP2K3
ENSG00000034510	15703.1	2.49389e-07	0.00144265	0.0425143	0.966089	1	1	TMSB10
ENSG00000034533	90.6531	9.911e-07	0.00144269	0.360989	0.718108	1	1.2402	ASTE1
ENSG00000034677	1821.56	-6.09616e-06	0.00144266	-1.14223	0.253359	1	1.63143	RNF19A
ENSG00000034693	42.2068	7.0562e-07	0.00144268	0.240377	0.810038	1	1	PEX3
ENSG00000034713	487.69	-1.41397e-06	0.00144267	-0.304817	0.760506	1	1	GABARAPL2
ENSG00000035115	69.0284	1.58253e-07	0.00144268	0.15299	0.878406	1	1	SH3YL1
ENSG00000035141	378.013	-1.30546e-06	0.00144264	-0.201249	0.840504	1	1	FAM136A
ENSG00000035403	2783.16	-1.11187e-07	0.00144268	-0.0373896	0.970174	1	1.63143	VCL
ENSG00000035499	11.3672	4.09545e-07	0.00144269	0.188725	0.850308	1	1.04501	DEPDC1B
ENSG00000035664	60.5755	1.31605e-06	0.00144269	1.28319	0.199427	1	1	DAPK2
ENSG00000035681	1478.01	-3.05062e-06	0.00144268	-0.774192	0.438817	1	1.63143	NSMAF
ENSG00000035687	865.824	8.54353e-07	0.00144268	0.22851	0.81925	1	1	ADSS2
ENSG00000035720	5.27955	5.28072e-07	0.00144269	0.417241	0.676502	1	1	STAP1
ENSG00000035862	3429.56	5.81759e-06	0.00144264	0.868101	0.385339	1	1	TIMP2
ENSG00000035928	1602.8	-1.05203e-05	0.00144267	-1.86543	0.0621209	1	1	RFC1
ENSG00000036054	1674.65	-1.86613e-06	0.00144268	-0.540642	0.588755	1	1.63143	TBC1D23
ENSG00000036257	2309.79	-1.61513e-06	0.00144267	-0.421647	0.673283	1	0.717954	CUL3
ENSG00000036448	5.53702	-1.78133e-06	0.00144269	-1.09623	0.272978	1	1	MYOM2
ENSG00000036549	419.843	2.7296e-06	0.00144268	0.744376	0.456649	1	0.650719	ZZZ3
ENSG00000036565	5.57986	3.36366e-07	0.00144269	-0.779627	0.435611	1	1	SLC18A1
ENSG00000037042	18.0257	7.72271e-07	0.00144269	0.322462	0.747103	1	1	TUBG2
ENSG00000037241	80.5693	3.21889e-05	0.00144286	-0.547652	0.583931	1	1	RPL26L1
ENSG00000037474	948.456	1.95644e-06	0.00144265	0.340433	0.733531	1	1	NSUN2
ENSG00000037637	1866.96	1.41228e-06	0.00144267	0.312201	0.754888	1	1.63143	FBXO42
ENSG00000037749	299.214	2.39856e-06	0.00144268	0.821379	0.41143	1	0.650719	MFAP3
ENSG00000037757	230.877	1.85948e-06	0.00144268	0.583811	0.559347	1	0.650719	MRI1
ENSG00000037897	15.3082	-2.52147e-07	0.00144269	0.0388944	0.968975	1	1	METTL1
ENSG00000038002	231.947	1.7207e-07	0.00144268	0.0489244	0.96098	1	1	AGA
ENSG00000038210	134.411	2.56167e-06	0.00144268	0.205599	0.837104	1	1	PI4K2B
ENSG00000038219	5288.15	2.37979e-06	0.00144266	0.490392	0.623857	1	1.19571	BOD1L1
ENSG00000038274	545.961	4.75138e-06	0.00144268	1.14715	0.25132	1	0.650719	MAT2B
ENSG00000038358	1152.54	2.38395e-06	0.00144267	0.612663	0.540099	1	1	EDC4
ENSG00000038382	3688.29	-1.53195e-06	0.00144266	-0.32187	0.747551	1	1	TRIO
ENSG00000038427	90752.5	-2.01701e-06	0.00144268	-0.654621	0.512712	1	1.19571	VCAN
ENSG00000038532	847.901	9.43883e-07	0.00144265	0.156767	0.875428	1	0.650719	CLEC16A
ENSG00000038945	461.708	1.95108e-06	0.00144269	0.839058	0.401437	1	1	MSR1
ENSG00000039123	1097.07	-1.41748e-06	0.00144267	-0.337028	0.736096	1	1	MTREX
ENSG00000039319	2704.4	-6.8768e-06	0.00144269	-2.00042	0.0454548	1	1	ZFYVE16
ENSG00000039523	2505.39	3.2915e-06	0.00144268	1.09402	0.273945	1	1	RIPOR1
ENSG00000039560	20.74	4.56467e-07	0.00144269	0.648606	0.516593	1	1	RAI14
ENSG00000039650	611.983	1.92293e-06	0.00144267	0.492335	0.622483	1	1	PNKP
ENSG00000040199	317.534	-1.3066e-06	0.00144268	-0.372609	0.709439	1	0.717954	PHLPP2
ENSG00000040275	24.1841	-7.87782e-07	0.00144268	-0.257558	0.796748	1	1	SPDL1
ENSG00000040341	187.095	-6.97569e-07	0.00144268	-0.215662	0.829251	1	0.717954	STAU2
ENSG00000040487	152.774	5.23478e-06	0.00144268	1.23296	0.217591	1	1	SLC66A1
ENSG00000040531	122.209	2.33965e-06	0.00144268	0.69097	0.489585	1	0.650719	CTNS
ENSG00000040633	371.963	3.09811e-06	0.00144268	0.830711	0.406137	1	0.717954	PHF23
ENSG00000040933	1533.22	-1.22317e-05	0.0014427	0.801562	0.422806	1	1	INPP4A
ENSG00000041353	23.0028	3.27361e-06	0.00144269	1.27191	0.203407	1	1.04501	RAB27B
ENSG00000041357	854.952	-3.05503e-06	0.00144267	-0.674839	0.499778	1	1	PSMA4
ENSG00000041802	742.98	-1.01623e-06	0.00144267	-0.220843	0.825215	1	0.650719	LSG1
ENSG00000041880	83.4372	-1.73435e-06	0.00144268	-0.534327	0.593115	1	1.2402	PARP3
ENSG00000041988	99.0846	2.68797e-06	0.00144268	0.719975	0.47154	1	1	THAP3
ENSG00000042088	425.61	-1.24311e-06	0.00144267	-0.305303	0.760135	1	0.717954	TDP1
ENSG00000042286	21.9441	9.52211e-07	0.00144269	0.387852	0.698125	1	1	AIFM2
ENSG00000042317	49.5165	-4.43331e-06	0.00144268	-1.27048	0.203913	1	1	SPATA7
ENSG00000042429	252.18	-4.01222e-06	0.00144269	-1.44593	0.148197	1	1	MED17
ENSG00000042445	151.041	-1.60793e-06	0.00144268	0.030639	0.975557	1	1	RETSAT
ENSG00000042493	2285.61	-1.94655e-06	0.00144266	-0.382528	0.702069	1	0.717954	CAPG
ENSG00000042753	878.989	-3.39049e-06	0.00144266	-0.676739	0.498571	1	1	AP2S1
ENSG00000042832	30.1422	1.0499e-06	0.00144269	0.507964	0.611478	1	1	TG
ENSG00000042980	1039.49	-1.34596e-06	0.00144269	-0.573512	0.566298	1	1	ADAM28
ENSG00000043093	1318.34	-1.31837e-07	0.00144268	-0.0382493	0.969489	1	1	DCUN1D1
ENSG00000043143	973.584	1.42834e-05	0.0014427	1.41364	0.157468	1	1	JADE2
ENSG00000043462	10033	-1.28937e-06	0.00144268	-0.427106	0.669302	1	1	LCP2
ENSG00000043514	185.835	1.1827e-06	0.00144268	0.352401	0.724538	1	1	TRIT1
ENSG00000043591	65.81	-1.11979e-06	0.00144269	-0.816475	0.414229	1	1	ADRB1
ENSG00000044090	157.827	-8.48877e-07	0.00144268	-0.254718	0.798941	1	0.650719	CUL7
ENSG00000044115	4063.96	-7.18138e-06	0.00144266	-1.26291	0.20662	1	1.19571	CTNNA1
ENSG00000044446	1145.96	2.53711e-07	0.00144263	0.0361381	0.971172	1	1	PHKA2
ENSG00000044459	421.411	-3.99405e-06	0.00144268	-1.04385	0.296553	1	0.717954	CNTLN
ENSG00000044574	10922.5	2.85237e-06	0.00144269	1.39569	0.162807	1	1.63143	HSPA5
ENSG00000046647	73.0189	-5.40389e-06	0.00144268	-1.36546	0.172109	1	1.2402	GEMIN8
ENSG00000046651	258.19	-8.20508e-06	0.00144268	-0.828997	0.407106	1	0.717954	OFD1
ENSG00000047056	1365.4	3.67069e-06	0.00144268	0.964039	0.335026	1	1	WDR37
ENSG00000047188	907.053	-6.29086e-07	0.00144266	-0.130986	0.895786	1	1	YTHDC2
ENSG00000047230	70.2199	-2.15508e-06	0.00144268	-0.615582	0.53817	1	1	CTPS2
ENSG00000047249	739.857	-1.31955e-06	0.00144266	-0.264269	0.791573	1	1	ATP6V1H
ENSG00000047315	2271.95	-4.20257e-07	0.00144268	-0.125117	0.900431	1	1	POLR2B
ENSG00000047346	816.825	6.89255e-07	0.00144267	0.166719	0.867591	1	0.650719	FAM214A
ENSG00000047365	2246.21	-1.30875e-06	0.00144268	-0.44316	0.65765	1	0.717954	ARAP2
ENSG00000047410	2736.3	1.50727e-07	0.00144263	0.0197889	0.984212	1	1.19571	TPR
ENSG00000047578	774.918	-2.75571e-06	0.00144266	-0.554647	0.579136	1	1	KIAA0556
ENSG00000047579	172.582	-1.45316e-06	0.00144268	-0.394019	0.693567	1	1	DTNBP1
ENSG00000047621	215.381	-7.65962e-08	0.00144267	-0.0215064	0.982842	1	0.650719	C12orf4
ENSG00000047634	558.466	-5.62584e-06	0.00144269	-1.89998	0.0574354	1	1	SCML1
ENSG00000047644	699.173	-1.54906e-06	0.00144268	-0.47217	0.636805	1	1	WWC3
ENSG00000047648	21.4126	3.61216e-07	0.00144269	0.150344	0.880493	1	1	ARHGAP6
ENSG00000047849	1300.71	-1.22544e-05	0.00144267	-2.01308	0.0441066	1	1	MAP4
ENSG00000047932	125.768	4.81258e-07	0.00144268	0.0262465	0.979061	1	0.717954	GOPC
ENSG00000048028	209.898	3.58883e-07	0.00144268	0.0973671	0.922435	1	0.717954	USP28
ENSG00000048052	768.637	-5.598e-06	0.00144268	-1.45602	0.145386	1	0.650719	HDAC9
ENSG00000048140	331.81	9.96502e-07	0.00144268	0.338923	0.734668	1	0.650719	TSPAN17
ENSG00000048162	71.0021	1.49935e-06	0.00144267	0.384406	0.700678	1	1	NOP16
ENSG00000048342	33.5378	-4.72596e-06	0.00144269	-1.77898	0.0752428	1	1.04501	CC2D2A
ENSG00000048392	636.926	1.64619e-06	0.00144268	0.46432	0.642418	1	1	RRM2B
ENSG00000048405	1650.12	-3.67394e-06	0.00144268	-1.00397	0.315395	1	1	ZNF800
ENSG00000048471	2857.58	-3.32745e-06	0.00144264	-0.537002	0.591266	1	1.63143	SNX29
ENSG00000048544	398.065	2.41261e-06	0.00144267	0.568535	0.569672	1	0.717954	MRPS10
ENSG00000048649	1616.09	3.8374e-06	0.00144268	1.00015	0.317238	1	1.63143	RSF1
ENSG00000048707	4674.43	-1.97683e-06	0.00144265	-0.357286	0.720878	1	1.63143	VPS13D
ENSG00000048740	6683	6.39973e-07	0.00144265	0.108948	0.913244	1	1.63143	CELF2
ENSG00000048828	5622.75	-3.44835e-06	0.00144264	-0.553973	0.579597	1	1.19571	FAM120A
ENSG00000048991	627.467	-7.98511e-06	0.00144266	-1.42196	0.155038	1	1	R3HDM1
ENSG00000049089	236.659	2.91996e-06	0.00144268	0.859141	0.390263	1	0.717954	COL9A2
ENSG00000049167	230.632	-2.18685e-06	0.00144268	-0.579455	0.562282	1	0.650719	ERCC8
ENSG00000049192	5.83559	1.99543e-06	0.00144269	1.45825	0.144771	1	1.2402	ADAMTS6
ENSG00000049239	1348.13	1.34733e-06	0.00144268	0.3508	0.725738	1	1.63143	H6PD
ENSG00000049245	2808.88	-8.78443e-06	0.00144267	-1.62061	0.105101	1	1.19571	VAMP3
ENSG00000049246	91.6587	-1.16554e-07	0.00144269	-0.00814565	0.993501	1	1	PER3
ENSG00000049249	42.7686	1.9546e-06	0.00144269	0.936004	0.349271	1	1	TNFRSF9
ENSG00000049323	16.2953	3.37369e-06	0.00144269	1.6707	0.094781	1	1.2402	LTBP1
ENSG00000049449	131.994	9.04603e-07	0.00144267	0.193299	0.846725	1	0.650719	RCN1
ENSG00000049541	168.337	-2.07657e-06	0.00144267	-0.194207	0.846014	1	1	RFC2
ENSG00000049618	2791.66	-2.58815e-06	0.00144263	-0.385525	0.699848	1	1.63143	ARID1B
ENSG00000049656	1487.81	-8.01815e-06	0.00144265	-1.23287	0.217625	1	1	CLPTM1L
ENSG00000049759	192.681	-2.41065e-07	0.00144269	-0.109901	0.912488	1	1	NEDD4L
ENSG00000049769	20.4288	9.21293e-07	0.00144269	0.397279	0.691162	1	1.2402	PPP1R3F
ENSG00000049860	3180.13	-4.28194e-06	0.00144267	-1.01449	0.310351	1	1	HEXB
ENSG00000049883	29.837	1.42452e-06	0.00144269	0.52937	0.596548	1	1.04501	PTCD2
ENSG00000050130	486.377	1.86937e-06	0.00144268	0.512596	0.608234	1	1	JKAMP
ENSG00000050344	182.509	-4.90033e-07	0.00144269	-0.270436	0.786825	1	1	NFE2L3
ENSG00000050393	173.724	-4.73596e-06	0.00144267	-1.28826	0.197656	1	1	MCUR1
ENSG00000050405	21.5998	-1.17623e-06	0.00144269	-0.505296	0.613351	1	1.2402	LIMA1
ENSG00000050426	603.935	-1.36429e-05	0.00144268	-0.0712855	0.943171	1	1	LETMD1
ENSG00000050438	150.62	1.15677e-06	0.00144268	0.319787	0.74913	1	0.717954	SLC4A8
ENSG00000050748	569.634	-3.38637e-06	0.00144267	-0.763976	0.444881	1	1	MAPK9
ENSG00000050767	10.9082	-3.36127e-07	0.00144269	-0.186777	0.851835	1	1	COL23A1
ENSG00000051009	945.28	2.91701e-06	0.00144268	0.748346	0.454252	1	1	FAM160A2
ENSG00000051108	5483.81	-6.44336e-06	0.00144266	-1.17838	0.238646	1	1	HERPUD1
ENSG00000051128	416.835	3.39192e-07	0.00144268	0.11057	0.911957	1	0.717954	HOMER3
ENSG00000051341	28.7277	8.72252e-07	0.00144268	0.306883	0.758933	1	1	POLQ
ENSG00000051382	1234.08	4.28663e-06	0.00144269	1.4628	0.143522	1	0.717954	PIK3CB
ENSG00000051523	3721.9	3.52619e-06	0.00144267	0.847351	0.396799	1	1.19571	CYBA
ENSG00000051596	20.8573	1.15058e-06	0.00144268	0.415002	0.678141	1	1	THOC3
ENSG00000051620	1249.02	-4.12192e-06	0.00144266	-0.774637	0.438554	1	1	HEBP2
ENSG00000051825	459.405	-5.68075e-06	0.00144266	-1.05082	0.293343	1	1	MPHOSPH9
ENSG00000052723	422.133	-1.4069e-06	0.00144266	-0.278983	0.780258	1	1	SIKE1
ENSG00000052749	3946.6	3.21903e-06	0.00144268	0.937643	0.348428	1	1.19571	RRP12
ENSG00000052795	1073.64	6.73714e-08	0.00144266	0.0109903	0.991231	1	1	FNIP2
ENSG00000052802	88.0906	-1.14877e-06	0.00144268	-0.343398	0.731299	1	1	MSMO1
ENSG00000052841	1691.44	-1.94034e-06	0.00144267	-0.434572	0.663873	1	0.717954	TTC17
ENSG00000053254	4716.6	5.98781e-07	0.00144266	0.117674	0.906326	1	1.19571	FOXN3
ENSG00000053371	221.972	7.02922e-07	0.00144268	0.193367	0.846672	1	0.650719	AKR7A2
ENSG00000053372	79.5178	9.15041e-08	0.00144268	0.0236412	0.981139	1	1	MRTO4
ENSG00000053501	146.56	-1.82232e-06	0.00144266	-0.384646	0.7005	1	0.717954	USE1
ENSG00000053524	50.8846	-2.48439e-06	0.00144269	-1.21216	0.225453	1	1	MCF2L2
ENSG00000053770	394.875	4.2325e-07	0.00144267	0.0951575	0.92419	1	1	AP5M1
ENSG00000053900	459.998	-4.92121e-07	0.00144266	-0.747525	0.454747	1	1	ANAPC4
ENSG00000053918	1407.55	1.21498e-06	0.00144265	0.21693	0.828263	1	1	KCNQ1
ENSG00000054116	306.886	1.52328e-06	0.00144267	0.358685	0.719831	1	1	TRAPPC3
ENSG00000054118	3597.56	8.45745e-07	0.00144267	0.190282	0.849088	1	1	THRAP3
ENSG00000054148	164.758	-2.99108e-06	0.00144267	-0.770775	0.44084	1	1	PHPT1
ENSG00000054219	274.938	-4.56785e-07	0.00144267	-0.122228	0.902719	1	0.650719	LY75
ENSG00000054267	3021.23	-2.77075e-08	0.00144266	-0.00919674	0.992662	1	1	ARID4B
ENSG00000054277	303.694	-4.61044e-06	0.00144267	-1.44381	0.148793	1	1	OPN3
ENSG00000054282	498.379	-1.82638e-06	0.00144265	-0.322574	0.747018	1	1	SDCCAG8
ENSG00000054392	45.2518	-2.45377e-06	0.00144268	-0.694048	0.487652	1	1.04501	HHAT
ENSG00000054523	2616.27	-2.01373e-06	0.00144266	-0.418997	0.675219	1	1.19571	KIF1B
ENSG00000054611	1000.13	4.84126e-06	0.00144267	1.12089	0.262336	1	0.717954	TBC1D22A
ENSG00000054654	320.596	1.58058e-06	0.00144269	1.59835	0.109966	1	0.717954	SYNE2
ENSG00000054793	12.1464	2.58035e-06	0.00144269	1.23893	0.21537	1	1.2402	ATP9A
ENSG00000054965	900.126	1.1924e-05	0.00144267	0.149939	0.880812	1	0.650719	FAM168A
ENSG00000054967	15833.8	1.36807e-06	0.00144269	0.593363	0.552938	1	1.63143	RELT
ENSG00000054983	893.618	-2.24641e-06	0.00144267	-0.477241	0.633191	1	0.717954	GALC
ENSG00000055044	483.414	-6.32893e-06	0.00144266	-1.1299	0.25852	1	1	NOP58
ENSG00000055070	3233.54	2.44383e-06	0.00144265	0.438546	0.660991	1	1	SZRD1
ENSG00000055130	1142.33	4.1139e-06	0.00144267	0.976323	0.328905	1	1	CUL1
ENSG00000055147	133.865	3.68819e-06	0.00144268	0.922926	0.356046	1	1	FAM114A2
ENSG00000055163	1301.29	1.51541e-05	0.0014427	0.0143336	0.988564	1	1	CYFIP2
ENSG00000055208	3574.36	3.47662e-07	0.00144268	0.0971201	0.922631	1	1	TAB2
ENSG00000055211	685.587	-3.50809e-06	0.00144266	-0.718593	0.472391	1	1	GINM1
ENSG00000055332	2959.15	2.83358e-06	0.00144268	0.922969	0.356023	1	1.63143	EIF2AK2
ENSG00000055483	4604.49	-2.05184e-06	0.00144269	-0.753164	0.451352	1	1	USP36
ENSG00000055609	15427.2	8.07559e-07	0.00144267	0.199511	0.841863	1	1	KMT2C
ENSG00000055917	2831.96	-5.87389e-07	0.00144267	-0.139965	0.888687	1	1.19571	PUM2
ENSG00000055950	186.942	-6.18118e-07	0.00144267	-0.146873	0.883233	1	1	MRPL43
ENSG00000055955	15.2622	1.32411e-06	0.00144269	0.655531	0.512126	1	1.04501	ITIH4
ENSG00000055957	12.8352	1.17224e-07	0.00144269	0.0701666	0.944061	1	1.2402	ITIH1
ENSG00000056050	57.1197	-5.45803e-07	0.00144268	-0.151608	0.879496	1	1.04501	HPF1
ENSG00000056097	2584.04	-1.06961e-06	0.00144267	-0.269961	0.78719	1	1.63143	ZFR
ENSG00000056277	69.8756	1.81759e-06	0.00144267	0.368648	0.71239	1	1	ZNF280C
ENSG00000056558	453.553	4.24579e-06	0.00144269	1.38382	0.166413	1	1	TRAF1
ENSG00000056586	1465.92	2.5468e-06	0.00144267	0.532275	0.594536	1	1	RC3H2
ENSG00000056972	310.315	1.61718e-06	0.00144268	0.48386	0.628485	1	1	TRAF3IP2
ENSG00000057019	7.46534	-1.79866e-06	0.00144269	-1.1548	0.248171	1	1	DCBLD2
ENSG00000057252	4099.65	-6.84668e-06	0.00144268	-1.5811	0.113855	1	1	SOAT1
ENSG00000057294	57.3515	-2.32831e-06	0.00144269	-1.07487	0.282433	1	1	PKP2
ENSG00000057608	5386.07	-3.06179e-06	0.00144267	-0.75981	0.447368	1	1.63143	GDI2
ENSG00000057657	1128.64	6.0019e-06	0.00144269	2.32429	0.0201102	1	0.717954	PRDM1
ENSG00000057663	610.476	4.23586e-07	0.00144267	0.0957081	0.923752	1	1	ATG5
ENSG00000057704	2181.72	1.17711e-06	0.00144269	0.575819	0.564738	1	1	TMCC3
ENSG00000057757	656.973	4.12773e-07	0.00144266	0.0851091	0.932175	1	0.650719	PITHD1
ENSG00000057935	80.5356	1.13203e-07	0.00144267	0.0231949	0.981495	1	1.2402	MTA3
ENSG00000058056	74.782	2.20248e-06	0.00144268	0.75566	0.449853	1	1	USP13
ENSG00000058063	5724.69	-4.87922e-06	0.00144268	-1.21863	0.222984	1	1.19571	ATP11B
ENSG00000058091	520.606	-7.69043e-07	0.00144267	-0.202394	0.839609	1	1	CDK14
ENSG00000058262	2927.86	-3.20917e-06	0.00144265	-0.576346	0.564381	1	1.63143	SEC61A1
ENSG00000058272	2430.86	1.58057e-06	0.00144267	0.362128	0.717256	1	1	PPP1R12A
ENSG00000058453	290.245	9.3851e-07	0.00144269	0.422614	0.672577	1	1	CROCC
ENSG00000058600	646.16	-4.11395e-06	0.00144267	-0.860884	0.389302	1	0.650719	POLR3E
ENSG00000058668	1068.83	-1.42351e-06	0.00144268	-0.478022	0.632634	1	1	ATP2B4
ENSG00000058673	67.7788	1.35285e-06	0.00144268	0.387054	0.698717	1	1.2402	ZC3H11A
ENSG00000058729	353.19	1.49778e-07	0.00144268	0.0451508	0.963987	1	1	RIOK2
ENSG00000058799	352.425	-1.06897e-05	0.00144269	-0.978033	0.328058	1	1	YIPF1
ENSG00000058804	188.625	-2.57234e-06	0.00144267	-0.639076	0.522774	1	0.650719	NDC1
ENSG00000058866	423.897	-1.18805e-06	0.00144269	-0.443408	0.65747	1	0.650719	DGKG
ENSG00000059122	500.06	-6.01224e-07	0.00144268	-0.171032	0.864198	1	1	FLYWCH1
ENSG00000059145	510.844	4.14e-06	0.00144268	1.19847	0.230733	1	1	UNKL
ENSG00000059377	2643.66	1.3791e-06	0.00144268	0.363515	0.71622	1	1	TBXAS1
ENSG00000059378	992.722	2.09429e-06	0.00144268	0.555064	0.578851	1	1	PARP12
ENSG00000059573	25.0474	-2.09232e-06	0.00144269	-1.06165	0.288395	1	1	ALDH18A1
ENSG00000059588	401.595	-1.2346e-05	0.00144267	-2.08939	0.036673	1	0.650719	TARBP1
ENSG00000059691	80.0117	2.39696e-06	0.00144268	0.783685	0.433225	1	1	GATB
ENSG00000059728	8464.45	8.69648e-07	0.00144268	0.272738	0.785054	1	1	MXD1
ENSG00000059758	1488.05	-1.82686e-06	0.00144268	-0.491042	0.623397	1	1	CDK17
ENSG00000059769	267.57	-8.69886e-06	0.00144268	-1.99268	0.046296	1	0.717954	DNAJC25
ENSG00000059804	36492.9	4.2318e-07	0.00144268	0.124118	0.901222	1	1	SLC2A3
ENSG00000060069	1464.21	-3.26413e-06	0.00144268	-1.0633	0.287646	1	1	CTDP1
ENSG00000060138	3018.59	-6.42875e-06	0.00144266	-1.2236	0.221102	1	1	YBX3
ENSG00000060237	5523.17	1.80193e-06	0.00144266	0.365648	0.714628	1	1	WNK1
ENSG00000060339	1356.05	-2.35238e-06	0.00144266	-0.439279	0.660459	1	1.63143	CCAR1
ENSG00000060491	2894.26	3.04097e-06	0.00144267	0.728911	0.466056	1	1	OGFR
ENSG00000060558	2882.7	-1.59303e-06	0.00144268	-0.46705	0.640464	1	1.19571	GNA15
ENSG00000060642	107.655	-3.32032e-07	0.00144268	-0.0947502	0.924513	1	1	PIGV
ENSG00000060656	10.9068	1.95629e-06	0.00144269	1.20872	0.226772	1	1	PTPRU
ENSG00000060688	375.097	2.63279e-06	0.00144266	0.550148	0.582218	1	1	SNRNP40
ENSG00000060749	1131.3	-1.69663e-06	0.00144267	-0.370286	0.711169	1	1	QSER1
ENSG00000060762	525.914	-5.7732e-06	0.00144266	-1.13151	0.257841	1	1	MPC1
ENSG00000060971	1616.31	-5.06821e-07	0.00144267	-0.13111	0.895689	1	1	ACAA1
ENSG00000060982	668.045	5.62227e-07	0.00144269	0.216301	0.828753	1	1	BCAT1
ENSG00000061273	1257.64	3.05377e-06	0.00144267	0.736146	0.461642	1	1	HDAC7
ENSG00000061656	24.4035	1.73452e-07	0.00144269	0.0716691	0.942865	1	1.2402	SPAG4
ENSG00000061676	5.35934	3.70614e-07	0.00144269	0.265658	0.790503	1	1	NCKAP1
ENSG00000061794	481.736	-1.98174e-06	0.00144267	-0.493528	0.62164	1	1	MRPS35
ENSG00000061918	12.0109	3.22005e-07	0.00144269	0.182791	0.854962	1	1.04501	GUCY1B1
ENSG00000061936	1888.96	1.11192e-08	0.00144265	-0.000477264	0.999619	1	1	SFSWAP
ENSG00000061938	2907.36	4.07611e-06	0.00144268	1.22514	0.220523	1	1	TNK2
ENSG00000061987	1371.84	-8.0544e-07	0.00144266	-0.163968	0.869756	1	1	MON2
ENSG00000062194	2664.15	-7.45636e-06	0.00144267	-1.40578	0.15979	1	1.19571	GPBP1
ENSG00000062282	834.125	3.07835e-06	0.00144268	0.993056	0.320683	1	1	DGAT2
ENSG00000062485	2454.79	7.48527e-07	0.00144265	0.132044	0.894949	1	1	CS
ENSG00000062582	9.87416	-1.66801e-06	0.00144269	-0.876151	0.380948	1	1	MRPS24
ENSG00000062598	1471.72	-5.60456e-06	0.00144267	-1.26676	0.20524	1	0.717954	ELMO2
ENSG00000062650	3257.41	1.69413e-06	0.00144268	0.47489	0.634865	1	1	WAPL
ENSG00000062716	9534.39	-2.8284e-06	0.00144268	-0.736017	0.46172	1	1.63143	VMP1
ENSG00000062725	508.949	2.86136e-06	0.00144268	0.912294	0.361614	1	1	APPBP2
ENSG00000062822	279.936	-1.45462e-06	0.00144268	-0.459823	0.645643	1	0.650719	POLD1
ENSG00000063015	30.7963	1.33806e-06	0.00144269	0.819467	0.41252	1	1	SEZ6
ENSG00000063046	11717.4	-5.31056e-07	0.00144267	-0.130562	0.896122	1	1	EIF4B
ENSG00000063127	16.5332	-3.83018e-07	0.00144269	-0.189515	0.849689	1	1	SLC6A16
ENSG00000063169	431.997	1.36526e-06	0.00144268	0.413019	0.679593	1	0.717954	BICRA
ENSG00000063176	124.417	1.87658e-06	0.00144268	0.524432	0.599978	1	0.650719	SPHK2
ENSG00000063177	5997.12	1.85411e-06	0.00144267	0.418348	0.675693	1	1	RPL18
ENSG00000063180	10.4751	1.7718e-06	0.00144269	0.870576	0.383986	1	1	CA11
ENSG00000063241	54.6164	1.51457e-06	0.00144269	0.587789	0.556674	1	1	ISOC2
ENSG00000063244	1613.97	2.57849e-06	0.00144266	0.523736	0.600462	1	1	U2AF2
ENSG00000063245	1887.52	4.50077e-06	0.00144268	1.12918	0.258824	1	1.63143	EPN1
ENSG00000063322	791.518	2.59238e-06	0.00144267	0.384894	0.700316	1	0.717954	MED29
ENSG00000063438	19.9627	2.30658e-07	0.00144269	0.348951	0.727126	1	1	NA
ENSG00000063587	186.187	2.19478e-06	0.00144267	0.480905	0.630584	1	0.717954	ZNF275
ENSG00000063601	512.727	2.75048e-06	0.00144266	0.504064	0.614216	1	1	MTMR1
ENSG00000063761	72.7375	-4.64052e-08	0.00144269	-0.0220081	0.982441	1	1.04501	ADCK1
ENSG00000063854	224.429	2.49211e-06	0.00144268	0.698453	0.484894	1	0.717954	HAGH
ENSG00000063978	1240.12	2.65668e-06	0.00144268	0.680692	0.496066	1	1.63143	RNF4
ENSG00000064012	2866.44	-6.98124e-08	0.00144267	-0.020724	0.983466	1	1.19571	CASP8
ENSG00000064102	335.48	-3.28333e-06	0.00144268	-0.893888	0.371382	1	0.717954	INTS13
ENSG00000064115	331.108	-2.96191e-06	0.00144268	-0.757967	0.448471	1	1	TM7SF3
ENSG00000064199	16.8805	-2.73228e-06	0.00144269	-1.06685	0.286039	1	1	SPA17
ENSG00000064201	595.512	1.88422e-07	0.00144268	0.0494875	0.960531	1	0.650719	TSPAN32
ENSG00000064225	391.024	1.06653e-06	0.00144268	0.358317	0.720106	1	1	ST3GAL6
ENSG00000064313	902.881	-1.13788e-06	0.00144267	-0.281586	0.778261	1	1	TAF2
ENSG00000064393	2105.35	3.76949e-06	0.00144268	1.13598	0.255966	1	1.63143	HIPK2
ENSG00000064419	1274.13	6.89799e-06	0.00144266	1.27448	0.202494	1	1	TNPO3
ENSG00000064490	298.162	1.51335e-06	0.00144267	0.331429	0.74032	1	0.717954	RFXANK
ENSG00000064545	67.259	-1.2597e-06	0.00144268	-0.424749	0.67102	1	1	TMEM161A
ENSG00000064547	652.484	4.66561e-06	0.00144268	1.30949	0.190368	1	1	LPAR2
ENSG00000064601	3024.15	1.72832e-06	0.00144266	0.325616	0.744715	1	1	CTSA
ENSG00000064607	2673.74	-3.44892e-06	0.00144266	-0.72076	0.471057	1	1.63143	SUGP2
ENSG00000064651	150.907	-2.4331e-06	0.00144268	-0.719862	0.47161	1	1	SLC12A2
ENSG00000064652	34.9732	-3.54268e-06	0.00144269	-0.985191	0.32453	1	1	SNX24
ENSG00000064666	5363.03	-1.56162e-06	0.00144267	-0.348277	0.727632	1	1.19571	CNN2
ENSG00000064687	1037.43	3.24097e-06	0.00144268	0.953662	0.340255	1	1	ABCA7
ENSG00000064703	394.154	-3.71056e-06	0.00144267	-0.828686	0.407282	1	1	DDX20
ENSG00000064726	1192.48	2.71396e-07	0.00144268	0.0698498	0.944313	1	1	BTBD1
ENSG00000064763	212.614	-1.19123e-06	0.00144269	-0.48383	0.628506	1	1	FAR2
ENSG00000064886	35.2972	3.31045e-06	0.00144269	1.16784	0.242871	1	1.2402	CHI3L2
ENSG00000064932	2733.36	-3.10375e-07	0.00144268	-0.088908	0.929155	1	1	SBNO2
ENSG00000064933	102.888	-2.38384e-06	0.00144268	-0.641865	0.520961	1	1.2402	PMS1
ENSG00000064961	956.857	1.12827e-07	0.00144268	0.225432	0.821643	1	1	HMG20B
ENSG00000064989	123.916	-2.47498e-06	0.00144268	-0.812944	0.41625	1	0.650719	CALCRL
ENSG00000064995	533.739	-5.14351e-06	0.00144267	-1.05808	0.290019	1	1	TAF11
ENSG00000064999	463.842	7.81204e-07	0.00144268	0.234289	0.81476	1	1	ANKS1A
ENSG00000065000	1478.1	1.0755e-06	0.00144267	0.264427	0.791451	1	1	AP3D1
ENSG00000065029	253.023	1.27577e-06	0.00144266	0.246391	0.805379	1	1	ZNF76
ENSG00000065054	28.2137	-5.28814e-07	0.00144269	-0.244914	0.806523	1	1.04501	SLC9A3R2
ENSG00000065057	21.9103	-1.89699e-07	0.00144269	-0.153603	0.877923	1	1	NTHL1
ENSG00000065060	2156.51	-8.2887e-07	0.00144268	-0.24017	0.810198	1	1	UHRF1BP1
ENSG00000065135	2624.3	-5.71104e-07	0.00144266	-0.114069	0.909183	1	1	GNAI3
ENSG00000065150	1274.48	-1.00523e-06	0.00144268	-0.273237	0.784671	1	1	IPO5
ENSG00000065154	1835.51	-1.26946e-05	0.00144269	-2.43517	0.0148848	1	1	OAT
ENSG00000065183	128.318	1.12345e-06	0.00144268	0.298995	0.764944	1	1	WDR3
ENSG00000065243	1755.76	-4.15465e-06	0.00144263	-0.5935	0.552846	1	1	PKN2
ENSG00000065268	105.647	2.58867e-07	0.00144268	-0.0154447	0.987677	1	1	WDR18
ENSG00000065308	383.115	1.0995e-06	0.00144267	0.274132	0.783983	1	1	TRAM2
ENSG00000065357	1846.5	7.32615e-07	0.00144268	0.225037	0.82195	1	1	DGKA
ENSG00000065413	2968.76	-7.79912e-07	0.00144268	-0.243483	0.807631	1	1.19571	ANKRD44
ENSG00000065427	1914.64	-4.40878e-06	0.00144262	-0.604976	0.545195	1	0.717954	KARS1
ENSG00000065457	236.612	2.41225e-06	0.00144267	0.530798	0.595559	1	0.650719	ADAT1
ENSG00000065485	108.022	5.09972e-07	0.00144267	0.126928	0.898997	1	1	PDIA5
ENSG00000065491	196.737	1.24761e-06	0.00144267	0.281081	0.778648	1	0.717954	TBC1D22B
ENSG00000065518	488.859	-2.16769e-06	0.00144267	-0.471057	0.6376	1	1	NDUFB4
ENSG00000065526	9128.02	1.25795e-06	0.00144267	0.30588	0.759696	1	1.63143	SPEN
ENSG00000065534	11.8582	1.31966e-06	0.00144269	0.617495	0.536908	1	1.04501	MYLK
ENSG00000065548	2283	-6.52134e-06	0.00144266	-1.16759	0.242972	1	1	ZC3H15
ENSG00000065559	408.837	1.55663e-06	0.00144266	0.32239	0.747157	1	0.650719	MAP2K4
ENSG00000065600	366.906	-2.63321e-06	0.00144265	-0.472051	0.63689	1	1	PACC1
ENSG00000065613	3561.96	4.33755e-06	0.00144268	1.19	0.234045	1	1	SLK
ENSG00000065615	2181.26	-3.15421e-06	0.00144266	-0.608146	0.54309	1	1	CYB5R4
ENSG00000065621	16.9415	-2.13618e-06	0.00144269	-0.837774	0.402158	1	1	GSTO2
ENSG00000065665	86.655	-2.89733e-06	0.00144267	-0.469019	0.639056	1	1	SEC61A2
ENSG00000065675	8.22623	1.9473e-06	0.00144269	1.17318	0.240722	1	1	PRKCQ
ENSG00000065802	335.271	6.13828e-07	0.00144267	0.147552	0.882697	1	1	ASB1
ENSG00000065809	3978.71	2.24189e-06	0.00144268	0.692626	0.488545	1	1	FAM107B
ENSG00000065833	66.5081	-2.14688e-06	0.00144269	-1.02026	0.307607	1	1	ME1
ENSG00000065882	2537	9.44461e-07	0.00144264	0.143717	0.885724	1	0.717954	TBC1D1
ENSG00000065883	1523.49	2.0264e-07	0.00144265	0.0328678	0.97378	1	1	CDK13
ENSG00000065911	768.537	-2.9355e-06	0.00144268	-0.822858	0.410589	1	1	MTHFD2
ENSG00000065923	412.419	2.40235e-06	0.00144269	1.26211	0.206911	1	1	SLC9A7
ENSG00000065970	1750.66	-5.2788e-06	0.00144267	-1.16015	0.245988	1	0.717954	FOXJ2
ENSG00000065978	7340.79	-3.11632e-06	0.00144265	-0.57042	0.568393	1	1	YBX1
ENSG00000065989	1207.44	-7.13601e-07	0.00144268	-0.223727	0.82297	1	1.63143	PDE4A
ENSG00000066027	1308.29	-5.93132e-07	0.00144266	-0.12314	0.901996	1	1	PPP2R5A
ENSG00000066044	626.562	-1.55543e-06	0.00144264	-0.246684	0.805153	1	1	ELAVL1
ENSG00000066084	1791.6	6.61477e-06	0.00144267	1.31824	0.187422	1	1	DIP2B
ENSG00000066117	892.641	-1.0104e-06	0.00144266	-0.21178	0.832279	1	0.717954	SMARCD1
ENSG00000066135	401.147	5.03657e-06	0.00144267	1.16283	0.244897	1	1	KDM4A
ENSG00000066136	727.79	2.91908e-06	0.00144266	0.541837	0.587931	1	0.717954	NFYC
ENSG00000066279	30.181	-1.70186e-06	0.00144268	-0.572613	0.566907	1	1	ASPM
ENSG00000066294	1473.92	4.53519e-06	0.00144269	1.56984	0.116452	1	0.717954	CD84
ENSG00000066322	597.699	4.94292e-06	0.00144265	-0.154131	0.877506	1	1	ELOVL1
ENSG00000066336	8288.42	4.26337e-06	0.00144267	0.983243	0.325488	1	1.19571	SPI1
ENSG00000066422	1805.29	-6.52099e-06	0.00144265	-1.02562	0.30507	1	0.717954	ZBTB11
ENSG00000066427	1233.92	-3.72368e-06	0.00144266	-0.700944	0.483338	1	0.717954	ATXN3
ENSG00000066455	445.617	-2.91534e-07	0.00144268	-0.0865795	0.931006	1	1	GOLGA5
ENSG00000066557	483.25	-5.88267e-06	0.00144268	-1.42978	0.152779	1	0.650719	LRRC40
ENSG00000066583	66.113	1.95717e-06	0.00144268	0.618178	0.536458	1	1.2402	ISOC1
ENSG00000066651	79.5215	1.08079e-06	0.00144268	-0.127851	0.898267	1	1	TRMT11
ENSG00000066654	1093.01	-2.13525e-06	0.00144267	-0.491815	0.62285	1	1	THUMPD1
ENSG00000066697	48.223	8.02519e-07	0.00144268	0.252565	0.800604	1	1	MSANTD3
ENSG00000066739	880.892	-5.11383e-07	0.00144265	-0.0947938	0.924479	1	1	ATG2B
ENSG00000066777	2594.86	-4.31176e-07	0.00144267	-0.0963133	0.923272	1	1	ARFGEF1
ENSG00000066827	330.734	7.16311e-06	0.00144266	1.259	0.208029	1	1	ZFAT
ENSG00000066855	155.264	-3.31658e-06	0.00144268	-0.700089	0.483872	1	1	MTFR1
ENSG00000066923	29.4011	4.14281e-06	0.00144269	1.7868	0.0739701	1	1.2402	STAG3
ENSG00000066926	179.986	-5.9116e-07	0.00144268	-0.161782	0.871477	1	0.717954	FECH
ENSG00000066933	630.623	-4.26773e-06	0.00144268	-1.17618	0.239525	1	0.717954	MYO9A
ENSG00000067057	336.408	-6.8373e-07	0.00144268	-0.204257	0.838153	1	1	PFKP
ENSG00000067064	1910.61	6.10241e-06	0.00144268	-1.29087	0.196748	1	0.717954	IDI1
ENSG00000067066	3525.63	3.67771e-06	0.00144266	-0.148834	0.881685	1	1	SP100
ENSG00000067082	13690.9	3.98597e-06	0.00144267	0.865545	0.38674	1	1	KLF6
ENSG00000067167	3981.57	-3.48322e-06	0.00144266	-0.720401	0.471278	1	1.19571	TRAM1
ENSG00000067177	11.2311	-7.42613e-07	0.00144269	-0.462301	0.643865	1	1.04501	PHKA1
ENSG00000067182	3653.59	6.81866e-08	0.00144268	0.0192641	0.98463	1	1.19571	TNFRSF1A
ENSG00000067191	123.082	-1.09935e-06	0.00144268	-0.351522	0.725197	1	0.717954	CACNB1
ENSG00000067208	1514.17	4.74283e-08	0.00144268	0.00978775	0.992191	1	0.717954	EVI5
ENSG00000067221	26.1207	6.64165e-07	0.00144269	-0.232591	0.816079	1	1.2402	STOML1
ENSG00000067225	11612	2.77342e-06	0.00144266	0.543198	0.586993	1	1.19571	PKM
ENSG00000067248	980.82	-8.5735e-07	0.00144267	-0.219234	0.826467	1	1	DHX29
ENSG00000067334	2671.2	-7.50012e-06	0.00144267	-1.59614	0.110457	1	1	DNTTIP2
ENSG00000067365	717.652	-8.85227e-08	0.00144267	-0.0237911	0.981019	1	1	METTL22
ENSG00000067369	923.124	-8.06811e-07	0.00144268	-0.24338	0.807711	1	1	TP53BP1
ENSG00000067533	112.015	1.79767e-06	0.00144268	0.638482	0.52316	1	1	RRP15
ENSG00000067560	14021.9	-3.01652e-06	0.00144265	-0.502896	0.615038	1	1.63143	RHOA
ENSG00000067596	3161.62	9.77972e-07	0.00144267	0.225078	0.821919	1	1	DHX8
ENSG00000067601	15.0315	1.92713e-06	0.00144269	0.860434	0.38955	1	1	PMS2P4
ENSG00000067606	60.377	-2.17269e-06	0.00144269	-1.13801	0.255115	1	1	PRKCZ
ENSG00000067704	812.45	-2.90505e-06	0.00144268	-0.865138	0.386963	1	1	IARS2
ENSG00000067715	13.5287	3.77657e-07	0.00144269	0.338387	0.735072	1	1.04501	SYT1
ENSG00000067798	7.46792	2.29379e-07	0.00144269	0.292389	0.769989	1	1	NAV3
ENSG00000067829	1278.59	-1.84639e-06	0.00144266	-0.378057	0.705388	1	1	IDH3G
ENSG00000067836	708.823	-1.89203e-06	0.00144265	-0.283926	0.776467	1	0.717954	ROGDI
ENSG00000067900	7232.35	-7.82805e-06	0.00144267	-1.04416	0.296412	1	1	ROCK1
ENSG00000067955	996.87	-1.70232e-06	0.00144266	-0.336644	0.736385	1	1	CBFB
ENSG00000067992	377.979	3.40694e-06	0.00144266	0.640258	0.522005	1	0.650719	PDK3
ENSG00000068001	132.1	2.98233e-06	0.00144267	0.74946	0.45358	1	1	HYAL2
ENSG00000068024	1288.42	-2.99738e-06	0.00144267	-0.662105	0.507904	1	0.717954	HDAC4
ENSG00000068028	653.264	-1.04446e-06	0.00144267	-0.260483	0.794491	1	0.650719	RASSF1
ENSG00000068079	262.213	2.00257e-06	0.00144269	0.794267	0.42704	1	1	IFI35
ENSG00000068097	293.819	4.45722e-07	0.00144267	0.0999112	0.920415	1	1	HEATR6
ENSG00000068120	465.578	2.05875e-06	0.00144266	0.396114	0.692021	1	1	COASY
ENSG00000068137	44.5039	-4.54521e-07	0.00144269	-0.300525	0.763777	1	1.04501	PLEKHH3
ENSG00000068305	2170.36	3.38565e-06	0.00144268	0.847043	0.396971	1	1	MEF2A
ENSG00000068308	1282.73	2.12807e-06	0.00144268	0.560272	0.575294	1	1	OTUD5
ENSG00000068323	2041.27	1.4395e-06	0.00144267	0.314133	0.75342	1	1.63143	TFE3
ENSG00000068354	385.792	-5.44673e-07	0.00144266	-0.113362	0.909744	1	1	TBC1D25
ENSG00000068366	4304.92	1.62067e-06	0.00144268	0.547386	0.584114	1	1	ACSL4
ENSG00000068383	446.461	2.68663e-07	0.00144268	0.0793937	0.936719	1	1	INPP5A
ENSG00000068394	190	4.86169e-06	0.00144267	1.06608	0.286388	1	1	GPKOW
ENSG00000068400	1666.55	2.46915e-06	0.00144268	0.736995	0.461125	1	0.717954	GRIPAP1
ENSG00000068438	364.68	-1.05724e-05	0.00144267	-1.61106	0.107166	1	1	FTSJ1
ENSG00000068489	119.051	-1.8053e-06	0.00144269	-0.754619	0.450477	1	1	PRR11
ENSG00000068650	4142.11	-6.85621e-07	0.00144265	-0.122193	0.902746	1	1	ATP11A
ENSG00000068654	330.588	7.65856e-07	0.00144268	0.214037	0.830518	1	1	POLR1A
ENSG00000068697	3170.36	-8.95951e-06	0.00144267	-1.22175	0.221802	1	1.63143	LAPTM4A
ENSG00000068724	5943.03	6.50618e-08	0.00144266	0.00956266	0.99237	1	1	TTC7A
ENSG00000068745	1122.46	9.59849e-08	0.00144266	0.0174021	0.986116	1	1	IP6K2
ENSG00000068784	294.281	9.4721e-07	0.00144268	0.261429	0.793762	1	1	SRBD1
ENSG00000068796	522.252	-4.45103e-07	0.00144266	-0.0942775	0.924889	1	0.650719	KIF2A
ENSG00000068831	1552.58	-2.98993e-07	0.00144267	-0.0773373	0.938355	1	1	RASGRP2
ENSG00000068878	5126.44	-4.92915e-06	0.00144268	-1.35694	0.174801	1	1	PSME4
ENSG00000068885	45.2548	-1.33131e-06	0.00144268	-0.447876	0.654243	1	1	IFT80
ENSG00000068903	1026.67	-1.75899e-06	0.00144267	-0.384171	0.700852	1	1	SIRT2
ENSG00000068912	396.598	8.58494e-07	0.00144268	0.245424	0.806128	1	0.717954	ERLEC1
ENSG00000068971	232.731	-3.55937e-07	0.00144268	-0.129548	0.896924	1	1	PPP2R5B
ENSG00000068976	57.3393	3.4757e-06	0.00144269	1.64587	0.0997913	1	1.04501	PYGM
ENSG00000069020	20.7072	-2.58065e-06	0.00144269	-1.32528	0.185078	1	1.04501	MAST4
ENSG00000069188	14.2805	-9.47403e-07	0.00144269	-0.678003	0.49777	1	1	SDK2
ENSG00000069248	665.969	-1.99967e-06	0.00144267	-0.437331	0.661871	1	1	NUP133
ENSG00000069275	1497.14	-8.3128e-07	0.00144267	-0.196086	0.844543	1	0.717954	NUCKS1
ENSG00000069329	1915.04	-3.90902e-06	0.00144266	-0.751257	0.452498	1	1	VPS35
ENSG00000069345	1892.81	-1.08723e-05	0.00144267	-1.883	0.0597004	1	1.63143	DNAJA2
ENSG00000069399	1801.62	1.61074e-06	0.00144268	0.478409	0.632359	1	0.717954	BCL3
ENSG00000069424	5252.33	2.75351e-06	0.00144267	0.654619	0.512713	1	1	KCNAB2
ENSG00000069493	208.44	-4.66397e-06	0.00144268	-1.26952	0.204255	1	1	CLEC2D
ENSG00000069509	33.6272	7.76779e-07	0.00144269	0.29472	0.768208	1	1	FUNDC1
ENSG00000069667	50.3513	2.20694e-06	0.00144269	0.966325	0.333881	1	1.2402	RORA
ENSG00000069696	8.66554	-1.00871e-06	0.00144269	-0.532233	0.594565	1	1	DRD4
ENSG00000069702	23.9638	5.45676e-06	0.00144269	2.47724	0.0132403	1	1	TGFBR3
ENSG00000069849	2542.6	-7.41683e-06	0.00144268	-1.92759	0.0539061	1	0.717954	ATP1B3
ENSG00000069869	103.819	-2.90117e-06	0.00144269	-0.278508	0.780622	1	1.2402	NEDD4
ENSG00000069943	181.752	1.33558e-06	0.00144266	-0.210757	0.833077	1	0.650719	PIGB
ENSG00000069956	3618.67	-3.62065e-06	0.00144268	-1.0438	0.296579	1	1.19571	MAPK6
ENSG00000069966	93.8596	-3.30398e-06	0.00144268	-0.333632	0.738657	1	1	GNB5
ENSG00000069974	928.39	3.80023e-06	0.00144268	1.11389	0.265326	1	1	RAB27A
ENSG00000069998	370.441	2.85556e-06	0.00144268	0.768771	0.442029	1	1	HDHD5
ENSG00000070010	1069.64	-1.95627e-06	0.00144266	-0.386829	0.698882	1	0.717954	UFD1
ENSG00000070047	1535.93	3.95309e-06	0.00144268	1.1756	0.239756	1	0.717954	PHRF1
ENSG00000070061	394.302	-3.63136e-06	0.00144266	-0.732068	0.464127	1	0.717954	ELP1
ENSG00000070081	301.26	-2.23913e-06	0.00144266	-0.941134	0.346636	1	1	NUCB2
ENSG00000070190	582.032	6.40349e-06	0.00144268	1.58903	0.112054	1	1	DAPP1
ENSG00000070214	1347.55	1.51789e-06	0.00144268	0.5334	0.593757	1	1	SLC44A1
ENSG00000070269	149.616	-7.90368e-07	0.00144268	0.354167	0.723214	1	1	TMEM260
ENSG00000070366	844.314	2.41377e-06	0.00144268	0.622005	0.533938	1	1	SMG6
ENSG00000070367	718.072	-3.07384e-08	0.00144268	0.478067	0.632603	1	0.717954	EXOC5
ENSG00000070371	104.64	2.35679e-07	0.00144269	0.0898992	0.928367	1	1	CLTCL1
ENSG00000070404	117.366	-3.78936e-06	0.00144269	-1.27687	0.201648	1	1	FSTL3
ENSG00000070413	983.351	6.09315e-06	0.00144268	1.52641	0.126908	1	1	DGCR2
ENSG00000070423	392.654	-1.80178e-06	0.00144268	-0.578046	0.563233	1	1	RNF126
ENSG00000070444	2643.24	1.18421e-06	0.00144268	0.401791	0.687838	1	1	MNT
ENSG00000070476	1600.24	1.1593e-06	0.00144264	0.174808	0.86123	1	1	ZXDC
ENSG00000070495	2696.27	-8.70845e-07	0.00144268	-0.242573	0.808336	1	1	JMJD6
ENSG00000070501	669.448	-6.43316e-06	0.00144267	-1.45368	0.146036	1	0.650719	POLB
ENSG00000070540	982.512	-3.4711e-06	0.00144268	-0.958722	0.337699	1	1	WIPI1
ENSG00000070610	634.327	1.3596e-06	0.00144265	0.244268	0.807023	1	1	GBA2
ENSG00000070614	2029.61	3.45745e-07	0.00144268	0.106498	0.915187	1	1	NDST1
ENSG00000070718	113.512	-2.96091e-06	0.00144266	-0.730981	0.464791	1	0.650719	AP3M2
ENSG00000070731	83.6734	-3.1686e-07	0.00144268	-0.0866395	0.930958	1	1	ST6GALNAC2
ENSG00000070756	31466.3	-5.5138e-06	0.00144266	-1.05578	0.29107	1	1	PABPC1
ENSG00000070759	205.115	2.94884e-05	0.00144281	0.53908	0.589831	1	0.650719	TESK2
ENSG00000070761	128.35	1.45708e-06	0.00144267	0.367864	0.712974	1	0.650719	CFAP20
ENSG00000070770	1747.55	-5.59979e-07	0.00144267	-0.149939	0.880813	1	1	CSNK2A2
ENSG00000070785	81.2508	2.14852e-06	0.00144268	0.695605	0.486676	1	1	EIF2B3
ENSG00000070808	747.517	6.6261e-07	0.00144269	0.631286	0.527853	1	1	CAMK2A
ENSG00000070814	352.086	-1.64979e-07	0.00144268	-0.144115	0.885409	1	1	TCOF1
ENSG00000070831	11182.8	-9.142e-06	0.00144263	-1.21767	0.223348	1	1.19571	CDC42
ENSG00000070882	289.548	2.82868e-06	0.00144267	0.601894	0.547245	1	0.650719	OSBPL3
ENSG00000070950	107.817	-5.17931e-07	0.00144268	-0.147183	0.882987	1	1	RAD18
ENSG00000070961	15101.8	-6.53807e-07	0.00144269	-0.312322	0.754796	1	1.63143	ATP2B1
ENSG00000071051	236.451	3.29425e-06	0.00144267	0.819475	0.412516	1	1	NCK2
ENSG00000071054	4665.29	-9.57592e-07	0.00144266	-0.183957	0.854047	1	1.63143	MAP4K4
ENSG00000071073	534.977	1.88731e-06	0.00144267	0.431977	0.665758	1	1	MGAT4A
ENSG00000071082	7077.19	-3.77846e-06	0.00144266	-0.727761	0.46676	1	1.63143	RPL31
ENSG00000071127	7132.88	-3.23889e-06	0.00144265	-0.556756	0.577694	1	1	WDR1
ENSG00000071189	1415.05	3.77454e-06	0.00144268	1.06924	0.28496	1	1	SNX13
ENSG00000071205	277.734	2.97355e-06	0.00144268	0.857678	0.39107	1	1	ARHGAP10
ENSG00000071242	99.2633	-7.49654e-07	0.00144267	-0.185599	0.852759	1	1	RPS6KA2
ENSG00000071243	777.768	-5.96276e-07	0.00144268	-0.163071	0.870463	1	1	ING3
ENSG00000071246	1010.12	1.26588e-06	0.00144269	0.558494	0.576507	1	1	VASH1
ENSG00000071462	628.299	5.37264e-07	0.00144267	0.120454	0.904123	1	1	BUD23
ENSG00000071537	2886.57	-1.51544e-06	0.00144267	-0.375199	0.707512	1	1	SEL1L
ENSG00000071553	2662.62	-2.77047e-06	0.00144263	-0.417409	0.676379	1	1	ATP6AP1
ENSG00000071564	372.958	4.37562e-07	0.00144267	0.226391	0.820897	1	1	TCF3
ENSG00000071575	28.2912	-4.61476e-07	0.00144269	-0.201491	0.840314	1	1.04501	TRIB2
ENSG00000071626	2296.6	1.14516e-06	0.00144267	0.268868	0.788031	1	1	DAZAP1
ENSG00000071655	318.153	3.79287e-06	0.00144268	1.05328	0.292211	1	1	MBD3
ENSG00000071794	66.4854	-2.95006e-06	0.00144268	-0.862254	0.388548	1	1.04501	HLTF
ENSG00000071859	809.901	-9.65585e-07	0.00144267	-0.24953	0.802951	1	0.650719	FAM50A
ENSG00000071889	194.841	-3.21378e-07	0.00144267	-0.0839608	0.933088	1	0.650719	FAM3A
ENSG00000071894	810.88	1.89424e-06	0.00144267	0.406344	0.68449	1	1	CPSF1
ENSG00000071967	761.095	-7.213e-06	0.00144269	-1.99426	0.0461233	1	1	CYBRD1
ENSG00000071994	439.304	-3.85468e-06	0.00144268	-0.96649	0.333799	1	1	PDCD2
ENSG00000072042	689.073	-3.90882e-07	0.00144267	-0.0977208	0.922154	1	0.650719	RDH11
ENSG00000072062	2900.76	-1.63504e-05	0.0014427	-0.413018	0.679593	1	1	PRKACA
ENSG00000072071	55.0006	-3.96989e-06	0.00144269	-1.40607	0.159704	1	1.04501	ADGRL1
ENSG00000072110	4796.56	-2.53779e-06	0.00144267	-0.617117	0.537158	1	1.63143	ACTN1
ENSG00000072121	1149.21	8.75651e-06	0.00144266	1.54929	0.121311	1	1	ZFYVE26
ENSG00000072134	80.049	-2.83498e-06	0.00144269	-1.3496	0.177145	1	1	EPN2
ENSG00000072135	2649.87	-5.73829e-06	0.00144265	-0.993051	0.320685	1	1	PTPN18
ENSG00000072210	445.001	-2.71461e-06	0.00144267	-0.639798	0.522304	1	1	ALDH3A2
ENSG00000072310	1288.71	2.3533e-06	0.00144269	0.92747	0.353682	1	1.63143	SREBF1
ENSG00000072364	5878.8	-4.11686e-06	0.00144267	-0.959395	0.33736	1	1.19571	AFF4
ENSG00000072401	1697.05	-6.7898e-07	0.00144267	-0.181965	0.85561	1	1	UBE2D1
ENSG00000072415	321.43	-1.51771e-06	0.00144267	-0.33198	0.739905	1	0.650719	MPP5
ENSG00000072422	60.2887	3.14891e-06	0.00144269	1.40901	0.158834	1	1.04501	RHOBTB1
ENSG00000072501	1923.7	5.90667e-07	0.00144266	0.123083	0.902041	1	1	SMC1A
ENSG00000072506	382.577	-1.32731e-06	0.00144267	-0.309425	0.756998	1	1	HSD17B10
ENSG00000072518	2189	3.13016e-06	0.00144265	0.213451	0.830976	1	1.63143	MARK2
ENSG00000072571	9.49171	1.02788e-06	0.00144269	0.631621	0.527634	1	1.2402	HMMR
ENSG00000072609	1319.33	-5.24941e-07	0.00144265	0.76684	0.443176	1	0.717954	CHFR
ENSG00000072682	94.8926	-6.49246e-06	0.00144268	-1.88956	0.0588166	1	1	P4HA2
ENSG00000072694	264.93	1.65472e-06	0.00144269	0.776464	0.437475	1	1	FCGR2B
ENSG00000072736	1164.66	3.42324e-07	0.00144265	0.0595702	0.952498	1	0.717954	NFATC3
ENSG00000072756	276.265	-6.24993e-07	0.00144266	-0.129403	0.897039	1	1	TRNT1
ENSG00000072778	4850.96	-5.82734e-06	0.00144268	-1.41734	0.156383	1	1.19571	ACADVL
ENSG00000072786	10548.3	7.16433e-08	0.00144267	0.0133174	0.989375	1	1	STK10
ENSG00000072803	982.689	1.40663e-06	0.00144268	0.419331	0.674974	1	0.717954	FBXW11
ENSG00000072818	738.332	3.74016e-06	0.00144266	0.699312	0.484357	1	0.650719	ACAP1
ENSG00000072840	38.0133	-2.80781e-06	0.00144269	-1.38507	0.166032	1	1	EVC
ENSG00000072849	664.527	-4.54035e-06	0.00144267	-0.935777	0.349388	1	1	DERL2
ENSG00000072858	70.8644	-4.71564e-07	0.00144268	-0.144353	0.885222	1	1	SIDT1
ENSG00000072864	1261.12	3.91802e-06	0.00144268	1.06035	0.288983	1	1	NDE1
ENSG00000072952	112.066	2.39529e-06	0.00144269	0.639337	0.522604	1	1	MRVI1
ENSG00000072954	96.7951	1.17364e-06	0.00144268	0.382578	0.702033	1	1.04501	TMEM38A
ENSG00000072958	1036.83	-3.91455e-06	0.00144267	-0.925281	0.35482	1	1	AP1M1
ENSG00000073008	239.705	1.44172e-06	0.00144267	0.359251	0.719408	1	1	PVR
ENSG00000073050	403.043	-5.92186e-06	0.00144264	-0.905191	0.365364	1	0.717954	XRCC1
ENSG00000073060	283.829	-2.5698e-06	0.00144268	-0.68889	0.490893	1	0.717954	SCARB1
ENSG00000073111	27.6005	2.40898e-06	0.00144269	0.608993	0.542529	1	1.2402	MCM2
ENSG00000073150	251.349	2.62079e-07	0.00144269	0.114864	0.908553	1	1	PANX2
ENSG00000073169	1000.29	2.27852e-06	0.00144268	0.680319	0.496303	1	0.717954	SELENOO
ENSG00000073331	641.975	1.36144e-06	0.00144268	0.419966	0.67451	1	1	ALPK1
ENSG00000073350	70.4846	1.52967e-06	0.00144269	0.616504	0.537562	1	1	LLGL2
ENSG00000073417	976.108	-5.3759e-06	0.00144267	-1.12436	0.260862	1	1	PDE8A
ENSG00000073464	21.2212	6.58612e-07	0.00144269	0.42317	0.672171	1	1.04501	CLCN4
ENSG00000073536	37.0403	2.75577e-06	0.00144268	0.910689	0.362459	1	1	NLE1
ENSG00000073578	1551.64	-1.92104e-06	0.00144265	-0.341672	0.732598	1	1	SDHA
ENSG00000073584	433.746	-4.12626e-06	0.00144268	-1.20575	0.227912	1	1	SMARCE1
ENSG00000073605	54.3197	6.95818e-07	0.00144269	0.286454	0.77453	1	1	GSDMB
ENSG00000073614	3623.16	1.07321e-06	0.00144267	0.245692	0.80592	1	1	KDM5A
ENSG00000073670	7.11154	6.05398e-07	0.00144269	0.35854	0.719939	1	1.04501	ADAM11
ENSG00000073711	19.5027	6.62951e-07	0.00144269	0.319336	0.749471	1	1.2402	PPP2R3A
ENSG00000073737	88.8788	4.45356e-07	0.00144269	0.264413	0.791462	1	1	DHRS9
ENSG00000073756	2903.24	3.03073e-06	0.00144269	1.32379	0.185574	1	1.63143	PTGS2
ENSG00000073792	609.336	-2.40752e-07	0.00144268	-0.0748519	0.940333	1	1	IGF2BP2
ENSG00000073803	111.123	-6.49988e-06	0.00144268	-1.61981	0.105273	1	1	MAP3K13
ENSG00000073849	351.767	-8.20449e-07	0.00144268	-0.293677	0.769004	1	1	ST6GAL1
ENSG00000073910	2688.21	-1.27373e-06	0.00144266	-0.272289	0.7854	1	1.63143	FRY
ENSG00000073921	12464.1	-1.19442e-06	0.00144267	-0.272619	0.785146	1	1.19571	PICALM
ENSG00000073969	247.411	1.43282e-06	0.00144268	0.495763	0.620062	1	1	NSF
ENSG00000074054	1688.89	1.64116e-07	0.00144266	0.0292327	0.976679	1	0.717954	CLASP1
ENSG00000074071	168.203	-1.84437e-06	0.00144268	-0.583029	0.559874	1	1	MRPS34
ENSG00000074181	19.4711	2.99257e-06	0.00144269	1.50117	0.133311	1	1.04501	NOTCH3
ENSG00000074201	865.899	-6.43951e-07	0.00144265	-0.109996	0.912413	1	1	CLNS1A
ENSG00000074266	339.978	-3.42487e-06	0.00144268	-0.935654	0.349451	1	1	EED
ENSG00000074276	10.5829	5.55562e-08	0.00144269	0.0339927	0.972883	1	1	CDHR2
ENSG00000074319	788.506	1.30634e-06	0.00144268	0.364247	0.715673	1	1	TSG101
ENSG00000074356	1729.1	-1.67514e-07	0.00144267	-0.0389598	0.968922	1	0.717954	NCBP3
ENSG00000074370	2275.06	2.79477e-06	0.00144269	1.13397	0.256807	1	1.63143	ATP2A3
ENSG00000074416	490.73	4.40835e-07	0.00144269	0.175696	0.860532	1	1	MGLL
ENSG00000074582	38.4106	-1.28524e-06	0.00144269	-0.54027	0.589011	1	1	BCS1L
ENSG00000074603	1036.12	2.10542e-06	0.00144268	0.606396	0.544252	1	1	DPP8
ENSG00000074621	51.616	2.99349e-06	0.00144268	0.828258	0.407524	1	1	SLC24A1
ENSG00000074657	512.553	-8.88853e-06	0.00144268	-2.01218	0.0442015	1	1	ZNF532
ENSG00000074660	678.33	2.27369e-06	0.00144268	0.81096	0.417389	1	0.650719	SCARF1
ENSG00000074695	466.223	-3.68171e-06	0.00144267	-0.813944	0.415677	1	1	LMAN1
ENSG00000074696	116.705	6.17674e-07	0.00144268	0.188201	0.850719	1	0.717954	HACD3
ENSG00000074706	373.775	6.49839e-07	0.00144269	0.319893	0.749049	1	1	IPCEF1
ENSG00000074755	5169.54	-2.60699e-07	0.00144266	-0.0521727	0.958391	1	1	ZZEF1
ENSG00000074800	11163.2	1.49775e-06	0.00144264	0.227281	0.820205	1	1	ENO1
ENSG00000074842	391.188	-1.0821e-07	0.00144266	-0.0250164	0.980042	1	1	MYDGF
ENSG00000074855	214.288	1.9505e-07	0.00144268	0.0534647	0.957362	1	1	ANO8
ENSG00000074935	70.4751	-7.33613e-07	0.00144268	-0.216495	0.828602	1	1	TUBE1
ENSG00000074964	1245.3	2.49561e-06	0.00144267	0.599213	0.549031	1	1	ARHGEF10L
ENSG00000074966	19.9769	-1.04867e-06	0.00144269	-0.478353	0.632399	1	1	TXK
ENSG00000075089	82.9015	1.04764e-06	0.00144268	0.284659	0.775906	1	1.04501	ACTR6
ENSG00000075131	40.1072	-4.41075e-06	0.00144268	-1.18215	0.237145	1	1	TIPIN
ENSG00000075142	434.521	-2.25829e-06	0.00144267	-0.529446	0.596496	1	1	SRI
ENSG00000075151	2065.52	1.31018e-06	0.00144266	0.252256	0.800843	1	1	EIF4G3
ENSG00000075188	65.8172	-6.51344e-07	0.00144268	-0.218209	0.827266	1	1	NUP37
ENSG00000075218	5.87037	9.06724e-07	0.00144269	0.626916	0.530714	1	1	GTSE1
ENSG00000075223	333.793	-1.65923e-06	0.00144269	-0.631192	0.527915	1	0.650719	SEMA3C
ENSG00000075234	283.176	-2.34065e-07	0.00144265	-0.0443665	0.964612	1	1	TTC38
ENSG00000075239	149.864	-7.68901e-07	0.00144266	-0.160428	0.872544	1	1	ACAT1
ENSG00000075240	787.398	2.44348e-07	0.00144267	0.052839	0.95786	1	0.717954	GRAMD4
ENSG00000075275	12.6648	2.12541e-06	0.00144269	1.16173	0.245346	1	1.04501	CELSR1
ENSG00000075292	1150.24	2.10564e-06	0.00144267	0.476482	0.633731	1	1	ZNF638
ENSG00000075303	347.607	-3.45085e-06	0.00144268	-0.652075	0.514353	1	1	SLC25A40
ENSG00000075336	37.8976	3.39862e-06	0.00144269	1.16139	0.245481	1	1.04501	TIMM21
ENSG00000075340	20.2723	5.87979e-07	0.00144269	0.281902	0.778018	1	1.2402	ADD2
ENSG00000075391	116.774	-5.92629e-06	0.00144268	-1.82578	0.0678833	1	0.650719	RASAL2
ENSG00000075399	484.545	4.91275e-06	0.00144268	1.43534	0.151191	1	0.650719	VPS9D1
ENSG00000075407	229.234	8.34779e-07	0.00144268	0.230817	0.817457	1	1	ZNF37A
ENSG00000075413	2197.87	-4.52957e-06	0.00144265	-0.785238	0.432314	1	1	MARK3
ENSG00000075415	5943.87	-6.12407e-06	0.00144267	-1.26162	0.207087	1	1	SLC25A3
ENSG00000075420	3517.91	4.18701e-06	0.00144268	1.04995	0.29374	1	1.19571	FNDC3B
ENSG00000075426	41091.2	-5.74267e-06	0.00144268	-1.70295	0.0885777	1	1	FOSL2
ENSG00000075539	1911.91	-1.03425e-06	0.00144268	-0.283865	0.776514	1	1	FRYL
ENSG00000075568	1749.07	-1.96954e-06	0.00144268	-0.525313	0.599366	1	1	TMEM131
ENSG00000075618	107.381	2.01148e-06	0.00144269	0.794089	0.427143	1	1	FSCN1
ENSG00000075624	102692	-2.20101e-06	0.00144265	-0.394218	0.69342	1	1.63143	ACTB
ENSG00000075651	538.747	6.09518e-06	0.00144266	1.13111	0.258007	1	1	PLD1
ENSG00000075702	32.843	-5.59365e-07	0.00144268	-0.171252	0.864025	1	1	WDR62
ENSG00000075711	742.921	-3.86e-06	0.00144267	-0.874042	0.382096	1	1	DLG1
ENSG00000075785	2292.41	-1.80928e-05	0.0014427	-0.137498	0.890637	1	1.63143	RAB7A
ENSG00000075790	468.174	-7.39762e-06	0.00144267	-1.51437	0.129933	1	1	BCAP29
ENSG00000075826	463.641	-1.78048e-06	0.00144267	-0.436281	0.662633	1	0.717954	SEC31B
ENSG00000075856	1021.63	3.86069e-06	0.00144266	0.768438	0.442227	1	1	SART3
ENSG00000075884	815.296	3.15843e-07	0.00144267	0.0708424	0.943523	1	1	ARHGAP15
ENSG00000075914	209.736	-1.39416e-06	0.00144267	-0.310174	0.756428	1	1	EXOSC7
ENSG00000075945	130.014	-8.46234e-07	0.00144267	-0.208456	0.834873	1	0.717954	KIFAP3
ENSG00000075975	522.644	-4.3418e-06	0.00144264	-0.702558	0.482332	1	0.717954	MKRN2
ENSG00000076003	70.0377	1.59266e-07	0.00144268	0.046163	0.96318	1	1.2402	MCM6
ENSG00000076043	51.2755	2.39481e-07	0.00144268	0.0654843	0.947788	1	1	REXO2
ENSG00000076053	984.845	-9.11193e-06	0.00144266	-1.51789	0.129043	1	1	RBM7
ENSG00000076067	649.721	-1.63124e-05	0.00144272	0.347036	0.728564	1	1	RBMS2
ENSG00000076108	9740.43	7.74515e-07	0.00144267	0.184151	0.853895	1	1	BAZ2A
ENSG00000076201	870.089	1.58835e-06	0.00144267	0.39282	0.694452	1	0.717954	PTPN23
ENSG00000076242	387.843	1.69943e-06	0.00144266	0.325042	0.745149	1	1	MLH1
ENSG00000076248	8.11998	-3.27752e-07	0.00144269	-0.0817732	0.934827	1	1	UNG
ENSG00000076258	11.6098	1.73003e-07	0.00144269	0.0790337	0.937006	1	1	FMO4
ENSG00000076321	394.807	2.23226e-06	0.00144268	0.7308	0.464901	1	1	KLHL20
ENSG00000076351	54.2509	-9.70366e-08	0.00144269	-0.0410837	0.967229	1	1.04501	SLC46A1
ENSG00000076356	291.365	4.62391e-06	0.00144267	0.95204	0.341077	1	1	PLXNA2
ENSG00000076382	249.495	-3.81045e-06	0.00144268	-1.19579	0.231778	1	0.717954	SPAG5
ENSG00000076513	3034.08	-2.31757e-07	0.00144265	-0.0422187	0.966324	1	1	ANKRD13A
ENSG00000076554	12.2168	1.45541e-06	0.00144269	0.801923	0.422598	1	1	TPD52
ENSG00000076555	170.044	1.09435e-06	0.00144268	0.312893	0.754362	1	0.717954	ACACB
ENSG00000076604	340.863	-6.53123e-07	0.00144269	-0.296519	0.766834	1	0.650719	TRAF4
ENSG00000076641	1235.94	-3.85282e-08	0.00144268	-0.017033	0.98641	1	1	PAG1
ENSG00000076650	83.9013	6.24336e-06	0.00144269	1.88875	0.0589251	1	1	GPATCH1
ENSG00000076662	2568.69	8.47496e-06	0.00144267	1.73619	0.0825301	1	1	ICAM3
ENSG00000076685	2217.46	4.31091e-06	0.00144267	0.875225	0.381452	1	1	NT5C2
ENSG00000076706	6.80845	-1.74568e-06	0.00144269	-1.20271	0.229087	1	1	MCAM
ENSG00000076716	33.3316	-4.34109e-06	0.00144269	-2.00012	0.0454872	1	1.04501	GPC4
ENSG00000076770	1327.39	-4.44529e-06	0.00144268	-1.1877	0.234953	1	1	MBNL3
ENSG00000076924	1522.17	2.30433e-07	0.00144268	0.0593816	0.952648	1	1	XAB2
ENSG00000076928	5465.84	2.3253e-06	0.00144267	0.577653	0.563498	1	1.63143	ARHGEF1
ENSG00000076944	2620.6	5.03725e-07	0.00144268	0.155171	0.876686	1	1.63143	STXBP2
ENSG00000076984	808.09	9.28108e-07	0.00144267	0.228622	0.819163	1	1	MAP2K7
ENSG00000077044	3725.74	2.10207e-06	0.00144268	0.661562	0.508252	1	1	DGKD
ENSG00000077063	8.71037	-1.63016e-06	0.00144269	-0.955191	0.339481	1	1	CTTNBP2
ENSG00000077097	2736.87	-2.11193e-06	0.00144266	-0.417874	0.676039	1	1.19571	TOP2B
ENSG00000077147	3828.8	-4.34978e-06	0.00144267	-1.02274	0.306431	1	1	TM9SF3
ENSG00000077150	3889.66	2.00319e-06	0.00144268	0.696954	0.485831	1	1	NFKB2
ENSG00000077157	748.66	1.87818e-06	0.00144266	0.385556	0.699826	1	1	PPP1R12B
ENSG00000077232	1979.72	-4.48469e-06	0.00144268	-1.09988	0.271383	1	1	DNAJC10
ENSG00000077235	1684.67	3.01145e-06	0.00144265	0.537474	0.59094	1	1.63143	GTF3C1
ENSG00000077238	2534.06	1.67536e-06	0.00144266	0.313663	0.753777	1	1	IL4R
ENSG00000077254	1432.5	-3.80584e-06	0.00144266	-0.782531	0.433903	1	0.717954	USP33
ENSG00000077312	608.057	-3.37954e-06	0.00144265	-0.57161	0.567586	1	0.650719	SNRPA
ENSG00000077327	5.50369	7.94467e-07	0.00144269	0.631651	0.527615	1	1.04501	SPAG6
ENSG00000077348	64.5398	-1.11079e-06	0.00144269	-0.555268	0.578711	1	1.04501	EXOSC5
ENSG00000077380	496.295	-8.83119e-07	0.00144267	-0.199154	0.842143	1	1	DYNC1I2
ENSG00000077420	1262.31	-2.85431e-06	0.00144267	-0.705257	0.48065	1	0.717954	APBB1IP
ENSG00000077454	938.944	2.89564e-06	0.00144268	0.79395	0.427224	1	1	LRCH4
ENSG00000077458	1081.65	-3.70554e-06	0.00144268	-0.951799	0.341199	1	1	FAM76B
ENSG00000077463	178.065	2.27501e-06	0.00144268	0.682778	0.494747	1	1	SIRT6
ENSG00000077514	306.393	4.46745e-06	0.00144268	1.08545	0.277722	1	1	POLD3
ENSG00000077549	3012.52	-4.04594e-06	0.00144266	-0.758722	0.448019	1	1.63143	CAPZB
ENSG00000077585	348.677	-1.06108e-05	0.00144269	-1.72941	0.0837364	1	1	GPR137B
ENSG00000077684	376.776	6.13942e-06	0.00144267	1.33781	0.18096	1	0.650719	JADE1
ENSG00000077713	137.043	-7.29261e-06	0.00144268	-1.92689	0.0539933	1	1	SLC25A43
ENSG00000077721	1359.72	7.66846e-06	0.00144267	-1.28469	0.1989	1	1	UBE2A
ENSG00000077782	179.137	-4.53455e-06	0.00144269	-2.19035	0.0284989	1	1	FGFR1
ENSG00000077800	9.06318	-7.29562e-07	0.00144269	-0.573995	0.565971	1	1	FKBP6
ENSG00000077984	35.0055	1.90919e-06	0.00144269	1.29679	0.194703	1	1.04501	CST7
ENSG00000078043	590.247	1.77214e-08	0.00144268	0.000964305	0.999231	1	1	PIAS2
ENSG00000078061	2276.58	-1.6479e-07	0.00144267	-0.0438308	0.965039	1	1	ARAF
ENSG00000078070	275.355	-1.47471e-05	0.00144269	-1.32893	0.183871	1	0.650719	MCCC1
ENSG00000078124	1106.14	-4.29923e-06	0.00144268	-1.08107	0.279664	1	1	ACER3
ENSG00000078140	962.868	-1.02896e-06	0.00144267	-0.244998	0.806458	1	1	UBE2K
ENSG00000078142	933.963	2.56946e-06	0.00144267	0.57899	0.562596	1	0.717954	PIK3C3
ENSG00000078177	816.95	-5.61517e-07	0.00144267	-0.130993	0.895781	1	0.650719	N4BP2
ENSG00000078237	576.195	-6.73072e-06	0.00144267	-1.45831	0.144756	1	1	TIGAR
ENSG00000078246	36.6297	9.39215e-07	0.00144268	0.299932	0.764229	1	1.2402	TULP3
ENSG00000078269	424.888	6.21464e-07	0.00144269	0.322448	0.747113	1	1	SYNJ2
ENSG00000078304	3422.04	-5.33425e-06	0.00144265	-0.871016	0.383745	1	1.63143	PPP2R5C
ENSG00000078319	102.979	-1.61072e-06	0.00144267	0.154664	0.877086	1	1	NA
ENSG00000078369	5671.14	-3.02739e-06	0.00144265	-0.531335	0.595187	1	1	GNB1
ENSG00000078399	7.60841	-4.404e-07	0.00144269	-0.2715	0.786006	1	1.2402	HOXA9
ENSG00000078401	19.1689	1.97526e-06	0.00144269	1.59604	0.110479	1	1	EDN1
ENSG00000078403	661.786	3.9479e-06	0.00144266	0.753272	0.451286	1	1	MLLT10
ENSG00000078487	37.0723	7.59536e-07	0.00144268	0.22708	0.820361	1	1	ZCWPW1
ENSG00000078589	12.6832	2.95861e-06	0.00144269	1.58231	0.11358	1	1.2402	P2RY10
ENSG00000078596	8.22087	-1.06174e-06	0.00144269	-0.553987	0.579588	1	1	ITM2A
ENSG00000078618	2081.41	-3.89278e-06	0.00144267	-0.870809	0.383859	1	1	NRDC
ENSG00000078668	510.423	-5.35689e-06	0.00144267	-0.626534	0.530965	1	0.717954	VDAC3
ENSG00000078674	3389.1	-4.50792e-06	0.00144267	-1.02636	0.304724	1	1	PCM1
ENSG00000078687	103.316	3.84849e-06	0.00144269	1.26661	0.205297	1	1.04501	TNRC6C
ENSG00000078699	307.25	6.42225e-07	0.00144268	0.181508	0.855969	1	0.650719	CBFA2T2
ENSG00000078747	3636.04	-5.19779e-07	0.00144267	-0.120233	0.904299	1	1	ITCH
ENSG00000078804	1396.11	-2.00666e-07	0.00144268	-0.0781216	0.937731	1	1	TP53INP2
ENSG00000078808	1285.34	5.11015e-06	0.00144265	0.83592	0.4032	1	1	SDF4
ENSG00000078814	5.15191	-1.6767e-06	0.00144269	-1.21678	0.223689	1	1.2402	MYH7B
ENSG00000078902	673.99	4.07875e-06	0.00144267	0.969099	0.332496	1	1	TOLLIP
ENSG00000078967	180.354	-1.33225e-06	0.00144266	-0.273589	0.7844	1	0.717954	UBE2D4
ENSG00000079134	839.899	-5.95023e-06	0.00144267	-1.2985	0.194115	1	1	THOC1
ENSG00000079150	5.76379	-1.14832e-06	0.00144269	-0.73917	0.459804	1	1.04501	FKBP7
ENSG00000079215	52.7264	-3.56086e-06	0.00144268	-1.19849	0.230725	1	1	SLC1A3
ENSG00000079246	3258.71	-1.59369e-06	0.00144266	-0.333081	0.739073	1	1.63143	XRCC5
ENSG00000079257	14.9276	4.08457e-06	0.00144269	1.66725	0.0954638	1	1.04501	LXN
ENSG00000079263	200.855	1.3097e-06	0.00144268	0.38331	0.70149	1	1	SP140
ENSG00000079277	1120.27	-3.11734e-06	0.00144266	-0.58544	0.558252	1	0.717954	MKNK1
ENSG00000079308	1299.76	8.45433e-07	0.00144269	0.664137	0.506602	1	0.717954	TNS1
ENSG00000079313	959.214	2.8291e-06	0.00144268	0.780106	0.435329	1	0.650719	REXO1
ENSG00000079332	3246.2	-3.35734e-06	0.00144267	-0.803274	0.421816	1	1	SAR1A
ENSG00000079335	650.458	1.59435e-07	0.00144267	0.072168	0.942468	1	1	CDC14A
ENSG00000079337	36.3097	3.12511e-06	0.00144269	1.88525	0.0593958	1	1.2402	RAPGEF3
ENSG00000079385	16.9641	5.629e-07	0.00144269	1.21726	0.223505	1	1	CEACAM1
ENSG00000079387	443.061	5.98058e-08	0.00144267	0.0118082	0.990579	1	1	SENP1
ENSG00000079432	3843.13	2.22758e-06	0.00144268	0.590839	0.554628	1	1.63143	CIC
ENSG00000079459	959.406	-3.60291e-06	0.00144266	-0.669948	0.502891	1	0.650719	FDFT1
ENSG00000079462	47.0282	-2.10998e-06	0.00144268	-0.594162	0.552403	1	1.04501	PAFAH1B3
ENSG00000079482	113.406	-1.04251e-05	0.00144268	-2.01615	0.0437844	1	1	OPHN1
ENSG00000079616	343.533	3.2203e-06	0.00144267	0.713341	0.475634	1	0.717954	KIF22
ENSG00000079691	79.9223	-7.98608e-06	0.00144269	-2.53129	0.0113645	1	1	CARMIL1
ENSG00000079739	347.186	-7.36397e-07	0.00144267	-0.178974	0.857958	1	0.717954	PGM1
ENSG00000079785	414.374	-3.00612e-06	0.00144267	-0.746109	0.455602	1	0.717954	DDX1
ENSG00000079805	5924.43	-1.73082e-06	0.00144266	-0.359961	0.718876	1	1	DNM2
ENSG00000079819	522.043	-2.01085e-05	0.00144273	-1.9826	0.0474124	1	1	EPB41L2
ENSG00000079950	1403.47	7.26473e-07	0.00144268	0.198888	0.842351	1	1.63143	STX7
ENSG00000079974	99.3914	-5.8114e-06	0.00144268	-1.57524	0.115202	1	1.2402	RABL2B
ENSG00000079999	316.267	6.3056e-06	0.00144267	1.2728	0.20309	1	0.650719	KEAP1
ENSG00000080007	8.76815	3.10037e-06	0.0014427	2.50823	0.0121338	1	1	DDX43
ENSG00000080189	484.212	7.13788e-06	0.00144267	1.41511	0.157038	1	0.717954	SLC35C2
ENSG00000080200	1028.47	4.86708e-07	0.00144268	0.131307	0.895533	1	1	CRYBG3
ENSG00000080298	257.844	-5.55776e-06	0.00144268	-1.41765	0.156293	1	1	RFX3
ENSG00000080345	2312.81	-1.09327e-06	0.00144267	-0.272377	0.785332	1	1	RIF1
ENSG00000080371	2554.73	-1.19669e-06	0.00144267	-0.276684	0.782023	1	1	RAB21
ENSG00000080503	3644.73	-4.75925e-06	0.00144262	-0.628244	0.529844	1	1	SMARCA2
ENSG00000080603	442.279	1.51072e-06	0.00144268	0.430356	0.666937	1	1	SRCAP
ENSG00000080608	147.386	-2.7103e-07	0.00144267	-0.0530295	0.957708	1	0.650719	PUM3
ENSG00000080802	484.028	3.9785e-06	0.00144266	0.802361	0.422344	1	1	CNOT4
ENSG00000080815	2970.72	4.08665e-06	0.00144267	0.87985	0.37894	1	1	PSEN1
ENSG00000080819	91.3202	1.7384e-06	0.00144268	0.532316	0.594507	1	1.04501	CPOX
ENSG00000080822	827.01	-6.91618e-06	0.00144268	-1.60122	0.109329	1	1	CLDND1
ENSG00000080823	17.9012	8.46359e-07	0.00144269	0.416401	0.677117	1	1.04501	MOK
ENSG00000080824	5141.86	1.50646e-06	0.00144268	0.538857	0.589986	1	1	HSP90AA1
ENSG00000080839	163.519	-1.86719e-07	0.00144267	-0.0459556	0.963346	1	1	RBL1
ENSG00000080845	596.151	2.25211e-06	0.00144267	0.503724	0.614455	1	0.717954	DLGAP4
ENSG00000080947	24.5535	6.62952e-07	0.00144269	0.261947	0.793362	1	1.04501	CROCCP3
ENSG00000080986	7.92971	4.78626e-07	0.00144269	0.338597	0.734914	1	1.04501	NDC80
ENSG00000081014	310.179	3.59671e-06	0.00144268	0.953633	0.340269	1	0.717954	AP4E1
ENSG00000081019	797.295	1.82018e-06	0.00144268	0.528301	0.59729	1	0.650719	RSBN1
ENSG00000081026	9.71486	3.25595e-07	0.00144269	0.16987	0.865113	1	1.2402	MAGI3
ENSG00000081041	1310.26	-3.03046e-06	0.00144269	-1.27128	0.20363	1	1	CXCL2
ENSG00000081059	59.9178	1.64605e-06	0.00144269	0.753154	0.451357	1	1	TCF7
ENSG00000081087	622.504	-2.4146e-06	0.00144268	-0.801687	0.422734	1	1	OSTM1
ENSG00000081148	7.95542	1.30043e-06	0.00144269	0.820182	0.412112	1	1.04501	IMPG2
ENSG00000081154	2113.74	-2.82679e-06	0.00144267	-0.670369	0.502622	1	1	PCNP
ENSG00000081177	41.1627	2.56898e-06	0.00144268	0.732332	0.463966	1	1	EXD2
ENSG00000081181	10.3125	1.43369e-06	0.00144269	1.38968	0.164626	1	1	ARG2
ENSG00000081189	1255.99	9.7924e-07	0.00144266	0.205121	0.837478	1	1.63143	MEF2C
ENSG00000081237	26614	-1.64721e-06	0.00144267	-0.389406	0.696975	1	1.63143	PTPRC
ENSG00000081307	181.486	-6.48705e-07	0.00144268	-0.191833	0.847873	1	0.650719	UBA5
ENSG00000081320	15727	9.34335e-05	0.00144419	-0.362042	0.71732	1	1.63143	STK17B
ENSG00000081377	6.34179	1.84751e-06	0.00144269	1.44181	0.149356	1	1	CDC14B
ENSG00000081386	65.4364	1.85457e-06	0.00144268	0.630423	0.528418	1	1	ZNF510
ENSG00000081665	222.816	3.67104e-06	0.00144269	1.28955	0.197206	1	0.717954	ZNF506
ENSG00000081692	66.1788	2.20727e-06	0.00144268	0.651016	0.515036	1	1.04501	JMJD4
ENSG00000081721	333.629	-5.07797e-07	0.00144268	-0.175328	0.860822	1	0.650719	DUSP12
ENSG00000081760	141.996	2.35938e-06	0.00144267	0.537078	0.591214	1	1	AACS
ENSG00000081791	1560.71	-1.77986e-06	0.00144263	-0.261657	0.793586	1	1.63143	DELE1
ENSG00000081870	127.84	-2.63835e-06	0.00144268	-0.682273	0.495066	1	1	HSPB11
ENSG00000081913	485.588	2.07657e-07	0.00144268	0.0903606	0.928001	1	1	PHLPP1
ENSG00000082014	1514.51	-3.80143e-07	0.00144266	-0.0757596	0.93961	1	1.63143	SMARCD3
ENSG00000082068	396.283	-3.22872e-06	0.00144267	-0.303951	0.761165	1	1	WDR70
ENSG00000082074	4771.73	-5.28351e-08	0.00144269	-0.0316639	0.97474	1	1.63143	FYB1
ENSG00000082146	139.515	-2.86826e-06	0.00144268	-0.893657	0.371506	1	0.717954	STRADB
ENSG00000082153	6541.21	-2.83127e-06	0.00144268	-0.825528	0.409072	1	1	BZW1
ENSG00000082196	8.17003	-2.52394e-06	0.00144269	-1.39049	0.164382	1	1.04501	C1QTNF3
ENSG00000082212	1397.99	4.25313e-07	0.00144267	0.107044	0.914754	1	1	ME2
ENSG00000082213	265.305	5.21314e-07	0.00144267	0.123701	0.901552	1	1	C5orf22
ENSG00000082258	1877.27	-4.64746e-06	0.00144268	-1.17474	0.240098	1	1.63143	CCNT2
ENSG00000082269	377.357	5.20091e-07	0.00144267	0.109575	0.912747	1	1	FAM135A
ENSG00000082293	9.68755	-7.07403e-07	0.00144269	-0.445868	0.655693	1	1.2402	COL19A1
ENSG00000082397	4176.36	-2.28157e-06	0.00144268	-0.7396	0.459543	1	1	EPB41L3
ENSG00000082438	27.2688	6.66553e-08	0.00144269	0.029242	0.976672	1	1	COBLL1
ENSG00000082512	142.438	-7.84519e-06	0.00144269	-2.25706	0.0240041	1	0.717954	TRAF5
ENSG00000082515	190.413	-2.51463e-06	0.00144268	-0.717565	0.473025	1	0.717954	MRPL22
ENSG00000082516	64.4439	7.23662e-07	0.00144268	0.349138	0.726986	1	1	GEMIN5
ENSG00000082641	986.3	9.92603e-06	0.00144268	1.97892	0.0478251	1	1	NFE2L1
ENSG00000082701	1123.5	1.04623e-06	0.00144267	0.269085	0.787864	1	1	GSK3B
ENSG00000082781	31.3554	-1.64329e-07	0.00144268	-0.0584688	0.953375	1	1.04501	ITGB5
ENSG00000082805	1460.59	8.85825e-07	0.00144266	0.175807	0.860446	1	1.63143	ERC1
ENSG00000082898	1619.58	-2.45893e-07	0.00144266	-0.0539975	0.956937	1	1.63143	XPO1
ENSG00000082996	1554.88	1.00747e-06	0.00144268	0.260491	0.794485	1	1	RNF13
ENSG00000083093	144.558	2.12497e-06	0.00144268	0.715948	0.474023	1	0.650719	PALB2
ENSG00000083097	680.028	1.65537e-06	0.00144268	0.484376	0.628119	1	0.717954	DOP1A
ENSG00000083099	346.543	-2.07637e-06	0.00144267	-0.522163	0.601557	1	0.717954	LYRM2
ENSG00000083123	33.1521	-1.98059e-06	0.00144268	-0.703949	0.481465	1	1	BCKDHB
ENSG00000083168	5297.27	1.07316e-06	0.00144268	0.294494	0.768381	1	1.19571	KAT6A
ENSG00000083223	4499.96	-4.27426e-07	0.00144267	-0.101701	0.918994	1	1	TUT7
ENSG00000083290	546.727	-3.60371e-06	0.00144268	-1.19883	0.230594	1	0.717954	ULK2
ENSG00000083312	2605.82	6.72899e-07	0.00144268	0.212082	0.832043	1	1	TNPO1
ENSG00000083444	1037.4	-4.18959e-06	0.00144266	-0.845054	0.398081	1	1	PLOD1
ENSG00000083454	19.8517	2.45558e-06	0.00144269	1.66645	0.0956232	1	1.04501	P2RX5
ENSG00000083457	273.506	-2.57353e-06	0.00144267	-0.621407	0.534332	1	0.717954	ITGAE
ENSG00000083520	1259.29	-9.16542e-07	0.00144268	-0.264022	0.791763	1	1.63143	DIS3
ENSG00000083535	139.334	1.87477e-06	0.00144268	0.634239	0.525925	1	0.650719	PIBF1
ENSG00000083544	352.96	-5.42468e-06	0.00144267	-1.11108	0.266533	1	1	TDRD3
ENSG00000083635	88.4035	-6.51308e-06	0.00144268	-1.51555	0.129633	1	1.04501	NUFIP1
ENSG00000083642	2195.53	-1.38973e-06	0.00144267	-0.336121	0.73678	1	0.717954	PDS5B
ENSG00000083720	72.9581	-6.60957e-07	0.00144268	-0.192517	0.847337	1	1	OXCT1
ENSG00000083750	113.528	-1.78929e-06	0.00144267	-0.442717	0.657971	1	1	RRAGB
ENSG00000083799	7238.24	-1.71643e-06	0.00144266	-0.362693	0.716835	1	1	CYLD
ENSG00000083807	17.3694	-5.38063e-07	0.00144269	-0.213674	0.830801	1	1	SLC27A5
ENSG00000083812	194.408	1.70111e-06	0.00144268	0.497013	0.61918	1	0.717954	ZNF324
ENSG00000083814	83.1734	2.06429e-06	0.00144269	1.01668	0.309305	1	1	ZNF671
ENSG00000083817	43.9343	-6.60582e-08	0.00144269	-0.0376591	0.969959	1	1.04501	ZNF416
ENSG00000083828	566.686	1.36303e-06	0.00144268	0.403997	0.686215	1	1	ZNF586
ENSG00000083838	60.9055	1.98812e-06	0.00144268	0.706268	0.480022	1	1	ZNF446
ENSG00000083844	809.02	2.02557e-06	0.00144268	0.622582	0.533559	1	1	ZNF264
ENSG00000083845	2703.62	1.45743e-06	0.00144267	0.373547	0.708741	1	1.63143	RPS5
ENSG00000083896	4733.25	-6.10411e-06	0.00144267	-1.39263	0.163733	1	1.63143	YTHDC1
ENSG00000083937	1232.14	3.66664e-06	0.00144268	-0.213014	0.831316	1	0.717954	CHMP2B
ENSG00000084070	4216.84	-1.44472e-07	0.00144269	-0.0603459	0.95188	1	1.19571	SMAP2
ENSG00000084072	233.283	-5.60727e-06	0.00144269	-1.82715	0.067677	1	0.650719	PPIE
ENSG00000084073	386.722	5.86703e-08	0.00144268	0.0144465	0.988474	1	1	ZMPSTE24
ENSG00000084090	2364.97	1.55593e-06	0.00144267	0.365758	0.714546	1	1	STARD7
ENSG00000084092	428.453	-7.08995e-07	0.00144268	-0.194799	0.84555	1	1	NOA1
ENSG00000084093	2356.34	-1.68158e-06	0.00144267	-0.421331	0.673514	1	1.63143	REST
ENSG00000084110	520.645	-1.03533e-06	0.00144268	-0.279287	0.780025	1	0.717954	HAL
ENSG00000084112	3720.82	1.29447e-06	0.00144268	0.443857	0.657146	1	1.63143	SSH1
ENSG00000084207	3802.51	-7.0053e-07	0.00144266	-0.138059	0.890194	1	1.63143	GSTP1
ENSG00000084234	24322.8	2.70031e-06	0.00144266	0.559913	0.575539	1	1	APLP2
ENSG00000084444	161.381	4.118e-06	0.00144267	0.997157	0.318688	1	0.717954	FAM234B
ENSG00000084463	2576.3	-4.02598e-06	0.00144266	-0.789383	0.429888	1	1	WBP11
ENSG00000084623	1627.25	-4.94358e-06	0.00144266	-0.914084	0.360673	1	1.63143	EIF3I
ENSG00000084652	754.221	2.19298e-06	0.00144265	0.367814	0.713012	1	0.717954	TXLNA
ENSG00000084676	3506.33	-5.76059e-06	0.00144266	-1.09377	0.274055	1	1	NCOA1
ENSG00000084693	108.148	1.05379e-05	0.00144269	-0.895172	0.370695	1	1	AGBL5
ENSG00000084731	32.9955	-2.34636e-07	0.00144269	-0.0922988	0.926461	1	1	KIF3C
ENSG00000084733	820.177	2.34938e-06	0.00144268	0.770692	0.440889	1	0.717954	RAB10
ENSG00000084754	3834.46	-2.79952e-06	0.00144267	-0.668287	0.503951	1	1	HADHA
ENSG00000084764	61.9512	4.21131e-06	0.00144268	1.24014	0.214923	1	1.04501	MAPRE3
ENSG00000084774	100.728	1.48744e-06	0.00144268	0.4847	0.627889	1	1	CAD
ENSG00000085063	110.279	-8.17131e-07	0.00144269	0.0464871	0.962922	1	1	CD59
ENSG00000085117	2267.7	2.4673e-06	0.00144269	0.944284	0.345025	1	1	CD82
ENSG00000085185	436.671	5.90196e-06	0.00144269	1.78714	0.0739152	1	0.650719	BCORL1
ENSG00000085224	1763.74	-1.45504e-06	0.00144267	-0.361482	0.717739	1	0.717954	ATRX
ENSG00000085231	28.8946	3.65912e-07	0.00144268	0.129081	0.897294	1	1.04501	AK6
ENSG00000085265	42760.3	4.23742e-06	0.00144267	0.997861	0.318347	1	1	FCN1
ENSG00000085274	562.594	-2.54121e-06	0.00144267	-0.543928	0.586491	1	1	MYNN
ENSG00000085365	498.272	-2.45229e-06	0.00144268	-0.630785	0.528181	1	1	SCAMP1
ENSG00000085377	452.98	6.30464e-07	0.00144266	-0.259253	0.79544	1	1	PREP
ENSG00000085382	158.329	-1.11351e-06	0.00144268	-0.317632	0.750764	1	0.650719	HACE1
ENSG00000085415	489.799	-1.49275e-06	0.00144266	-0.314807	0.752908	1	1	SEH1L
ENSG00000085433	666.696	-2.04263e-06	0.00144267	-0.466728	0.640694	1	1	WDR47
ENSG00000085449	3786.91	-1.03907e-06	0.00144266	-0.204698	0.837808	1	1.63143	WDFY1
ENSG00000085465	53.27	6.60302e-07	0.00144268	0.236528	0.813023	1	1.2402	OVGP1
ENSG00000085491	891.888	4.82396e-07	0.00144267	0.11223	0.910641	1	0.650719	SLC25A24
ENSG00000085511	653.579	9.06162e-07	0.00144265	0.162564	0.870862	1	0.717954	MAP3K4
ENSG00000085514	2692.37	2.00382e-06	0.00144267	0.487596	0.625836	1	1	PILRA
ENSG00000085563	15.6445	2.77933e-07	0.00144269	0.142848	0.88641	1	1	ABCB1
ENSG00000085644	82.5818	1.08278e-06	0.00144269	0.416354	0.677151	1	1.04501	ZNF213
ENSG00000085662	433.409	1.4312e-07	0.00144266	0.186233	0.852262	1	1	AKR1B1
ENSG00000085719	1375.71	-2.54281e-06	0.00144268	-0.690068	0.490151	1	1.63143	CPNE3
ENSG00000085721	936.597	-1.69163e-06	0.00144268	-0.49799	0.618491	1	0.717954	RRN3
ENSG00000085733	13.0896	2.56209e-07	0.00144269	0.125696	0.899972	1	1.04501	CTTN
ENSG00000085741	15.9199	-4.95902e-06	0.00144269	-2.02649	0.0427146	1	1	WNT11
ENSG00000085760	356.879	-1.97615e-06	0.00144266	-0.419486	0.674861	1	1	MTIF2
ENSG00000085788	268.722	-2.86688e-06	0.00144268	-0.771733	0.440273	1	1	DDHD2
ENSG00000085832	2747.5	-4.0961e-06	0.00144265	-0.735651	0.461943	1	1.63143	EPS15
ENSG00000085840	29.5836	4.33729e-07	0.00144269	0.170848	0.864343	1	1	ORC1
ENSG00000085871	159.549	-1.84898e-06	0.00144267	-0.470275	0.638158	1	1	MGST2
ENSG00000085872	521.628	2.22554e-06	0.00144267	0.542739	0.587309	1	0.717954	CHERP
ENSG00000085978	1218.31	-2.99686e-06	0.00144267	-0.682347	0.49502	1	0.717954	ATG16L1
ENSG00000085982	199.274	-3.71514e-06	0.00144267	-0.798004	0.424868	1	0.650719	USP40
ENSG00000085998	84.0725	-6.59058e-07	0.00144269	-0.270472	0.786798	1	1	POMGNT1
ENSG00000086015	270.995	8.79626e-07	0.00144267	0.198891	0.842348	1	1	MAST2
ENSG00000086061	2235.16	1.00775e-06	0.00144268	0.317096	0.751171	1	0.717954	DNAJA1
ENSG00000086062	7599.53	-5.36635e-06	0.00144268	-1.40706	0.159409	1	1	B4GALT1
ENSG00000086065	384.705	3.59982e-06	0.00144266	0.734235	0.462805	1	0.717954	CHMP5
ENSG00000086102	1082.71	3.35948e-07	0.00144267	0.0808488	0.935562	1	1	NFX1
ENSG00000086189	99.1372	2.88083e-06	0.00144268	0.466472	0.640878	1	1	DIMT1
ENSG00000086200	111.514	8.48731e-07	0.00144267	0.217576	0.827759	1	1	IPO11
ENSG00000086232	1149.13	-4.87433e-06	0.00144264	-1.02114	0.30719	1	1	EIF2AK1
ENSG00000086288	120.419	-1.68867e-06	0.00144268	-0.545826	0.585185	1	0.717954	NME8
ENSG00000086300	1996.55	-3.36749e-06	0.00144268	-0.857695	0.391061	1	1.63143	SNX10
ENSG00000086475	186.533	-1.94298e-06	0.00144266	-0.456909	0.647737	1	1	SEPHS1
ENSG00000086504	366.118	6.27462e-07	0.00144266	0.130854	0.895891	1	1	MRPL28
ENSG00000086544	224.064	2.49558e-06	0.00144268	0.777612	0.436798	1	0.717954	ITPKC
ENSG00000086589	1778.72	0.000121107	0.00144521	-0.59629	0.550981	1	0.717954	RBM22
ENSG00000086598	2810.58	-1.65788e-06	0.00144266	-0.354837	0.722712	1	1	TMED2
ENSG00000086619	312.989	-9.64638e-07	0.00144267	-0.222991	0.823543	1	1	ERO1B
ENSG00000086666	4166.64	-6.22607e-06	0.00144267	-1.41161	0.158065	1	1	ZFAND6
ENSG00000086712	378.974	-1.36191e-05	0.00144269	-2.49034	0.012762	1	0.717954	TXLNG
ENSG00000086717	7.43913	-1.32689e-07	0.00144269	-0.131482	0.895394	1	1.04501	PPEF1
ENSG00000086730	2181.41	3.66662e-06	0.00144267	0.742319	0.457894	1	0.717954	LAT2
ENSG00000086758	4365.64	1.30421e-06	0.00144265	0.213282	0.831107	1	1	HUWE1
ENSG00000086827	149.282	1.62292e-06	0.00144267	0.41461	0.678427	1	1	ZW10
ENSG00000086848	68.476	-1.33189e-06	0.00144269	-0.500985	0.616382	1	1	ALG9
ENSG00000086967	24.4152	-1.07562e-06	0.00144269	-0.746889	0.455131	1	1.04501	MYBPC2
ENSG00000087008	137.85	-1.04838e-06	0.00144268	-0.294075	0.768701	1	0.717954	ACOX3
ENSG00000087053	198.125	-2.24426e-06	0.00144267	-0.569799	0.568814	1	1	MTMR2
ENSG00000087074	16170.8	2.8697e-06	0.00144269	1.19791	0.230952	1	1	PPP1R15A
ENSG00000087077	112.976	5.02633e-06	0.00144269	1.61765	0.105739	1	0.650719	TRIP6
ENSG00000087085	13.9529	7.96478e-07	0.00144269	0.617726	0.536756	1	1.2402	ACHE
ENSG00000087086	72021.3	3.55942e-06	0.00144267	0.753006	0.451447	1	1.63143	FTL
ENSG00000087087	2152.88	-2.8809e-06	0.00144268	-0.239742	0.810531	1	0.717954	SRRT
ENSG00000087088	628.708	2.38123e-06	0.00144267	0.552225	0.580794	1	1	BAX
ENSG00000087095	254.545	7.58926e-06	0.00144267	1.49951	0.133742	1	0.717954	NLK
ENSG00000087111	953.877	-7.51455e-07	0.00144266	-0.142098	0.887002	1	1	PIGS
ENSG00000087152	2400.44	-1.01472e-06	0.00144266	-0.195389	0.845088	1	0.717954	ATXN7L3
ENSG00000087157	4107.26	-2.37484e-06	0.00144267	-0.567256	0.57054	1	1	PGS1
ENSG00000087191	601.334	-1.72396e-06	0.00144265	-0.307128	0.758746	1	1	PSMC5
ENSG00000087206	2092.08	-1.70049e-06	0.00144266	-0.348318	0.727602	1	1	UIMC1
ENSG00000087237	9.66135	-1.92225e-06	0.00144269	-0.974148	0.329983	1	1	CETP
ENSG00000087253	1462.69	-3.08019e-06	0.00144267	-0.756963	0.449072	1	1	LPCAT2
ENSG00000087263	78.9051	1.65276e-06	0.00144268	0.789182	0.430005	1	1.04501	OGFOD1
ENSG00000087266	15126.8	4.41957e-07	0.00144267	0.113032	0.910005	1	1.19571	SH3BP2
ENSG00000087269	457.88	1.45845e-05	0.00144269	0.653036	0.513733	1	1	NOP14
ENSG00000087274	2942.71	-5.08641e-06	0.00144265	-0.857583	0.391123	1	1	ADD1
ENSG00000087299	11.6381	-6.54838e-07	0.00144269	-0.323081	0.746634	1	1	L2HGDH
ENSG00000087301	311.523	-6.08631e-06	0.00144268	-1.63405	0.102248	1	1	TXNDC16
ENSG00000087302	1332.67	-5.44824e-06	0.00144267	-1.15414	0.248445	1	1	RTRAF
ENSG00000087338	142.369	1.74449e-06	0.00144269	0.714497	0.47492	1	0.650719	GMCL1
ENSG00000087365	4527.16	1.28257e-06	0.00144265	0.222728	0.823747	1	1.63143	SF3B2
ENSG00000087448	152.362	-2.96988e-06	0.00144268	-0.859014	0.390333	1	0.650719	KLHL42
ENSG00000087460	9481.46	1.5588e-06	0.00144266	0.313996	0.753524	1	1	GNAS
ENSG00000087470	1539.49	-3.62457e-06	0.00144267	-0.789962	0.42955	1	1	DNM1L
ENSG00000087502	317.156	1.10442e-06	0.00144268	0.295859	0.767337	1	0.717954	ERGIC2
ENSG00000087586	37.2505	-1.68254e-06	0.00144268	-0.464468	0.642313	1	1	AURKA
ENSG00000087589	308.147	6.37349e-07	0.00144268	0.158616	0.873972	1	1	CASS4
ENSG00000087884	16.7818	4.14118e-07	0.00144269	0.170961	0.864254	1	1	AAMDC
ENSG00000087903	748.47	4.73014e-06	0.00144269	1.51884	0.128803	1	0.650719	RFX2
ENSG00000087995	54.0144	-5.68561e-07	0.00144268	-0.158995	0.873672	1	1	METTL2A
ENSG00000088035	116.094	-2.20233e-06	0.00144268	-0.758419	0.4482	1	1	ALG6
ENSG00000088038	461.905	6.08233e-06	0.00144265	1.04406	0.296459	1	1	CNOT3
ENSG00000088179	160.114	-8.28156e-07	0.00144268	-0.250055	0.802545	1	0.650719	PTPN4
ENSG00000088205	991.883	4.91137e-06	0.00144268	0.824355	0.409738	1	0.717954	DDX18
ENSG00000088247	1594.36	-4.12819e-06	0.00144264	-0.638506	0.523144	1	1	KHSRP
ENSG00000088256	146.949	-3.33368e-07	0.00144269	-0.148833	0.881685	1	0.717954	GNA11
ENSG00000088280	16.9197	-5.11687e-07	0.00144269	-0.212966	0.831354	1	1	ASAP3
ENSG00000088298	637.129	2.71219e-06	0.00144266	0.515443	0.606244	1	0.717954	EDEM2
ENSG00000088305	13.144	6.11564e-07	0.00144269	0.308353	0.757814	1	1.04501	DNMT3B
ENSG00000088325	13.6665	1.09936e-06	0.00144269	0.463313	0.64314	1	1	TPX2
ENSG00000088356	73.5601	2.41077e-06	0.00144268	0.67493	0.49972	1	1	PDRG1
ENSG00000088387	7.76782	2.14626e-06	0.00144269	1.47062	0.141395	1	1	DOCK9
ENSG00000088448	2772.21	-5.89368e-06	0.00144267	-1.18283	0.236876	1	1	ANKRD10
ENSG00000088451	50.6471	1.19249e-06	0.00144268	0.0356016	0.9716	1	1	TGDS
ENSG00000088538	5.68743	-4.23324e-07	0.00144269	-0.290506	0.771429	1	1	DOCK3
ENSG00000088543	7.27165	-1.16762e-06	0.00144269	-0.518702	0.603968	1	1.2402	C3orf18
ENSG00000088682	90.3298	7.10861e-07	0.00144268	0.222527	0.823904	1	1	COQ9
ENSG00000088727	54.5166	1.43065e-05	0.00144271	1.51449	0.129901	1	1	KIF9
ENSG00000088766	197.397	-1.11482e-06	0.00144268	-0.319941	0.749013	1	1	CRLS1
ENSG00000088808	39.6297	4.51527e-06	0.00144268	1.35142	0.17656	1	1.04501	PPP1R13B
ENSG00000088812	663.095	1.6806e-06	0.00144268	0.513713	0.607452	1	0.650719	ATRN
ENSG00000088826	775.495	-2.47858e-07	0.00144269	-0.12261	0.902416	1	1	SMOX
ENSG00000088827	574.567	2.7708e-06	0.00144269	1.5172	0.129216	1	1	SIGLEC1
ENSG00000088832	2631.46	-8.53077e-06	0.00144264	-1.24927	0.211566	1	1.63143	FKBP1A
ENSG00000088833	1012.11	-6.92003e-06	0.00144267	0.676982	0.498417	1	1	NSFL1C
ENSG00000088854	925.469	5.76464e-07	0.00144267	0.123514	0.9017	1	0.650719	C20orf194
ENSG00000088876	35.1422	1.35741e-06	0.00144268	0.456762	0.647842	1	1	ZNF343
ENSG00000088882	6.58748	-4.38997e-08	0.00144269	-0.0294839	0.976479	1	1.2402	CPXM1
ENSG00000088888	898.868	2.38481e-06	0.00144268	0.615755	0.538056	1	0.717954	MAVS
ENSG00000088899	44.5494	4.04302e-06	0.00144269	1.45285	0.146266	1	1	LZTS3
ENSG00000088930	4466.89	-6.25027e-06	0.00144267	-1.30681	0.191278	1	1.63143	XRN2
ENSG00000088970	192.886	2.60173e-06	0.00144267	0.614645	0.538789	1	0.717954	KIZ
ENSG00000088986	126.802	-3.57729e-06	0.00144269	-0.663795	0.506822	1	1	DYNLL1
ENSG00000088992	366.334	4.20096e-06	0.00144267	0.997655	0.318446	1	1	TESC
ENSG00000089006	1043.05	-9.79748e-06	0.00144267	-1.87746	0.0604547	1	1	SNX5
ENSG00000089009	9939.7	-2.00628e-06	0.00144266	-0.41014	0.681703	1	1	RPL6
ENSG00000089022	710.469	1.32812e-06	0.00144266	0.27661	0.78208	1	1	MAPKAPK5
ENSG00000089041	1277.28	-3.52813e-06	0.00144268	-1.11021	0.266908	1	1	P2RX7
ENSG00000089048	146.113	3.54395e-06	0.00144268	0.919813	0.35767	1	0.650719	ESF1
ENSG00000089050	108.475	-3.27667e-06	0.00144269	-1.12789	0.259364	1	1	RBBP9
ENSG00000089053	1729.35	-1.49174e-06	0.00144265	-0.25366	0.799758	1	1	ANAPC5
ENSG00000089057	2091.79	2.97492e-06	0.00144268	0.903535	0.366242	1	0.717954	SLC23A2
ENSG00000089060	1697.92	3.27778e-06	0.00144268	1.09392	0.273991	1	1	SLC8B1
ENSG00000089063	832.964	-7.47957e-06	0.00144267	-1.54273	0.122897	1	1	TMEM230
ENSG00000089091	35.1818	2.57383e-07	0.00144268	0.0797672	0.936422	1	1.04501	DZANK1
ENSG00000089094	1784.47	4.98867e-06	0.00144268	1.46476	0.142987	1	1	KDM2B
ENSG00000089123	54.4275	-1.49898e-06	0.00144268	-0.489466	0.624511	1	1	TASP1
ENSG00000089127	521.052	9.67868e-07	0.00144269	0.468431	0.639476	1	1	OAS1
ENSG00000089154	1728.68	3.70647e-06	0.00144268	0.948387	0.342932	1	0.717954	GCN1
ENSG00000089157	8788.26	2.42996e-07	0.00144266	0.0477334	0.961929	1	1.19571	RPLP0
ENSG00000089159	5792.17	2.9411e-06	0.00144267	0.685838	0.492815	1	1.19571	PXN
ENSG00000089169	209.18	-3.00289e-06	0.00144269	-1.50464	0.132416	1	0.650719	RPH3A
ENSG00000089177	185.853	-3.25531e-06	0.00144269	-1.13842	0.254945	1	1	KIF16B
ENSG00000089195	583.903	-2.58166e-06	0.00144268	-0.696015	0.486419	1	1	TRMT6
ENSG00000089220	450.976	-4.40778e-06	0.00144266	-0.862758	0.388271	1	1	PEBP1
ENSG00000089234	895.104	8.76217e-08	0.00144267	0.0175357	0.986009	1	1	BRAP
ENSG00000089248	2230.42	2.08465e-06	0.00144264	0.332979	0.73915	1	1	ERP29
ENSG00000089280	6270.21	-2.87274e-06	0.00144268	-0.861815	0.388789	1	1	FUS
ENSG00000089289	1305.79	-2.10325e-06	0.00144266	-0.445835	0.655717	1	1	IGBP1
ENSG00000089327	3041.8	-5.10692e-07	0.00144266	-0.108895	0.913286	1	1	FXYD5
ENSG00000089335	128.791	-6.0403e-05	0.00144331	-0.435482	0.663213	1	0.717954	ZNF302
ENSG00000089351	617.482	4.39445e-06	0.00144267	0.995626	0.319432	1	1	GRAMD1A
ENSG00000089472	8.33006	5.60336e-07	0.00144269	0.539364	0.589636	1	1	HEPH
ENSG00000089486	304.151	7.19832e-06	0.00144268	1.80442	0.0711662	1	1	CDIP1
ENSG00000089505	16.549	1.45946e-06	0.00144269	0.643164	0.520118	1	1	CMTM1
ENSG00000089558	17.4227	7.00822e-07	0.00144269	0.433819	0.66442	1	1.04501	KCNH4
ENSG00000089597	2167.41	5.93336e-07	0.00144266	0.113322	0.909775	1	1	GANAB
ENSG00000089639	2667.57	4.94372e-06	0.00144267	0.882748	0.377373	1	1.19571	GMIP
ENSG00000089682	146.54	3.4463e-06	0.00144268	0.886161	0.375531	1	1	RBM41
ENSG00000089693	1308.51	-8.46509e-08	0.00144268	-0.0264517	0.978897	1	0.717954	MLF2
ENSG00000089723	17.8228	-3.03269e-06	0.00144269	-1.12811	0.259274	1	1	OTUB2
ENSG00000089737	3387.23	4.65752e-07	0.00144267	0.111565	0.911168	1	1.63143	DDX24
ENSG00000089775	242.522	-1.01275e-06	0.00144266	-0.194205	0.846015	1	1	ZBTB25
ENSG00000089818	2151.52	-2.53382e-06	0.00144267	-0.638762	0.522978	1	0.717954	NECAP1
ENSG00000089820	4019.07	1.22817e-06	0.00144268	0.325421	0.744863	1	1	ARHGAP4
ENSG00000089847	6.87043	2.04441e-07	0.00144269	0.119859	0.904595	1	1.2402	ANKRD24
ENSG00000089876	169.073	2.70166e-06	0.00144268	0.701961	0.482704	1	0.717954	DHX32
ENSG00000089902	4329.42	-2.02759e-06	0.00144268	-0.556567	0.577823	1	1.19571	RCOR1
ENSG00000089916	3530.69	-2.11111e-06	0.00144267	-0.482275	0.629611	1	1.19571	GPATCH2L
ENSG00000090006	158.107	1.27032e-06	0.00144268	0.452178	0.651141	1	0.650719	LTBP4
ENSG00000090013	650.518	-4.07445e-06	0.00144268	-1.04227	0.297285	1	1	BLVRB
ENSG00000090020	815.14	5.27715e-06	0.00144269	1.89949	0.0575005	1	0.650719	SLC9A1
ENSG00000090054	1014.27	-6.05619e-06	0.00144266	-1.06369	0.287469	1	1	SPTLC1
ENSG00000090060	3984.99	-4.03023e-06	0.00144267	-0.858419	0.390661	1	1	PAPOLA
ENSG00000090061	2107.98	-5.45912e-06	0.00144266	-1.06876	0.285177	1	1.63143	CCNK
ENSG00000090097	12.5475	-3.17246e-07	0.00144269	-0.162042	0.871273	1	1	PCBP4
ENSG00000090104	4744.73	1.06053e-06	0.00144269	0.836842	0.402682	1	1	RGS1
ENSG00000090238	933.211	5.01578e-06	0.00144267	1.03389	0.301189	1	0.650719	YPEL3
ENSG00000090263	75.9982	-1.5331e-06	0.00144268	-0.465626	0.641483	1	1.2402	MRPS33
ENSG00000090266	330.142	-4.26516e-06	0.00144267	-0.891042	0.372907	1	0.650719	NDUFB2
ENSG00000090273	455.25	-2.27562e-07	0.00144265	-0.0403458	0.967817	1	0.650719	NUDC
ENSG00000090316	947.507	1.84287e-06	0.00144267	0.474281	0.635299	1	1	MAEA
ENSG00000090339	6128.35	3.73873e-06	0.00144268	1.11112	0.266516	1	1.63143	ICAM1
ENSG00000090372	2684.31	8.0145e-06	0.00144268	0.580285	0.561723	1	1	STRN4
ENSG00000090376	6577.77	-6.83428e-09	0.00144268	-0.00849046	0.993226	1	1.63143	IRAK3
ENSG00000090382	208060	-4.12167e-06	0.00144268	-1.09752	0.272416	1	1	LYZ
ENSG00000090432	576.446	3.09979e-06	0.00144267	0.748523	0.454145	1	1	MUL1
ENSG00000090447	73.0829	2.75781e-06	0.00144268	0.905185	0.365367	1	1	TFAP4
ENSG00000090470	168.972	1.37487e-06	0.00144268	0.396826	0.691496	1	0.650719	PDCD7
ENSG00000090487	1917.61	-1.79335e-06	0.00144265	-0.329404	0.74185	1	1	SPG21
ENSG00000090520	809.94	1.26463e-06	0.00144268	0.338925	0.734666	1	1	DNAJB11
ENSG00000090539	15.2019	7.11955e-07	0.00144269	0.45919	0.646097	1	1	CHRD
ENSG00000090565	141.355	-4.47871e-07	0.00144267	-0.105661	0.915851	1	1	RAB11FIP3
ENSG00000090581	907.577	3.81467e-06	0.00144265	0.66088	0.508689	1	0.717954	GNPTG
ENSG00000090612	92.5794	1.8023e-06	0.00144269	0.855723	0.392151	1	1	ZNF268
ENSG00000090615	983.293	8.67721e-08	0.00144268	0.0199859	0.984055	1	1	GOLGA3
ENSG00000090621	4195.96	-9.30978e-06	0.00144267	-1.65107	0.098725	1	1	PABPC4
ENSG00000090659	60.3561	-2.09322e-06	0.00144269	-0.865853	0.386571	1	1.04501	CD209
ENSG00000090661	126.39	3.61309e-06	0.00144269	1.90742	0.0564663	1	0.717954	CERS4
ENSG00000090674	1155.2	-1.39583e-06	0.00144268	-0.506609	0.612429	1	1	MCOLN1
ENSG00000090686	1353.79	-3.03371e-06	0.00144266	-0.593842	0.552618	1	1.63143	USP48
ENSG00000090776	100.281	1.57588e-06	0.00144269	0.792051	0.428331	1	1.04501	EFNB1
ENSG00000090857	1524.99	4.29868e-06	0.00144268	1.34749	0.177823	1	1	PDPR
ENSG00000090861	115.04	2.71217e-06	0.00144269	1.03453	0.300887	1	1	AARS1
ENSG00000090863	2718.37	-4.24058e-07	0.00144267	-0.107469	0.914417	1	1	GLG1
ENSG00000090889	6.42496	1.28528e-06	0.00144269	0.811801	0.416906	1	1	KIF4A
ENSG00000090905	1364.89	2.20647e-06	0.00144268	0.575711	0.564811	1	1	TNRC6A
ENSG00000090924	3047.12	2.08232e-06	0.00144269	0.999829	0.317393	1	1	PLEKHG2
ENSG00000090971	59.5923	5.4243e-06	0.00144269	1.7439	0.0811758	1	1	NAT14
ENSG00000090975	87.7532	1.61288e-06	0.00144269	0.772204	0.439993	1	1	PITPNM2
ENSG00000090989	557.863	7.57969e-07	0.00144267	0.16923	0.865615	1	1	EXOC1
ENSG00000091009	699.153	-1.39081e-06	0.00144268	-0.399445	0.689566	1	1	RBM27
ENSG00000091039	4810.48	-2.95053e-06	0.00144268	-0.834252	0.404139	1	1.63143	OSBPL8
ENSG00000091073	232.082	9.2812e-06	0.00144269	2.67179	0.00754472	1	1	DTX2
ENSG00000091106	320.065	-2.01522e-06	0.00144268	-0.616762	0.537392	1	1	NLRC4
ENSG00000091127	37.9566	1.39277e-06	0.00144269	0.39275	0.694504	1	1.04501	PUS7
ENSG00000091140	1276.46	-1.1287e-06	0.00144267	-0.27306	0.784807	1	0.717954	DLD
ENSG00000091157	719.463	8.29687e-06	0.00144269	0.146037	0.883892	1	0.650719	WDR7
ENSG00000091164	908.838	-7.00985e-06	0.00144266	-1.55218	0.120619	1	1	TXNL1
ENSG00000091262	91.4411	-1.45829e-07	0.00144269	-0.0597449	0.952359	1	1	ABCC6
ENSG00000091317	7443.74	-2.39578e-07	0.00144268	-0.0709892	0.943406	1	1	CMTM6
ENSG00000091409	22.9495	-1.17488e-06	0.00144269	-0.653103	0.51369	1	1	ITGA6
ENSG00000091436	1469.48	1.04362e-06	0.00144268	0.310322	0.756316	1	0.717954	MAP3K20
ENSG00000091483	215.608	-1.3768e-06	0.00144267	-0.329277	0.741946	1	1	FH
ENSG00000091490	271.41	-9.6577e-07	0.00144269	-0.502878	0.61505	1	1	SEL1L3
ENSG00000091527	9081.67	-4.56591e-06	0.00144267	-1.02034	0.307566	1	1	CDV3
ENSG00000091536	73.8796	2.09792e-06	0.00144269	0.882369	0.377577	1	1	MYO15A
ENSG00000091542	2263.01	-3.86105e-06	0.00144264	-0.629971	0.528714	1	1	ALKBH5
ENSG00000091592	7654.47	-8.40517e-07	0.00144267	-0.222757	0.823725	1	1	NLRP1
ENSG00000091622	18.0614	-9.73247e-07	0.00144269	1.97291	0.0485055	1	1	PITPNM3
ENSG00000091640	761.493	5.3181e-06	0.00144265	0.676203	0.498911	1	0.650719	SPAG7
ENSG00000091651	11.6716	-8.16754e-07	0.00144269	-0.401433	0.688102	1	1	ORC6
ENSG00000091732	72.6183	3.03041e-06	0.00144268	0.787365	0.431068	1	1.04501	ZC3HC1
ENSG00000091831	12.7265	-8.56232e-07	0.00144269	-0.566758	0.570879	1	1.2402	ESR1
ENSG00000091947	176.739	3.9513e-07	0.00144267	0.0910662	0.92744	1	1	TMEM101
ENSG00000092010	2853.45	-1.11026e-06	0.00144266	-0.239634	0.810614	1	1	PSME1
ENSG00000092020	612.937	-1.62821e-06	0.00144267	-0.400307	0.68893	1	1	PPP2R3C
ENSG00000092036	190.15	2.15303e-06	0.00144268	0.592017	0.553839	1	1	HAUS4
ENSG00000092051	17.4614	5.14152e-07	0.00144269	0.216225	0.828812	1	1	JPH4
ENSG00000092067	13.6299	2.09435e-06	0.00144269	1.13837	0.254964	1	1.2402	CEBPE
ENSG00000092068	11.4912	-2.56e-07	0.00144269	-0.175713	0.860519	1	1	SLC7A8
ENSG00000092094	429.317	-8.71891e-07	0.00144266	-0.164948	0.868985	1	1	OSGEP
ENSG00000092098	549.677	4.27325e-06	0.00144268	1.16942	0.242236	1	1	RNF31
ENSG00000092108	1496.12	-3.58807e-06	0.00144268	-0.920263	0.357435	1	1	SCFD1
ENSG00000092140	486.935	-1.44795e-07	0.00144268	-0.044923	0.964169	1	0.650719	G2E3
ENSG00000092148	4592.91	-5.22239e-07	0.00144268	-0.150951	0.880014	1	1.19571	HECTD1
ENSG00000092199	7742.6	-1.28494e-06	0.00144266	-0.250588	0.802133	1	1	HNRNPC
ENSG00000092200	83.7849	-1.15651e-06	0.00144268	-0.39822	0.690468	1	1.2402	RPGRIP1
ENSG00000092201	1092.83	2.22127e-06	0.00144268	0.629257	0.529181	1	1	SUPT16H
ENSG00000092203	1812.71	-5.65149e-06	0.00144264	-0.8904	0.373251	1	0.717954	TOX4
ENSG00000092208	30.4839	7.48558e-07	0.00144268	0.411538	0.680678	1	1.04501	GEMIN2
ENSG00000092295	29.2297	1.55999e-06	0.00144269	0.750455	0.452981	1	1.04501	TGM1
ENSG00000092330	924.171	4.84473e-06	0.00144265	0.814666	0.415263	1	0.650719	TINF2
ENSG00000092439	1599.73	-3.98954e-07	0.00144267	-0.0908075	0.927646	1	1.63143	TRPM7
ENSG00000092445	9.75342	-2.6959e-06	0.00144269	-1.60684	0.10809	1	1	TYRO3
ENSG00000092470	27.243	-1.70035e-06	0.00144268	-0.585599	0.558145	1	1	WDR76
ENSG00000092529	39.9412	1.42128e-06	0.00144269	0.613039	0.539851	1	1	CAPN3
ENSG00000092531	1348.79	-4.05764e-06	0.00144268	-1.00764	0.313627	1	1	SNAP23
ENSG00000092621	7.69329	1.01741e-06	0.00144269	0.773198	0.439405	1	1.2402	PHGDH
ENSG00000092758	16.8667	2.96482e-06	0.00144269	2.09865	0.0358476	1	1	COL9A3
ENSG00000092820	4665.13	-4.85766e-06	0.00144268	-1.33098	0.183195	1	1	EZR
ENSG00000092841	4245.12	8.79278e-07	0.00144266	0.181579	0.855913	1	1.19571	MYL6
ENSG00000092847	5015.5	3.12094e-06	0.00144268	0.971707	0.331196	1	1	AGO1
ENSG00000092853	20.7947	1.54352e-06	0.00144268	0.562983	0.573446	1	1.04501	CLSPN
ENSG00000092871	1278.69	6.81171e-06	0.00144268	1.82246	0.0683846	1	1.63143	RFFL
ENSG00000092929	1861.18	2.44598e-06	0.00144267	0.628184	0.529883	1	1	UNC13D
ENSG00000092931	372.009	-9.7748e-06	0.00144265	-1.42063	0.155425	1	1	MFSD11
ENSG00000092964	3516.82	-2.93079e-06	0.00144269	-1.06412	0.287272	1	1	DPYSL2
ENSG00000092969	9.97441	-5.40516e-07	0.00144269	-0.39731	0.691139	1	1	TGFB2
ENSG00000092978	249.999	-2.78894e-06	0.00144267	-0.0591362	0.952844	1	1	GPATCH2
ENSG00000093000	3313.38	-1.95307e-06	0.00144267	-0.433158	0.6649	1	1	NUP50
ENSG00000093010	653.641	7.05857e-07	0.00144267	0.162758	0.870709	1	1	COMT
ENSG00000093072	6576.32	-2.44089e-06	0.00144268	-0.71911	0.472073	1	1	ADA2
ENSG00000093134	699.994	5.75423e-06	0.00144269	2.02316	0.0430566	1	1	VNN3
ENSG00000093144	372.592	-7.90291e-07	0.00144268	-0.273669	0.784339	1	0.717954	ECHDC1
ENSG00000093167	2689.22	-1.13624e-05	0.00144267	-1.77504	0.0758915	1	1	LRRFIP2
ENSG00000093183	597.239	-1.76228e-06	0.00144266	-0.332747	0.739325	1	1	SEC22C
ENSG00000093217	22.9592	1.79194e-07	0.00144269	0.080499	0.93584	1	1	XYLB
ENSG00000094631	705.039	-7.27998e-06	0.00144266	-1.37159	0.17019	1	1	HDAC6
ENSG00000094841	452.577	-2.3731e-06	0.00144267	-0.574669	0.565515	1	0.717954	UPRT
ENSG00000094880	130.883	2.48958e-06	0.00144268	0.808896	0.418575	1	1	CDC23
ENSG00000094914	198.465	-1.77781e-06	0.00144267	-0.437177	0.661983	1	0.717954	AAAS
ENSG00000094916	412.178	4.94547e-06	0.00144267	1.09886	0.27183	1	0.650719	CBX5
ENSG00000094975	2425.21	-7.26893e-06	0.00144267	-1.19992	0.230172	1	1	SUCO
ENSG00000095002	35.1648	-1.93226e-06	0.00144269	-0.860073	0.389749	1	1.04501	MSH2
ENSG00000095015	9858.22	1.87281e-06	0.00144267	0.450569	0.6523	1	1	MAP3K1
ENSG00000095059	431.421	-1.53753e-08	0.00144265	0.0273231	0.978202	1	0.650719	DHPS
ENSG00000095066	86.1109	3.14372e-07	0.00144269	0.123739	0.901522	1	1.2402	HOOK2
ENSG00000095139	1248.23	4.56783e-06	0.00144268	1.12713	0.259687	1	1	ARCN1
ENSG00000095209	247.39	-2.41252e-06	0.00144267	-0.569256	0.569182	1	1	TMEM38B
ENSG00000095261	567.302	-4.81217e-06	0.00144268	-1.21953	0.222643	1	1	PSMD5
ENSG00000095303	1040.9	3.68102e-06	0.00144267	0.896302	0.370091	1	1	PTGS1
ENSG00000095319	651.895	-5.09812e-07	0.00144265	-0.0952489	0.924117	1	0.717954	NUP188
ENSG00000095321	331.641	-3.62495e-06	0.00144266	-0.672998	0.500948	1	1	CRAT
ENSG00000095370	1334.58	7.57371e-07	0.00144268	0.964495	0.334798	1	0.717954	SH2D3C
ENSG00000095380	616.639	-2.02492e-06	0.00144265	-0.375228	0.707491	1	0.717954	NANS
ENSG00000095383	1011.59	5.06126e-06	0.00144267	1.06124	0.288581	1	0.717954	TBC1D2
ENSG00000095397	119.713	-3.46909e-06	0.00144269	-0.922607	0.356212	1	0.650719	WHRN
ENSG00000095485	902.643	-5.53409e-06	0.00144265	-0.898663	0.368832	1	1	CWF19L1
ENSG00000095564	5227.61	1.37644e-06	0.00144267	-1.53264	0.125366	1	1.19571	BTAF1
ENSG00000095574	1046.29	-6.10348e-06	0.00144267	-1.20333	0.22885	1	0.717954	IKZF5
ENSG00000095585	11.2969	8.57588e-06	0.0014427	0.180389	0.856847	1	1	BLNK
ENSG00000095637	10.3224	-5.57576e-07	0.00144269	-0.291593	0.770597	1	1	SORBS1
ENSG00000095739	11.089	-2.86667e-06	0.00144269	-1.33086	0.183235	1	1	BAMBI
ENSG00000095787	5617.71	-5.10687e-07	0.00144266	-0.0986801	0.921392	1	1.19571	WAC
ENSG00000095794	800.882	-2.99768e-06	0.00144268	-0.894257	0.371184	1	1	CREM
ENSG00000095906	153.682	1.78042e-06	0.00144268	0.538079	0.590523	1	1	NUBP2
ENSG00000095951	1454.69	2.41263e-06	0.00144267	0.59341	0.552907	1	1.63143	HIVEP1
ENSG00000095970	7.1804	3.4577e-07	0.00144269	0.222219	0.824144	1	1	TREM2
ENSG00000096060	1585.42	2.66148e-07	0.00144269	0.131845	0.895107	1	1	FKBP5
ENSG00000096063	933.254	2.54828e-06	0.00144268	0.674294	0.500124	1	0.650719	SRPK1
ENSG00000096070	935.613	2.34035e-06	0.00144268	0.740735	0.458854	1	1	BRPF3
ENSG00000096080	223.182	2.99682e-06	0.00144267	0.692848	0.488405	1	0.717954	MRPS18A
ENSG00000096093	120.011	-8.15055e-06	0.00144269	-2.12766	0.0333652	1	0.717954	EFHC1
ENSG00000096384	4663.1	2.12913e-06	0.00144265	0.382085	0.702398	1	1.63143	HSP90AB1
ENSG00000096401	1845.55	-6.78341e-06	0.00144267	-1.36071	0.173604	1	0.717954	CDC5L
ENSG00000096433	111.234	7.03748e-07	0.00144269	0.294223	0.768587	1	0.717954	ITPR3
ENSG00000096654	47.7981	-2.62802e-08	0.00144268	-0.00835167	0.993336	1	1	ZNF184
ENSG00000096717	932.03	4.0297e-07	0.00144267	0.083905	0.933132	1	0.717954	SIRT1
ENSG00000096746	2085.66	-9.43319e-06	0.00144266	-1.54133	0.123237	1	1	HNRNPH3
ENSG00000096872	75.8425	1.42926e-06	0.00144268	0.375479	0.707304	1	1	IFT74
ENSG00000096968	1867.73	-1.24928e-06	0.00144268	-0.396599	0.691663	1	1.63143	JAK2
ENSG00000096996	256.588	2.35667e-06	0.00144267	0.555719	0.578403	1	0.717954	IL12RB1
ENSG00000097007	773.005	1.37244e-06	0.00144267	0.316143	0.751894	1	1	ABL1
ENSG00000097021	26.3684	-4.18315e-06	0.00144269	-1.41838	0.156079	1	1.2402	ACOT7
ENSG00000097033	3389.12	-2.59676e-06	0.00144267	-0.564628	0.572327	1	1	SH3GLB1
ENSG00000097046	29.5383	-2.47846e-06	0.00144269	-0.986655	0.323812	1	1.04501	CDC7
ENSG00000099139	545.871	-2.32551e-07	0.00144267	-0.0597493	0.952355	1	1	PCSK5
ENSG00000099194	316.328	-1.49784e-06	0.00144269	-0.573321	0.566427	1	0.650719	SCD
ENSG00000099203	170.127	-3.89088e-07	0.00144267	-0.0944866	0.924723	1	1	TMED1
ENSG00000099204	30.6336	2.27505e-06	0.00144269	0.916613	0.359345	1	1.04501	ABLIM1
ENSG00000099219	120.413	-1.42876e-06	0.00144268	-0.4658	0.641359	1	0.717954	ERMP1
ENSG00000099246	1800.43	-2.14548e-06	0.00144267	-0.476847	0.633471	1	1.63143	RAB18
ENSG00000099250	129.159	2.44257e-06	0.00144269	1.66154	0.096606	1	0.650719	NRP1
ENSG00000099251	23.3353	-1.32997e-06	0.00144269	-0.739208	0.459781	1	1	HSD17B7P2
ENSG00000099284	15.0799	-6.77424e-07	0.00144269	-0.300457	0.763829	1	1.2402	MACROH2A2
ENSG00000099290	1386.82	-5.62176e-06	0.00144266	-1.05325	0.292224	1	1.63143	WASHC2A
ENSG00000099308	1903.67	3.40217e-06	0.00144268	0.893297	0.371698	1	1	MAST3
ENSG00000099326	158.254	2.71045e-06	0.00144268	0.821153	0.411559	1	1	MZF1
ENSG00000099330	131.358	-5.11043e-07	0.00144267	-0.132525	0.894569	1	0.717954	OCEL1
ENSG00000099331	18206.5	6.08644e-05	0.00144332	0.170218	0.864838	1	1.19571	MYO9B
ENSG00000099337	617.131	3.49951e-06	0.00144268	1.01039	0.312307	1	0.717954	KCNK6
ENSG00000099338	85.7797	-3.71752e-07	0.00144269	-0.148082	0.882278	1	1	CATSPERG
ENSG00000099341	1136.07	-3.83826e-06	0.00144266	-0.777427	0.436907	1	1	PSMD8
ENSG00000099364	162.826	9.77331e-07	0.00144268	0.277413	0.781463	1	1	FBXL19
ENSG00000099365	34.8867	-2.79857e-06	0.00144269	-0.0928542	0.926019	1	1	STX1B
ENSG00000099377	34.1272	1.99522e-07	0.00144268	0.0694892	0.9446	1	1	HSD3B7
ENSG00000099381	1382.61	2.55001e-06	0.00144268	0.680711	0.496054	1	1	SETD1A
ENSG00000099385	282.848	3.94362e-06	0.00144267	0.894219	0.371205	1	1	BCL7C
ENSG00000099622	3138.16	6.07942e-07	0.00144267	0.128008	0.898143	1	1	CIRBP
ENSG00000099624	239.979	-1.25813e-06	0.00144268	-0.354861	0.722694	1	0.717954	ATP5F1D
ENSG00000099625	5.13655	-9.89174e-09	0.00144269	-0.00945612	0.992455	1	1.04501	CBARP
ENSG00000099783	3938.7	2.73317e-07	0.00144266	0.0494752	0.960541	1	1.19571	HNRNPM
ENSG00000099785	804.849	1.43812e-06	0.00144267	0.333279	0.738923	1	0.717954	MARCHF2
ENSG00000099795	251.499	9.9486e-07	0.00144267	0.2561	0.797874	1	1	NDUFB7
ENSG00000099797	189.913	-1.84105e-06	0.00144267	-0.397056	0.691326	1	0.717954	TECR
ENSG00000099800	177.077	1.36897e-06	0.00144267	0.291804	0.770437	1	0.650719	TIMM13
ENSG00000099804	461.179	-3.57601e-06	0.00144267	-0.770783	0.440835	1	0.650719	CDC34
ENSG00000099810	102.752	1.12932e-06	0.00144268	0.404596	0.685774	1	1.04501	MTAP
ENSG00000099814	8.7805	-4.94592e-07	0.00144269	-0.411582	0.680646	1	1	CEP170B
ENSG00000099817	1217.88	-7.98842e-07	0.00144267	-0.187088	0.851592	1	1	POLR2E
ENSG00000099821	244.883	9.48986e-07	0.00144267	0.242404	0.808467	1	1	POLRMT
ENSG00000099822	6.41412	4.90644e-07	0.00144269	0.289543	0.772166	1	1	HCN2
ENSG00000099840	32.7089	-1.7295e-06	0.00144269	-0.734141	0.462863	1	1	IZUMO4
ENSG00000099849	85.2158	1.15112e-06	0.00144269	0.473137	0.636116	1	1	RASSF7
ENSG00000099860	3632.53	-8.54159e-07	0.00144269	-0.440748	0.659395	1	1.63143	GADD45B
ENSG00000099864	5.08893	-1.42136e-06	0.00144269	-0.894342	0.371139	1	1	PALM
ENSG00000099875	7349.1	-3.18869e-07	0.00144268	-0.0991467	0.921022	1	1.19571	MKNK2
ENSG00000099889	50.8573	4.05386e-07	0.00144268	0.139743	0.888863	1	1	ARVCF
ENSG00000099899	438.833	-9.93342e-06	0.00144269	0.398972	0.689914	1	0.717954	TRMT2A
ENSG00000099901	212.008	-1.83249e-06	0.00144265	-0.334461	0.738032	1	1	RANBP1
ENSG00000099904	332.834	-6.96061e-07	0.00144267	-0.183375	0.854504	1	1	ZDHHC8
ENSG00000099910	214.474	6.21263e-06	0.00144268	1.64203	0.100583	1	0.650719	KLHL22
ENSG00000099917	3172.11	-3.33285e-05	0.00144287	0.322433	0.747125	1	1.63143	MED15
ENSG00000099940	1038.45	8.11887e-07	0.00144267	0.193544	0.846533	1	1	SNAP29
ENSG00000099942	2400.66	-6.17257e-07	0.00144267	-0.137723	0.890459	1	1.63143	CRKL
ENSG00000099949	117.672	-2.19226e-06	0.00144268	-0.620305	0.535057	1	0.650719	LZTR1
ENSG00000099954	13.1155	9.57344e-07	0.00144269	0.560072	0.57543	1	1	CECR2
ENSG00000099956	921.202	7.28415e-06	0.00144265	1.1971	0.231267	1	1	SMARCB1
ENSG00000099958	6.81336	2.3623e-06	0.00144269	1.49672	0.134466	1	1.2402	DERL3
ENSG00000099968	996.795	-3.5497e-07	0.00144266	-0.0779961	0.937831	1	1	BCL2L13
ENSG00000099977	206.086	3.34156e-06	0.00144268	0.857389	0.39123	1	1	DDT
ENSG00000099985	8198.02	8.28126e-07	0.00144269	0.314149	0.753408	1	1	OSM
ENSG00000099991	1133.99	-6.07297e-07	0.00144267	-0.144603	0.885024	1	1	CABIN1
ENSG00000099992	621.34	2.44317e-08	0.00144269	0.00533985	0.995739	1	1	TBC1D10A
ENSG00000099994	6.45809	1.87863e-06	0.00144269	1.13295	0.257236	1	1	SUSD2
ENSG00000099995	3640.8	-1.38967e-06	0.00144265	-0.245589	0.806	1	1	SF3A1
ENSG00000099998	11.4819	1.63735e-06	0.00144269	1.59891	0.109841	1	1	GGT5
ENSG00000099999	148.377	1.81368e-06	0.00144268	0.518679	0.603984	1	1	RNF215
ENSG00000100003	7.46917	1.86742e-07	0.00144269	0.10253	0.918336	1	1.04501	SEC14L2
ENSG00000100014	178.851	5.62336e-06	0.00144267	1.21503	0.224356	1	1	SPECC1L
ENSG00000100023	695.173	3.93765e-06	0.00144266	0.776275	0.437587	1	1	PPIL2
ENSG00000100024	125.518	2.4533e-06	0.00144269	1.1273	0.259615	1	0.717954	UPB1
ENSG00000100027	26.3099	-1.21412e-06	0.00144268	-0.433986	0.664299	1	1.2402	YPEL1
ENSG00000100028	445.143	8.36712e-07	0.00144267	0.176973	0.859529	1	0.717954	SNRPD3
ENSG00000100029	503.257	-8.55368e-07	0.00144264	-0.132897	0.894275	1	1	PES1
ENSG00000100030	3520.12	-4.41983e-07	0.00144267	-0.102883	0.918056	1	1	MAPK1
ENSG00000100031	260.93	4.94558e-06	0.00144269	1.54037	0.123471	1	0.650719	GGT1
ENSG00000100034	4156.78	4.50656e-06	0.00144266	0.888801	0.37411	1	1	PPM1F
ENSG00000100036	281.551	5.57763e-07	0.00144269	0.235993	0.813438	1	0.717954	SLC35E4
ENSG00000100038	421.947	5.69226e-06	0.00144268	1.58199	0.113652	1	1	TOP3B
ENSG00000100055	8545.5	1.80538e-06	0.00144268	0.60343	0.546223	1	1.19571	CYTH4
ENSG00000100056	474.771	-2.07116e-07	0.00144268	-0.0592449	0.952757	1	0.650719	ESS2
ENSG00000100058	145.009	-1.29218e-06	0.00144268	-0.472286	0.636723	1	1	CRYBB2P1
ENSG00000100060	1170.1	3.68403e-06	0.00144268	0.932571	0.351041	1	0.650719	MFNG
ENSG00000100068	978.566	-3.10811e-05	0.00144285	-2.52168	0.0116795	1	0.717954	LRP5L
ENSG00000100075	244.322	-2.63142e-06	0.00144268	-0.690241	0.490043	1	1	SLC25A1
ENSG00000100077	3581.28	2.161e-06	0.00144266	0.440889	0.659293	1	1	GRK3
ENSG00000100079	858.618	-6.79236e-06	0.00144269	-2.74234	0.00610039	1	1	LGALS2
ENSG00000100083	3882.43	5.28936e-08	0.00144268	0.0124866	0.990037	1	1.63143	GGA1
ENSG00000100084	112.605	7.41759e-06	0.00144268	1.79988	0.0718789	1	0.650719	HIRA
ENSG00000100092	823.34	7.8681e-07	0.00144268	0.241506	0.809163	1	0.650719	SH3BP1
ENSG00000100095	150.532	-4.35017e-06	0.00144268	-1.11092	0.266602	1	1	SEZ6L
ENSG00000100097	3372.18	2.2479e-06	0.00144267	0.571132	0.56791	1	1	LGALS1
ENSG00000100099	705.339	4.11574e-07	0.00144266	0.0790461	0.936996	1	0.650719	HPS4
ENSG00000100100	1215.05	5.1163e-06	0.00144268	1.32518	0.18511	1	1	PIK3IP1
ENSG00000100104	230.769	1.42278e-06	0.00144266	0.279912	0.779545	1	1	SRRD
ENSG00000100105	398.895	4.85096e-06	0.00144267	1.1184	0.263395	1	1	PATZ1
ENSG00000100106	1432.93	3.02077e-06	0.00144265	0.558465	0.576527	1	1.63143	TRIOBP
ENSG00000100109	1086.44	3.9908e-06	0.00144266	0.728363	0.466391	1	1	TFIP11
ENSG00000100116	23.3391	1.28348e-06	0.00144269	0.80268	0.42216	1	1	GCAT
ENSG00000100124	95.8593	-3.5968e-06	0.00144268	-0.903129	0.366458	1	1.04501	ANKRD54
ENSG00000100129	3442.64	-3.273e-06	0.00144267	-0.802683	0.422158	1	1.63143	EIF3L
ENSG00000100138	719.469	-3.41021e-06	0.00144264	-1.01796	0.308698	1	1	SNU13
ENSG00000100139	438.305	3.5309e-06	0.00144267	0.756575	0.449304	1	0.717954	MICALL1
ENSG00000100142	125.703	2.64586e-06	0.00144268	0.722691	0.46987	1	1	POLR2F
ENSG00000100147	324.713	3.37123e-06	0.00144267	0.849259	0.395737	1	1	CCDC134
ENSG00000100150	355.048	1.37646e-07	0.00144267	0.0279945	0.977667	1	1	DEPDC5
ENSG00000100151	224.964	-6.43485e-06	0.00144268	-1.77252	0.0763089	1	0.650719	PICK1
ENSG00000100154	23.226	-1.64142e-06	0.00144269	-1.15491	0.248129	1	1	TTC28
ENSG00000100181	47.5645	3.21452e-06	0.00144269	1.86156	0.0626647	1	1.2402	TPTEP1
ENSG00000100201	7762.79	-1.54318e-06	0.00144266	-0.2936	0.769064	1	1	DDX17
ENSG00000100206	5.97498	4.12235e-07	0.00144269	0.245215	0.80629	1	1	DMC1
ENSG00000100207	1922.66	2.41108e-06	0.00144268	0.615145	0.538459	1	1	TCF20
ENSG00000100209	66.3965	-5.15123e-06	0.00144268	-1.35766	0.174571	1	1.04501	HSCB
ENSG00000100211	7.50791	-1.78261e-07	0.00144269	-0.119208	0.905111	1	1	CBY1
ENSG00000100216	631.683	4.79437e-07	0.00144266	0.0885	0.929479	1	1	TOMM22
ENSG00000100219	2828.25	-3.85414e-06	0.00144266	-0.590674	0.554739	1	1.19571	XBP1
ENSG00000100220	796.16	3.26313e-06	0.00144267	0.761137	0.446575	1	1	RTCB
ENSG00000100221	3114.14	-6.69357e-06	0.00144268	-1.65493	0.097939	1	1	JOSD1
ENSG00000100225	2986.63	-2.04062e-06	0.00144267	-0.508676	0.610979	1	1.63143	FBXO7
ENSG00000100226	3718.71	7.00312e-07	0.00144269	0.274515	0.783689	1	1	GTPBP1
ENSG00000100227	2253.2	1.04446e-06	0.00144267	0.221416	0.824769	1	1	POLDIP3
ENSG00000100228	5.21982	1.11619e-06	0.00144269	0.793901	0.427253	1	1	RAB36
ENSG00000100239	1131.03	2.84189e-06	0.00144266	0.56174	0.574293	1	0.650719	PPP6R2
ENSG00000100241	1723.37	3.94293e-06	0.00144268	0.991099	0.321637	1	1	SBF1
ENSG00000100242	4948.29	3.46875e-06	0.00144266	0.633255	0.526567	1	1	SUN2
ENSG00000100243	886.866	2.07343e-06	0.00144266	0.427053	0.66934	1	0.717954	CYB5R3
ENSG00000100246	37.2684	-5.96194e-07	0.00144269	-0.24416	0.807107	1	1.2402	DNAL4
ENSG00000100258	588.369	-1.3839e-06	0.00144268	-0.373292	0.708931	1	0.650719	LMF2
ENSG00000100263	92.0412	2.56591e-06	0.00144268	0.777172	0.437057	1	1	RHBDD3
ENSG00000100266	1764.57	7.30139e-06	0.00144268	1.71146	0.0869953	1	0.717954	PACSIN2
ENSG00000100271	36.282	-5.96374e-06	0.00144269	-1.77519	0.0758659	1	1	TTLL1
ENSG00000100280	2691.68	1.35721e-06	0.00144265	0.231416	0.816992	1	1	AP1B1
ENSG00000100281	999.464	-4.14427e-06	0.00144266	-0.851137	0.394693	1	1	HMGXB4
ENSG00000100284	6787.19	8.37336e-07	0.00144268	0.253955	0.79953	1	1	TOM1
ENSG00000100285	20.0137	1.07593e-06	0.00144269	0.574411	0.56569	1	1.2402	NEFH
ENSG00000100288	13.1407	-8.92557e-07	0.00144269	-0.558457	0.576533	1	1	CHKB
ENSG00000100290	8.25213	1.21449e-06	0.00144269	0.74077	0.458833	1	1.2402	BIK
ENSG00000100292	4087.96	-3.05418e-07	0.00144267	-0.0762069	0.939254	1	1	HMOX1
ENSG00000100294	72.1625	5.39668e-06	0.00144269	1.83042	0.0671873	1	1	MCAT
ENSG00000100296	552.013	2.9889e-06	0.00144266	0.555633	0.578462	1	0.717954	THOC5
ENSG00000100297	913.718	-2.36321e-06	0.00144267	-0.54234	0.587584	1	0.717954	MCM5
ENSG00000100299	429.606	2.6201e-06	0.00144267	0.618153	0.536474	1	0.717954	ARSA
ENSG00000100300	2341.66	-6.67548e-07	0.00144268	-0.229363	0.818587	1	1.63143	TSPO
ENSG00000100302	78.5777	-1.44493e-06	0.00144269	-0.882625	0.377439	1	1	RASD2
ENSG00000100304	162.048	-1.48496e-06	0.00144269	-0.615266	0.538379	1	1	TTLL12
ENSG00000100307	252.554	5.89584e-06	0.00144269	1.89507	0.0580834	1	1	CBX7
ENSG00000100314	6.94216	-5.77971e-07	0.00144269	-0.33855	0.734949	1	1.04501	CABP7
ENSG00000100316	12693.9	1.67448e-06	0.00144265	0.299691	0.764413	1	1.19571	RPL3
ENSG00000100319	133.52	3.98546e-06	0.00144267	0.924899	0.355018	1	1	ZMAT5
ENSG00000100321	158.817	1.88286e-06	0.00144268	0.521146	0.602265	1	0.650719	SYNGR1
ENSG00000100324	239.566	-3.69557e-06	0.00144267	-0.525362	0.599331	1	0.717954	TAB1
ENSG00000100325	939.641	-7.27654e-07	0.00144265	0.125065	0.900472	1	0.717954	ASCC2
ENSG00000100330	6932.05	5.58881e-06	0.00144266	0.9736	0.330255	1	1	MTMR3
ENSG00000100335	988.59	1.45711e-06	0.00144267	0.373368	0.708874	1	0.717954	MIEF1
ENSG00000100336	9.26963	2.08908e-06	0.00144269	1.22163	0.221849	1	1	APOL4
ENSG00000100342	171.652	2.44751e-07	0.00144269	0.124584	0.900853	1	0.717954	APOL1
ENSG00000100345	33956	-1.52349e-07	0.00144264	-0.0297363	0.976277	1	1.19571	MYH9
ENSG00000100347	209.878	3.00248e-07	0.00144268	0.0980779	0.92187	1	0.650719	SAMM50
ENSG00000100348	288.781	-3.67e-06	0.00144265	-0.634965	0.525451	1	0.650719	TXN2
ENSG00000100350	38.0382	2.66955e-07	0.00144269	0.11809	0.905996	1	1	FOXRED2
ENSG00000100351	26.6914	2.52147e-07	0.00144269	0.102846	0.918085	1	1	GRAP2
ENSG00000100353	3360.46	-1.50366e-06	0.00144266	-0.304966	0.760392	1	1	EIF3D
ENSG00000100354	2251.33	3.10264e-06	0.00144268	0.809691	0.418118	1	1.63143	TNRC6B
ENSG00000100359	15.0729	2.06196e-06	0.00144269	0.919769	0.357693	1	1.04501	SGSM3
ENSG00000100360	78.4873	1.31636e-06	0.00144268	0.461364	0.644538	1	1.2402	IFT27
ENSG00000100364	1952.79	-9.2139e-07	0.00144268	-0.309156	0.757203	1	0.717954	KIAA0930
ENSG00000100365	1216.7	6.63504e-07	0.00144268	0.192047	0.847705	1	1	NCF4
ENSG00000100368	3030.95	5.6987e-07	0.00144268	0.516483	0.605517	1	1.19571	CSF2RB
ENSG00000100372	32.9173	-1.32952e-06	0.00144268	-0.41464	0.678406	1	1	SLC25A17
ENSG00000100373	43.5433	2.7655e-06	0.00144268	0.969711	0.33219	1	1	UPK3A
ENSG00000100376	923.518	1.92485e-06	0.00144268	0.566348	0.571158	1	0.717954	FAM118A
ENSG00000100379	175.998	-1.74251e-06	0.00144267	-0.398477	0.690279	1	0.650719	KCTD17
ENSG00000100380	2028.6	2.01415e-05	0.00144273	-0.523635	0.600532	1	0.717954	ST13
ENSG00000100385	11.7567	2.52341e-06	0.00144269	1.94215	0.0521188	1	1.2402	IL2RB
ENSG00000100387	389.536	4.05555e-06	0.00144266	0.792959	0.427801	1	1	RBX1
ENSG00000100393	11534.7	-9.36134e-06	0.00144268	-0.365118	0.715023	1	1	EP300
ENSG00000100395	309.125	3.53476e-06	0.00144267	0.800299	0.423537	1	1	L3MBTL2
ENSG00000100399	6.72793	-3.93201e-07	0.00144269	-0.269983	0.787173	1	1	CHADL
ENSG00000100401	684.318	-1.61848e-06	0.00144268	-0.464708	0.64214	1	1	RANGAP1
ENSG00000100403	658.914	4.65783e-06	0.00144266	0.844691	0.398283	1	1	ZC3H7B
ENSG00000100410	395.165	-4.11201e-06	0.00144266	-0.564322	0.572535	1	1	PHF5A
ENSG00000100412	1247.51	7.63808e-06	0.00144266	-0.498711	0.617983	1	1.63143	ACO2
ENSG00000100413	153.001	3.02777e-06	0.00144268	0.839124	0.4014	1	0.650719	POLR3H
ENSG00000100416	356.331	7.38202e-06	0.00144268	1.90256	0.0570976	1	0.717954	TRMU
ENSG00000100417	162.726	9.29042e-07	0.00144267	0.239006	0.811101	1	0.650719	PMM1
ENSG00000100418	522.037	-4.33302e-05	0.00144298	-0.454173	0.649704	1	1	DESI1
ENSG00000100422	2114.05	2.72188e-06	0.00144268	0.863062	0.388103	1	1	CERK
ENSG00000100425	2254.96	3.01407e-06	0.00144267	0.745007	0.456268	1	1	BRD1
ENSG00000100426	1041.73	2.66532e-06	0.00144267	0.640405	0.521909	1	1	ZBED4
ENSG00000100427	97.5638	1.34311e-06	0.00144269	0.72984	0.465488	1	1	MLC1
ENSG00000100429	13.742	9.79608e-07	0.00144269	0.428248	0.668471	1	1	HDAC10
ENSG00000100439	289.126	3.47729e-06	0.00144268	0.97888	0.327639	1	0.650719	ABHD4
ENSG00000100441	2490.2	4.0407e-06	0.00144267	0.915448	0.359957	1	1	KHNYN
ENSG00000100442	196.95	-2.1205e-06	0.00144268	-0.583047	0.559862	1	1	FKBP3
ENSG00000100445	266.594	-1.72268e-06	0.00144267	-0.388624	0.697555	1	1	SDR39U1
ENSG00000100461	1851.46	6.6258e-06	0.00144267	1.26376	0.206315	1	1	RBM23
ENSG00000100462	163.648	1.90917e-07	0.00144268	0.0542535	0.956733	1	0.650719	PRMT5
ENSG00000100473	11.7939	-1.95326e-06	0.00144269	-1.05236	0.292637	1	1	COCH
ENSG00000100478	160.927	1.25345e-06	0.00144267	0.316994	0.751248	1	0.650719	AP4S1
ENSG00000100479	19.6796	2.3055e-06	0.00144269	0.834823	0.403817	1	1.04501	POLE2
ENSG00000100483	377.391	-5.0938e-06	0.00144267	-1.13087	0.258108	1	0.650719	VCPKMT
ENSG00000100485	2721.62	3.56444e-06	0.00144267	0.820267	0.412064	1	1.63143	SOS2
ENSG00000100490	21.4532	1.50864e-06	0.00144269	0.615379	0.538305	1	1	CDKL1
ENSG00000100503	6381.81	-7.62189e-07	0.00144267	-0.174378	0.861568	1	1	NIN
ENSG00000100504	3062.2	-3.56661e-06	0.00144267	-0.828091	0.407619	1	1	PYGL
ENSG00000100519	1078.88	-9.46415e-06	0.00144267	-1.86698	0.0619038	1	1	PSMC6
ENSG00000100522	70.3028	-5.36134e-06	0.00144268	-1.39148	0.164081	1	1.2402	GNPNAT1
ENSG00000100523	1741.2	-1.00393e-06	0.00144267	-0.233147	0.815647	1	1	DDHD1
ENSG00000100526	7.72902	-8.32056e-07	0.00144269	-0.565618	0.571653	1	1	CDKN3
ENSG00000100528	1587.35	-4.23679e-06	0.00144268	-1.1421	0.253414	1	1	CNIH1
ENSG00000100532	299.255	-1.58487e-06	0.00144268	-0.475343	0.634543	1	1	CGRRF1
ENSG00000100554	461.711	9.74318e-07	0.00144266	0.182477	0.855208	1	1	ATP6V1D
ENSG00000100564	235.525	-5.56641e-06	0.00144268	-1.44508	0.148435	1	0.717954	PIGH
ENSG00000100567	541.6	-1.64756e-06	0.00144266	-0.343869	0.730945	1	1	PSMA3
ENSG00000100568	1177.58	-1.73139e-06	0.00144267	-0.410009	0.681799	1	1	VTI1B
ENSG00000100575	158.996	-1.9613e-06	0.00144268	-0.545072	0.585704	1	1	TIMM9
ENSG00000100577	114.431	5.76992e-07	0.00144267	0.13822	0.890066	1	1	GSTZ1
ENSG00000100578	163.429	-1.97706e-06	0.00144267	-0.487096	0.62619	1	0.650719	KIAA0586
ENSG00000100580	819.577	2.52221e-06	0.00144267	0.379412	0.704382	1	1	TMED8
ENSG00000100583	7.28228	2.06317e-06	0.00144269	1.21609	0.223949	1	1	SAMD15
ENSG00000100591	283.42	6.98313e-06	0.00144266	1.28053	0.200358	1	0.650719	AHSA1
ENSG00000100592	88.2131	-1.8476e-06	0.00144269	-0.895435	0.370555	1	1	DAAM1
ENSG00000100596	2405.14	1.62417e-06	0.00144268	0.469308	0.63885	1	1	SPTLC2
ENSG00000100599	5567.04	2.65854e-06	0.00144267	0.643598	0.519836	1	1.63143	RIN3
ENSG00000100600	316.605	5.74548e-07	0.00144269	0.312681	0.754523	1	0.650719	LGMN
ENSG00000100601	141.12	4.39869e-06	0.00144268	0.427963	0.668678	1	1	ALKBH1
ENSG00000100603	1675.1	-9.34621e-07	0.00144267	-0.206016	0.836778	1	1	SNW1
ENSG00000100605	2789.96	3.55949e-06	0.00144266	0.684023	0.493961	1	1.63143	ITPK1
ENSG00000100612	886.158	2.83495e-07	0.00144265	0.049776	0.960301	1	1	DHRS7
ENSG00000100614	3853.43	-3.14248e-06	0.00144267	-0.738041	0.460489	1	1	PPM1A
ENSG00000100628	73.0597	3.08796e-07	0.00144269	0.148772	0.881734	1	1.04501	ASB2
ENSG00000100629	124.935	-2.35273e-06	0.00144267	-0.574524	0.565613	1	1	CEP128
ENSG00000100632	382.073	-8.24217e-07	0.00144267	-0.214587	0.83009	1	0.650719	ERH
ENSG00000100644	47862.2	-4.17718e-06	0.00144268	-1.36075	0.173594	1	1	HIF1A
ENSG00000100647	6325.06	-1.19902e-06	0.00144266	-0.252262	0.800839	1	1.19571	SUSD6
ENSG00000100650	11201.8	-5.26902e-06	0.00144266	-1.02454	0.305578	1	1	SRSF5
ENSG00000100664	10441.6	-4.90138e-06	0.00144268	-1.30755	0.191025	1	1	EIF5
ENSG00000100697	4050.42	3.0626e-07	0.00144267	0.0721676	0.942469	1	1	DICER1
ENSG00000100711	98.2407	3.18958e-06	0.00144268	0.819232	0.412654	1	1.2402	ZFYVE21
ENSG00000100714	261.052	-2.0353e-06	0.00144268	-0.566654	0.57095	1	0.650719	MTHFD1
ENSG00000100722	715.785	-9.35569e-07	0.00144267	-0.205799	0.836948	1	0.650719	ZC3H14
ENSG00000100726	244.509	3.60921e-06	0.00144268	1.036	0.300202	1	0.717954	TELO2
ENSG00000100731	4104.61	5.1255e-06	0.00144268	1.4311	0.152402	1	1.63143	PCNX1
ENSG00000100744	99.205	2.43196e-06	0.00144268	0.72724	0.467079	1	1	GSKIP
ENSG00000100749	348.337	4.16458e-07	0.00144267	0.101591	0.919082	1	0.650719	VRK1
ENSG00000100764	1174.59	-1.16557e-05	0.00144266	-0.96576	0.334164	1	1	PSMC1
ENSG00000100767	30.6056	-2.52211e-06	0.00144269	-1.0927	0.274523	1	1	PAPLN
ENSG00000100784	226.512	2.38741e-06	0.00144268	0.725307	0.468263	1	0.717954	RPS6KA5
ENSG00000100796	3318.54	-4.1674e-06	0.00144267	-0.9044	0.365783	1	1.19571	PPP4R3A
ENSG00000100802	110.182	-1.50392e-06	0.00144266	-0.29959	0.76449	1	1	C14orf93
ENSG00000100804	84.855	1.7462e-06	0.00144268	0.608957	0.542553	1	1.2402	PSMB5
ENSG00000100811	3857.17	-1.041e-07	0.00144267	-0.0311253	0.97517	1	1	YY1
ENSG00000100813	4349.4	1.20698e-06	0.00144267	0.280852	0.778824	1	1	ACIN1
ENSG00000100814	154.256	-1.02951e-06	0.00144268	-0.116249	0.907456	1	1	CCNB1IP1
ENSG00000100815	322.408	4.56708e-06	0.00144268	1.43512	0.151253	1	1	TRIP11
ENSG00000100823	747.075	1.95956e-07	0.00144265	0.0305104	0.97566	1	1	APEX1
ENSG00000100836	1043.9	-1.64422e-06	0.00144268	-0.445483	0.655971	1	1	PABPN1
ENSG00000100852	726.253	2.96333e-07	0.00144268	0.0895085	0.928678	1	1	ARHGAP5
ENSG00000100865	355.43	-5.60471e-05	0.00144321	-0.119077	0.905214	1	0.650719	CINP
ENSG00000100883	459.375	-1.4662e-06	0.00144267	-0.371221	0.710473	1	0.650719	SRP54
ENSG00000100888	2807.28	2.60328e-06	0.00144267	0.553571	0.579872	1	1	CHD8
ENSG00000100889	210.299	-1.06486e-06	0.00144267	-0.265563	0.790576	1	0.717954	PCK2
ENSG00000100890	74.3005	-1.34035e-06	0.00144267	-0.336425	0.736551	1	1	PRORP
ENSG00000100897	883.606	1.66442e-06	0.00144268	0.481712	0.630011	1	1	DCAF11
ENSG00000100902	302.976	-2.28454e-06	0.00144267	-0.597766	0.549996	1	0.650719	PSMA6
ENSG00000100906	26834	1.94186e-06	0.00144269	0.87131	0.383585	1	1	NFKBIA
ENSG00000100908	29.1332	5.12396e-06	0.00144269	1.7644	0.077664	1	1	EMC9
ENSG00000100911	1341.16	-1.00881e-07	0.00144268	-0.0359212	0.971345	1	1	PSME2
ENSG00000100916	88.339	-2.90313e-06	0.00144268	-0.93559	0.349485	1	1.2402	BRMS1L
ENSG00000100918	1853.01	1.68885e-06	0.00144269	0.721214	0.470778	1	1	REC8
ENSG00000100926	24.6166	1.94272e-06	0.00144269	0.764616	0.4445	1	1	TM9SF1
ENSG00000100934	955.986	-7.92803e-06	0.00144267	-1.4892	0.136434	1	1	SEC23A
ENSG00000100938	472.008	6.65833e-06	0.00144267	1.39244	0.163788	1	1	GMPR2
ENSG00000100941	2123.2	-3.04811e-06	0.00144266	-0.614284	0.539028	1	1	PNN
ENSG00000100949	349.665	8.76166e-07	0.00144267	0.192114	0.847653	1	1	RABGGTA
ENSG00000100979	19.5188	8.79705e-07	0.00144269	0.355531	0.722192	1	1	PLTP
ENSG00000100982	1180.19	5.97051e-06	0.00144267	1.18579	0.235707	1	0.717954	PCIF1
ENSG00000100983	365.775	-4.19904e-06	0.00144264	-0.625087	0.531914	1	1	GSS
ENSG00000100985	140.835	2.63501e-06	0.00144269	1.62919	0.103273	1	0.650719	MMP9
ENSG00000100991	2779.26	1.81015e-06	0.00144267	0.388732	0.697474	1	1	TRPC4AP
ENSG00000100994	887.293	-1.30413e-06	0.00144267	-0.314165	0.753395	1	0.717954	PYGB
ENSG00000100997	640.301	1.00269e-06	0.00144267	0.215768	0.829169	1	1	ABHD12
ENSG00000101000	8.45604	1.0468e-06	0.00144269	0.741478	0.458404	1	1	PROCR
ENSG00000101003	4.83286	2.59192e-07	0.00144269	0.153424	0.878064	1	1	GINS1
ENSG00000101017	139.247	4.14986e-06	0.00144269	1.30581	0.191619	1	0.717954	CD40
ENSG00000101019	174.474	-1.71188e-06	0.00144266	-0.309943	0.756604	1	0.650719	UQCC1
ENSG00000101040	263.614	1.5293e-06	0.00144268	0.505955	0.612888	1	1	ZMYND8
ENSG00000101052	286.029	-2.7821e-06	0.00144266	-1.79988	0.0718791	1	0.650719	IFT52
ENSG00000101057	9.71061	1.58278e-06	0.00144269	0.799929	0.423752	1	1	MYBL2
ENSG00000101079	465.456	-7.77598e-06	0.00144267	-1.51423	0.129968	1	1	NDRG3
ENSG00000101082	26.7579	8.82472e-07	0.00144268	0.304888	0.760452	1	1	SLA2
ENSG00000101084	108.394	-1.30972e-06	0.00144269	-0.625854	0.53141	1	0.717954	RAB5IF
ENSG00000101096	27.4701	3.96478e-06	0.00144269	1.60407	0.108699	1	1.2402	NFATC2
ENSG00000101104	96.9173	1.63554e-06	0.00144269	0.644197	0.519447	1	1.2402	PABPC1L
ENSG00000101109	6706.08	4.58461e-06	0.00144264	0.673141	0.500858	1	1.19571	STK4
ENSG00000101126	1913.59	1.33452e-06	0.00144268	0.350805	0.725735	1	1	ADNP
ENSG00000101132	132.273	-1.4336e-06	0.00144267	-0.361384	0.717813	1	0.717954	PFDN4
ENSG00000101138	157.26	2.38498e-06	0.00144269	0.937288	0.34861	1	1	CSTF1
ENSG00000101146	779.189	-5.28019e-06	0.00144266	-0.974682	0.329718	1	0.650719	RAE1
ENSG00000101150	4959.32	3.20689e-06	0.00144267	0.72692	0.467275	1	1	TPD52L2
ENSG00000101152	2831.37	1.19272e-05	0.0014427	1.69993	0.0891436	1	1	DNAJC5
ENSG00000101158	612.812	-7.13663e-06	0.00144267	-1.38592	0.16577	1	1	NELFCD
ENSG00000101160	6249.52	-3.56406e-06	0.00144266	-0.684237	0.493825	1	1.63143	CTSZ
ENSG00000101161	1268.92	-0.000134511	0.0014458	0.797085	0.425402	1	1	PRPF6
ENSG00000101162	108.529	2.49956e-06	0.00144268	0.829371	0.406895	1	0.717954	TUBB1
ENSG00000101166	828.363	-2.21209e-06	0.00144267	-0.508989	0.61076	1	1	PRELID3B
ENSG00000101181	107	9.07575e-06	0.00144268	1.99925	0.0455818	1	1	MTG2
ENSG00000101182	1586.77	-4.20687e-06	0.00144267	-0.886968	0.375096	1	1	PSMA7
ENSG00000101187	21.1221	-7.71894e-07	0.00144269	-0.53407	0.593293	1	1	SLCO4A1
ENSG00000101188	90.4135	7.7846e-08	0.00144269	0.0408977	0.967377	1	1.04501	NTSR1
ENSG00000101189	363.908	3.19883e-07	0.00144266	0.0612488	0.951161	1	0.717954	MRGBP
ENSG00000101190	89.0253	3.52581e-06	0.00144268	0.916659	0.359321	1	1	TCFL5
ENSG00000101191	1168.13	-1.57481e-06	0.00144265	-0.283641	0.776686	1	1	DIDO1
ENSG00000101193	1479.13	1.07277e-06	0.00144267	0.231804	0.81669	1	0.717954	GID8
ENSG00000101194	236.259	8.07794e-07	0.00144268	0.29658	0.766787	1	1	SLC17A9
ENSG00000101199	1492.68	1.64513e-06	0.00144267	0.419421	0.674908	1	1	ARFGAP1
ENSG00000101203	27.6812	1.97672e-07	0.00144269	0.0955723	0.92386	1	1.04501	COL20A1
ENSG00000101210	22.3533	6.07192e-07	0.00144269	0.398049	0.690594	1	1.2402	EEF1A2
ENSG00000101213	41.9829	-3.05643e-07	0.00144268	-0.111568	0.911166	1	1	PTK6
ENSG00000101216	997.993	2.69563e-06	0.00144268	0.686773	0.492226	1	1	GMEB2
ENSG00000101220	380.966	2.63895e-06	0.00144268	0.750978	0.452666	1	1	C20orf27
ENSG00000101224	238.87	-9.56239e-07	0.00144268	-0.261631	0.793606	1	1	CDC25B
ENSG00000101236	1749.07	4.53381e-06	0.00144266	0.91001	0.362817	1	1.63143	RNF24
ENSG00000101246	630.168	7.20603e-06	0.00144268	1.78417	0.0743956	1	1	ARFRP1
ENSG00000101247	404.692	-1.48632e-06	0.00144267	-0.337286	0.735901	1	1	NDUFAF5
ENSG00000101255	222.53	-4.12653e-06	0.00144269	-1.45552	0.145524	1	1	TRIB3
ENSG00000101265	11225.6	5.76509e-06	0.00144267	1.1968	0.231384	1	1.63143	RASSF2
ENSG00000101266	1504.12	8.15256e-07	0.00144268	0.211954	0.832143	1	1	CSNK2A1
ENSG00000101290	2222.51	-1.39227e-06	0.00144265	-0.261503	0.793705	1	1	CDS2
ENSG00000101294	2150.1	1.88858e-06	0.00144265	0.331609	0.740185	1	0.717954	HM13
ENSG00000101298	6.80666	2.13592e-06	0.00144269	1.35119	0.176634	1	1.2402	SNPH
ENSG00000101307	1304.82	1.71761e-06	0.00144268	0.609901	0.541927	1	1	SIRPB1
[truncated: 14,508 more rows]
